# Supplementary material for: Secondary metabolite biosynthetic diversity in the fungal family Hypoxylaceae and Xylaria hypoxylon
Source: Stud Mycol. 2021 Aug 26;99:100118. doi: 10.1016/j.simyco.2021.100118 (PMC8403587; doi:10.1016/j.simyco.2021.100118)
Supplement: Multimedia component 1 [file mmc1.zip]

Archive with 6 entries (6 files):
- trimal_cytochalasin_PKS-NRPS.mfa
- trimal_cytochalasin_PKS-NRPS.treefile
- trimal_FAD-monooxygenase.mfa
- trimal_FAD-monooxygenase.treefile
- trimal_NRPSlike.mfa
- trimal_NRPSlike.treefile
