# Supplementary material for: Secondary metabolite biosynthetic diversity in the fungal family Hypoxylaceae and Xylaria hypoxylon
Source: Stud Mycol. 2021 Aug 26;99:100118. doi: 10.1016/j.simyco.2021.100118 (PMC8403587; doi:10.1016/j.simyco.2021.100118)
Supplement: Multimedia component 1 [file mmc1.zip › trimal_cytochalasin_PKS-NRPS.mfa]

>XP_001270543.1_ACLA_078660_Syn2 2741 bp
EPIAIIGTGCRFPGGCDSPSWELLRAPRDLLKEIYHPDNAHHGTSNVRHSYFLEERQFDV
QFFGIKPIEANAV--DPQQRLLLETVYEGLESAGLSIQGSDTAVYVGVADFTDLVETFPT
YF-ATGTARSILSNRLSYFFDWHGPSLTIDTACSSSLIAMHHAVQTLRSGDSSLAVAGSN
LILGPEQYIAESKLQMLSPTGRSRMWDAAADGYARGEGVAAIVLKRLSQAIADGDHIECV
IRETGVNQDGK--TPGITMPSATAQAALIRSTYAKAGLDLSNRSDRPQYFEAHGTGTPAG
DPIEARAIQTAFFLFVGSIKTVVGHTEGTAGLAAVIKASLALQSGTIPPNRLLEQLNPAI
KPFYNS--LKILA-AAEDWPRRVSVNSFGFGGANSHAILESYFSPFTFSAASETALVASL
RAYRDLLSLT--DLAWTLNSRRSTLASRVAIAASDK-DDLVLKLDL-RILGVFTGQGAQW
ARMGAELALEQSLRSLPDRPTWSLREQLLAPPSSSMVSTASISQPLCTAIQIMLVDMLRE
AGIQFSAVVGHSSGEIGAAYAAGCL-SAKDAIRVAYYRGGSMLAVGTTFEDAQDLCNLPT
FEDR-LCVAASNSPSSVTISGDSDAIEEIKVVFDEEKKFTRLLKVDRAYHSHHMQDCVEP
YVRSLR-QCSVWISSVYWGSNLARPVMFAEALQLLGSFDLAVEVGPHPALKGPASQTIQD
YSIPYTGVLSRGNSDVEAFAAALGSIWVDFSRLQKF-LPTYQWDHNRVFWHESRVSKAFR
TRKNELLGRQVLDG-APNQLRWRNILRPREIAWLEGHQVQGQMVFPCAGYVSACAEASV-
ESIELEEFVVGQAIVFN-SEVETLATLTEVANFAFYSASCRLRITVGLLEVESDRFYNAL
GQLGFGYTGPFRSLTALKRKLGIARGLLIHPATLDAAIQSIMLAYCYPGDSMLRAIHLPT
GIEKLTLNVPFDSSALQGDVSIYSLDR-AVQLEGLQTQPLSNIFTELVW-ERVAYFYLRS
LLFAYVDHRVARGPEWAADSKNKILQKDLRLMRAVGENLPAVVRQLTM--LE-PMIQDNM
LNDFYVIAHGMLAAMASQISHRYPHMNVLEI-G-AGTGGATKSFLKELGEGFSTYTFTDI
SSGFFEKASQVFAAKMNFKVLDIEKDIESQGFAPESFDL-IIASLVLHATRDLAQTVRNV
RRLLKPGGYLLLLEITENEQMRFGLIFGGLPGWWLGYE-DGRPFSPCVDLEQNGFSGIET
AIPPLSVIVSQAVNEKVQFLHNPLLTIIGGVDSLQK-ILPVGGSVLSLTDF-DPVFKSMD
ADKLRGFQEIFKQSKNVLWVTQGSRSGDPYARMVVGFGRTIVLEMLHLRLQFLDVIAEAM
LRLVPRFKPNNERYNSVRRSIE--TEQ--SYSVSKAVLFLILGTGDRFIALSIVARSILA
AIALQPLADALLWS-THRKASKTFFDMGPVAVEPIEARVQFRSDRTYWLVGLTGGLGLSL
CEWMAQQGARYIVLSSRSPKVDGRWLAKMNRMGVTVEVNDISNRDSVQRVTELPPISGVA
QGAMVLHDTMFLDLDMERMNKVLRPKVDGSTYLEEIFHDLEFFVFFSSMAAVTGNPGQSA
YAAANMFMASLANQRRQRGLNASAVHIGAIFGNGYVTRELRKVGLSEHDFRRLFAEAVYA
GELSTGLKNPVFQHCILAEASSSADIYDIIDAFVTKLKTSLQVDTLGIDSLVAVDIRSWF
IKELQVEIPVLKILSGATVGEMVTQAQELLPKELTVPMAFGQSRFWFLRHYLEDPS-SFN
ITVSIQLDGPLKIDHFARAVQVVGQRHEALRTRFLKGYAFDLEKGENIRIILLKRSNRSF
TLIIAYHHINMDGVSLEVLLRDLQMAYDSLQYADFSEQQRRDYQSGDLA-FWKKEFLPLL
SMAEFHIDPATLDTIQSTCQRMKVTPFHFHLAVFYTMLIRLVDENLCIGISSANRSQQTL
QSVGLYLNLLPLNFTQ-TFTNVLHIVREKSVQAFAHSKVPFDVIVNELGAARSATHSPLF
QVLVNYRAFCNCDSKGQTPYDLSLDVID--NPGGMAGQSVLYGNLLVAFSRNP--ALRLN
VPWPATIPERIDEIVERHVALIDMSYTEMARRVNTLAVVLSKVGVFMEPGSSWICSLLAI
LRLDAIYIPLDSRRLSTIVRDCKPDLLLVDNTTAVIMYTSGSTGVPKGIVMQHHTFRNNI
ELQQSSYSFDMSLSQTFLTLSNGGTLRIVPRGDPKAIASLITAEGITFTETTPSEYISWL
RYGSKWRIAVSGGETITTNLTGLLRQLLRLIDCYGPTEITFCSPNYSVYIVDSHMKPVPI
GIPGEILIGGAGVVAGYVHDARGFAR-NNFMNAWTRLHRTGDFGRLEGNLILGGRIAGDT
QVKLRGIRIDLQEIESAILSSGDGKIVDAAVTVRYLMAFVTTERIR-LPLPQHMRPANII
TLDQLPMTASNKVDRLALKMRDVWATVI-PSNFFQVGGDSMLLVRLQTEINKVFGT-SIS
LFQLFDASSLTGMVSLIVDWETETTIVVVLTGATGFLGRAIVNRLLKDCSVQKIHCVAVK
VVLHRGDLTLPQLGLTADAVIHNGADVSFMKTYQSLKQANLEATKELVRLSAP--HRLSF
HYISSASVTRLGYVASKWASERYLEKVSDQCGLPIWIHRPSSIDMMASLLGYSRTLRAIP
GWLDFVSADRVAMQIYLYEAGDREIFESIPLGLHPLLGEYL
>Dalcon_6929 2741 bp
EPIAIVGTGCRFPGRCDNSSWELLREPRDLLKEIYHPHNYHHGTSNVRHSYLLEERRFDA
QFFGIKSIEARSI--DPQQRLLLETVYESLEAAGLSVAGSDTAVYVGVADFTDMTDTFPT
YF-ATGTARSILSNRLSYFFDWHGPSMTIDTACSSSLVAMHQAVQVLRAGECSIAVAGSN
LILGPEQYVAESKLQMLSPTGRSRMWDEDADGYARGEGVAAIVLKRLSQALADGDHVECI
IRETGVNQDGR--TPGITMPSASAQTALIQSTYSKAGLDISRAADRPQYFEAHGTGTPAG
DPIEAEAISNAFFLFVGSIKTVVGHTEGTAGLAAIIKTSLALQAGKVPPNRLLNRLNPKI
IPFYDH--LKILS-EAKEWPRRASVNSFGFGGANAHAILESFFTPFLFSAASASTLIANL
EKYRDYLTFTPRDLSWTLSNRRTTLEYRTVLPAVSKFEHIVSKMDP-IILGIFTGQGAQW
ARMGAELRLDQSLGSLPDRPKWLLRDQLLAPSESSQVNTAFISQPLCTALQIMLVDLLRA
AGITFSAVVGHSSGEIGAAYAAGCL-SGEDAIRVAYYRGGAMMAVGTSVEDLTELCELPA
FEGR-VCVAASNSSASVTLSGDADAVDEVKVVLDAEKKFTRLLKVDRAYHSHHMQPYAEP
YIRSLR-TCHMWVSSVYWVSNLVKPVMFAEALRKISPYDLIIEIGPHPALKGPASQTIQD
QSIPYTGVLSRGVDSVEAFSTALGSVWVDFAAFNSFALPTYGWDHNRTFWYESRLSRAFR
TAKNELLGRQLLDG-APDQLRWRNVLKRREIEWLDGHQVQGQVIFPCAGYVSACIEATI-
QAIEIQDFMVGQAVAFD-SGIETLVTLTDIAKFSFYSANCRVRILLGVVEVESDRFYDAL
GKLGFGYTGPFRALTRLKRKLGLATGLLVQPATLDAAIQSIMLGFCYPGDSMLRSIYLPT
GIKRLLINVPFDAVTLSGDVSIYSPDK-AIQLEGLQTKPLSNIFTELVW-ERVTYFYLRS
LLLAYVDHKVACGADWITDTEDKILNKDLRLMRAVGENLPAVIRKTTM--LE-HMIQDNM
LNDFYVVAHGMLASMARLVGHRHPHMHVLEI-G-AGTGGATKAFLKELGDSFSTYTFTDI
SSGFFTSAEQVFASRMNFKLLDIEKDIQQQGFSDGSFDL-IIASLVLHATRNLADTLRNV
RRLLKPGGYLLLLEITENEQMRFGLIFGGLPGWWLGYD-DERALSPCVGLMETGFSGIDT
AIPPLSIIVSQALDERLNFLKQPLLTVIGGIKSIEE-ILPIGGTTLCLADV-DAIFKSMT
AEKLRGFQEIFKQSAKVLWITQGSRVGDPFSRMVVGFGRTLVLEMLHLRLQFLDIIVESL
LRFIPRFKLNNDRYNSSRRTIT--HLV--DYSINKATLFLILGTGERILALSLLAQSAMQ
VILLQPFARAIFLT-THPMATKSILNMGPVQITPIDNHIRFRGDKTYWLVGLTGGLGLSL
CEWMAQHGARYLVVSSRSPKVDERWLQKMKDLGVIVEVNDICDRDSVHAVQKLPPVAGVA
QGAMVLHDAMFLDLDMERVNKVMRPKIDGALHLEEIFRELDFFVFFSSMAVVTGNPGQSA
YAGANMFMASLASQRRQRGLNASVVHIGAIFGNGYVTRELGKVGLSEQDFRQLFAEAVLA
GELSTGLRNPMFQHCILLEAVSPDEVHEIINAFTAKLRSSLQIDTIGIDSLVAVDIRSWF
IKELQVEVPVLKILSGATMGELVSTAQELLPVGLTVLIAFAQSRFWFMEHYLQNASIASN
ITLSIDLEGSLDVDKFGRAITLVGQRHQALRTRFVQRYKYNFVEGEHMRILLLRRSSTSF
RLIIGYHHINMDGMSLEIILRELQVAYDSLQYPDFAEKQRHEYESGDIA-FWKGELLPLL
PLSEFYLNQNVQQNIQSICNRLKVTEFHFHLSVFYTLLIRLVEEHVCIGISSSNRGHEML
QSVGMYLNLLPILLKL-TFTNILKLVRDKSQSALAHSRVPFDVIVNELHVPRSTNHNPLF
QTLVNYRPFCSCESKAQTAYDLVLDVIE--NPGGLAGQSALYDQLLHSFSRNP--ALRLS
MAWPQTLSHRIDVMVRKKIALVELTYGQMNSRVNSIATALTIVGIFLEPGVDWICSLLAV
LRLDAIYVPLDPRRLAAIVEDCEPSILLVNDSTAAIMYTSGSTGVPKGIVINHETFRNNI
ELQQSSYSFDMSLSQTFLTLANGGTLYVVPRGDSMAISTIIATQGITFTIATPSEYISWI
RHGSSWMLAQTGGESVNKTLTSAFREVLKLIDCYGPTEVTFCSPNYSVYVVDANMKAVPV
GMSGEVLIGGAGVVAGYLHNARGFST-DGFASGWSRLHRTGDFGRLDGSLLLRGRIAGDT
QVKLRGLRIDLRELEAAIVNAAEGKIADVAVTVRILVAFATMELIQVLPLPPYMRPAAIV
HVAKLPTSASNKIDRAALKVKQLWEDVI-SSDFFHVGGTSMSLIRLRAALEKEFGIHNMS
LSQLFDASTLGNMTNLVIDWEEETALVVILTGSTGFLGRAILKRLVEDSVVRKVHCLAVQ
VVVHAGDLVLPNFGLEAHVVIHNGADVGFMKSYSGLKSVNLDSTKELVRLSLP--HKLSF
HYVSTAAVTHLGYLATKWASERYLDKVSDKCELPIWIHRPSSIDLMSNMLAYSRATGLVP
GWIDMVSVERVAMQIYLYESGEREIIGTVTMGLNPLLGEYL
>DalEC12_1_jgi_374979 2741 bp
EPIAIIGTGCRFPGQCDNPSWDLLQEPRDLLKEIYHPHNYHHGTSNVRHSYLLEEGRFDA
QFFGIKPIEAKSI--DPQQRLLLETVYESLETAGISVAGSDTAVYVGVADFTDMTDTFPT
YF-ATGTARSILSNRISYFFDWRGASMTIDTACSSSLVALHQAVQVLRAGESSVAVAGSN
LILGPEQYIAESKLQMLSPTGRSRMWDEDADGYARGEGVASIVLKRLSQAIADGDHIECV
VRETGLNQDGR--TPGITMPSASAQTALIQSTYSKAGLDISRASDRPQYFEAHGTGTPAG
DPIEAEAISNAFFLYVGSIKTVVGHTEGTAGLAAVIKASLALQAGKIPPNRLLNRLNPKI
VPFYNH--LKILS-EAKEWPRRASVNSFGFGGANAHAILESFFTPFLFSAASASTLITNL
EKYRDYLTFTLRDLSWTLSNRRTTLEYRTVLPAVSKLDDLVSKMTP-RVLGVFTGQGAQW
ARMGAELGLDQSLKSLPDRPKWTLRDQLLAPSESSQVHTAFISQPLCTAVQIMLVDLLKA
AGVTFSAVVGHSSGEIGAAYAAGYL-SGEDAIRVAYYRGGAMMAVGTSFEDLTELCELPA
FEGR-VCVAASNSSASVTLSGDADAVDEVKVVLDAEKKFTRLLKVDRAYHSHHMQPCAEP
YIRSLQ-RCRIWVSSVYWVSNLVKPVMFAEALRKTSPYDLIIEVGPHPALKGPASQTIQA
QSIPYTGVLLRGVNSVEAFSTSLGSIWIDFAAFSSHALPSYEWDHNRIFWYESSLSQAYR
TSKNELLGRRLMDG-APDQLRWRNILKRREIEWLDGHQVQGQVVFPCAGYVSACLEAAI-
QAIEIQDFVVGQAVAFD-SGVETLITLTDIANFTFYSASGHVRVFLGVAEVESDRFYDAL
GKLGFGYTGPFRALTRLKRKLGLATGLLVQPATLDAAIQSIMLAFCYPGDSMLRSIYLPT
GIKRLLINVPFESVALSGDVSIYSPDK-AIQLEGLQTKPLSNIFTELVW-ERVAYFYLQS
LLLAYVDHKVARGVDWIADTKNKILNKDLKLMRAVGENLPAVIRETTM--LE-HMIQDNM
LNDFYVVAHGMLASMAKLITHRNPHMNVLEI-G-AGTGGATKSFLKELGDSFSTYTFTDI
SSGFFAKAEQVFASKMNFKVLDIEKDIQDQGFSDGSFDL-IIASLVLHATRNLADTLRNV
RRLLKPGGYLLLLEITENEQMRFGLIFGGLPGWWLGYD-DGRALSPCIELLETGFSGIHT
AIPPLSIIVSQAVDERINFLKQPLLTLVGGIKSIEA-ILPIGGTTLCIADV-DAVFKSMT
REKLRGFQEIFKQSAKILWVTQGARFGDPFSRMVIGFGRTLVLEMLHIRLQFLDIIAETL
LRLVPRFKLNNDRYNSARRTIT--HLV--DYSVNKAVLFPILGTGDRILGLSLLAQSVMQ
LILIQPLAREICLT-THPMATNSLLNMGPVQTTPVGNHIRFKADKTYWLVGLTGGLGLSL
CEWMAQHGARYLVVSSRSPKVDKRWLKKMKDLGVTVEVNDVCDRSSVRAVQNLPPVAGVA
QGAMVLHDTMFLDLDIARVNKVMQPKVNGSLHLEEIFRDLDFFVFFSSMAAITGNPGQSA
YAGANMFMASLASQRRQRGLNASVVHIGAIFGNGYVTRELGKVGLSEHDFRQLFAEAVLA
GELSTGLKNPMFQHCILLEALSPAEVYEIIDAFTAKLRSSLQIEAIGIDSLVAVDIRSWF
IKELQVEVPVLKILSGATMGELVSTAQELLPASLTVPIAFAQSRFWFIQHYLQNASVASN
ITLSIDLKGSLDVDKFRRAIKLVGQRHEALRTRFLRMHKYNFIEGEHMRILLLRRSSNSF
RLIMGYHHINMDGMSLEVVLRELQVAYDSLQYPDFAERQRREYESGDIN-FWKTEFLPVL
PVSEFHLAKNAQKIIQSICSKLNVTAFHFHLSIFYTLLVRLVEEHVCIGVSSSNRGYEML
QSVGMYLNLLPVLLKL-TFTNILKMVRDKSQSALAHSKVPFDVIVNELRVPRSTTHNPLF
QTLVNYRPFCDCDSKAQTAYDLVLDVIE--NPDGLAGQSALYDHLLHSFSQNP--ALRLS
MAWPQTLPHQIDLMIRKNVALIELTYGQMDNRVNSIAMALTIIGVFMEPGVEWTCSLLAV
LRLGAIYVPLDPRRLAAIIEDSQLSILIVNDSTATIMYTSGSTGVPKGIVMKHETFRNNI
ELQQSSYSFDMSLAQTFLTLANGGTLHVVPRGDSVAISTIIATQGITFTIATPSEYISWI
RYGSNWVTSMSGGEPVTKTLTNAFREVLKLIDCYGPTEITFCSPNYSVSIVDANMKAVPI
GMPGEVLIGGAGVVAGYLHDARGFAR-NGFASGWSRLHRTGDFGRLDGSLLLEGRIAGDT
QVKLRGLRIDLREVEAAIINAAEGKIVDAAVTMRILVAFVTTELIQVLPLSPYMRPATIV
HVAKLPSNASNKVDRAALKVKRLWEDVI-SSDFFHVGGTSMYLIKLRAALEEEFGIENMS
LSQLFDGSTLESMANLVIDWEEETALVVILTGSTGFLGRAILKRLIEDGVVRKIHCLAVQ
VVVHAGDLALPNFGLAAHVVIHNGADVSFVKSYSSLKLVNLGATKELVRLSLP--HQLSF
HYISTAAVANLGYVATKWASERYLDKVSDRCELPIWIHRPSSVDLMSNMITYSRATGLVP
GWIDMISVENVAMQIYLFESGEQEIIKTVSMGMNPLLGEYL
>Hypfra_4348 2741 bp
DPIAIIGTGCRFPGQCNNPSWDLLRKPKDLLKVIYHPQNFHHGTANVRHSYLLEERNFDA
QFFGINSVEAHSV--DPQQRLLLETVYESLESAGLSVKGSDTAVYVGVADFTDMIETFPT
YF-ATGTARSILSNRLSYFFDWHGPSMTIDTACSSSLIAMHQAVQTLRGGESSVAVAGSN
LILGPEQYIAESKLQMLSPTGRSRMWDANADGYARGEGVAAIVLKKLSQAIADGDHIECV
VRETGLNQDGR--TPGITMPSSSAQAALIRATYAKAGLDVSKRADRPQFFEAHGTGTPAG
DPVEAKAITDAFFLFVGSIKTVIGHTEGTAGLAAVIKASLALQAGVVPPNMLLNKLNPKI
EPFYGN--VQILS-AAQQWPRRASVNSFGFGGANCHAILESYFTPFIFSSASESTLSAEL
EKYREYLSVRLEDLSWTLSNRRSTLPWRAVVPATSNVEDLIQKLEP-RILGIFTGQGAQW
PRMGAELRLDKSLQSLPDRPTWSLREQLLASADSSSVGIASISQPVCTAVQVMLVDMLRA
AGIEFSGVVGHSSGEIGAAYVAGYI-SAEDAIRIAYYRGGAMLAVGTSYEDAKELCDLPA
FEGR-VCVAASNSPASVTLSGDADAIDEIKTVLDEEKKFTRHLKVDRAYHSHHMTACSRA
YVASLQ-HCGIWISSVYWASNLTMPVMFTEALQMLEVYDLAIEVGPHPALKGPALQTINE
QSIPYTGVLSRGKDDIESFSQGLGYIWVDFTAYGRFMLPTYPWDHNRKFWHESRLSRAFK
TNKNEILGRQILDG-APDQLRWRNVLKRNELAWLDGHQVQRQTVFPCAGYVSACVEASV-
QSIELQNFVVGQAIAFD-SGIETLVVLDSIAKFALYSANCDVRVTYGMLDVEEDRFYNVL
DQLGLGYTGPFRALSDLKRKLGKATGLLVHPGTLDAGIQSIMLAYCYPGDTMMRSIYLPT
GIRRLIINVLFDSAALSGDVSIYSPEK-AIQLEGLQTQPLFNIFTELVW-ERTAYFYLRT
LLFAYVDHRVKRGQEWQRDTKDDIFERDLKLMRAVGENIAAVVREITM--LE-PMLQDNM
LNDFYVVAHGMLASLASQIGHRYPHMHVLEI-G-AGTGGATKSFLGALGDMFSTYTFTDI
SGGFFEKAKSVFASKMNFKVLDIEKDIEDQGFTEGSYDV-IIASLVLHATRDLGQTLRNV
RRLLKPGGYLLLLEITENDQMRFGLLFGGLQGWWLGYD-DGRALSPCIGLKQTGFSGIDS
AMPPLSVIVSQAVDERVELLKQPLLTIIGGIESLNH-LLPVGGAVLCLSDI-EPVFKSMD
AEKLSGFQTVFKQSSSVLWITRGVRDGDPFSRMVIGFGRTIVLEMLHLRLQFLDLIAESL
LRFIPRFKLNNDRYNSGRRDIT--KQI--AYSVSRAVLFPVLGTAQTVLALSLLARASLV
VIALYPLGNAVHLA-AHHKATRTILDFGPVQVEPINSKVKFSNDKTYWLVGLSGGLGLSL
CEWMVKQGARYIVITSRNPKVDKRWMDKMKGLGVKVEVNNICDRESVRSVQEMPPIAGVA
QGAMVLHDTAFSELDLERINKVTQPKVNGSTYLEEIFHNLEFFVFFSSMACVTGNPGQSA
YAAANMFMSGLATQRRRRGLNASVVHIGAIFGNGYVTRELRKVGLSEQDFRQLFAEAVFA
GELSTGMMNPMFQHCILLEAINPAEVYEIIDAFAAKLRSSLQLDTLGIDSLFAVDIRSWF
IKELQLEIPVLKILGGATVGDILETAQQLLPKELTIPIGFSQSRIWFLEMYLKDPASALN
ITLTIDLDGSLDVHRFERAVKLIGQRHEALRTRFLQQHRYKLAEGENMRIILLRKSSKSF
CLIIGYHHINMDGISLEVVLRELQMAYDSLQYPTFSEQQHREFKSGEIA-FWRNEFLPLL
PLSEFRLDQEVLTRIQSACEGSRVTPLQFHLTVFYTLLSRLVDEDICIGIASANR-QDMM
QSIGMYLNLLPLLIKE-TFASTLKRVRSKAMAAFAHSKVPFDVIVNELGLPRATTHSPLF
QVFVNYRPFCDCSSEGNAAYDLSLDIIE--NPGGMAGQSALFERLLVTFSRNQ--ALRLT
TPWRETLVHRIDEMVERSQAVVDLTYSQLARRVNSIAASMSRVGVYLDPGADWICSLLAI
LRHDAVYVPLDSVRLSAILQDSKPDLLLVDDSTAALMYTSGSTGVPKGIIMKHASFRNNI
ELQQSSYSFDMSLCQIFLALSTGGTLRVVPRLDPAAISSIIANDAITNTTATPSELINWI
RYGSSWTTVQSGGEPVRDSLKVAFQKVLVLLDCYGPTEITFCCPNYSTYIVDGSMKAVPA
GMPGEVLIGGAGVVAGYLHNTRGFAH-DSFASGWTQLHRTGDFGRINGRLLLEGRVTDDT
QVKLRGLRIDLQEVESAIIQAAKGSIVDCAVCVRYLVAFSTAQLDQILPLPQYMRPAALV
LLEKMPTNVSGKIDRSALKLKQIWENVL-SSDFFHVGGSSMLLISLRANIQDAFDV-SVS
LFQLFDASTLGGMAALIINWEDETVVVIILTGATGFLGQAMLTRLLNDGIVNKIHCLAVK
VVVHRGDLALPGFGLPAHAIIHNGTDVSFVKSYHSLKPVNVEATKELVRLSLP--HQLSF
HYISTAAVANLGYLATKWASERYLEKVNDQCELPIWIHRPSSIDLMANLLQFSRKIAAVP
GWLDFISVEKAAMQIYLYESGEQVVVEVVEMGLNPLLAEYL
>TRX91225.1_hypothetical_protein_FHL15_007830_Xylaria_flabelliformis 2741 bp
EPIAIIGTGCRFPGQCDNPSWDLLRKPRDLLKEIYHPQNHHHGTSNVRHSYLLEERDFDA
HFFGINSVEAHSV--DPQQRLLLETVYESLEAAGLSVKGSDTAVYVGVADFTDMIEMFPT
YF-ATGTARSILSNRLSYFFDWHGPSMTIDTACSSSLIAMHQAVQVLRAGDSSVAVAGSN
LILGPEQYIAESKLQMLSPTGRSRMWDAAADGYARGEGVAAVVLKKLSQAIADGDHIECI
IRETGLNQDGR--TPGITMPSAAAQEALIRATYAKAGLDISKRADRPQFFEAHGTGTPAG
DPVEASAVSNAFFLWVGSIKTVIGHTEGTAGLAAVIKASLALQAGVVPPNMLLSKVNPKI
KPFYGDGKVQILS-SAQKWPRRVSVNSFGFGGANCHAILESYFTPFVFSAASESTLTAKL
DRYREYLAVSLPDLSWTLSHRRSTLPWRAIVAATNNVEDLIKKLDP-RILGIFTGQGAQW
PRMGAELRLDKSLQSLTDRPTWSLREHLLAGGDSSSVATASISQPVCTAVQIMLVDMLKA
AGIKFSAVVGHSSGEISAAYAAGYL-SSEDAIRVAYYRGGAMLAVGTSYEDAKELCELPA
FEGR-VCVAASNSPSSVTLSGDAEAIDEIKTVLDEEKKFTRLLKVDRAYHSHHMMACSKA
YVSSLR-ECGIWVSSVYWALNLTRPVMFAEALQAVTVYDLAIEVGPHPALKGPARQTIEE
QSIPYTGVLSRGKDSIASFSQGLGYIWVNLASFNRFMLPTYPWDHTRKFWHESRLSRAFR
TGKHELLGRQILDG-APDQLRWRNVLKRNEIDWLDGHQVQRQTVFPCAGYVSACVEASV-
QSIELLDFVVGQAVTFD-SGVETLIVLDSIAKFAFY-ASCDVRVTYAMLEVESDRFYNVL
EQLGFGYSGPFRALTDLKRKLGKAMGLLIHPAMLDAGIQSIMLAYCYPGDSMMRSIYLPT
GIRRLTINVLFDSSALSGDVSIYSPEK-AIQLEGLQTQPLFNIFTELVW-ERVAYFYLRS
LLFAYVDHRVSRGKEWQRDTKDNILDKDLRLMRAVGENMPAVVREITM--LE-PMLQDNM
LNDFYVIAHGMLAALASQIGHRYPHMHVLEI-G-AGTGGATKSFLGALGDKFSTYTFTDI
SGGFFEKAKQVFASRMDFKVLDIEKDIDGQGFAEGSYDV-IIASLVLHATRDLGQTLRNV
RRLLKPGGYLLLLEITENDQMRFGLLFGGLQGWWLGYD-DGRALSPCIGLKQTGFSGIDT
SMPPLSVIVSQATDDRVEFLKQPLLTIIGGIESLGN-LLPVGGTVLCLSDI-EPVFKSMN
ADKLRGFQSVFKQSTNVLWVTQGVRFGDPFSRMAVGFGRTIVLEMLHLRLQFLDLIAESL
LRFIPRFKLNNDRYNSGRRNIT--KQV--SYSVSRTVLFPVLGTAETVLALSLLARAALL
VIVLQPFSCAVHLA-PHPKSTKALLDMGSVRIEPIDARVKFRSDRTYWLVGLTGGLGLSL
CEWMAKQGARHIVVSSRNPKVDRRWVNKMKTQGVNVRANNIYDRESVRSVQEMPPIAGVA
QGAMVLHDTVFSELDMERVEKVTQPKVNGSIYLEEIFQDLDFFVFFSSMACVTGNPGQSA
YAAANMFMSGLAAQRRRRGLNASAVHIGAIFGNGYVTRELRKVGLSEQDFRQLFAEAVFT
GELSTGLMNPMFQHCILQEALNPAEVYEIIDAFAAKLRVSLQIDTLGIDSLFAVDIRSWF
IKELQIEIPVLKILGGATVGEILDTAQQLLSKELTIPIGFGQSRIWFLEMYLKDPASALN
ITLTIDLNGSLDVGRFEKAVKIVGQRHEALRTRFLQQYRYKLTEGENMRILLLKKAPKSF
RLIIGYHHINMDGISLEVVLRELQMAYDSLQYPTFSEQQHREFQSGEIA-FWKKEFLPLL
PLAEFRLDKEALSRVQSACDGSKATPFQFHLAVFYTLLFRLVDEDICIGVSSANR-QDMM
QSVGMYLNLLPLILKE-TFASTLKLIRSKAMAAFAHSKVPFDVIVNELGVPRATTHSPLF
QVLVNYRPFCDCNSEGQAAFDLSLDIIE--SP-GVAGQSALFENLLIAFSRNP--ALRLT
TPWPETLVHRIDQIVERRSAIVDLTYSHLAKRVGSIAASISRVGVYVDPGADWVCSLLAI
LRRNAVYVPLDAVRLSAILQDSKPDLLIVNNATAALMYTSGSTGVPKGIVMKHASFRNNI
ELQQSSLSFDMSLFQVFLALSNGGTLHVVPRADPVAISSIIAKRGITFTTATPSELVSWI
RFGSSWRAVQSGGEPVKDSLRAAFRKMLRLVDCYGPTEITFCSPNYSTYIVDASMKPVPI
GIPGEILIGGAGVVAGYLHNTRGFAH-DSFAPGWTQLHRTGDFGRINGYLLLEGRIVDDT
QVKLRGLRIDLREVESAIIQAAQGTVADCAVSVRYLVAFATTNLNQVLPLPQYMRPAALV
HLEKMPTNSSGKIDRSALKLKQLWEGVL-SSDFFHVGGSSMLLVSLRADIQDTFNV-EVS
LFQLFDASTLGGMAALIINWESETAVVVVLTGATGFLGQAILTRLLNDGVVKKVHCLGVK
VVVHRGDLGLPRFGLSAHAVIHNGTDVSFVKSYHSLKPVNVEATKELVRLSLP--QHISF
HYISTAAVANFGYLATKWVSERYLEKVSDQFELPIWIHRPSSIDLMQNLVQFSRKIAAVP
GWLDFISVDRAAMQIFLYESGEKVVIKTVPMGLNPLLGQYL
>TWU72717.1_putative_nrps-t1pks_biosynthetic_cluster_Metarhizium_rileyi 2741 bp
EPIAIIGTGCRFPGQCDNPSWDLLRKPRDLLKEIYHPKNYHHGTSNVRHSYILEEKNFDA
QFFGINSVEAQSV--DPQQRLLLETVYESLESAGLSVKGSDTAVYVGVADFTDMIEMFPT
YF-ATGTARSILSNRLSYFFDWHGASMTIDTACSSSLIAMHQAVQTLRGGESSVAVAGSN
LILGPEQYIAESKLQMLSPTGRSRMWDSDADGYARGEGVAAIVLKTLSRAIADGDHIECV
VRETGLNQDGR--TPGITMPSAAAQEALIRATYARAGLDLGKRADRPQFFEAHGTGTPAG
DPVEAEAISKAFFLFAGSIKTVIGHTEGTAGLAAVIKSSLALQAGVIPPNLLLNKVNPQI
EPFYGN--VQIVS-AAQKWPRRVSVNSFGFGGANCHAILESFFAPFLFSAASESTLTETL
ERYQEYLKVRLSDLSWTLSNRRSTLPWRAVVTASSDVEDLRRKLKP-RILAIFTGQGAQW
PRMGAELRLDKSLQSLDDRPTWSLREQLTAGAD-SAVGTASVSQPICTAVQILLVDMLRA
AGIEFSAVIGHSSGEICAAYASGYL-SSEDAIRVAYYRGGAMLAVGTSYEDAKELCELPA
FEGR-VCVAASNSPVSVTLSGDAEAIDEIKLILDEEKKFTRYLKVDRAYHSHHMKACSRP
YVSSLQ-RCAVWVSSVYWAQNLTNPVMFAEALQVLDIYDLAIEIGPHPALRGPVSQTVQE
ESIPYTSMLSRGEDGVESFSKGLGYIWLDLAAYSRFMLPTYPWDHKRTFWHESRLSRAFR
TAKHELLGRQILDG-SPDQRRWRNVLKRSEIDWLDGHQVQRQAVFPCAGYVSACVEASV-
RSIELQNFIVGQAVVFD-LGVETLIVLDSIAKFSFYSANCDVRITYGMSEIESDRFYNVL
EQLGFGYSGPFRALTKLKRKLGKATGLVIHPATLDAGIQSIMLACCYPGDSMMRSIYLPT
GIKRLIIDVLFDSTALSGDMSIYSPEK-AIQLEGLQTQPLFNIFTELVW-ERVAYFYLRS
LLFAYVDHRVDSSKEWQLDTHEEILERDLRLMRAVGENMPAVVRETTM--LE-HMLQDNK
LNDFYVVAHGMLAAFTSQISHRYPHMHVLEI-G-AGTGGATKSFLGALGDKFSTYTFTDI
SSGFFEKARDVFSAKMSFKVLDIEKDIEAQGFAEGSYDV-IIASLVLHATRDLAQTLRNV
RRLLKPGGYLLLLEITENDQMRFGLLFGGLQGWWLGYD-DGRALSPCVGLKQTGFSGIDT
AMPPLSVIVSQAMDDRVQLLKQPLLTIIGGIGSLDA-LLPVGGTVLCLTDI-EPVFKSMN
PDKLRGFQEVFKQSTNVLWVTQGVRSGDPFSKMVVGFGRTIVLEMLHLRLQFLDLIAESL
LRFIPRFKLSNNRYNSGRRNIT--KGI--DYSVSRAVLFPVLGTAEAVLALSLVSRTAVL
VIVLQPFSRALYLA-AHAKATKGLLDMGSVQVQPIHTMVTFRNDKTYWLVGLTGGLGLSL
CEWMANQGARHIVISSRNPKVDGRWLKKMERVGIKVEVNNVCDRESVQSVRTMPPIAGVA
QGAMVLHDTVFSDLDMERIKKVMQPKVEGSTYLESIFHDLDFFVFFSSMACVTGNPGQSA
YAAANMFMSGLAAQRRRRGLNASVVNIGAIFGNGYVTRELRKVGLSEQDFRQIFAEAVFA
SELCTGLANPMFQHCILQQAVNAAEVHEIIDAFAAKLRLSLQIDTLGIDSLFGVDIRSWF
IKELQVEIPVLKILGGATVGEILDTAQELLSKELTTRIGFSQSRIWFLEMYLQDPASALN
ITLMIDLDGPLDVFRFERAVKLVGQRHEALRTRFLQQYRYKLAEGENMRILLLSKSSKSF
RLIIGYHHINMDGISLEVVLRELQLAYNSLQYPAFAEQQYREFEMGEIA-FWKNEFLPLL
PLAEFRLDREAVTRLQSACEGSNATLLQFHLAVFYTLLFRLVDEDICIGISSANR-QDMM
QSVGMYLNLLPLVLRE-TFAKTLKLIRSKTMAAFAHSRVPFDVIVSELGVPRATTHSPLF
QVLVNYRPFCGCRSEGQAPYDLSLDIIE--NPGEMAGQSALFGNLLVAFSCNP--ALRLA
APWPETTVHRIDMMVERKSAVVDLTYSGLARRAEALAGSMCRVGVYLDAGADWICSLLAI
LRKDAVYVPLDAARLLAIVQDSKPDLLLVDNSTAALMYTSGSTGVPKGILMKHVSFRNNI
ELQQSSFNFDMSLCQIFLALSTGATLHVVPRADPVAISSLIASRHITSTTSTPSELISWI
RYGSAWRTVQSGGEPVRDSLRAAFRELLRLVDCYGPTEITFCSPNYSAYIVDARMRPVPG
GVPGEILIGGAGVVAGYLHNTRGFAH-DSFASGWTQLHRTGDFGRINGRLLLEGRIADDT
QVKLRGLRIDLREIESAIIHAAKGSIVDCAVCIRYLVAFATAHLDSILPLPQYMQPAALV
RLETMPTNASGKIDRSALKLKQLWEGVL-PSDFFHVGGSSMMLISLRAGIQDAFKV-VVS
LFQLFDASTLGSMAVLVLNWDSETAIVVVLTGSTGFLGQAILTRLLDDGIVHKIHCLAVK
VVVHRGDLALPGFGLETHAIIHNGADVSFVKSYHSLKPANVEATKELVRLSLP--HQTSF
HYISTAAVANLGYIATKWVSERYLEKVNDQCELPIWIHRPSSIDLMGNLVQYSRKIAAIP
GSLDFISVDRAAMQIYLYESGEEVVFKALSMGLNPLLGEYL
>OAA34686.1_Beta-ketoacyl_synthase_Metarhizium_rileyi_RCEF_4871 2741 bp
EPIAIIGTGCRFPGQCDNPSWDLLRKPRDLLKEIYHPKNYHHGTSNVRHSYILEEKNFDA
QFFGINSVEAQSV--DPQQRLLLETVYESLESAGLSVKGSDTAVYVGVADFTDMIEMFPT
YF-ATGTARSILSNRLSYFFDWHGASMTIDTACSSSLVAMHQAVQTLRGGESSVAVAGSN
LILGPEQYIAESKLQMLSPTGRSRMWDADADGYARGEGVAAIVLKTLSRAIADGDHIECV
VRETGLNQDGR--TPGITMPSAAAQEALIRATYARAGLDLSKRADRPQFFEAHGTGTPAG
DPVEAEAISKAFFLFAGSIKTVIGHTEGTAGLAAVIKSSLALQAGVIPPNLLLNKVNPQI
EPFYGN--VQIVS-AARKWPRRVSVNSFGFGGANCHAILESFFAPFLFSAASESTLTETL
ERYQEYLKVRLSDLSWTLSNRRSTLPWRAVVTASSDVEDLRRKLKP-RILAIFTGQGAQW
PRMGAELRLDKSLQSLDDRPTWSLREQLTAGAD-SAVGTASVSQPICTAVQILLVDMLRA
AGIEFSAVIGHSSGEICAAYASGYL-SSEDAIRVAYYRGGAMLAVGTSYEDAKELCELPA
FEGR-VCVAASNSPVSVTLSGDAEAMDEIKLILDEEKKFTRYLKVDRAYHSHHMKACSRP
YVSSLQ-RCAVWVSSVYWAQNLTNPVMFAEALQVLDIYDLAIEIGPHPALRGPVSQTVQE
ESIPYTSVLSRGEDGVESFSKGLGYIWLDLAAYSRFMLPTYPWDHKRTFWHESRLSRAFR
TAKHQLLGRQILDG-SPDQRRWRNVLKRSEIDWLDGHQVQRQAVFPCAGYVSACVEASV-
RSIELQNFIVGQAVVFD-LGVETLIVLDSIAKFSFYSANCDVRITYGMSEIESDRFYNVL
EQLGFGYSGPFRALTKLKRKLGKATGLVIHPATLDAGIQSIMLACCYPGDSMMRSIYLPT
GIKRLIIDVLFDSTALSGDVSIYSPEK-AIQLEGLQTQPLFNIFTELVW-ERVAYFYLRS
LLFAYVDHRVDSSKEWQLDTHEEILERDLRLMRSVGENMPAVVRETTM--LE-HMLQDNK
LNDFYVVAHGMLAAFTSQISHRYPHMHVLEI-G-AGTGGATKSFLGALGDKFSTYTFTDI
SSGFFEKARDVFSAKMSFKVLDIEKDIEAQGFAEGSYDV-IIASLVLHATRDLAQTLRNV
RRLLKPGGYLLLLEITENDQMRFGLLFGGLQGWWLGYD-DGRALSPCVGLKQTGFSGIDT
AMPPLSVIVSQAMDDRVQVLKQPLLTIIGGIGSLDA-LLPVGGTVLSLTDI-EPVFKSMN
PDKLRGFQEVFKQSTNVLWVTQGVRSGDPFSKMVVGFGRTIVLEMLHLRLQFLDLIAESL
LRFIPRFKLSNNRYNSGRRNIT--KRI--DYSVSRAVLFPVLGTAEAVLALSLVSRTAVL
VIVLQPLSRALYLA-AHAKATKGLLDMGSVQVQPINTMVTFRSDKTYWLVGLTGGLGLSL
CEWMANQGARNIVISSRNPKVDGRWLKKMERVGTKVEVNNVCDRESVQSVRTMPPIAGVA
QGAMVLHDTVFSDLDMERIKKVMQPKVEGSTYLESIFHDLDFFVFFSSMACVTGNPGQSA
YAAANMFMSGLAAQRRRRGLNASVVNIGAIFGNGYVTRELRKVGLSEQDFRQIFAEAVFA
SELCTGLANPMFQHCILQQAVNAAEVHEIIDAFAAKLRLSLQIDTLGIDSLFGVDIRSWF
IKELQVEIPVLKILGGATIGEILDTAQELLSKELTTRIGFSQSRIWFLEMYLQDPASALN
ITLMIDLDGPLDVFRFERAVKLVGQRHEALRTRFLQQYRYKLAEGENMRILLLSKSSKSF
RLIIGYHHINMDGISLEVVLRELQLAYNSLQYPAFAEQQYREFEMGEIA-FWKNEFLPLL
PLAEFRLDREAVTRLQSACEGSNATLLQFHLAVFYTLLFRLVDEDICIGISSANR-QDMM
QSVGMYLNLLPLVLRE-TFAKTLKLIRSKTMAAFAHSRVPFDVIVSELGVPRATTHSPLF
QVLVNYRPFCGCRSEGQAPYDLSLDIIE--NPGEMAGQSALFGNLLVAFSCNP--ALRLA
APWPETTVHRIDMMVERKSAVVDLTYSGLARRAEALAESMCRVGVYLDAGTDWICSLLAI
LRKDAVYVPLDAARLLAILQDSKPDLLLVDNSTAALMYTSGSTGVPKGILMKHVSFRNNI
ELQQSSFNFDMSLCQIFLALSTGATLHVVPRADPVAISSLIASRHITSTTSTPSELISWI
RYGSAWRTVQSGGEPVRDSLRAAFRELLRLVDCYGPTEITFCSPNYSAYIVDARMKPVPA
GVPGEILIGGAGVVAGYLHNTRGFAH-DSFASGWTQLHRTGDFGRINGRLLLEGRIADDT
QVKLRGLRIDLREIESAIIHAAKGSIVDCAVGIRYLVAFATAHLDSILPLPQYMQPAALV
RLETMPTNASGKIDRSALKLKQLWEGVL-PSDFFHVGGSSMMLISLRAGIQDAFKV-VVS
LFQLFDASTLGSMAVLVLNWDSETAIVVVLTGSTGFLGQAILTRLLDDGIVHKIHCLAVK
VVVHRGDLALPGFGLETHAIIHNGADVSFVKSYHSLKPANVEATKELVRLSLP--HQTSF
HYISTAAVANLGYIATKWVSERYLEKVNDQCELPIWIHRPSSIDLMGNLVQYSRKIAAIP
GSLDFISVDRAAMQIYLYESGEEVVFEALSMGLNPLLGEYL
>KAF5137949.1_Polyketide_synthase-nonribosomal_peptide_synthetase_Metarhizium_anisopliae 2741 bp
EPIAIIGIGCRFPGQCDNPSWDLLQKPRDLLKEIYHPKNFHHGTSNVRHSYLLEERGFDA
QFFGINLVEAHSI--DPQQRLLLETVYESLEAAGLSVKGSDTAVYVGVADFTDMIEMFPT
YF-ATGTARSILSNRLSYFFDWHGPSMTIDTACSSSLIAMHQAVQTLRGGESSVAVAGSN
LILGPEQYIAESKLQMLSPTGRSRMWDADADGYARGEGVAAIVLKTLSQAIADGDHIKCV
IRETGLNQDGR--TPGITMPSATSQEALIRATYAKAGLDLGQRADRPQYFEAHGTGTPAG
DPVEAEAISNAFFLFVGSIKTVVGHTEGTAGLAAVIKSLLALRAGVIPPNMLLNKVNPKI
EPFYGN--VQILS-AARKWPRRVSVNSFGFGGANCHAILESFFTPFLFSAASESALTETL
ERYRDYLAVRLGDLSWTLSNRRSTLPWRAVITASSDVKELAGKLEP-RILAIFTGQGAQW
PRMGAELRLDKSLQSLDDRPTWSLREQLLAGAD-SSVGTASVSQPVCTAVQIILVDMLRA
AGIDFSAVVGHSSGEICAAYAAGYL-SSEDAIRVAYYRGGAMLAVGTSYEDAKELCELPA
FEGR-VCVAASNSPASVTLSGDAEAIDNIKMILDEEKKFTRHLKVDRAYHSHHMKACSKP
YVTSLQ-RCAIWVSSVYWAQNLTKPVMFAEALQVLEVYDLAIEIGPHPALRGLVSQTVQE
ESIPYTSMLSRGEDGVESFSKGLGYIWVDFAAYNCFMLPSYPWDHNRTFWHESRLSRAFR
TAKNELLGRQILDG-SPDQRRWRNVLKRSEIDWLDGHQVQGQTVFPCAGYVSACVEASV-
RSIELRNFVLGQAVVFD-SGVETLIVLDSIAKFSFYSANCDVRVTYGMLEIEADRFYNVL
EQLGFGYSGPFRALTRLKRKLGKAMGLLIHPATLDAGIQSIMLACCYPGDSMMRSIYLPT
GISRLIIDVLFDSTALSGDVSIYSPEK-AIQLEGLQTQPLFNIFTELVW-ERVAYFYLQS
LLFAYVDHKVDCGKEWQLDTHEEIFDRDMKLMRAVGDNMPAVVHETTM--LEQHMLQDNK
LNDFYVIAHGMLAAFTSQIGHRYPHMHVLEV-G-AGTGGATKSFLGALGDKFSTYTFTDI
SSGFFEKARDEFASKMSFKVLDIEKDIEGQGFTEGSYDV-IIASLVLHATRNLDETLRNV
RRLLKPGGYLLLLEITENDQMRFGLLFGGLQGWWLGYD-DGRALSPCIGLKRTGFSGIDT
AMPPLSVIVTQATDDRVQLLKQPLLTIIGGMKSLDV-LLPVGGTVLCLTDI-EPVFKSMD
QDKLRGFQEVYKQSTNVLWVTRGVRSGDPFSRMVVGFGRTIVLEMPHLRLQFLDLIAESL
LRFIPRFKLSNNRYNSGRPDIT--KQI--DYSVSLAVLFPVLGTAEVVLALSLLARASIL
VIVLQPFSRALYLA-AHPKATKALLDMGTVRVQPIDMIIKFRSDRTYWLVGLTGGLGLSL
CEWMAKHGARHVVISSRNPKVDRGWLKKMKNIGMKVEVSNIYDRESVRFIQMMPPIAGVA
QGAMVLHDTVFSDLDMERFKKVTQPKVEGSIYLEEIFHDLDFFVFFSSMACVTGNPGQSA
YAAANMFMSGLAAQRRRRGLNASVVHMGAIFGNGYVTRELRKVGLSEQDFRQIFAEAVFA
SELSTGLMNPMFQHCILQQAVNAAEVREIIDAFAAKLRLSLQVDSLGIDSLFAVDIRSWF
IKELQVEIPVLKILSGATVGDILDTAQQLLSKELTSPIGFGQSRIWFLEMYLQNPASALN
ITLMIDLNGPLDVDRFERAVKLVGQRHEALRTRFLQQYRYRLAEGENMRILLLSKSRQSF
RLVIGYHHINMDGISLEVVLRELQLAYDSLQYPSFSEQQHREFESGEIE-FWRKEFLPLL
PLAEFRLDQEALTRIQSACDGPRATLLQFHLAVFYTLLFRLVDEDICIGISSANR-QDMM
QSVGMYLNLLPLVLKE-TFAKTLKLIRSKAMAAFAHSRVPFDVIVNELGVPRATTHSPLF
QVLVNYRPFCDCRSEGQAPYDLSLDIIE--NPGGMAGQSALFENLLVAFSRNP--ALRLA
APWPDTMVHRIDTMVERRPAVVDLTYSHLARRTRAIASSMSRVGVCLDAGVDWICSLLAI
LRHNAVYVPLDAARLFAILQDSKPDLLLVNNSTAALMYTSGSTGVPKGIVMKHSSFRNNI
ELQQSSFNFDMSLCQIFLALSTGGTLQVVPRADPASISSLISSCHITSTTSTPSELISWI
RHGSNWRTVQSGGEAVRDSLQTAFRELLRLVDCYGPTEITFCSPNYSTYIVDANMKAVPA
GVPGEILIGGAGVVAGYLHDARGFAQ-DSFASGWTRLHRTRDFGRIDGRLLLEGRIADDT
QVKLRGLRIDLREIESAIIHASKGSIIDCAVGIRYLVAFATTHLNQILPLPQYMQPAALI
RLETMPTNASGKIDRSALELKQLWEGVL-PSDFFHVGGSSMILISLRADIQDAFNV-TVS
LFQLFDASTLGGMAVLVCDWDNETAIVVVLTGSTGFLGQAILTR----GVVQKIHCLAVK
IVVHRGDLGLPGFGLSAHAIIHNGADVSFVKSYHSLKPVNVEATKELVRLSVP--HQTSF
HYISTAAVANLGYLATKWVSERYLEKVNDQCELPIWIHRPSSIDLMGNLVQFSRKMAAIP
GWLDFISVDRAAMQIYLYESGEEVVFKTVLMGLNPLLGEYL
>Pyrgri_42858_PyiS 2741 bp
EPVAIIGTGCRFPGQCNTPSWELLQTPKDLLKEIYHPQNYHHGTCNVRHSYFLEERGFDA
QFFGINPVEAHSV--DPQQRLLLETVYESLEAAGLSMKGSDTAVYVGVADFTDMIETFPT
YF-ATGTARSILSNRLSFFFDWRGPSMTIDTACSSSLI---------RTGANKPDVAGSN
LILGSEQYIAESKLQMLSPTGRSRMWDADADGYARGEGVAAIVLKKLSQAIADGDHIECI
IRETGANQDGR--TPGITMPSATAQEALIRTTYKKAGLDISKRSDRPQFFEAHGTGTPAG
DPIEARAVSNAFFLFVGSIKTVVGHTEGTAGLAAVIKASLALQAGVVPPNMHLSKLNPKI
EPFYGN--VQILS-EARQWPRRVSVNSFGFGGANCHAILEAYFTPFLFSAATENALAAQL
DKYRAHVAGDLKKLSLTLSNRRSALPWRAVVPASNSVERLIENLDP-RILGIFTGQGAQW
PRMGAALRLDESLRLLPDRPTWSLREKILEGAESSSVAMAFISQPVCAAVQIMLVDMLRA
AGIEFSGVLGHSSGEISAAYAAGYL-SSEDAIRAAYYRGGAMIAVGTSYDDAKELCDLPA
FEGR-VCVAASNSPFSVTLSGDADAIDEVKALMDEEKKFNRLLQVDRAYHSHHMKACAAA
YMASLQ-QCGVWVSSVYWASNLTMPVMFTEALQKLKAYDLAIEVGPHPALKGPAVQTMSE
QSIPYTGVLSRGKDDVESFSTTLGYIWVDFLGYSRFMLPTYPWDHHRKFWHESRLSRAYR
FNKNELLGRQILDG-APDQLRWRNVLKRNELDWLDGHQVQRQTVFPFMGYVSACVEAAV-
QSIELQNFKVGQAVAFD-SWIEILVVLDSIAHFAFHSAGCDVLVTYGMLGVESDRFYNVL
DDIGLGYTGPFRALSGLQRKLGKATGLLVHPAMLDAGIQSIMLAYCYPGDTMMRSIYLPT
GIRRLIINVLFQSSALSGDVSIYAPGK-AIQVEGLQTQPLFNIFTELVW-ERVAYYYLRI
LLFAYVDHRVERGKEWQHDTKEEILERDLRLMRAVGENIAAVIREITM--LE-PMLQNNM
LNDFYVVAHGMLASLASQIGHRYPHMHVLEI-G-AGTGGATKSFLGALDDKFSTYTFTDI
SSGFFEKARSVFAAKMSFKMLNIEKDIGDQGFVEGSYDV-VIASLVLHATRNLGQTLRNV
RRLLKPGGYLLLLEITENDQMRFGLLFGGLEGWWLGYD-DGRALSPCINLKQTGFSGIDT
LMPPLSVIVSQAVDERTELLKQPLLTIIGSIESLGH-MLPVGGAVICLADI-QPVFKSMD
ADKLRGFQTIFKQSGSALWVTQGTLNGNPYSRMVIGFGRTIVLEMLHLRLQFLDLIVETF
IRLIPRFKLNNDRYNSGRRKIV--KEV--PYTVTRAVLYAVLGTKEVVLALSLLARAVLV
VVVLRPLSCAVHLA-DHHKSSKVLLDFGPVQVQPVNSKVTFSNDKTYWLVGLSGTLGLSL
CEWMAQQGARYIVITSRNPNVDERWKNKMEKLGIKVEINNICDRKSVRSVQTMPPIGGVA
QGAMVLHDTAFSELDLERINKVMQPKVNGSIYLEEIFHNLEFFVFFSSMACVTGNPGQSA
YAAANMFMSGLAVQRRKRGLNASVVHIGAIFGNGYVTRELRKVGLSEQDFRQLFAEAVLA
GELSTGMMNPMFQHCILLEAINSAEVYEIIDAFAAKLRSSLQLDTLGIDSLFAVDIRSWF
IKELQLEIPVLKILGGATVGEILETAQQLLPMELLTPISFAQSRIWFLEKFLEDPASALN
ITLTIELDGSLDVDRFGKAVKLVGQRHEALRTRFLQKYRYKLGEGENMRIILLKKSNQLF
HLVIGYHHINMDGVSLEVVLRELQMAYDSLQYPDFAALQQKEYKSGEIE-FWRKEFLPLL
PMAEFSLDQITLAGIQSACESSKATPFQFHLATFYALLSRMVDADICIGIGSANR-HDMM
QSVGIYLNLLPIVLKE-TFASTLKRVRSKVMTAFAHSRVPFDVIVNELGASRATTHNPLF
QVLVNYRQFCGCQSEGQAAYDLGLDIIE--NPGGMTGQSTLFVRLLLAFSRNQ--ALRLA
IPWPETLIHQIDDIAKQSLAIVDLTYAHMSRRTNAIAASLSRVGVHLDPGADWVCSVLAI
MRRDAVYLPLDAVRLSAILQDSKPDLVLVDNSTAALMYTSGSTGVPKGIIMKHESFRNNI
ELQQSSFNFDMSLGQIFLALSTGGTLHVVPRADPVAISSIIALHGITNTSATPSEFISWV
RYGSAWAAVHSGGEPVRDSLKAAFLTVLRLLDCYGPTEVTFCSPNYATYIVDSGMKPVPA
GVPGEVLIGGAGVVAGYLHNTRGFAH-DSFASGWEQLHRTGDFGRINGRLLLEGRIADDT
QVKLRGLRIDLKEIEAAMVRAAKGDILDCIVSVAYLVAYATARLEHLLPLPQYMKPATLV
LLEKMPTNASGKIDRSAFKLKQLWEGVL-PSDFFNVGGSSMLLISLRAKIQDTFAV-VVS
LFQLFEASTLGDMAALVINWEDETAVIVVLTGSTGFLGRAILTRLLNDGIVKEIHCFAVK
IIVHRGDLTLPGFGLSAHAVIHNGADVSFVKSYHSLKPANLEATKQLVDLCLP--YQISF
HYISTAAVVNLGYIATKWASERYLEKFNDQYGLPIWIHRPSSIDLMANVVEFSRSTAATL
GWLDFISVDEAALQIYLYESGERVVFEVVDVGFNPLLGEYL
>Pyrory_Guy11_Syn2 2741 bp
EPIAIIGTGCRFPGSCDSPSWELLEKPRDLLKKIYHPKNSHHGTSNVRHSYLLDERTYDA
QFFGVKAIEASSM--DPQQRLLMETVYEALESAGLSIKGSDTAVYVGVADFMDMLEKFPT
YF-ATGTARSILSNRLSYFYDWHGPSMTIDTACSSSLIALHQAVQVLRSKQSKVAAAGSN
IILGPEQYIAESKLQMLSPDGRSRMWDAEANGYARGEGVAAVVLKTLSQALADGDHIECI
IRETGINQDGK--TPGITMPSATAQAALIRSTYARAGLDLRKASDRPQFFEAHGTGTPAG
DPIEAAAISKAFFLFVGSIKTVIGHTEGTAGLAAIIKASTALQAGVLPPNRLFHKLNPKI
EPYYSN--LKILT-EAQPWPRRVSVNSFGFGGANAHAIVESAFAPCPLSAASETVLTAMT
ERLRSYLKINMRDLAWTLCSRRSTLGVRSVLPAAKSPQDLLDKLEP-RVFGVFTGQGAQC
PRMGAELRLDQSLQSLPDRPSWTLREHLLAPKESSQVYIASLSQPLCTALQIILVDLLKV
AGITFSGVVGHSSGEIGAAYAAGYL-TASDAIRVAYYRGGAMLAAGTTFADAQELCSLPA
FEGR-ACVAASNSPASVTLSGDADAIEEIQIILGEEKKFNRMLQVDRAYHSHHMNVLAAP
YKRSLE-ECGIWVSSVYWVANLVQPVRFTKALEMLGGFDLGIEVGPHPALQGPVKQTVQE
SPLAYTGLMKRGENSTEAMSKGLGYIWVDFAAYEAFCLPTYPWDHSRTLWQESRLSKAFR
TSEHELLGRQLLDG-VPDRLRWRNIIKRSEIDWLEGHQVQGQIVFPAAGYISACVEACV-
QCIELLDFDIGHAMVIS-LGVDATIELSDMARFGFHSASCRVVVNLGLLDVEAERFYNNL
DGLGFNYSGPFRALEGLKRRLGYAEGLLVHPATLDLGIQAIMLAYSYPGDTMLRSIYLPT
RFERILIDVPFDAVAVTGDINIYSPRK-ALQLEGLQTRPLSSVFTDMSW-ERVGYYYHRV
LLLEYNDSGVDRGAEWRNDSKEEILDKDLRLLRAVGENI---------------------
------------GPW------------VLEI-G-GGTGMATKAIIKEVGDQFSTYDFTDV
SSGFFPKASATFSSKMNFQVLDIEKDPLEQGFKQGSYDL-IVASLVLHATRNLAETMTNV
RKLLKPGGYLLLMEVTENEQMRFGLLFGGLPGAWLGAE-EGRTLSPCVGLKKTGF-GVET
CVPPFSVIVAQALDDKVQFLKQPLLTIVGGIESLDK-VLGVGGSLLCLADL-DPVLQSID
EGKLRGFQDVFQHSKNVLWVTSGVREGDPYARMVIGFGRTIVLEMLHLRLQFLDLVAATM
LRFVPRFKHNNNRYQSSKANVK--EMV--DYSVNRSVLFPILGTGRPVVGLALIAHAALR
VIVVEPLANSICLT-SGPKTPKLILDMAAVSVEPIETRVKFQADKTYWLVGLTGNLGLSL
CAWMVNQGARNIVVGSKNPKIDGAFLAKMKAKGVNF--------------STMPAVAGVC
QGAMVLHDTMFTELDVERVEKVTRPKVQGSLYLEEIFHDLDFFVFFSSIASVVGNPGQSA
YAAANMFMSGLATQRRKRGLNASAVAIGAIFGNGYVTRELKKVGLSEQDFHTLFAEAVYA
GEFATGLMNPMFQHSVLQDAVSSEDVREIIDAFALKLQEALQVDTLGIDSLVAVDIRSWF
IKELQVEVPVLKILSGATVDDIIAQAQKLLPKELIGPISFAQSRFWFLQHFLEDPASALN
ITVDINLQGALDVPKLEKAVASVGRRHEALRTRFLSAHRYRLDRGENMRIVLLRMSPKSF
RLLIGYHHINMDGVSLEVVLQELQLGYSGLQYPDFSRQQHLDYDSGDLA-FWRSEFLPLL
PLTEFCLDEEEMHKIQAVCQMLKVSPFHFHLAIFYTLLARLVDDDLCIGVSSANR-QTTM
SSVGMYLNLLPLVFKH-TFANAIKMIRAKALAAFSHAAVPFDLMIKDLGVAGTSSHSPVF
QAMVNYRPFCDCDSEGEVPYDLAFDIME--NPGGLTGQSVYYGELVKSITQNP--ATRLK
AAWPATLVHRIDDMAKRNIAVKDITYREMSQKIDCISHALSTVGVLLDPSSDWICSILAI
LRLGATYVPLDIVRLSSVVRDSKPDLILVNNRLAALMYTSGSTGVPKAIVIKHESMRNSI
ELHQSSYSFDMSLSQIFLDLANGGTVHVVPRGDPEAIASIIAREGITFTSATPSEVISWI
EHGSSWRKVVCGGEPVKESLINGLRKILAFFDGYGPTEITFCCPNVSVYILDADQKIVPA
GVTGEIAIGGGGVVAGYGDSAAAFKH-DKWASGWTRLHLTGDVGKIDGTLKLKGRIAGDT
QIKLRGMRLDVREVELAIMKTAQGQINDVVVTAHSLIAFAIVDFSRVLPLPQYMRPAAIF
PIDNFPTNASGKVDRIAIRLAQLWTQVI-TSNFFHVGGTSILLVQLRSAIEASFGT-RPT
LFQLFEAGTLAAMAALIRDWEEETRIVVVLTGATGFLGRSILARLLQDSVVEKIHCLAVK
VVVHRGDLAARNFGMPAHAVIHNGADVSFMKTYATLKPANFESTKQLVRLCLP--RRISF
HYVSSASIVQLGYVATKWASERYLEKVSDQCDLPIWIHRPSSIDLISNLMHYSRELRCIP
GLGD------------LFLARPRLLLRVRGAGLALILGNVV
>CAG28798.1_putative_polyketide_synthase/peptide_synthetase_Pyricularia_grisea 2741 bp
EPIAIIGTGCRFPGSCDSPSWELLEKPRDLLKKIYHPKNSHHGTSNVRHSYLLDERTYDA
QFFGVKAIEASSM--DPQQRLLMETVYEALESAGLSIKGSDTAVYVGVADFMDMLEKFPT
YF-ATGTARSILSNRLSYFYDWHGPSMTIDTACSSSLIALHQAVQVLRSKQSKVAAAGSN
IILGPEQYIAESKLQMLSPDGRSRMWDAEANGYARGEGVAAVVLKTLSQALADGDHIECI
IRETGINQDGK--TPGITMPSATAQAALIRSTYARAGLDLRKASDRPQFFEAHGTGTPAG
DPIEAAAISKAFFLFVGSIKTVIGHTEGTAGLAAIIKASTALQAGVLPPNRLFHKLNPKI
EPYYSN--LKILT-EAQPWPRRVSVNSFGFGGANAHAIVESAFAPCPLSAASETVLTAMT
ERLRSYLKINMRDLAWTLCSRRSTLGVRSVLPAAKSPQDLLDKLEP-RVFGVFTGQGAQC
PRMGAELRLDQSLQSLPDRPSWTLREHLLAPKESSQVYIASLSQPLCTALQIILVDLLKV
AGITFSGVVGHSSGEIGAAYAAGYL-TASDAIRVAYYRGGAMLAAGTTFADAQELCSLPA
FEGR-ACVAASNSPASVTLSGDADAIEEIQIILGEEKKFNRMLQVDRAYHSHHMNVLAAP
YKRSLE-ECGIWVSSVYWVANLVQPVRFTKALEMLGGFDLGIEVGPHPALQGPVKQTVQE
SPLAYTGLMKRGENSTEAMSKGLGYIWVDFAAYEAFCLPTYPWDHSRTLWQESRLSKAFR
TSEHELLGRQLLDG-VPDRLRWRNIIKRSEIDWLEGHQVQGQIVFPAAGYISACVEACV-
QCIELLDFDIGHAMVIS-LGVDATIELSDMARFGFHSASCRVVVNLGLLDVEAERFYNNL
DGLGFNYSGPFRALEGLKRRLGYAEGLLVHPATLDLGIQAIMLAYSYPGDTMLRSIYLPT
RFERILIDVPFDAVAVTGDINIYSPRK-ALQLEGLQTRPLSSVFTDMSW-ERVGYYYHRV
LLLEYNDSGVDRGAEWRNDSKEEILDKDLRLLRAVGENIVAVVKETTI--LE-HMIEEDK
LNIFYEFGEGFMGAFAGQLAHRYPHMRVLEI-G-GGTGMATKAIIKEVGDQFSTYDFTDV
SSGFFPKASATFSSKMNFQVLDIEKDPLEQGFKQGSYDL-IVASLVLHATRNLAETMTNV
RKLLKPGGYLLLMEVTENEQMRFGLLFGGLPGAWLGAE-EGRTLSPCVGLKKTGF-GVET
CVPPFSVIVAQALDDKVQFLKQPLLTIVGGIESLDK-VLGVGGSLLCLADL-DPVLQSID
EGKLRGFQDVFQHSKNVLWVTSGVREGDPYARMVIGFGRTIVLEMLHLRLQFLDLVAATM
LRFVPRFKHNNNRYQSSKANVK--EMV--DYSVNRSVLFPILGTGRPVVGLALIAHAALR
VIVVEPLANSICLT-SGPKTPKLILDMAAVSVEPIETRVKFQADKTYWLVGLTGNLGLSL
CAWMVNQGARNIVVGSKNPKIDGAFLAKMKAKGVNFKVLDVCDRDSVRATSTMPAVAGVC
QGAMVLHDTMFTELDVERVEKVTRPKVQGSLYLEEIFHDLDFFVFFSSIASVVGNPGQSA
YAAANMFMSGLATQRRKRGLNASAVAIGAIFGNGYVTRELKKVGLSEQDFHTLFAEAVYA
GEFATGLMNPMFQHSVLQDAVSSEDVREIIDAFALKLQEALQVDTLGIDSLVAVDIRSWF
IKELQVEVPVLKILSGATVDDIIAQAQKLLPKELIGPISFAQSRFWFLQHFLEDPASALN
ITVDINLQGALDVPKLEKAVASVGRRHEALRTRFLSAHRYRLDRGENMRIVLLRMSPKSF
RLLIGYHHINMDGVSLEVVLQELQLGYSGLQYPDFSRQQHLDYDSGDLA-FWRSEFLPLL
PLTEFCLDEEEMHKIQAVCQMLKVSPFHFHLAIFYTLLARLVDDDLCIGVSSANR-QTTM
SSVGMYLNLLPLVFKH-TFANAIKMIRAKALAAFSHAAVPFDLMIKDLGVAGTSSHSPVF
QAMVNYRPFCDCDSEGEVPYDLAFDIME--NPGGLTGQSVYYGELVKSITQNP--ATRLK
AAWPATLVHRIDDMAKRNIAVKDITYREMSQKIDCISHALSTVGVLLDPSSDWICSILAI
LRLGATYVPLDIVRLSSVVRDSKPDLILVNNRLAALMYTSGSTGVPKAIVIKHESMRNSI
ELHQSSYSFDMSLSQIFLDLANGGTVHVVPRGDPEAIASIIAREGITFTSATPSEVISWI
EHGSSWRKVVCGGEPVKESLINGLRKILAFFDGYGPTEITFCCPNVSVYILDADQKIVPA
GVTGEIAIGGGGVVAGYGDSAAAFKH-DKWASGWTRLHLTGDVGKIDGTLKLKGRIAGDT
QIKLRGMRLDVREVELAIMKTAQGQINDVVVTAHSLIAFAIVDFSRVLPLPQYMRPAAIF
PIDNFPTNASGKVDRIAIRLAQLWTQVI-TSNFFHVGGTSILLVQLRSAIEASFGT-RPT
LFQLFEAGTLAAMAALIRDWEEETRIVVVLTGATGFLGRSILARLLQDSVVEKIHCLAVK
VVVHRGDLAARNFGMPAHAVIHNGADVSFMKTYATLKPANFESTKQLVRLCLP--RRISF
HYVSSASIVQLGYVATKWASERYLEKVSDQCDLPIWIHRPSSIDLISNLMHYSRELRCIP
GWLDFVAVETAASEIYLYQSGDEIIFEVLKMGMSELLGDYL
>XP_030981074.1_uncharacterized_protein_PgNI_07985_Pyricularia_grisea 2741 bp
EPIAIIGTGCRFPGSCDSPSWKLLEKPRDLLKKIYHPKNSHHGTSNVRHSYLLDERTYDA
QFFGVKAIEASSM--DPQQRLLMETVYEALESAGLSIKGSDTAVYVGVADFMDMLEKFPT
YF-ATGTARSILSNRLSYFYDWHGPSMTIDTACSSSLIALHQAVQVLRSRQSKVAAAGSN
IILGPEQYIAESKLQMLSPDGRSRMWDAEANGYARGEGVAAVVLKTLSQALADGDHIECI
IRETGINQDGK--TPGITMPSATAQAALIRSTYARAGLDLRKATDRPQFFEAHGTGTPAG
DPIEAAAISKAFFLFVGSIKTVIGHTEGTAGLAAIIKASTALQAGILPPNRLFHKLNPKI
EPYYSN--LKILT-EAQPWPRRVSVNSFGFGGANAHAIVESAFAPCPLSAASETVLTAMM
ERLRSYLKINMRDLAWTLCSRRSTLGVRSVLPAAKSPQDLLDKLEL-RVFGVFTGQGAQW
PRMGAELRLDQSLQSLPDRPLWTLRDHLLAPKESSQVYIASLSQPLCTALQIILVDLLKV
AGITFSGVVGHSSGEIGAAYAAGYL-TASDAIRVAYYRGGAMLAAGTTFNDAQELCSLPA
FEGR-ACVAASNSPASVTLSGDADAIEEIQIILGEEKKFNRMLQVDRAYHSHHMNVLAEP
YKRSLE-ECGIWVSSVYWVANLVQPVRFTEALEMLGGFDLGIEVGPHPALQGPVKQTVQE
SPLAYTGLMKRGENSTEAMSKGLGYIWVDFGAYEAFCLPTYPWDHSRTLWQESRLSKAFR
TSDHELLGRQLLDG-VPDRLRWRNIIKRSEIDWLEGHQVQSQIVFPAAGYISACIEACL-
QCIELLDFDIGHAMVIN-LGVDAMIELSDIARFGFHSASCRVIVNLGLLDVEAERFYNNL
DGLGFNYSGPFRALEGLKRRLGYAEGLLIHPATLDLGIQSIMLAYSYPGDTMLRSIYLPT
RFERILVNVPFDAVAVTGDINIYSPRK-ALQLEGLQTRPLSSVFTEMSW-ERVGYYYHRV
LLLEYNDSGVDKGAEWRNDCKEEILDKDLRLLRAVGENIVAVVKETTI--LE-HMIEEDK
LNIFYEFGEGFMGAFAGQLAHRYPHMRVLEI-G-GGTGMATKAIIKEVGDQFSTYDFTDV
SSGFFPKASATFSSKMNFQVLDIEKDPLEQGFKQGSYDL-IVASLVLHATRNLTETMANV
RKLLKPGGYLLLMEVTENEQMRFGLLFGGLPGAWLGAE-EGRTLSPCVGLKKTGF-GVET
SVPPFSVIVAQALDDKVEFLKQPLLTIVGGIEALDK-VLGVGGSLLCLADL-DPVLKSID
EGKLRGFQDIFQHSKNVLWVTSGVREGDPYARMVIGFGRTIVLEMLHLRLQFLDLVAATM
LRFVPRFKHNNNRYQSSKANIK--EMV--DYSVNRSVLFPILGTGRPVVGLALIAHAALR
VIVVEPLANSICLT-SGPKTPKLILDMAAVSVEPIETRVKFQADKTYWLVGLTGNLGLSL
CAWMVNQGARHIVVSSKNPKVDGAFLSKMKGKGVNFKVLDVCDRDSVRATSTMPAVAGVC
QGAMVLHDTMFTELDVERVEKVTRPKVQGSLYLEEIFHDLDFFVFFSSIASVVGNPGQSA
YAAANMFMSGLATQRRNRGLNASAVAIGAIFGNGYVTRELKKVGLSEQDFHTLFAEAVYA
GEFATGLMNPMFQHSVLQDAVSAEDIREIIDAFALKLQEALQVDTLGIDSLVAVDIRSWF
IKELQVEVPVLKILSGATVDDMIAQAQRLLPKELIGPISFAQSRFWFLQHFLEDPASALN
ITVDINLQGALNVPKLEKAVASVGRRHEALRTRFLSAHSYRLDRGENMRIVLLRMSPKSF
RLLIGYHHINMDGVSLEVVLQELQLGYSGLQYPDFSRQQHSDYDSGDLA-FWRSEFLPLL
PLTEFCLDEEEMHKIQAVCQMLKVSPFHFHLAIFYTLLARFVDDDLCIGVSSANR-QTTM
SSVGMYLNLLPLVFKH-TFANAIKMIRAKALAAFSHAAVPFDLMIKDLGVAGTSSHSPVF
QAMVNYRPFCDCDSEGEVPYDLALDIME--NPGGLTGQSVYYGELVKSITQNP--ATRLK
AAWPATLVHRIDNMAERNIAVKNITYREMSQKVDCISHALSTVGVLLDPSSDWICSILAI
LRLGARYVPLDIVRLSSVVRDCKPDLILVNNRLAALMYTSGSTGVPKAIVIKHESMRNSI
ELHQSSYSFDMSLSQIFLDLANGGTVHVVPRGDPEAISSIIAREGITFTSATPSEVISWI
EHGSSLRKVVCGGEPVKQSLINGLRKILAFFDGYGPTEITFCCPNVSVYILDADQNIVPA
GVTGEIAIGGGGVVAGYSDSAAAFKH-DKWASGWTRLHLTGDVGKIDGTLKLKGRIAGDT
QIKLRGMRLDVREVELAIMKTAQGEINDVVVTAHSLIAFAIVDFSRVLPLPQYMRPAAIF
PVDKFPTNASGKVDRIAIRLAQLWTQVI-TSNFFHVGGTSILLVQLRSAIEASFGT-RPT
LFQLFEAGTLATMAALITDWEEETRIVVVLTGATGFLGRSILGRLLQDNVVEKIHCLAVK
VVVHRGDLAARNFGMPAHAVIHNGADVSFMKTYATLKPANYESTKQLVRLCLP--RRISF
HYISSASIVQLGYVATKWASERYLEKVSDKCDLPIWIHRPSSIDLISNLMHYSRELRSIP
GWLDFVAVETTASEIYLYQSGDEIIFEVLKMGMSELLGDYL
>Colhig2_jgi_6552 2741 bp
EPIAIIGTGCRFPGGSDSPSWELLKDPRDLLKEIYHPKNSHHGTTNVRHSYLLDERRFDA
SFFGIKATEANSI--DPQQRMLMETVYEGLESAGLSIKGSDTAVYVGVADYTEMLEKYPT
YF-ATGTARSILSNRLSYAFDWRGPSMTIDTACSSSLIAMHQAVQALRSGESKVAAAGTN
LLLGPEQYIAESKLQMLSPSGRSRMWDADADGYARGEGVAAIVMKPLSQALADGDSIECV
IRETGLNQDGK--TPGITMPSSSAQAALIRSTYARAGLDLSKPSDRPQFFEAHGTGTPAG
DPIEAAAIREAFFLYVGSIKTVIGHTEGTAGLAAVVKATEALKAATLPPNRLFNRLSPKV
EPFYKN--LEVVT-SARPWPRRVSVNSFGFGGANCHAILESAFAPYVVSAATESALASSL
ERLRDHLQISMRDLAWTLYNRRSTLACRTVVPAARSLEDLVNKLDPLRVLGVFTGQGAQW
PRMGAELRLDESLQTLPHRPSWSIRDQLLAPSESSKVDLATLSQPLCTALQVVLVDLLKA
AGVQFSAVVGHSSGEIGAAYAAGYL-SAKDAIRVAYYRGGAMLAVGTSFEDAEELCSLPA
FEGR-VCVAASNSSSSVTLSGDADAIDEVKIILDEEKKFNRLLRVDRAYHSHHMKACSQA
YMRSLE-LCGIWVSSVYWIDNLVKPVRFTEALQMLGGYDLALEVGPHPALKGPASQTIQE
SAMPFTGALERGKNSVEAFSRALGFVWVNMAGYEGFVLPKYPWDHNRLFWQESRLSKAYR
SRKHELLGRRLLDG-TPDQRRWRNIIKKSEIDWLDGHQIQGQVVFPAAAYVSACIEACV-
RSIELLDFDVGHAMVFD-DGIDATISLVGICRFSFYSATCNVVVTFGLLDVEEDRFYDAL
APLGFGYNGPFRALQGLKRKLGSAKGLLIHPATLDSAIQSIMLAYSYPGDTMLRSVYLPT
RIERLIVSVPFDSVAVTGDASIYTPQK-AIQLEGLQTRPLSNIFTEAVW-ERVAYYYHRN
LLLAYNDHSVDRGKEWKHDTKEEILQKSMKLTEAVGENIVDVVRKTAM--LE-PMLQDNK
LNNFYEQGEAFLATFAKQIGHRFPHMNVLEI-G-AGTGGATKCFMRDVEDQFATYTFTDI
SSGFFEKASDLFSSKMSFKVLDIEKEIEGQGFAEGAYDV-IVASLVLHATRNLVQTMQNV
RKLLKPGGYLLLLEITENRQMQFGLMFGGLPGWWLGCD-EGRTLSPCISLKQTGFSGIST
AVPPLSVMVSQAVDDKIDFLEQPLLTIVGGIESLQE-ILAVGGSVLCLADL-DPALASID
ADTLRGFQSIFKQSNNVLWVTRGARAGLPYSRMAIGFGRTIVLEMLHLRLQFLDLISEVF
VRFVARVKPINNRCKAARGTVK--EHV--DYSMNQPVLFPLVGTGEHVIALALLARASLR
VILVEAFAASVCLS-SQPNTPRLILDMSPVSVKSIDAKVRFQSDKTYLLVGLTGNLGLSL
CSWMVKQGARYLAVASRNPKLEGGFIRKMKAKGVTLEVIDVVDRESVRAAKTMPPIAGVC
HGAMVLHDTIFSELDVERVDKVMKPKIQGSLHLEEIFHDLDFFVFFSSIACVVGNPGQSA
YAAANMVMSSLAAERRRRNLNASAVHIGAIFGNGYVTRELRRVGLSEQDFHALFAEAVYA
GEFSTGLMNPMFQHCKLEDAISPDDVRDIINAFSAKLQSSLQIDNLGIDSLVAVDIRSWF
IKELQVEIPVLKILGGATVGDIVDRAQQLLPKELTAAISFAQSRFLFLEQLLESPASALN
ITVAIDLEGPLNVERFGKAVSTVGQRHEALRTRFLEQHKYRLDRGEIMRILLLRRSPTSF
RLLIGYHHINMDGVSLEVMIRELQLLYDGLQYPDFASKQRQEFQSGDLD-YWKAEFLPLL
PLAEFHIDKSMMSVVQAACTRLKVSPFHFHLAVFYNLLARLANEEICIGIASSNR-QGTM
QSMGMYLNLLPLLIKQ-TFINTLTLVRAKALAAFSHSEVPFDVIVNTLGVQRTTTHSPVF
QAFLNYRPFCDCQSDGEVSYDVGIDIID--NPGGMCGQSIFYGELLKAFSRNP--AARTS
APWPSTLVHRFDQIAERRTAIQDLTYSEMSIRVRSLANSMSRVGVCLDADSDWICSLMAI
LRLGATYIPLDLIRMSAIVQNSKPDLVLVNARTATILYTSGSTGVPKGIMIKHESISINT
ELQQSSFNFDMSLSQIFLAISNGGTTHIAPRRDPRAIASIIAEHGITLTCSTPTEAVGWI
QHASSWTKIVCGGEPLMDSLYKNLQQLLKLIEGYGPTETTFCCPNYTLYILDANKKPVPA
GISGEVVIGGVGIVDGYVQNARAFGN-DTWAPGWNRVHYTGDYGKVDGSLILGGRISGDT
QIKLRGMRIDVSEIELAILRAAKGEFSEVLVTVRSLIAFAIPDFASLLPLPLYMRPAAIF
CLENLPMNNSGKVDRRALKLLKIWTQVI-SSNFFHVGGSSILLVQLRAEVEKVFDI-TIS
LFQLFEASTLAAISALIIDWDKETAIVIVLTGSTGFLGQAILKRLLNDNVVQKVHCIAVK
VVVHYGDLTAPHFGLSADALIHNGADVSFLKTYETLKPINVDATKELVRLSLT--NQLSF
HYVSTASIVQVGYLATKWASERYLEKVADQYDLRVWIHRPSSIDLVSNLLKYAEKVKAVP
GWLDFVSDETTAMQIYFYQSGEEMIVDVLPMGMNAMLCEYM
>Pyrory_Guy11_Ace1 2741 bp
EPIAIIGSGCKFPGGSTTPSWELLKDPKDIVSEIFHPDHKHHGTSNVRHSYFLEEKHFDA
KFFGIRPQEAMAM--DPQQRFLLETVYESLEAAGITISGSQAGVFVGNVDYSELLDAFPT
YF-APGTARSILSNRISYFFDLHGPSVTVDTACSSSLVAVHQAVQSLRLGETPVAVCGAN
LLLGPAQYIAESKLQMLSPNGRSRMWDASADGYARGEGFASIVLKPLSVALANGDHIECI
IRETGCNQDGR--TKGITMPSPLAQCKLIQETYKRAGLDLSKSSDRPQYFEAHGTGTPAG
DPVEAEAISTAFFLYVGSVKTVIGHTEGTAGLAGLIKASLAMKAKSIPPNLHLERVNPAV
QPFYGN--LEIPT-RLMDWPLRASVNSFGFGGANAHVILESYFSPFVFSASSDKALASML
SAYSDYLSVDLRSVAYTLSQHRSVFDKRAAISAPDL-DTLKTKLKP-RYLGVFTGQGAQW
ARMGVDVDLEQSLKTLPDRPSWSMLEELLAPPETSRVYQANISQTVCTAVQVMMVQLLRA
AGIEFSCVVGHSSGEMAAAYTAGYL-SARDAVRAAYFRGGGMIAVGTNFEDAEELCELDD
FKGR-LCVAASNSAELVTLSGDLDAVQEVKKILDAEEKFNKQLQVDKGYHSHHMLPCSEP
YVASLQ-KCGIWISSVYWIENLAKPVMFSQALSHADKFDSVIEVGPHPALKGPASQTIQA
ERLPYFGCLSRGTDSNEAFAEFLGGVWVDLAAYERFALPSYTWDHDVEHYFQSRLSKVVL
HRSNELLGTRLPDD-TAGEVRWRNSLHPGELPWLLQHSAQGQTVFPGTGYIATTLEAVV-
QTVEIRDMVIGNALVIN-TGVETLFSLTFIAHFSFCSASGDLVVLLGMKDIDEERFYEAI
DKLGYGYEGPFRALSQLQRRMGAATGMVLHPAALDAMVQTVLLAYCYPGDTRLQGISLPT
GIDCIRFNLPFLSCTVGGDVDVFSEDA-LIQLQGLHTKPLSQIFSEMEW-ERVAYFYMRH
VFLEWVDHRVEAGRKWDHDTRQKIIAKDLELMHAVGENLCSVFREMNA--LE-PMVKKNM
LNRFYSDALGMLARMVGHITHRYPHMNILEV-G-AGTGGATKVMLRRLQDAFASYTYTDI
SSGFFADARQVFKSKMLFKTLDIEKDIVDQGYEENSFDL-VIANLVVHATADLDATMGRL
RRLVKPGGHLVLLEITTNDPLRFGFIFGPLPGWWLGGE-DGRVHSPCVDMKRNGFSGADI
VTPPLSVIMTQAVDHRVQLLRQPTLTIVGGIPTLEE-VLPVMGSVLSLVEL-DPLFKDMT
AQTLEGFKFVFQQSRSVYWITCGASGANPYSNMAAGVARTVALEMRHLRLGFLDFLADRF
LEFVPRMKLSNGRYNSRRRQLT--KNV--NYASQRSLLFLVLGSGEAMFALAIMASTVVS
LVVLDALSQALLLS-THPLESRRFLDLSGVLVQPADSMVRFRQDKTYWLVGLTGGLALSL
CRWMVNRGARYVVMTSRNPKIDKEWLQGVESCGATVKINDVTDRAAVNSAATLPPIAGVV
QGAMVLRDTMFAETTMETIESILGPKVRGSIYLDEIFYSLDFFVFLSSVTATSGNPGQSI
YAGANMFMNSLAAQRRKRGVAGSSVEIGCIMGNGSVTTILFSVGLAEQDFLTMFGEAVLA
STSVTGLRNPIFQHLVLQEAKSSEEVLDILDAFTAKLVSSLQAETLGMDSLVAVDLRSWF
LAELSVDVPVLKILNGSTARLLLEFVQGLIPASMTVPVSFGQSRFWFLGSYNPDPL-AFN
ITSLMRISGPLRTNDFGKAVDKVLNHHEALRTSFVQNTRYNLEAGQTMRIMLLTKSPTKH
VLVLGYHHINMDGVSFEVLFSDIEKAYNRMQFPDFTIREAGEYKSGELQ-YWQSKFTPLL
SVVSRRINAEQSQAIHTVGRKFKATPFHFYLSVFKTLIARFSGDDFCIGIADANR-KEVM
GAVGLYLNLLPLRVRQ-TFGETLADMKKVSQEAFANSKVPFDVLLNELSVPRSSSQTPLF
QTFVNYRRFCGCTGAGQIGYDISLDIVE--NPGGLSVQKDLYNRLVDSFAKNP--ATSLN
RPWPETLIHRIENMSVKKFALRNLTYSQMIARINDIAAKLGIVGVMQASTMDFICSILAV
WKAGAIYTPLDPRRLKAVVDECQPACILVDATTAAVFYTSGSTGVPKGITLSHASLTYNI
MLQQSSFSFDMALAQMLTSLSNGGTLVVVPRGDALGLSQLIVAENVSIVQASPTEYKSLI
GVNSKWRVALSGGENMTQSLLEVFRSLLVLFNGYGPTEATINAPNYSISIVDLELNPVPV
GVFGEVCIGGAGVGLGYFKTAKAFVA-DKTAPGWKTKFRTGDLGRLDGGLIIEGRIDGDT
QVKLRGMRIDLKNIESAILQAGAGKIIDAAVSVRYLVGHVVLFLAQLLRLPRHMKPSLLV
PIRALPQTASHKLDRRALQMWKLWKQVI-PSDFFHVGGTSLLLVNLQSLIAREHGR-APP
LHAMFESSTVAAMTDLVIDWEQETSIVVLLTGATGFLGRQLMAFLLRQPSVKRIHCLAVR
VSIHAGDLNAPHLGLGADVIIHNGADVSFLKTYATLRATNVGSTRELARLAAP--RRIPF
HFVSSASITQLGYAAAKWASEVLLEKAARAWGLPVVIHRPSSIDLMGNMFKYIEQLEAVP
GNFDFVSVENVAADIFIYEAGDIVYVKTMPLGLDSMLAEYL
>XP_003715667.1_polyketide_synthase/peptide_synthetase_Pyricularia_oryzae_70-15 2741 bp
EPIAIIGSGCKFPGGSTTPSWELLKDPKDIVSEIFHPDHKHHGTSNVRHSYFLEEKHFDA
KFFGIRPQEAMAM--DPQQRFLLETVYESLEAAGITISGSQAGVFVGNVDYSELLDAFPT
YF-APGTARSILSNRISYFFDLHGPSVTVDTACSSSLVAVHQAVQSLRLGETPVAVCGAN
LLLGPAQYIAESKLQMLSPNGRSRMWDASADGYARGEGFASIVLKPLSVALANGDHIECI
IRETGCNQDGR--TKGITMPSPLAQCKLIQETYKRAGLDLSKSSDRPQYFEAHGTGTPAG
DPVEAEAISTAFFLYVGSVKTVIGHTEGTAGLAGLIKASLAMKAKSIPPNLHLERVNPAV
QPFYGN--LEIPT-RLMDWPLRASVNSFGFGGANAHVILESYFSPFVFSASSDKALASML
SAYSDYLSVDLRSVAYTLSQHRSVFDKRAAISAPDL-DTLKTKLKP-RYLGVFTGQGAQW
ARMGVDVDLEQSLKTLPDRPSWSMLEELLAPPETSRVYQANISQTVCTAVQVMMVQLLRA
AGIEFSCVVGHSSGEMAAAYTAGYL-SARDAVRAAYFRGGGMIAVGTNFEDAEELCELDD
FKGR-LCVAASNSAELVTLSGDLDAVQEVKKILDAEEKFNKQLQVDKGYHSHHMLPCSEP
YVASLQ-KCGIWISSVYWIENLAKPVMFSQALSHADKFDSVIEVGPHPALKGPASQTIQA
ERLPYFGCLSRGTDSNEAFAEFLGGVWVDLAAYERFALPSYTWDHDVEHYFQSRLSKVVL
HRSNELLGTRLPDD-TAGEVRWRNSLHPGELPWLLQHSAQGQTVFPGTGYIATTLEAVV-
QTVEIRDMVIGNALVIN-TGVETLFSLTFIAHFSFCSASGDLVVLLGMKDIDEERFYEAI
DKLGYGYEGPFRALSQLQRRMGAATGMVLHPAALDAMVQTVLLAYCYPGDTRLQGISLPT
GIDCIRFNLPFLSCTVGGDVDVFSEDA-LIQLQGLHTKPLSQIFSEMEW-ERVAYFYMRH
VFLEWVDHRVEAGRKWDHDTRQKIIAKDLELMHAVGENLCSVFREMNA--LE-PMVKKNM
LNRFYSDALGMLARMVGHITHRYPHMNILEV-G-AGTGGATKVMLRRLQDAFASYTYTDI
SSGFFADARQVFKSKMLFKTLDIEKDIVDQGYEENSFDL-VIANLVVHATADLDATMGRL
RRLVKPGGHLVLLEITTNDPLRFGFIFGPLPGWWLGGE-DGRVHSPCVDMKRNGFSGADI
VTPPLSVIMTQAVDHRVQLLRQPTLTIVGGIPTLEE-VLPVMGSVLSLVEL-DPLFKDMT
AQTLEGFKFVFQQSRSVYWITCGASGANPYSNMAAGVARTVALEMRHLRLGFLDFLADRF
LEFVPRMKLSNGRYNSRRRQLT--KNV--NYASQRSLLFLVLGSGEAMFALAIMASTVVS
LVVLDALSQALLLS-THPLESRRFLDLSGVLVQPADSMVRFRQDKTYWLVGLTGGLALSL
CRWMVNRGARYVVMTSRNPKIDKEWLQGVESCGATVKINDVTDRAAVNSAATLPPIAGVV
QGAMVLRDTMFAETTMETIESILGPKVRGSIYLDEIFYSLDFFVFLSSVTATSGNPGQSI
YAGANMFMNSLAAQRRKRGVAGSSVEIGCIMGNGSVTTILFSVGLAEQDFLTMFGEAVLA
STSVTGLRNPIFQHLVLQEAKSSEEVLDILDAFTAKLVSSLQAETLGMDSLVAVDLRSWF
LAELSVDVPVLKILNGSTARLLLEFVQGLIPASMTVPVSFGQSRFWFLGSYNPDPL-AFN
ITSLMRISGPLRTNDFGKAVDKVLNHHEALRTSFVQNTRYNLEAGQTMRIMLLTKSPTKH
VLVLGYHHINMDGVSFEVLFSDIEKAYNRMQFPDFTIREAGEYKSGELQ-YWQSKFTPLL
SVVSRRINAEQSQAIHTVGRKFKATPFHFYLSVFKTLIARFSGDDFCIGIADANR-KEVM
GAVGLYLNLLPLRVRQ-TFGETLADMKKVSQEAFANSKVPFDVLLNELSVPRSSSQTPLF
QTFVNYRRFCGCTGAGQIGYDISLDIVE--NPGGLSVQKDLYNRLVDSFAKNP--ATSLN
RPWPETLIHRIENMSVKKFALRNLTYSQMIARINDIAAKLGIVGVMQASTMDFICSILAV
WKAGAIYTPLDPRRLKAVVDECQPACILVDATTAAVFYTSGSTGVPKGITLSHASLTYNI
MLQQSSFSFDMALAQMLTSLSNGGTLVVVPRGDALGLSQLIVAENVSIVQASPTEYKSLI
GVNSKWRVALSGGENMTQSLLEVFRSLLVLFNGYGPTEATINAPNYSISIVDLELNPVPV
GVFGEVCIGGAGVGLGYFKTAKAFVA-DKTAPGWKTKFRTGDLGRLDGGLIIEGRIDGDT
QVKLRGMRIDLKNIESAILQAGAGKIIDAAVSVRYLVGHVVLFLAQLLRLPRHMKPSLLV
PIRALPQTASHKLDRRALQMWKLWKQVI-PSDFFHVGGTSLLLVNLQSLIAREHGR-APP
LHAMFESSTVAAMTDLVIDWEQETSIVVLLTGATGFLGRQLMAFLLRQPSVKRIHCLAVR
VSIHAGDLNAPHLGLGADVIIHNGADVSFLKTYATLRATNVGSTRELARLAAP--RRIPF
HFVSSASITQLGYAAAKWASEVLLEKAARAWGLPVVIHRPSSIDLMGNMFKYIEQLEAVP
GNFDFVSVENVAADIFIYEAGDIVYVKTMPLGLDSMLAEYL
>QBZ57568.1_hypothetical_protein_PoMZ_02497_Pyricularia_oryzae 2741 bp
EPIAIIGSGCKFPGGSTTPSWELLKDPKDIVSEIFHPDHKHHGTSNVRHSYFLEEKHFDA
KFFGIRPQEAMAM--DPQQRFLLETVYESLEAAGITISGSQAGVFVGNVDYSELLDAFPT
YF-APGTARSILSNRISYFFDLHGPSVTVDTACSSSLVAVHQAVQSLRLGETPVAVCGAN
LLLGPAQYIAESKLQMLSPNGRSRMWDASADGYARGEGFASIVLKPLSVALANGDHIECI
IRETGCNQDGR--TKGITMPSPLAQCKLIQETYKRAGLDLSKSSDRPQYFEAHGTGTPAG
DPVEAEAISTAFFLYVGSVKTVIGHTEGTAGLAGLIKASLAMKAKSIPPNLHLERVNPAV
QPFYGN--LEIPT-RLMDWPLRASVNSFGFGGANAHVILESYFSPFVFSASSDKALASML
SAYSDYLSVDLRSVAYTLSQHRSVFDKRAAISAPDL-DTLKTKLKP-RYLGVFTGQGAQW
ARMGVDVDLEQSLKTLPDRPSWSMLEELLAPPETSRVYQANISQTVCTAVQVMMVQLLRA
AGIEFSCVVGHSSGEMAAAYTAGYL-SARDAVRAAYFRGGGMIAVGTNFEDAEELCELDD
FKGR-LCVAASNSAELVTLSGDLDAVQEVKKILDAEEKFNKQLQVDKGYHSHHMLACSEP
YVASLQ-KCGIWISSVYWIENLAKPVMFSQALSHADKFDCVIEVGPHPALKGPASQTIQA
ERLPYFGCLSRGTDSNEAFAEFLGGVWVDLAAYERFALPSYTWDHDVEHYFQSRLSKVVL
HRSNELLGTRLPDD-TAGEVRWRNSLHPGELPWLLQHSAQGQTVFPGTGYIATTLEAVV-
QTVEIRDMVIGNALVIN-TGVETLFSLTTIAHFSFCSASGDLVVLLGMKDIDEERFYEAI
DKLGYGYEGPFRALSQLQRRMGAATGMVLHPAALDAMVQTVLLAYCYPGDTRLQGISLPT
GIDCIRFNLPFLSCTVGGDVDVFSEDA-LIQLQGLHTKPLSQIFSEMEW-ERVAYFYMRH
VFLEWVDHRVEAGRKWDHDTRQKIIAKDLELMHAVGENLCSVFREMNA--LE-PMVKKNM
LNRFYSDALGMLARMVGHITHRYPHMNILEV-G-AGTGGATKVMLRRLKDAFASYTYTDI
SSGFFADARQVFKSKMLFKTLDIEKDIVDQGYEENSFDL-VIANLVVHATADLDATMGRL
RRLVKPGGHLVLLEITTNDPLRFGFIFGPLPGWWLGGE-DGRVHSPCVDMKRNGFSGADI
VTPPLSVIMTQAVDNRVQLLRQPTLTIVGGIPTLEE-VLPVMGSVLSLVEL-DPLFKDMT
AQTLEGFKLVFQQSRSVYWITCGASGANPYSNMAAGVARTVALEMRHLRLGFLDFLADRF
LEFVPRMKLSNGRYNSRRRQLT--KNV--NYASQRSLLFLVLGSGEAMFALAIMASTVVS
LVVLDALSLALLLS--HPLESRRFLDLSGVLVQPADSMVRFKQDKTYWLVGLTGGLALSL
CRWMVNRGARYVVMTSRNPKIDKEWLQGVESCGATVKINDVTDRAAVNSAATLPPIAGVV
QGAMVLRDTMFAETTMETIESILGPKVRGSIYLDEIFYSLDFFVFLSSVTATSGNPGQSI
YAGANMFMNSLAAQRRKRGVAGSSVEIGCIMGNGSVTTILFSVGLAEQDFLTMFGEAVLA
STSVTGLRNPIFQHLVLQEAKSSEEVLDILDAFTAKLVSSLQAETLGMDSLVAVDLRSWF
LAELSVDVPVLKILNGSTARLLLEFVQGLIPASMTVPVSFGQSRFWFLGSYNPDPL-AFN
ITSLMRISGPLRTNDFAKAVDKVLNHHEALRTSFIQNTRYNLEAGQTMRIMLLTKSPTKH
VLVLGYHHINMDGVSFEVLFSDIEKAYNRMQFPDFTIREAGEYKSGELQ-YWQSKFTPLL
SVVSRRINAEQSQAIHTVGRKFKATPFHFYLSVFKTLIARFSGDDFCIGIADANR-KEVM
GAVGLYLNLLPLRVRQ-TFGETLADMKKVSQEAFANSKVPFDVLLNELSVPRSSSQTPLF
QTFVNYRRFCGCTGAGQIGYDISLDIVE--NPGGLSVQKDLYNRLVDSFAKNP--ATSLN
RPWPETLIHRIENMSVKKFALRNLTYSQMIARINDIAAKLGIVGVMQASTMDFICSILAV
WKAGAIYTPLDPRRLKAVVDECQPACILVDATTAAVFYTSGSTGVPKGITLSHASLTYNI
MLQQSSFSFDMALAQMLTSLSNGGTLVVVPRGDALGLSQLIVAENVSIVQASPTEYKSLI
GVNSKWRVALSGGENMTQSLLEVFRSLLVLFNGYGPTEATINAPNYSISIVDLELNPVPV
GVFGEVCIGGAGVGLGYFKTAKAFVA-DKTAPGWKTKFRTGDLGRLDGGLIIEGRIDGDT
QVKLRGMRIDLKNIESAILQAGAGKIIDAAVSVRYLVGHVVLFLAQLLRLPRHMKPSLLV
PIRALPQTASHKLDRRALQMWKLWKQVI-PSDFFHVGGTSLLLVNLQSLIAREHGR-APP
LHAMFESSTVAAMTDLVIDWEQETSIVVLLTGATGFLGRQLMAFLLRQPSVKRIHCLAVR
VSIHAGDLNAPHLGLGADVIIHNGADVSFLKTYATLRATNVGSTRELARLAAP--RRIPF
HFVSSASITQLGYAAAKWASEVLLEKAARAWGLPVVIHRPSSIDLMGNMFKYIEQLEAVP
GNFDFVSVENVAADIFIYEAGDIVYVKTMPLGLDSMLADYL
>XP_030980939.1_uncharacterized_protein_PgNI_07968_Pyricularia_grisea 2741 bp
EPIAIIGSGCRFPGGSTTPSWELLKDPKDIVSEIFHPDHKHHGTSNVRHSYFLDEKLFDA
KFFGIRPQEAMAM--DPQQRFLLETVYESLEAAGITIGGSQTGVFVGNVDYSELLDAFPT
YF-APGTARSILSNRISYFFDLHGPSVTVDTACSSSLVAVHQAVQSLRLGETPVAVCGAN
LLLGPAQYIAESKLQMLSPNGRSRMWDASADGYARGEGFASIVLKPLSAALANGDHIECI
IRETGCNQDGR--TKGITMPSPLAQCKLIQETYRRAGLDLSKSSDRPQYFEAHGTGTPAG
DPVEAEAISTAFFLYVGSVKTVIGHTEGTAGLAGLIKASLAMKAKSIPPNLHLERVNPAV
QPFYGN--LEIPT-RLMDWPLRASVNSFGFGGANAHVILESYFSPFVFSASSDKALAGIL
SAYGEYLSVDLRSVAYTLSQHRSIFDKRAVISAADL-DTLKSKLKP-RYLGIFTGQGAQW
ARMGVDIELEQSLQTLPERPSWSMLKELLAPPETSRVYQAHISQTVCTAVQILLVQLLRA
AGVEFSCVVGHSSGEIAAAYTAGYL-SAKDAVRAAYFRGGGMIAVGTTLEDAKELCEVDD
FKGR-LCVAASNSNDSVTLSGDLDAVKEVKKVLDAEGKFNKQLQVDKGYHSHHMLPCSEP
YITSLQ-NCDIWISSVYWVENLAKPVLFSQALSYADKFDCVIEVGPHPALKGPASQIIQS
EKLPYFGCLNRGTNSNEAMAECLGGIWVNLAAYEKFALPSYKWDHDVEYYFQSRLSKVVL
HRGNELLGTRLPDD-SAAEVRWRNSLNPAEVPWLLQHSAQGQTVFPGTGYIATVLEAVV-
QTVELRDFVIGNALVIN-AGVETLFSLTGIAHFSFSSASGDLTVVLGMKDIDEARFYEAI
DKLGYGYEGPFRALSRLQRRMGAATGMVFHPAALDAMVQTILLAYCYPGDTRLQGISLPT
GIDCIRFNLPFMSFTVGGDVDVFSEDA-LVQLQGLHTKPLSQIFSEMEW-ERVAYFYMRH
VFLEWVDHRVEQGRKWDYDTRDKIIAKDLELMHAVGENLCSVFREMNP--LE-PMVKNNM
LNRFYTDALGMLARMVEHITHRYPHMNILEV-G-AGTGGATKVMLRKLKDAFASYTYTDI
SSGFFADAREVFKSKMVFKTLDIEKEIADQGYEENSFDL-VIANLVVHATADLDETMARL
RRLVKPGGYLVLLEITNNDPLRFGFIFGPLPGWWLGGE-DGRVHSPCVEMKRSGFSGAEI
VTPPLSVIMTQAVDDRVRLLKEPTLTIVGGIPNLED-VLPVMGSVLSLVEL-DPLFKDMT
VQTLEGFKLVFQQSRSVYWITCGASGANPYSNMAAGVARTVGLEMRHLRLGFLDFLSESF
LQFVPRIRLSNARYNSRRRQLR--KNV--NYAMHRSVLFLVLGSGEAMFALAIIASTVVS
LVVLDALSLALLLS-THPFESRRFLNLSGVLIQPADSMVRFKQDKTYWLVGLTGGLALSL
CRWMVNRGARYVVMTSRNPVIDKEWLHTVESCGATVKINDVTDRAAVNSAATLPPIAGVV
QGAMVLRDTMFAETTMETIETVLGPKVRGSIYLDEIFYSLDFFVFLSSVTSTSGNPGQSI
YAGANMFMNSLAAQRRKRGVAGSSVEIGCIMGNGSVTSILFSVGLSEQDFLTMFGEAVLA
STSVTGLRNPIFQHLVLQDAKSSEEVLEILDAFQAKLVSSLQAETLGMDSLVAVDLRSWF
LAELSVDVPVLKILNGSTARSLLEFVQGLIPASMTVPVSFGQARFWFLRSYNPDPL-AFN
ITSLMRITGPLRTPDFAKAVERVLNHHEALRTSFVQNTVYNLDQGQTMRILLLTKSPTQH
VLVLGYHHINMDGVSFEVLFSDIEKAYNGMQFPDFTIKEFNEFKSGELQ-YWRSKFTPLL
SVINRRISAEQSKAIQSVSRKFKATPFHFYLAVFKTLIARFSGDDFCIGIADANR-KEVM
AAVGLYLNLLPLRVRQ-TFGEALVDMKRVSQEAFANSKVPFDVLLNELNVPRSSSHTPLF
QTFVNYRRFCGCTGAGQVGYDISLDVVE--NPDGLSVQKDLYDRLVDSFSKNP--ATSLN
RPWPETLVHRIEDMSVRKFALRNLTYARMIARVNDIAAKLGIVGVMQASTMDFICSILAI
WKAGAIYTPLDPRRLRAVVDECQPICILVDATTAAVFYTSGSTGTPKGISLSHTSLTYNI
MLQQSSFSFDMSLAQMLTSLSNGGTLVVVPRGDALGLSQLIVAENVSIVQASPTEYKSLI
GVNSKWRVALSGGENMTQNLLEVFRSLLVLYNGYGPTEATINAENYSISVVDLELNPVPV
GVFGEICIGGAGVGLGYFKTSKAFVA-DKTAPGWKTKYRTGDLGRIDGGLIIEGRIDGDT
QIKLRGIRIDLQNVESAILEAGAGKIIDVAVSLRYLVGHVVLFLAQILRLPQHMKPSLLV
PIHSLPQTASHKLDRRALQMWKLWKQVI-PSDFFHVGGTSLLLVNLQSLIRKKHGS-APP
LHAMFESSTVASMTDLVIDWEQETSIVVLITGATGFLGRQLVEFLLRQPNITRIHCLAVR
VSIHHGDLSAPRLGLGADVIIHNGADVSFLKTYASLRPVNVGSTQELARLAAP--RRIPF
HFVSSASITQLGYVAAKWASEVLLEKAARAWGLPVVIHRPSSIDLMGNMFKYIELLEAVP
GNFDFVSVENVAADVYIYEAGDIIYVKTIPLGLDAMLAEYL
>Colhig2_jgi_4590 2741 bp
EPIAVVGSGCRFPGGSTTPSWDLLENPNDIVSEIYHPDHKHHGTSNVRHSYLLQEKLFDA
KFFGVKPQEAIAM--DPQQRLLLETVYESLEAAGITIQGSKAGVFVGNGDYSELLDAFPT
YF-APGTARSILSNRISYFFDLHGPSVTVDTACSSSLVAVHQAVQSLRVGETPVAACGTN
LLLGPSQYIAESKLQMLSPNGRSRMWDASADGYARGEGFASVVLKTLSAALADGDHIECI
IRETGVNQDGR--TKGITMPSPLAQANLIRDTYKRAGLDLSKPSDRPQYFEAHGTGTPAG
DPVEAEAISSAFFLYVGSVKTVIGHTEGTAGLAALIKASLAMKARRIPPNLHLNRVNPAV
EPFYKD--LEVPT-RLREWPLRASVNSFGFGGANAHAIIESYFSPFTFSACSEKALAEML
SGYHNYLTVDLRSLAFTLNQRRSTFDRRAVISAVDL-EPLKAKLEP-RILGVFTGQGAQW
PRMGADIELEESLQTLPDRPPWSLLDELLAPPETSRIHQALISQTLYTAVQVMMVQLLRS
AGVVFSAVVGHSSGEVSAAYTAGYL-SARDAIRVSYYRGGGMMAVGTSFEDAKELCELDA
FKGR-LCVGASNSRESVTLSGDLDAIEEVKKILDAEGKFNRPLQVDKAYHSHHMLPCVPP
YVSSLQ-RCGVWISSVYWSENMTKPVLFSQALSYAQRFDYVIEVGPHPALKGPASATIQA
EKLPYGGCLRRNANSIESLAECLGDIWVDMAAFEAFALPSYPWDHDRAYHFQSRLSKAML
TSNNELLGARLVDD-SSTEVRWRNSLHPAELPWLMKHHAQGQTVFPGTGYISTALEAAV-
RTVEVRDLVIGNALMID-TGVETLFSLTAIAHFAFFSASGDLHVFLGMKDLDEERFYEAI
DKLGYGYDGPFKALSQLKRHMGAATGMVMHPAALDATVQSILLAYCFPGDTRLQGIHLPT
GIDCVRFNLPFRSSVVGGDVDVFSVDA-LIQLQGLRTKPLSHLFSEVVW-ERVAYYYMRN
VFLEWVDHRIAQGAEWETDTRDAVVARDLQLMHAVGENLPAVFREMNA--LE-PMVRDNM
LNRFYTDAMGMLARMAGHISHRYPHMRVLEV-G-AGTGGATKVMLRRLDNAFASYTYTDI
SSGFFGTARETFRSKMAFRVLDIEKDVVEQGYEEASFDV-VIANLVVHATRTLDDTMAQL
RRLVRPGGYLLLLEITNNDPLRFGFIFGTLPGWWLGHV-DGRTYSPCVDMRRNGFSGVDV
VTPPLSVILTQAVDDRVQLLREPMLTIVGGIPSIEE-VLPVMGSVLSLVEL-DPLFENMT
AEKLEGFKHVFQQSRSVYWITHGASGANPYANMAAGIGRTIVLEMDHVRLGYLDFLAEKM
LQFVPRIRLSNARYNSRRRALT--NEV--DYAVLRSVLFLVLGSGKAVFALTLMALTAVS
LVVLDALASALLLG-THPLESRRFLNLSSARIRPADSIVRFKQDKTYWLVGLTGGLALSL
CGWMVDRGARYVVMTSRNPQVDQKWLRSMESQGASIRINDVTKREALDSAATMPPIAGVV
QGAMVLRDTMFADTTLETVDTVLGPKVRGSIHLDDIFHSLDFFVFLSSVASTSGNPGQSI
YAGANMFMNALAAQRRRRGVPGSSVEIGAIMGNGSVTSKLFSVGMSEQDFLTMFAEAVLA
STTATGLRNPIFQHLVLQDAKTAEEVLAIVDAFHAKLVSSLQAETLGMDSLVAVDLRSWF
LKELTVDVPVLKILNGGTAKALLEFVQGIIPESMTVPLSFGQSRFWFLRSYLADPL-AFN
ITSMMRINGPLRPDDLARAVDKVAHHHEALRTSFIKNTVFKLDEGQTMRVQLLSKSSTEH
VLVLGYHHINMDGVSFEVFFADLERAYNGTQYPDFSAKEAQEYKSGELA-YWRAQFMALL
PVVKRRVDAEQSRAIRDVCRRFKATPFHFHLAVFRALIARLSGDDFCIGIADANR-KDLA
GAIGLYLNLLPLRVKQKTFGDALGEMRKTSQEAFAHSRVPFDILLSELNVPRSSSHAPLF
QTFLNYRRFCGCTGTGQVAYDVSLDIVD--NPEGLTAQQDLYDRLVAAFSRNP--ASSLG
RPWPETLMHRIDDMADKKAALRDLTYAQMAARVNAIAARLNIVGVMQASTLDFVCSILAI
WKVGATYTPLDPRRLAAIVRECRPTHVLVDASTAAVLYTSGSTGTPKGISLSHASLRNNI
ELQQAAFSFDMSLSQTLTALANGGTLVVVPRGDAAGLTRLVAAENVTFTQATPTEYASWI
GAGSKWRVAASGGEKMTQSLLSAFRSLLGLFNGYGPTETSFTSPNYSISIVDRDLRPVPA
GVSGEVCIGGAGVGLGYLNTSEAFVS-DKTAPGWKTKHRTGDRGRLDGGLVLEGRIAGDT
QIKLRGIRMDLADIESAILQAGLGRITHAAVSVRYLVAHVVLFLAEVLTLPRHMKPSLLV
PVSALPMGTSHKLDRRALQIWELWKEVI-PTDFFHVGGTSLLLVNLQGLFEKHYGK-VPP
LHEMFESSTVAGMTDLLIDWNEETSLVVVLTGATGFLGRHLLDFLLRQPSITRIHCIAVR
VRIHRGDLAAPHLGLTADAVIHNGADVSFLKTYATLRRTNVASTRALARLAAP--RRVPL
HFVSSASVAQLGYTAAKWASEVLLEKAASAWRLPVTVHRPSSIDLMANLFRYVEDLEAVP
GYFDFVSVANVAADIYMYEAGEIVYVRTMPLGLNPMLAEYL
>XP_018163173.1_PKS-NRPS_hybrid_Colletotrichum_higginsianum_IMI_349063 2741 bp
EPIAVVGSGCRFPGGSTTPSWDLLENPNDIVSEIYHPDHKHHGTSNVRHSYLLQEKLFDA
KFFGVKPQEAIAM--DPQQRLLLETVYESLEAAGITIQGSKAGVFVGNGDYSELLDAFPT
YF-APGTARSILSNRISYFFDLHGPSVTVDTACSSSLVAVHQAVQSLRVGETPVAACGTN
LLLGPSQYIAESKLQMLSPNGRSRMWDASADGYARGEGFASVVLKTLSAALADGDHIECI
IRETGVNQDGR--TKGITMPSPLAQANLIRDTYKRAGLDLSKPSDRPQYFEAHGTGTPAG
DPVEAEAISSAFFLYVGSVKTVIGHTEGTAGLAALIKASLAMKARRIPPNLHLNRVNPAV
EPFYKD--LEVPT-RLREWPLRASVNSFGFGGANAHAIIESYFSPFTFSACSEKALAEML
SGYHNYLTVDLRSLAFTLNQRRSTFDRRAVISAVDL-EPLKAKLEP-RILGVFTGQGAQW
PRMGADIELEESLQTLPDRPPWSLLDELLAPPETSRIHQALISQTLYTAVQVMMVQLLRS
AGVVFSAVVGHSSGEVSAAYTAGYL-SARDAIRVSYYRGGGMMAVGTSFEDAKELCELDA
FKGR-LCVGASNSRESVTLSGDLDAIEEVKKILDAEGKFNRPLQVDKAYHSHHMLPCVPP
YVSSLQ-RCGVWISSVYWSENMTKPVLFSQALSYAQRFDYVIEVGPHPALKGPASATIQA
EKLPYGGCLRRNANSIESLAECLGDIWVDMAAFEAFALPSYPWDHDRAYHFQSRLSKAML
TSNNELLGARLVDD-SSTEVRWRNSLHPAELPWLMKHHAQGQTVFPGTGYISTALEAAV-
RTVEVRDLVIGNALMID-TGVETLFSLTAIAHFAFFSASGDLHVFLGMKDLDEERFYEAI
DKLGYGYDGPFKALSQLKRHMGAATGMVMHPAALDATVQSILLAYCFPGDTRLQGIHLPT
GIDCVRFNLPFRSSVVGGDVDVFSVDA-LIQLQGLRTKPLSHLFSEVVW-ERVAYYYMRN
VFLEWVDHRIAQGAEWETDTRDAVVARDLQLMHAVGENLPAVFREMNA--LE-PMVRDNM
LNRFYTDAMGMLARMAGHISHRYPHMRVLEV-G-AGTGGATKVMLRRLDNAFASYTYTDI
SSGFFGTARETFRSKMAFRVLDIEKDVVEQGYEEASFDV-VIANLVVHATRTLDDTMAQL
RRLVRPGGYLLLLEITNNDPLRFGFIFGTLPGWWLGHV-DGRTYSPCVDMRRNGFSGVDV
VTPPLSVILTQAVDDRVQLLREPMLTIVGGIPSIEE-VLPVMGSVLSLVEL-DPLFENMT
AEKLEGFKHVFQQSRSVYWITHGASGANPYANMAAGIGRTIVLEMDHVRLGYLDFLAEKM
LQFVPRIRLSNARYNSRRRALT--NEV--DYAVLRSVLFLVLGSGKAVFALTLMALTAVS
LVVLDALASALLLG-THPLESRRFLNLSSARIRPADSIVRFKQDKTYWLVGLTGGLALSL
CGWMVDRGARYVVMTSRNPQVDQKWLRSMESQGASIRINDVTKREALDSAATMPPIAGVV
QGAMVLRDTMFADTTLETVDTVLGPKVRGSIHLDDIFHSLDFFVFLSSVASTSGNPGQSI
YAGANMFMNALAAQRRRRGVPGSSVEIGAIMGNGSVTSKLFSVGMSEQDFLTMFAEAVLA
STTATGLRNPIFQHLVLQDAKTAEEVLAIVDAFHAKLVSSLQAETLGMDSLVAVDLRSWF
LKELTVDVPVLKILNGGTAKALLEFVQGIIPESMTVPLSFGQSRFWFLRSYLADPL-AFN
ITSMMRINGPLRPDDLARAVDKVAHHHEALRTSFIKNTVFKLDEGQTMRVQLLSKSSTEH
VLVLGYHHINMDGVSFEVFFADLERAYNGTQYPDFSAKEAQEYKSGELA-YWRAQFMALL
PVVKRRVDAEQSRAIRDVCRRFKATPFHFHLAVFRALIARLSGDDFCIGIADANR-KDLA
GAIGLYLNLLPLRVKQKTFGDALGEMRKTSQEAFAHSRVPFDILLSELNVPRSSSHAPLF
QTFLNYRRFCGCTGTGQVAYDVSLDIVD--NPEGLTAQQDLYDRLVAAFSRNP--ASSLG
RPWPETLMHRIDDMADKKAALRDLTYAQMAARVNAIAARLNIVGVMQASTLDFVCSILAI
WKVGATYTPLDPRRLAAIVRECRPTHVLVDASTAAVLYTSGSTGTPKGISLSHASLRNNI
ELQQAAFSFDMSLSQTLTALANGGTLVVVPRGDAAGLTRLVAAENVTFTQATPTEYASWI
GAGSKWRVAASGGEKMTQSLLSAFRSLLGLFNGYGPTETSFTSPNYSISIVDRDLRPVPA
GVSGEVCIGGAGVGLGYLNTSEAFVS-DKTAPGWKTKHRTGDRGRLDGGLVLEGRIAGDT
QIKLRGIRMDLADIESAILQAGLGRITHAAVSVRYLVAHVVLFLAEVLTLPRHMKPSLLV
PVSALPMGTSHKLDRRALQIWELWKEVI-PTDFFHVGGTSLLLVNLQGLFEKHYGK-VPP
LHEMFESSTVAGMTDLLIDWNEETSLVVVLTGATGFLGRHLLDFLLRQPSITRIHCIAVR
VRIHRGDLAAPHLGLTADAVIHNGADVSFLKTYATLRRTNVASTRALARLAAP--RRVPL
HFVSSASVAQLGYTAAKWASEVLLEKAASAWRLPVTVHRPSSIDLMANLFRYVEDLEAVP
GYFDFVSVANVAADIYMYEAGEIVYVRTMPLGLNPMLAEYL
>AFI23577.1_PKS-NRPS_hybrid_Colletotrichum_higginsianum 2741 bp
EPIAVVGSGCRFPGGSTTPSWDLLENPNDIVSEIYHPDHKHHGTSNVRHSYLLQEKLFDA
KFFGVKPQEAIAM--DPQQRLLLETVYESLEAAGITIQGSKAGVFVGNGDYSELLDAFPT
YF-APGTARSILSNRISYFFDLHGPSVTVDTACSSSLVAVHQAVQSLRVGETPVAACGTN
LLLGPSQYIAESKLQMLSPNGRSRMWDASADGYARGEGFASVVLKTLSAALADGDHIECI
IRETGVNQDGR--TKGITMPSPLAQANLIRDTYKRAGLDLSKPSDRPQYFEAHGTGTPAG
DPVEAEAISSAFFLYVGSVKTVIGHTEGTAGLAALIKASLAMKARRIPPNLHLNRVNPAV
EPFYKD--LEVPT-RLREWPLRASVNSFGFGGANAHAIIESYFSPFTFSACSEKALAEML
SGYHNYLTVDLRSLAFTLNQRRSTFDRRAVISAVDL-EPLKAKLEP-RILGVFTGQGAQW
PRMGADIELEESLQTLPDRPP-----------------MALISQTLYTAVQVMMVQLLRS
AGVVFSAVVGHSSGEVSAAYTAGYL-SARDAIRVSYYRGGGMMAVGTSFEDAKELCELDA
FKGR-LCVGASNSRESVTLSGDLDAIEEVKKILDAEGKFNRPLQVDKAYHSHHMLPCVPP
YVSSLQ-RCGVWISSVYWSENMTKPVLFSQALSYAQRFDYVIEVGPHPALKGPASATIQA
EKLPYGGCLRRNANSIESLAECLGDIWVDMAAFEAFALPSYPWDHDRAYHFQSRLSKAML
TSNNELLGARLVDD-SSTEVRWRNSLHPAELPWLMKHHAQGQTVFPGTGYISTALEAAV-
RTVEVRDLVIGNALMID-TGVETLFSLTAIAHFAFFSASGDLHVFLGMKDLDEERFYEAI
DKLGYGYDGPFKALSQLKRHMGAATGMVMHPAALDATVQSILLAYCFPGDTRLQGIHLPT
GIDCVRFNLPFRSSVVGGDVDVFSVDA-LIQLQGLRTKPLSHLFSEVVW-ERVAYYYMRN
VFLEWVDHRIAQGAEWETDTRDAVVARDLQLMHAVGENLPAVFREMNA--LE-PMVRDNM
LNRFYTDAMGMLARMAGHISHRYPHMRVLEV-G-AGTGGATKVMLRRLDNAFASYTYTDI
SSGFFGTARETFRSKMAFRVLDIEKDVVEQGYEEASFDV-VIANLVVHATRTLDDTMAQL
RRLVRPGGYLLLLEITNNDPLRFGFIFGTLPGWWLGHV-DGRTYSPCVDMRRNGFSGVDV
VTPPLSVILTQAVDDRVQLLREPMLTIVGGIPSIEE-VLPVMGSVLSLVEL-DPLFENMT
AEKLEGFKHVFQQSRSVYWITHGASGANPYANMAAGIGRTIVLEMDHVRLGYLDFLAEKM
LQFVPRIRLSNARYNSRRRALT--NEV--DYAVLRSVLFLVLGSGKAVFALTLMALTAVS
LVVLDALASALLLG-THPLESRRFLNLSSARIRPADSIVRFKQDKTYWLVGLTGGLALSL
CGWMVDRGARYVVMTSRNPQVDQKWLRSMESQGASIRINDVTKREALDSAATMPPIAGVV
QGAMVLRDTMFADTTLETVDTVLGPKVRGSIHLDDIFHSLDFFVFLSSVASTSGNPGQSI
YAGANMFMNALAAQRRRRGVPGSSVEIGAIMGNGSVTSKLFSVGMSEQDFLTMFAEAVLA
S------------HLVLQDAKTAEEVLAIVDAFHAKLVSSLQAETLGMDSLVAVDLRSWF
LKELTVDVPVLKILNGGTAKALLEFVQGIIPESMTVPLSFGQSRFWFLRSYLADPL-AFN
ITSMMRINGPLRPDDLARAVDKVAHHHEALRTSFIKNTVFKLDEGQTMRVQLLSKSSTEH
VLVLGYHHINMDGVSFEVFFADLERAYNGTQYPDFSAKEAQEYKSGELA-YWRAQFMALL
PVVKRRVDAEQSRAIRDVCRRFKATPFHFHLAVFRALIARLSGDDFCIGIADANR-KDLA
GAIGLYLNLLPLRVKQKTFGDALGEMRKTSQEAFAHSRVPFDILLSELNVPRSSSHAPLF
QTFLNYRRFCGCTGTGQVAYDVSLDIVD--NPEGLTAQQDLYDRLVAAFSRNP--ASSLG
RPWPETLMHRIDDMADKKAALRDLTYAQMAARVNAIAARLNIVGVMQASTLDFVCSILAI
WKVGATYTPLDPRRLAAIVRECRPTHVLVDASTAAVLYTSGSTGTPKGISLSHASLRNNI
ELQQAAFSFDMSLSQTLTALANGGTLVVVPRGDAAGLTRLVAAENVTFTQATPTEYASWI
GAGSKWRVAASGGEKMTQSLLSAFRSLLGLFNGYGPTETSFTSPNYSISIVDRDLRPVPA
GVSGEVCIGGAGVGLGYLNTSEAFVS-DKTAPGWKTKHRTGDRGRLDGGLVLEGRIAGDT
QIKLRGIRMDLADIESAILQAGLGRITHAAVSVRYLVAHVVLFLAEVLTLPRHMKPSLLV
PVSALPMGTSHKLDRRALQIWELWKEVI-PTDFFHVGGTSLLLVNLQGLFEKHYGK-VPP
LHEMFESSTVAGMTDLLIDWNEETSLVVVLTGATGFLGRHLLDFLLRQPSITRIHCIAVR
------------------------------------------------------------
-----------------WASEVLLEKAASAWRLPVTVHRPSSIDLMANLFRYVEDLEAVP
GYFDFVSVANVAADIYMYEAGEIVYVRTMPLGLNPMLAEYL
>TID02528.1_Polyketide_synthase-nonribosomal_peptide_synthetase_Colletotrichum_higginsianum 2741 bp
EPIAVVGSGCRFPGGSTTPSWDLLENPNDIVSEIYHPDHKHHGTSNVRHSYLLQEKLFDA
KFFGVKPQEAIAM--DPQQRLLLETVYESLEAAGITIQGSKAGVFVGNGDYSELLDAFPT
YF-APGTARSILSNRISYFFDLHGPSVTVDTACSSSLVAVHQAVQSLRLGETPVAACGTN
LLLGPSQYIAESKLQMLSPNGRSRMWDASADGYARGEGFASVVLKTLSAALADGDHIECI
IRETGVNQDGR--TKGITMPSPLAQANLIRDTYKRAGLDLSKPSDRPQYFEAHGTGTPAG
DPVEAEAISSAFFLYVGSVKTVIGHTEGTAGLAALIKASLAMKARRIPPNLHLNRVNPAV
EPFYKD--LEVPT-RLREWPLRASVNSFGFGGANAHAIIESYFSPFTFSACSEKALAEML
SGYHNYLTVDLRSLAFTLNQRRSTFDRRAVISAVDL-ESLKTKLEP-RILGVFTGQGAQW
PRMGADIELEESLQTLPDRPPWSLLDELLAPPETSRIHQALISQTLYTAVQVMMVQLLRS
AGVVFSAVVGHSSGEVSAAYTAGYL-SARDAIRVSYYRGGGMMAVGTSFEDAKELCELDA
FKGR-LCVGASNSRESVTLSGDLDAIEEVKKILDAEGKFNRPLQVDKAYHSHHMLPCVPP
YVSSLQ-RCGVWISSVYWSENMTKPVLFSQALSYAQRFDYVIEVGPHPALKGPASATIQA
EKLPYGGCLRRNANSIESLAECLGDIWVDMAAFEAFALPSYPWDHDRAYHFQSRLSKAML
TSNNELLGARLVDD-SSTEVRWRNSLHPAELPWLMKHHAQGQTVFPGTGYISTALEAAV-
RTVEVRDLVIGNALMID-TGVETLFSLTAIAHFAFFSASGDLHVFLGMKDLDEERFYEAI
DKLGYGYDGPFKALSQLKRHMGAATGMVMHPAALDATVQSILLAYCFPGDTRLQGIHLPT
GIDCVRFNLPFRSSVVGGDVDVFSVDA-LIQLQGLRTKPLSHLFSEVVW-ERVAYYYMRN
VFLEWVDHRIAQGAEWETDTRDAVVARDLQLMHAVGENLPAVFREMNA--LE-PMVRDNM
LNRFYTDAMGMLARMAGHISHRYPHMRVLEV-G-AGTGGATKVMLRRLDNAFASYTYTDI
SSGFFGTARETFRSKMAFRVLDIEKDVVEQGYEEASFDV-VIANLVVHATRTLDDTMAQL
RRLVRPGGYLLLLEITNNDPLRFGFIFGTLPGWWLGHV-DGRTYSPCVDMRRNGFSGVDV
VTPPLSVILTQAVDDRVQLLREPMLTIVGGIPSIEE-VLPVMGSVLSLVEL-DPLFENMT
AEKLEGFKHVFQQSRSVYWITHGASGANPYANMAAGVGRTIVLEMDHVRLGYLDFLAEKM
LQFVPRIRLSNARYNSRRRALT--NEV--DYAVLRSVLFLVLGSGKAVFALTLMALTAVS
LVVLDALASALLLG-THPLESRRFLNLSSARIRPADSIVRFKQDKTYWLVGLTGGLALSL
CGWMVDRGARYVVMTSRNPQVDQKWLRSMESQGASIRINDVTKREALDSAATMPPIAGVV
QGAMVLRDTMFADTTLETVDTVLGPKVRGSIHLDDIFHSLDFFVFLSSVASTSGNPGQSI
YAGANMFMNALAAQRRRRGVPGSSVEIGAIMGNGSVTSKLFSVGMSEQDFLTMFAEAVLA
STTATGLRNPIFQHLVLQDAKTAEEVLAIVDAFHAKLVSSLQAETLGMDSLVAVDLRSWF
LKELTVDVPVLKILNGGTAKALLEFVQGIIPESMTVPLSFGQSRFWFLRSYLADPL-AFN
ITSMMRINGPLRPDDLARAVDKVAHHHEALRTSFIKNTVFKLDEGQTMRVQLLSKSSTEH
VLVLGYHHINMDGVSFEVFFADLERAYNGTQYPDFSAKEAQEYKSGELA-YWRAQFMALL
PVVKRRVDAEQSRAIRDVCRRFKATPFHFHLAVFRALIARLSGDDFCIGIADANR-KDLA
GAIGLYLNLLPLRVKQKTFGDALGEMRKTSQEAFAHSRVPFDILLSELNVPRSSSHAPLF
QTFLNYRRFCGCTGTGQVAYDVSLDIVD--NPEGLTAQQDLYDRLVAAFSRNP--ASSLG
RPWPETLMHRIDDMADKKAALRDLTYAQMAARVNAIAARLNIVGVMQASTLDFVCSILAI
WKVGATYTPLDPRRLAAIVRECRPTHVLVDASTAAVLYTSGSTGTPKGISLSHASLRNNI
ELQQAAFSFDMSLSQTLTALANGGTLVVVPRGDAAGLTRLVAAENVTFTQATPTEYASWI
GAGSKWRVAASGGEKMTQSLLSAFRSLLGLFNGYGPTETSFTSPNYSISIVDRDLRPVPA
GVSGEVCIGGAGVGLGYLNTSEAFVS-DKTAPGWKTKHRTGDRGRLDGGLVLEGRIAGDT
QIKLRGIRMDLADIESAILQAGLGRITHAAVSVRYLVAHVVLFLAEVLTLPRHMKPSLLV
PVSALPMGTSHKLDRRALQIWELWKEVI-PTDFFHVGGTSLLLVNLQGLFEKHYGK-VPP
LHEMFESSTVAGMTDLLIDWNEETSLVVVLTGATGFLGRHLLDFLLRQPSITRIHCIAVR
VRIHRGDLAAPHLGLTADAVIHNGADVSFLKTYATLRRTNVASTRALARLAAP--RRVPL
HFVSSASVAQLGYTAAKWASEVLLEKAASAWRLPVTVHRPSSIDLMANLFRYVEDLEAVP
GYFDFVSVANVAADIYMYEAGEIVYVRTMPLGLNPMLAEYL
>KDN69972.1_putative_polyketide_synthase/peptide_synthetase_Colletotrichum_sublineola 2741 bp
EPIAVIGSGCRFPGGCTTPSWDLLENPTDIVSEIFHPDHKHHGTSNVRHSYMLQEKLFDA
KFFGVKPQEAIAM--DPQQRLLLETVYESLEAAGIPIEGSKTGVFVGNGDYSELLDAFPT
YF-APGTARSILSNRISYFFDLHGPSVTIDTACSSSLVAVHQAVQSLRLGETPVAACGTN
LLLGPSQYIAESKLQMLSPNGRSRMWDASADGYARGEGFASVVLKTLSAALADGDHIECI
IRETGVNQDGR--TKGITMPSPLAQANLIRDTYKRAGLDLNKPSDRPQYFEAHGTGTPAG
DPVEAEAISSAFFLYVGSIKTVIGHTEGTAGLAALIKASLAMKARRIPPNLHLDRLNPAV
EPFYKD--LEVPT-KLMDWPLRASVNSFGFGGANAHAIIESYFSPFTFSAASETALSEMM
SGYNEYLKVDCRSLAFTLNQRRSTLEKRAVISATNL-GSLQTKLEP-RILGVFTGQGAQW
PRMGADMELEESLKTLPDRPSWSLVDELLAPRETSRMHQAIISQTLCTAVQVMLVQLLRS
AGVVFSAVVGHSSGEIAAAYTAGYL-SARDAIRVAYYRGGGMVAVGTSFEDAKELCALDT
FEGR-LSVAASNSRESVTLSGDIDAIQDVKKILDAEGRFNRQLQVDKAYHSHHMIPCLPP
YVSSLQ-KCNVWISSVYWGDNMAKPVLFSQALSYAQQFDYVIEVGPHPALKGPASATIQN
EKLPYGGCLRRDANSIESFAECLGDMWVDFPAFEAFALPSYPWEHNREYYFQSRLSKAML
TSNNELLGARLVDN-SPTEVRWRNSLHSAELPWLLKHHAQGQTVFPGAGYISTALEAVV-
QTVEVRGLVIKNALMIN-VGIETIFSLTAIAHFVFSSASGDLHVFLGMKDLEEERFYEAL
DKVGYGYAGPFKALSRLKRRMGAATGMLVHPAALDATVQSILLAYAFPGDTRLQSIYLPT
GIDCVRFNLPFRSSVVGGDVDVFSEDA-LIQLQGLRTKPLSHIFSEVTW-ERVAYFYMRN
IFLEYVDHRIAKGAEWDKDARNAIVAQDLQLMHSVGENLPAVFREMNA--LE-PMVRDNM
LNRFYADAMGMLARMAGHMAHRYPHMRVLEV-G-AGTGGATKVMLRRLDNAFASYTYTDI
SSGFFSTARETFRSKMAFRVLDIEKDIVDQGYEEASFDV-VIANLVVHATRSLDDTMAQL
RRLVRPGGYLLLLEITDNDPLRFGFIFGPLPGWWLGVT-DGRKYSPCIDMRRNGFSGADV
VTPPLSVILTQAVDDRVQLLRNPILTIVGGIPSIEE-VLPVMGSVLSLVEL-NPLFEDMT
TQKLEGFKHIIQQSKSVYWITKGASGANPYSNMAAGVGRTMVLEMDHVRLGYLDFLAGKM
LEFVPRIRLSNARYNSQRRALT--NEV--DYAVLRSVLFLVLGSGKAVFALTLMALTAVS
LVVLDALASALLFS-THRLESRQFLNLSNARIRPADSIVRFKQDKTYWLVGLTGGLALSL
CAWMVDRGARYVVMTSRNPKVDQTWLQSMESQGVTVRINDVTDREALNSAATMPPIAGVV
QGAMVLHDTMFADTTVETVNAILGPKVKGSIYLDDIFHSLDFFVFLSSVASTTGNPGQSI
YGGSNMFMNALAAQRRRRGVPGSSVEIGAIMGNGSVTSKLFSVGMSEQDFLTMFAEAVLA
STTTAGLRNPIFQHLVLQDAKTSEEVFTIVDAFHAKLVSSLQAETLGMDSLVAVDLRSWF
LRELTVDVPVLKILNSGTAKALIEFVQGIIPESMTVPLSFGQSRFWFLRSYVEDPL-AFN
ITSAMRINGPLRPDDLAKAVDKVAHHHEALRTSFVKNTVFKLEEGQTMRIQLLSKSSTEH
VLVLGYHHINMDGVSFEVFFADLEKAYNGTQYPDFSVKEAQEYKSGELA-YWRTQFIPLL
PVVKRRVDAERSRAIQDVCRRFRATPFHFHLAVYRTLIARLSGDDFCIGIADANR-KDLA
DAVGLYLNLLPLRVKQKTFGDALAEMRKTSQEAFANSRVPLDILLSELAVPRSSSHAPLF
QIFLNYRRFCGCTGSGQVAYDVNIDIVD--NPEGLTAQQDLYDRLLAAFSRNP--ASSLS
RPWPETLMHRINDMADKKAALRDLTYAQMVARVEAIAAYLKVVGVMQASTLDFVCSILAI
WKVGATYTPLDPRRLAAIIRECQPACVLIDASSAVVLYTSGTTGTPKGILLSHRSVRNNI
ELQQAAFSFDMSLAQTLTALANGGTLVVAPRGDAAGLTRLLAAEGVTFTVATPTEYASWI
GAGSKWRVAASGGEKMTQSLLLSFLSLLDLVNAYGPTETSFASPNYSISIVDRDLQPVPA
GVSGEVCIGGAGVGLGYFNTSGAFVL-DKSAPGWTKKHRTGDRGRLDGGLILEGRIAGDT
QIKLRGIRMDLADIESAILRAGIGRITQAALSVRYLVAHVVLLLAEVLALPRHMKPSLIV
PVSALPMSASHKLDRRALQVWELWKEVI-PSDFFHVGGTSLLLVNLQGLFEKNYGK-GPP
LHEMFESSTIADMTDLLIDWTTETCLVIVLTGVTGFLGRHLLNFLLRQPTITRIHCIAVK
ISIHRGDLGAPRLGLSADAVIHNGADVSFLKTYATLRRTNVESTRVLARLAAP--RRVPL
HFISSASVAQLGYTAAKWASEVLLEKAARAWGLPVTVHRPSSIDLMANLFRYVEDLEAVP
GYFDFVSVENVAADIYLYEASEIVYVRTMPMGLNTMLAEYL
>EKG11539.1_Beta-ketoacyl_synthase_Macrophomina_phaseolina_MS6 2741 bp
EPIAIVGSGCRFPGGSSSPSWELLKNPRDLAREIYHPDNMHHGTSNVRESYLLEEKLFDA
NFFGVKHAEAMAM--DPQQRLLLETVYESLESAGIGMQGSQTGVFVGNVDYAELIDTFPT
YF-APGTARSILSNRISYFFDWHGPSVTIDTACSSSLVAVHQAVQSLRVGETPVAACGTN
LLLGPAQYVAESKLKMLSPNGRSRMWDEAADGYARGEGFAAVVMKTLSAAIADGDHIECI
IRETGFNQDGR--TKGITMPSPIAQAELIRATYQRAGLDLRNPNDRPQYFEAHGTGTPAG
DPVEAEAISTAFFLYVGSIKTVIGHTEGTAGLAALLKGSLAMKNGQIPPNLHLNRLNPAV
QPFYAN--LQIPT-NPQEWPRRVSINSFGFGGANAHAIIESYFSPFTFSAASDRALAALL
NTYAQYLRVNLRDLAFTLAARRSTLQKRAVISAASH-EALASKLEP-RILGVFTGQGAQW
ARMGAELELEQSLGALPDQPSWSLVDELLAPADRSRINEAELSQPLCTAVQVMLVTLLRS
AGVRFAAVVGHSSGEIAAAFAAGYL-SAADAIRIAYYRGGAMMAAGTSFEDAQELCALDT
LEGR-LCVAASNSSSSVTLSGDADAIQEAKDVFDVEKKFARLLKVDKAYHSHHMLPCAGP
YVGSLQ-SCDIWISSVYWSSNMVRPVLFSQALATAGPFDHVIEVGPHPALKGPASQTIQD
EKVPYTGTLQRGKHAVEALAECLGALWVDTASYEAFALPSYCWDHDRSYFWESRISRAIR
TESHELLGTRAVDN-SATEVRWRNRLSPREVPWLKDHQVQGQIVFPGAGYISTALEAAI-
SLIELKDVIIGSALTMG-NGVETLASLTAIAHFAFFSASADLHIVLGLQDMEDERFYLAV
EALGFGYTGPFKAISGVQRKMDVATGLLFHPAALDGAIQSIILAYCFPGDSRLRSVHLPT
RIDSVRFNLPFRSTVINGDVDVYSEDT-LLQLQGLHTTPLTHLFSEFAW-ERVAFFYLNR
LLFAYVDHRVTQGKDWIDDSHDDIVRADLQLMHAVGENLPAVVREMNM--LE-PMVRDNM
LNRFYVDALGMLARMAAHISHRYPHMDVLEV-G-AGTGGATKVLLRELDNTFGSYTYTDI
SSGFFPQARHVFQAKMTFKVLDIEKDVVDQGYEEQSFDL-VIANLVVHATRRLEDTMKNL
RRLVKPGGYLLLLEITDNDPLRFGFIFGGLPGWWLGHE-DGRSLSPCVEMRTTGFSGADA
VTPPLSVILTQAVDERVDFLRQPLLTIVGGISSLEG-VLPVMGTVLSLADM-DPAFQSMD
ANRLAAFKHVFQQSKNVIWVTWGARADNPYSNMVVGVGRNIILEMKHLRLQFIDVLAEKV
LQFIPRIRLSNLRYNSAKRRLT--QDV--DQAVLRSVLYLVLGSGKPLFALALMAQTIVS
LVLLDALAAALRLT-THPQETSRFVDLSPAQIQPAGSLVRFKQDKTYWLVGLTGGLGLSL
CRWMIDRGARYIVITSRNPKVDPRWMESVEAMGATVRVNDITNRDAVYSVATMPPIAGVA
QGAMVLRDTMFVDMTVETMEKVLKPKVQGSIYLDEIFRDLDWFIFFSSIACITGNPGQSM
YAAANMFMNSLAAQRRKRGVAGSTVEIGAIMGNGYVTRELHQVGMSEQDFLTIFAEAVLA
SETATGLRNPMFQHLVLLEAKTAADVFEILVAFLAKLQSTLQAEDLGMDSLVAVDVRSWF
LKEVTVDVPVLKIMNGGTAKGLLEFAHEKLPASLTVPMSFGQSRFWFLKFYVEDQT-AFN
ITTLIRINGPLNIVKFTKAVQAVGQRHEALRTSFLKSHVYDLEHGETMQIKLLSKSSTEH
FLVLGYHHINMDGISFEIFFSDLEKAYYGIQYPDFTLRELQEYRSEELN-FWRGEFISLL
PLVKRRVSSELSAKIRETCRKFKVTPFSFHLSIFKALLTRYVDEDVCIGIADANR-KDVM
EAIGLYLNLLPLRISQ-IFGDAVREMQQKSQQVFANSRVPFDVLLNELNIPRSSIYAPLF
QVFMNYRQFCDCACEGQIAYDISMDVVD--NPGGLAVQKDLYDNLLDGFSKNP--AARLN
RPWPATVVHRIDEMVGKNVALKNITYADMAARVNAIASEIGTIGVFQTPTTDFICSILAI
WRIGATYVPLETRRLAAIVQECQPSCILVDSETAAVLYTSGSTGTPKGITLSHASFRNNS
ELQQAAFSFDMSLSQTFLALCNGGTLVVAPRGDAVGLAQLIATEDVTVTQATPSEYLAWF
QSGSKWRVAMSGGERATEVLTDAFRSLLRLFNGYGPTEITFTSPNYSVYIVDQDLKPLPV
GVPGEVCIGGAGVGLGYLHTAEKFVK-DEYAPGWTTMHRTGDRGRLDGGLILEGRIDGDT
QIKLRGLRIDLQDIEAAIVKAADGKVAHAAVSVRYLVAHV--------------------
------------------------------------------------------------
------------------------------------------------------------
----------------------------------------------------P--QR---
----SAS--------------------------------PSAV---------YEALGHLP
-------------------------IAT-------------
>Chagl_1_jgi_11063 2741 bp
NDDEWNGDGPPEPG---RPSWDV----PDLQGDVSHPDPQHHPSAHTQHRHVIKNEDYD-
---GVSPQERAAMEKDHAERLLLRVSYKALQSIRRPLEGSTPGPPRGNPSIRRVLPSLPA
PAGAPGAAKAASGGRISYFFDWHGPSITIDTACSSSLIAVHQAVQSLRNGEVPLAAAGAN
LLLGPSQYVAESKLKMLSPGGLSRMWDEEADGYARGDGFASVVLKPLKDAIRDGDRIECI
IRETGSNQDGR--TQGITMPSPIAQSALIRETYQRAGLDLSRPADRPQYFEAHGTGTPAG
DPVESEAISTAFFLLVGSIKTVLGHTEGTAGLASLIKVSLALQNGKVPPNLHFNRLSPSV
KPHYQN--LQIPT-SLLDWPRRASVNSFGFGGANAHAILEAYFAPLLFSAASDTALAANI
AAHADFVEVNLGDIAHTLHSHRSALAKRAVFAAASR-SDLVARLRP-RTLGVFTGQGAQW
PRMGAELELEASLATLPDRPSWSLRAEMLAPAASSQIGKAEFSQPLCTALQIILVDVLRE
AGVVFDAVVGHSSGEIAAAYAAGVV-TASEAMRIAYYRGGAMMAVGTSFEDAQELCALDA
FKGR-LSVAASNSSSSITLSGDADAVAEAAVVCEEENKFHRALRVDKAYHSHHMVPCLGP
YVESLRGACNIWISSVYWAKNMGQTVLFSQALETAGPFDQVVELGAHPALKGPAMQVIEE
EKIPYVGTLLRQRDATEALAESLGALWVDLAKYEAFLLPRYQWDHQTAYYHDSRLLKALR
TSSNELLGTRIMDN-SPSEARWRNRLSANEVPWLRDHRVQNQAIFPGAGYIATGLEAVL-
LLVNMQDIFIGQALIIP-GSVETLVSVTNIARFTFFAASANLIISLGMLDVPAERFYDAV
GSLGFGYTGPFRALSGLSRKMDYATGLLVHPAALDAAVQSIILAYCFPGDTRLRTTHLPT
RIDSLRVNTPFRSSVINGDVDLYDENT-LIQLQGLHTKPLVPLFTEWVW-ERVAYFYLRR
LLFR-----------------------DLELMHAVGENLASVIREMNM--LE-PMMQDNK
LNRFYIEALGMLSRMAAQISHRYPQMHVLEV-G-AGTGGATKVLLRHLEGGFESYAYTDI
SSGFFPSARETFEDKMTFKTLDIEKDIAEQGYQEESFDL-VIANLVVHATKDLQVTVRNL
RRLVKPGGYLLLLEITDNDPLRFGFIFGGLPGWWLGEE-EDRGLSPCVELRNTGFSGADE
VTVPLSVILTQALDDRVELLRQPLLTILGAVSSLVG-LLPLMGTVLSLVEL-DPVFKGIT
PERLRGFQQVFQQSKNVLWVTTGYKADDPYSAMVYGVGRNVVLEMSHLRLQFLDLLAECV
LRFMPRIKVSNARYNSSRRPVT--KEV--DKSILRAVLFVVAGGTSPLVAVSLLAQALLA
LAVLDALTRALSLA-SHPRESVRLANFSPARIQPLVTTITFSPDKTYWLVGLTGGLGQSL
CRWMVERGARYLVLTSRNPKLDPRWLAGVEALGAVVRANDITSRDAVQAAATMPPIGGVA
HGAMVLHDSMFAEVTVEKMDKVLRPKVDGAIHLDEIFYDLDWFVYLSSVVVITGNKGQGI
YAAANMFLNSMTMQRRKRGVPAAAVNIGAVLGNGYVTRELQEVGLSEQDFLTIFAEGVAA
SEITTGLRNPKFQYLVLEDVKTIQDASEILDAYTSKLRAVLQIDDLGMDSLVAVEIRSWV
LKELSADITVLEVLNSGTAGALFELVKERALASLAVPLSFSQARFWFLRHFLPDQS-AFN
ITSVVRMHGRPDMERLARAIKAVGNHHEALRTAFVQRHVYDLEAGETMRLQVLTLSPTEH
FLILGYHHINMDGISFEVLFNDLQKAYRGAQYPAFSILERDEYRLGELD-FWKAEFLPLL
PLVERRIPADLSATIKSAARKFGAGVFAFYLAVLKALVVRYVDDNLCIGLADANR-RRVL
ESIGLYLNLVPLNVPQ-PFSDALREMHTKYQRAFANARVPFDVLLHELDVPRSSSHPPLF
QVFMNYRQFCDCECEGQLAYDIAVDVVE--NPGGLSVQQSLYNSLMEGFAANP--ISRIS
KPWAPTVSHRIDEMIQAKLALTDLTYAQLGASVNGIVQGLNVVGVLQHPTPAAICSILAV
LKAGLTYVPLDPRKLAAIVGEAKPSCILVDDATAVL----------------HCAAASR-
-LQQTAFSFDISLFQSLLALTTASTLVVAPRGDPAALAKLMLIAGVTVTAATPTEYVHLI
GHGDKWRLALCGGEKLSDQVVSGFRSLLTLVNDYGPAEATFRCANSAVYILGDDMKPLPV
GLTGEVCVGGAGVGLGYLNSAQRFIA-NPYASGWTTMHPTGDRGRLDGGLILEGRIDGDT
QVKLGGIRIELEEVERAVINDSQGAIREAAVSVRYLVAHAVMWLQQLLSLPRYMAPSAIV
PVAALPLSVSGKLDRRALRIKQLWEQVI-PTDFFNVGGSSLLLVQLQALLREQFSV-APL
VQELFQASTLETMAALVIDWEAEAGLVVVLTGSTGFLGRHLLERLLRTSHIEKVYCVAVR
VEVFPGDLSLAGLGLSADAVLHNGADVSFMKTYISLRPTNVAATQQLAALAQRQGRRIPF
HFVSSAAVTQLGYVAAKWVSERHLEQVAQAHGLPVTIHRPSSIDLMGNLFRYVERLQAVP
GYFDLISVHTVAAAIYQYEAGEIVYLKTLPLGLNPLLAAYL
>QHD43130.1_NRPS/PKS_hybrid_protein_Chaetomium_globosum 2741 bp
EPIAIIGSGCRLPGGADTPSWKLLQCPPDLQREIYHPDNAHHGTANVRHSYFIENKSFDA
GFFGIKAAEALAM--DPQQRLLLETVYESLESAGLPMEGSQTGVYVGNVDFTEILDTFPT
YF-APGTARSILSNRISYFFDWHGPSITIDTACSSSLIAVHQAVQSLRNGEVPLAAAGAN
LLLGPSQYVAESKLKMLSPGGLSRMWDEEADGYARGDGFASVVLKPLKDAIRDGDRIECI
IRETGSNQDGR--TQGITMPSPIAQSALIRETYQRAGLDLSRPADRPQYFEAHGTGTPAG
DPVESEAISTSFFLLVGSIKTVLGHTEGTAGLASLIKVSLALQNGKVPPNLHFNRLSPSV
KPHYQN--LQIPT-SLIDWPRRASVNSFGFGGANAHAILEAYFAPLLFSAASDTALAANI
AAHADFIEVNLGDIAHTLHSHRSALAKRAVFASASR-GDLVARLRP-RTLGVFTGQGAQW
PRMGAELELEASLATLPDRPPWSLRAEMLAPPATSQIAKAEFSQPLCTALQIVLVDVLRE
AGVVFDAVVGHSSGEIAAAYAAGVV-TASEAIRIAYYRGGAMMAVGTSLEDGEELCALDA
FKGR-LSVAASNSSSSITLSGDADAVAEAAVVCDEENKFHRVLRVDKAYHSHHMMPCLGP
YVESLRGACNIWISSVYWAKNMGQTVLFSQALDTAGPFDQVVELGAHPALKGPAIQVIEE
EKIPYVGTLLRQRDATEALAEGLGALWVDLAKYEAFLLPRYQWDHQTAYYHDSRLLKALR
TAPNELLGTRIMDN-SPSEARWRNRLSANEVPWLRDHRVQNQAIFPGAGYIATGLEAVL-
LLIKMQDILIGQALIIP-GSVETMVSVTNIARFTFFAASANLIISLGMLDVPEERFYDAV
GSLGFGYTGPFRALSGLSRKMDYATGLLVHPAALDAAVQSIILAYCFPGDTRLRTTHLPT
RIDSIRVNTPFRSSVINGDVDLYDENT-LIQLQGLHTKPLVPLFTEWVW-ERVAYFYLRR
LLFRYVEYRVKMGPGWKEDTHERVIADDLELMHAVGENLAGVIREMNM--LE-PMMQDNK
LNRFYIEALGMLSRMAAQISHRYPQMHVLEV-G-AGTGGATKVLLRHLQGGFESYAYTDI
SSGFFPSARETFEDKMTFKTLDIEKDIAEQGYQEESFDL-VIANLVVHATKDLEVTVRNL
RRLVKPGGYLLLLEITDNDPLRFGFIFGGLPGWWLGEE-EDRGLSPCVELRNTGFSGADE
VTVPLSVILTQALDDRVQLMRQPLLTILGAVTSLVG-LLPLMGTVLSLVEL-DPVFKGIT
PERLRGFQQVFQQSKNVLWVTTGYKADDPYSAMVYGVGRNVVLEMSHLRLQFLDLLAECV
LRFMPRIKPSNARYNSSRRPVT--KEV--DKSILRAVLFVVAGGTSPLVAVSLLAQALLA
LAVLDALTRALSLA-SHPRESVRLANFSPARIQPLVTTITFSPDKTYWLVGLTGGLGQSL
CRWMVERGARYLVLTSRNPKLDPRWLAGVEALGAVVRANDITSRDAVQAAATMPPIGGVA
HGAMVLHDSMFAEVTVEKMNKVLRPKVDGAIHLDEIFYDLDWFVYLSSVVVITGNKGQGI
YAAANMFLNSMTMQRRKRGVPAAAVNIGAVLGNGYVTRELQEVGLSEQDFLTIFAEGVTA
SEITTGLRNPKFQYLVLEDVKTIQEASEILDAYTSKLRAVLQIDELGMDSLVAVEIRSWV
LKELSADITVLEVLNSGTAGALFQLVRERALASLAVPLSFSQARFWFLRHFLPDQS-AFN
ITSVVRMHGRPDMERLALAIKAVGNHHEALRTAFVQRHIYDLEAGEMMRLQVLTLSPTEH
FLILGYHHINMDGISFEVLFSDLQKAYLGVQYPAFSILERDEYRLGELD-FWKAEFLPLL
PLVERRIPADLSATIKTAARKFGAGVFAFYLAVLKALIVRYVDDNLCIGLADANR-RKVL
ESIGLYLNLVPLNVPQ-PFSDALQEMHTKYQRAFANARVPFDVLLHELDVPRSSSHPPLF
QVFMNYRQFCDCECEGQLAYDLAVDVVE--NPGGLSVQESLYNSLMEGFAANP--VSRIN
KPWAPTVSHRIEEMIQARLALTDLTYAQLGARVDGIVKGLKVVGVLQHPTPAAISSILAV
LKAGLTYVPLDPRKLAAIVGEAKPSCILVDDGTAALMYTSGSTGAAKGICLAHAALCGRI
ELQQTAFSFDISLFQSLLALTTASTLVVAPRGDPAALAKLMLTAGVTVTAATPTEYVHLI
GHGEKWRLALCGGEKLSGQVVSGFRSLLTLVNDYGPAEVTFRCANSAVYILGDDMKPLPV
GLTGEVCIGGAGVALGYLNSAQRFLA-NPYASGWTTMHRTGDRGRLVGGLILEGRIDGDS
QVKLGGIRIELEEVERAVINDSQGAILEAAVSVRYLVAHTVMWLQQLLSLPRYMTPSAIV
PVSALPLSVSGKLDRRALRIKQLWEEVI-PTDFFNVGGSSLLLVQLQALLRERFSV-APL
VQQLFQASTLETMAALVIDWEAEAGLVVILTGSTGFLGRHLLERLLRTSHVEKVYCVAVR
VELFPGDLSLAGLGLTADAVIHNGADVSFMKTYVSLRPTNVLATKQLAGLSQR--RRIPF
HFVSSAAVTQLGYVTAKWVSERHLELVSQASGLPVTIHRPSSIDLMGNLFRFVERLQAVP
GYFDLISVHTVAAAIYQYEAGEIVYMKTLPLGLNPLLAAYL
>RFU80561.1_acyl_transferase_acyl_hydrolase_lysophospholipase_Trichoderma_arundinaceum 2741 bp
EPIAIIGSGCRFPGGAITPSWDLLRCPRDLKQEIYHPDNAHHGTSNVRHSYFLEDKAFDA
NFFGIKGVEALAM--DPQQRLLLETVYESLESAGLPMEGSQTGVFVGNVDYTEILDSTPT
YF-ASGTARSILSNRISYFFDWHGPSITIDTACSSSLIALHQAVQSIRAGEVPLAAAGAN
LLLGPNQYVAESKLKMLSPNGLSQMWDEKADGYARGDGFASVVLKKLSDAIRDGDKIECV
VRETGTNQDGR--TKGITMPSPIAQAALIQDTYRRAGLDLSRPSDRPQYFEAHGTGTPAG
DPVESQAISNAFFLLVGSIKTVIGHTEGTAGLASLLKVSLALKNGKVPPNLHFEKLSPTV
KPHYAN--LEIPT-SLRDWPKRASVNSFGFGGANAHAILEEYFTPFLFSAASATALSASV
SAFADFIELNLKDVSYTLSNHRSSLQERTFFTASSQ-DDLVAKLRP-RTLGIFTGQGAQW
PRMGAELELEESLATLPDRPSWSLREQMLASPDTSEIQKAELSQPLCTALQIILVEAMRH
AGVTFDAVVGHSSGEIGAAYAAGVI-TASEAIRIAYYRGGSMMAVGTSLEDAQELCQLDN
FEGR-LCVAASNSSSSITISGDIDAVEEAGLIFEDEKKFHRTLQVDKAYHSHHMVPCLGP
YIESLR-SCGIWISSVYWANNMGQTVLFSHACESAGPFDLVAELGPHPALKGPTCQIIED
EKIPYFGVLTRKHNAIESLAECLGNIWINFAAYETFMLPRYQWDHQITYYNDSRIIRAMR
AASNEVLGTRIADN-SVSEVRWRNRLNSNEVSWIKHHRIQDQSVFPAAGYIAAGVEAVV-
SIIQVKDFVVGQALIIN-GGVETVTSLTNIARFTFFAASGNLSIFLGMLDVHEDRFYEAV
GNLGFGYTGPFKALTGLQRKMDIATGLLVHPAALDAAIQSIILAYCFPGDTRLRTTHLPT
KIDTIQFNISFRASVINGDVDLFTEDT-LIQLQGLHTKPLVHLFSEFTW-ERVAYHYLRH
LLFDYVDYRVEKKPEWKDDTHENIIFSDLEIMHAVGENLPRAIRQINI--LE-PMIEDNK
LNKFYVDALGMLSRIAGQISNRYPHMHVLEV-G-AGTGGATKILLKHLANGFDSYAYTDI
SSGFFPTAQEVFNSKMTFKTLDIEKGIESQGYEEHKYDL-VIANLVAHATKDLETTMRNL
RRLVKPGGYLLLLEITDNDQLRFGFIFGGLPGWWLGQE-SERRFSPCVDMRKTGFSGVDD
AIPPLSVLLTQAVDDRVSLLREPLLTIVAALTDINE-ILPVMGSVLSLVDL-DPIFKDMT
AKRLQAFQQIFKQSRNVLWITAGAYSENPYSSMVVGIGRNVVLEMSHLRFQFLDLLAESL
LRFIPRLKLSNMRYNASRRTVT--KEV--DKSILTSVLFVTFGGQA-LVALSLLAQSLLS
LVMLDALARAVCLS-SHPRESIRFANFHPAQVQPLDKGLEFSCDKTYWLVGLTGGLGQSL
CRWMVDHGARYIVMTSRNPKVDYRWLASVQSRGAVVKVNDITTRESVHAAATMPPIGGVA
QGAMVLHDAMFAEMTMEKMQKVLKPKVDGSLHLEEIFYDLDFFVYFSSVAAITGNKGQSM
YAAANMFMTTLAAQRRRRGVAGSAINIGAIMGNGYITRELQEVGLSEQDFLAIFAEGVLA
SETTTGLRDAKFQHLVLEEAKTADEVSSILNAFMNKLRNILQIDDLGMDSLVAVEVRSWF
LKELSADVTVLQVLSGGTTRSLLQPVKERLLESMALPLSFGQSRFWFLKHFLPDQS-AFN
ITTVVRMQGHLDRGRFATAIGTVANHHEALRTAFIKRHIYDLETGQTMRIQILTLSPEIN
FLILGYHHINMDGRSFEVLFSDIQKAYEGIQYPEFTLREQEEYRSGEME-FWRREYLPLL
PLIERRVPADLSVLIKGVVRKFKVNLFAFYLATLKATIARYVDDDLCIGVADANR-RQAL
ESIGLYLNLVPLRVAE-PFSDSLQEMHQRSQLAFANARIPFDVLLNELGVPRSASQPPLF
QVFMNYRQFCGCECEGELAYDISFDVVE--NPGGLSVQGALYDNLMEAFARNP--ATRTN
KPWPATIPQRINDIAKEKLAITDLTYAEMDSLVNGIAASLKVVGVFQQPTPTLICSILAV
MKSGRTYVPLDSRRLTAIASESGLSCVILDSASAALLYTSGSTGIPKGICLSHASLRNTI
ELQQTAYSFDMALFQVFCALCNAATLVVVPRGDFSAIARLMMTAGVTMTSATPAEYISLI
RHGNSWKIACTGGEKVTEPLIEGFRSLLILIDGYGPAETTFLCPNYAIYILGTDRKPVPV
GMIGEICVGGAGVGLGYM-TSQKFLH-NPYATGWTTMLLTGDRGRFDGCLVLEGRISGDT
QVKIRGIRIELEEVEHAIVQESQGKVIQAAVSMRYLVAHVVMYLQQLLSIPQYMKPSAIA
PVLSLPLTASNKLDRHALKVKEVWERVI-PTDFFHVGGTSLLLVELQSLFK-QLGY-KPS
IQELFSLSTLEGMASLILDWESEAALVVVLTGATGFLGRHLLERLLRNKDIEKIYCLAVR
VEIFQGDLGLVNLGLTADVVIHNGADVSFMKTYTSLRQTNVEATKQIARLAQN--QHIPF
HFISSASVTQLGYISAKWVSERHLELVSEIYGLSVTIHRPASIDLMGNLFKFVERLEAVP
GYFDLISVHSVAAAIYQYESGEIVYIKVMPLGLNPLLASYL
>XP_013954418.1_putative_PKS-NRPS_protein_Trichoderma_virens_Gv29-8 2741 bp
EPIAIIGSGCRFPGGATTPSWDLLRCPPDLKQEIYHPDNAHHGTSNVRHSYFLQDKAFDA
GFFGIKGVEALAM--DPQQRLLLETVYESLESAGLPMEGSDTGVFVGNVDYTEILDSTPT
YF-ASGTARSILSNRISYFFDWHGPSVTIDTACSSSLIALHQAVQSLRAGEVPLAAAGAN
LLLGPNQYVAESKLKMLSPNGLSQMWDEKADGYARGDGFASVVLKKLSDAIRDGDKIECI
VRETGTNQDGR--TKGITMPSPIAQAALIQDTYRRAGLDLSRQSDRPQYFEAHGTGTPAG
DPVESRAINAAFFLIVGSIKTVIGHTEGTAGLASLLKVSLALQNGKVPPNLHFEKLSATV
KPNFTN--LDIPT-SLQDWPKRASVNSFGFGGANAHAILEEYFTPFLFSAATSSALSANI
SAYADFLDISLRDVSYTLFHHRSSLQERAIFSASSP-DDLVVKLRP-RTLGIFTGQGAQW
PRMGAELELEESLATLPDRPSWSLREKMLESPETSQIKKAELSQPLCTALQIILVEAMRH
AGITFDAVVGHSSGEIGAAYAAGVI-TASEAIRIAYYRGGSMMAVGTSLEDAREFCELDD
FVGR-LRVAASNSSSSVTISGDSDAIEEAGLIFEDENKFHRALQVDKAYHSHHMDPCLAP
YIESLR-SCKIWVSSVYWANNMGRTVLFSEACESAGPFDQVVELGPHPALKGPASQTIEE
EKMPYFGALTRKRNAVEALAECLGSLWIDFAAYETFMLPMYQWDHHMTYYNDSRIIRAMR
TASNEILGTRIIDN-SITEVRWRNRLSSNEVAWLKHHRIQDQSVFPAAGYIAAGLEGVI-
SIIKFKDFVVGQALIIN-GGVETVTSLTNIARFTFFAASCSLIVSLGMLEVHEDRFYDAV
GSLGFGYTGPFKALTKLNRKMDVATGLLIHPAALDAAIQSIILAYCFPGDTRLRTTHLPT
TIDSIQFNSLFRASVINGDVDIFTEDT-LIQLQGLHTKPLVQLFSEFTW-ERVAYYYLQH
LLFGYVDYRVNNGPEWRDDKHENIISSDLKIMHAVGENLPKAIRQMNI--LE-PMMEGNK
LNKFYVDALGMLSRIAAQISNRYPHMHMLEI-G-AGTGGATKILLKHLASAFDSYTYTDI
SSGFFPTAQEVFSSKMAFKILDIEKDIESQGYEEQKFDL-VIANLVAHATKDLETTMKNI
RRLVKPGGYLLLLEITDNDQLRFGFIFGGLPGWWLGHE-EERRFSPCVDLRKTGFSGIDD
ATPPLSVLLTQAVDDRVSLLREPLLTIIVSLTNIND-LLPVMGSVLSLVDF-DPIFKDMT
AKRLQAFQQIFKQSKNILWMSAGAQADSPYASMVLGIGRNVVLEMSHLRFQFIDFVAESL
LRFIPRLKLSNARYNASRRIVT--KKV--DKSILRSVLFVVFGGQT-LVALSLLAQSLLS
LVILDALARALSLS-SHPRESIRFANFHPAQIQPLEKTLTFSGDKTYWLVGLTGGLGQSL
CRWMVDHGARYIVMTSRNPKVDYRWLSSVQSNGAVVKVNDITSRESVHTAATMPPIGGIA
QGAMVLHDAMFAEMTTDKMLKVLRPKVDGSIHLEEIFADLDFFVYFSSVAAVTGNKGQSM
YAAANMFMTTLAAQRRKRGVAGSAINIGAIMGNGYITRELQEVGLSEQDFLAIFAEGVLA
SATTTGLRDARFQHLVLEEAKTAEEVSSILDAFSNKLRTILQIDDLGMDSLVAVEVRSWF
LKELSADVTVLQVLSGGTTRSLLQPVKEKVLEAMQLPLSFGQSRFWFLKHFLPDQS-AFN
ITTFVRMQGRLDINRLAAAVETVSNHHEALRTAFIKRHAYDLEAGQTMRLQVLTLSPEVN
FLILGYHHINMDGISFEVLFNDIQKAFEGLQYPDFALREQDEYKRGELD-FWRSEFLPLL
PLIERRIPEELSAIIKTVTRKFKVGLFAFYLAVLKVTVARYADNDICIGMADANR-REVL
ESIGLYLNLVPLRVNE-PFSLALQDMHQKSQLAFANARVPFDVLLNELGVPRSASQPPLF
QVFMNYRQFCGCECEGELAYDISFDVVE--NPGGLSVQSALYDALMEAFAKNP--ASRSN
KPWPPTISHRIDDMIKENIAITDLTYAEMGALINTIAAHLKIVGVFQQPTPALICSILAI
MKSGRTYVPLDTRRLAVIASGSGLSSVIIDPASAALLYTSGSTGTPKGICLSNAALRNTI
ELQQTAYSFDMALFQTFLALCNGATLLVVPRGDFSAIAHLMLKARVTMTSATPAEYISLV
RYGESWRVACTGGEKVTDLLTESFRSLLTLIDGYGPAETTFLCPNYAIYIVGKDGKPVPI
GVSGEVCIGGAGVGLGYLNTSEKFLA-NRYATGWTTMHFTGDRGRLDGCLVLEGRISGDT
QVKIRGIRVELEEVENAIMQESHGKIIQAAVSMRYMVAHVVTYLQQLLTIPQYMKPSAII
SVLSLPLNTSNKLDRQALQVKKLWEKVI-PTDFFHVGGTSLLLVELQSQFK-QIGF-SPS
IQELFGQSTLEGMASLVLDWETEAALVVVLTGATGFLGRHILERLLRSKDIEKVYCVAVR
VEVFQGDLGVANLGLSADAIIHNGADVSFMKTYASLRTTNVSATKQIARFAQG--RRIPL
HFISSASVTQLGYISAKWVSERHLELISEAYGLPITIHRPASIDLMGNLFKFVERLEAVP
GYFDLISVHSVAAAIYQYESGELVYIKVMALGLNPLLASYL
>XP_031873150.1_uncharacterized_protein_BP5553_00473_Venustampulla_echinocandica 2741 bp
EPIAIIGSGCRFPGEASTPSWELLRDPRDVLSRIYHPNNMHHGTSNVLHSYFLSERQFDA
QFFGIKPVEAHAI--DPQQRLLLETVYESVEAAGLSMKGSQTAVYVGLNDYADLVSYFPT
YS-ATGIARSIISNRISYFFDWRGPSMTIDTACSSSLVAVHQAVQVLRSGESRVAAAGSN
LILGPEQYIVESNLKMLSPDGRSYMWDERANGYARGEGVASIVLKTLSAAIEDGDDIECI
IRETGINQDGK--TKGITMPSASAQASLIESTYAKAGLHLSDPRDRPQYFEAHGTGTPAG
DPIEAEAISTAFFLFVGSIKTVVGHTEGTAGLAGLLKASLALQNGVIPPNRLFDKLAPAV
KPFYDK--LEIAR-NAKPWPRRASVNSFGFGGANAHCILESYCTPFTFSAISERSLAAVV
ASYSEFLKINLRALSHTLNSRRVAFPVRVSFSASDL-SSLCSKLDL-CVLGIFTGQGAQW
AQMGAKLSLERSLADLPDRPKWSLKAELLADKMSSRVGEAALSQPLCTAVQIILVDLVRA
AGIHFAAVVGHSSGEIGAAYAAGYI-TASDAIRIAYYRGGGMIAVGTSYDDAKEFCNLRK
FRGK-VCMAASNSATSVTISGDADAIDNVRAVFEEEKKFARVLKVDKAYHSHHMAACSES
YLNSLR-ACGIWVSSVYWVSNLVSPVLFSQAVEYAGRFDLAIELGPHPALKGPASQVIQD
DPTPYTGFLNRGVDDIEAFSNGLGNIWVNFTGYDSLLLPPYSWEHERAYWHESRVSKSYR
ERQHELLGTRSHNS-SNEQVRWDNYLIPKELPWISGHQIQGQMVFPAAGYMSTAFEAAM-
KLIELRGFTIGQALVFD-SSVEIHVSLTEIARFNFFSASGNLHVTFGMMEVESDRFYDSF
AENGYRYTGPFKALSSMERKTGVATGLIIHPAALDAAVQSILLAYCYPGDGRLRTLQLPT
HVSRIAINLNFISTIINGDVDLYPMDA-MLQLEGMHTTPMVHLFSEAVW-ERVAHFYLRN
LLFSYLDTRVANGREWVNDTHDFIVKSDLRLMHAVGENIIAVVREMTM--LE-PMIEDNM
LNDFYVLGFGMLSATARQIGHRHPNMNVLEI-G-AGTGGATKSILRELDEAFALYTFTDI
SSGFFEKAKDLFKSKMVFKTLDIEKDVVEQGFAEHSFDL-IVASLVLHATTKLEETMKNV
RQLLKPGGYLLLLEITDNDPMRFGFIFGGLPGWWLGVD-DGRSVSPCIELKHHGFYGIDS
MSSPLCVILGQAMDYRVDFLRDPLLTIIGGVKSLVN-LLSFGGSVICMQDH-DPTFKSMS
EKMLKGYQKLFEKSKNVIWITRGYKECEPYAKMVVGFARCLIQEMPHVRLQFLDIVAEAM
LTFIPRIQLSNNRYNSSSRLIT--QDV--DYSILKSVFFLVLGTGDQIISLSMLSNSVLL
VVVLEPLEFILFLTPTHPRASKRIIVCKPIKIEPVDARPLFKNDKTYWLVGLTGGLGLSL
CRWMVNRGARYIAISSRNPKVDPRWISDFEAAGATVKVNDVTNRDSLRLVTCLPPIIGVC
QGAMVLHDTLFLDLDMERMEKVLKPKVDGAVYLDEIFSHLDFFVFLSSMASITGNPGQSA
YGAANMFLAGLAAQRRRRGVAASTVHIGAIVGNGYVTRELQKVGMSEQDFYQIFAEAVVA
SEYFTGLRSPIFSHLTLLKATTHEEVYEILVSLVLKLQVALQTDALGIDSLVSVDLRSWF
MKELNVDMPVLKILSGATIGELLERAQELLDPTLILPMSFSQSRFWFLKFYLEDQT-TFN
VTTSIHLRGNLRVEDLAQAVATIGQRHESLRTRFLKNHVYDLENGETLRIILLSLSPVSH
QILLGYHHINMDGVSFELFFSDLQKAYDSLQYPDFASRQRKEYLDGELR-YWRNQFLPLL
PVSSYRVTPELSAQVYGTCKKLRVSPFQFYLAVYRVMIFRWVEDDYCIGVADANR-SGVQ
QSLGCYLNLLPIRFNN-TFSEAVKETKTKAQQAFANSKVPFNVLLSELNVPRSSSESPLF
QVFLNYRQFCDCDCEGQIAYDLSLDVVD--NAGGLSVQKDLYTNLLDAFSRNP--ASRLS
RPWQGTVIHRIDEIAQSAPALKDLTYAQMHTRANVIAVALSRVGVFQEPSTDWICSILAI
LRLGAVYVPLDPWRLAVIVKDCQPDAILTDNTNMTVLYTSGSTGTPKGVVMKHSAIRAHV
ELQQSSFSFDMSLVQILWPLCSGGSIYVVPRGDPVAISNIISSENISVTAATPSEYISWI
RFGSTWTLAISGGELVTRNFAQVFRDLLQVMNCYGPTEITFFSTNYATYIVDSSLKPVPA
GVPGEVVISGMGVSSGYLNTNQRFLA-DNFASGWNTMHLTGDRGRLDGSLLLEGRIAGDT
QIKLRGLRVDLQDIEAAIISSSQGRILHAIVSVRFLVGHVEFFIKSILPLPQYMHPALII
PVEDLPRTSSGKIDRLSVKLLQLWEEIL-TSDFFQVGGSSLLLVQLQALIKKTFSI-DLP
LVQLFDVSTLGKMAARIIHWEMEVSLAVVLTGSTGFLGKAILQRLVSTPSIEKIYCIAVK
VLVYTGDQSLPLLGLTADAIIHNAADVSFLKTYYSLRKTNVESTKQLADWAVI--HGLQF
HYISTASVTYLGYIASKWASEVHLERMNQKFGMPLVIHRPSSIDVMSSLLKYSKMLHAIP
GYFDFISVEKAANEIYVFESGELQMFVELSIGLNSMVAAFL
>KAE8373286.1_putative_hybrid_NRPS/PKS_enzyme_Aspergillus_bertholletiae 2741 bp
EPIAIIGSGCRFPGEASSPSWDLLKEPRDVQSRIYHPDNRHHGTSNVQHAYLLTERQFDA
SFFGIKPVEANAI--DPQQRLLLETVYESLEAAGIPIEGTPTAVFVGLGDYADLLSDFPT
YF-ATGTARSIISNRISYFFDWHGPSMTIDTACSSSLVAVHQAVQVLRSGESQVAAAGAN
LLLGPEQYIAESKLQMLSPDGRSYMWDARANGYARGEGIASVVLKTLSAAIADGDHIECI
IRETGINQDGK--TKGITMPSSSAQAALIRDTYRKAGLNLADARDRPQYFEAHGTGTPAG
DPTEAGAIYSAFFLYVGSIKTVVGHTEGTAGLAGLLKASLALQHATIPPNRLFERVSSTV
KPFYGD--LQIAT-AAKKWPRRASVNSFGFGGANAHCILESYFTPCTFSAASERSLTAMV
ESYSAFLRINLRALSHTLSSRRSALPVRISFAATGV-DDLRGKLDL-RVLGVFTGQGAQW
AQMATGLRLERSLAELPDRPNWSLRKELLADKGASRINEASFSQPLCTAVQIILVDLLRA
AGIEFDVVVGHSSGEISAAYAAGYV-SATDAIRIAYLRGGAMLAVGTSYDDAQEFCKLRK
FRGK-IRVAASNSPTSVTLSGDADAIINAKAVFEEEKRFARLLKVDKAYHSHHMLACSEA
YRNSLR-QCGIWISSVYWVQNLVSPVLFSQALEYALRCDVALEVGPHPALKGPATQVIQE
DTIPYTGVLSRGKPDAEAFANGLGYVWVDFTALDRLMCPSYPWEHDRVYWHESRISKAFR
ERPHVLLGTRSPNF-SNVQIRWDNYLIPRELPWISGHQIQGQMVFPAAGYMSTAFEAAM-
KLIELKDFIIGQPLVFS-SSVEITVSLTDIANFHYFSANGALQITFGMIDVDTDQFYDCF
AAYGYGYTGPFKALSAMERKIGLATGLIMHPATLDGAIQSILLAYCYPGDGRLQSIQLPT
QVSRLVINVKFISTIVDGDVDVYPMDA-MLQLEGLHTKPMVNLFSETVW-ERVAYFYLNH
ILLAYVDTRVARNPEWANDSRESIIQSDLRIMHAVGENIVAAIRETTI--LE-HMLYDNM
LNDFYVKGLGMLTSTVKQIGHRYPTMNVLEI-G-AGTGGATKSILKELDTAFASYTYTDI
SSGFFEQAAQEFSPKIAFRTLDIEKDVVDQGFPEESFDL-IVASLVLHATGKLEETMKNA
RRLLKPGGYLIMLELTDNDPLRFGFIFGSLPGWWLGVK-DGRELSPCIELQSNGFSGLDL
IKPPLCVMLSQAVDDRVHFLRAPLLTIIGGIRSLPD-LLSVGGCIIYLADY-EPLFNPLS
ESKLKGLQKLFEKSKVILWVTRGLKACVPYAKMAVGFVRCVLQEMRHVRVQFLDITAETF
LRFIPRVRLSNNRYNSAKRAIA--MDV--SHSMVQAVLFLVLGTGDPVIALSLLADSMLT
LVVLEPLTGILYMT-SHPQASRRVLSWGPVTLEPVDARPLFKPDKTYWLVGLTGGLGLSL
CKWMVARGARYIVISSRNPKVDPRWISDLAAVGATLKVSDVTRRESLVSVASLPPVAGVC
QGAMVLQDTLFVDLNMERMEKVLRPKVLGAQYLDEIFSDLDFFVFLSSMASVTGNPGQAA
YAAANMFLAGLAAQRRQRGVAASTVHIGAIIGNGYVTRELQKVGMSEQDFYQIFAEAVVA
SEYYTGLRNPVFSHLILSRATTAEEVYDIMVSLVSKLQSALQADTLGIDSLVAVDLRSWF
LKELNVDMPVLKIISGASMGELLDRAQEILPPELVLPMSFSQSRFWFLRFYLEDPT-AFN
VTTAIHLDGRIQVDKLANAVEVVGNRHEALRTRFLKNHVYDLENGEVARIMLLSQSPQSH
FILLGYHHINMDGVSFEIFFADLQKAYYSLQYSNFASRQRQEYADGELA-FWRQELQPLL
PLASHRVPSALSAQISSTCKKLRIQPFHFYLTVYRVMIARFTNDDLCIGVADAGR-NDTQ
QSLGCYLNLLPVRFAS-TFSEAVKETKTRAQQAFAHSRVPFDVLLTELQVPRSANANPLF
QVLLNYRQFCGCDCEGQTPYDLSLDVID--NAGGLFVQSSLYPHLLDAFSQNP--ATRLS
RPWQGTLIHRIDAMVEQALAVKDLSYQQMTARVNHIAARLSNVGVFQSPAVDWICSLLAI
LRLGAAYVPLDPKRLAAIVQDCQPAVILTDTANAAILYTSGTTGTPKGIVMHHTALRDHV
ELQQSSFSFDMSLVQIFWPLASGGRVYVVPRGDPVAISRTLKTEDISWTAATPSEYLGWL
EFGSPWKLCVSGGEAFPDRLANALLALLRVMNCYGPTETTFFSANTATYIVDANLNPQPV
GVLGEIAIGGMGVAAGYSNTAQRFLP-DRFSQGWTRMHLTGDRGRLDGSLELQGRVVGDT
QVKLRGLRIDLQDIEAVIVRSSQGRILHAVVSVRMLVAHVELFCQQLLPLPQYMRPSLII
ALDQLPRMASGKVDRLAVNLRGLWEEVL-TSDFFHIGGTSLLLVRLQALIKERFTV-ELP
LSQLFDSSTLGGMAYTIIDWANELALIVLLTGASGFLGRALLERLVSAPSIKRVYCIAMK
VQVYAGDQTLPALGLNADTIIHNGADVSFMKTYGSLRTVNVESTKQLAHFAAT--HGLQF
HFISTGSVTYLGYIATKWASEVFLEGMNATFGLPVVIHRPSSVDVMGALLRFSTMMRAIP
GWFDFVSVGTAAETIYVFESGETQVFDMLEMGMDSMVAAFL
>KAF7163384.1_hypothetical_protein_CNMCM6106_000334_Aspergillus_hiratsukae 2741 bp
EPVAIIGSGCRFPGDANNPSWDLLKEPRDVRKVIYHPDNHHHGTSNVQHAYLLAERQFDA
SFFGIKPVEANAI--DPQQRLLLETVYESLEAAGIPVEGTPTAVFVGLADYADLLSDFPT
YF-ATGTARSIISNRISYFFDWNGPSMTIDTACSSSLVAVHQAVQVLRSGESRVAAAGAN
LLLGPEQYIAESKLQMLSPDGRSYMWDERANGYARGEGIASVVLKTLSAAIEDGDQIECV
IRETGINQDGK--TKGITMPSASAQAALIKETYRKAGLNLADNRDRPQYFEAHGTGTPAG
DPTEASAIHSAFFLYVGSIKTVVGHTEGTAGLAGLLKASLALQHAVIPPNLLFERVSATV
KPFYGN--LQITT-AAQEWPRRASVNSFGFGGANAHCILESYFTPFLFSAASGRSLVSMI
ESYSAFLRIDLRALSHTLSTRRTAFPIRTSFAATDI-DDLRCKLDL-RVLGVFTGQGAQW
VQMAAGLRLERSLAELPDRPTWSLRKELLADKSASRINEASFSQPLCTAVQIILIDLLRA
AGVEFDMVVGHSSGEISAAYAAGYV-SATDAIRIAYLRGGAMIAVGTSYADAQEFCNLRR
FRGK-ICVAASNSPTSVTLSGDADAILNAKAVFEEEKKFVRLLKVDKAYHSHHMLACSEA
YLNSLR-QCGIWISSVYWVQNLVSPVLFSQALKYALKYDVAIEIGPHPALKGPATQVIQE
DVIPYTGLLSRGKADAGAFASGLGYIWVDFTAFDRFMCPSYPWEHDRAYWHESRISKAFR
ERSHVLLGTRCPNS-SNVEVRWNNYLIPRELPWIPGHKIQGQMVFPAAGYMSTAFEAAM-
ELIELKDFIIGQPLVFN-STVEITVSLTDIASFHYFSANGALLVTFGMIDVDTDQFYDCF
AAYGYGYTGPFKALSAMERKIGLATGLMIHPAALDGAIQSILLAYCYPGDGRLQSIQLPT
KVSR----VKFISTIVDGDVDIHPLDA-MLQLEGLQTRPMVHIFSETVW-ERVAYFYLNH
LLLSYADMRVARNREWINDSQESIIQRQVNTVLAVGENIIPAIRETTI--LE-HMLHQNM
LNDFYVQGLGMLTSTVRQIGHRHPTMNVLEI-G-AGTGGATKSILRELDTAFASYTYTDI
SSGFFEQATQEFSPKMAFRTLDIEKDVVDQGFPEQSFDL-IIASLVLHATSKLRETMKNV
RRLLRPGGYLIMLELTDNDPMRFGFIFGALPGWWLGVE-DGRRLSPCIELENNGFSGLDL
VKPPLCVMLSQAVDDRVHFLRAPLLTIIGGVGSLPD-LISIGGSVIYLQDY-DPLFNSLS
ESKLKGLQSLFEKPKTILWITRGVKACVPYAKMAVGFVRCILQEMRHVRVQFLDITAETF
LRFIPRVRLSNNRYNSARRAIT--TEV--SHSMYQTVFFLVLGTCDPVIALSLLAGTVLT
VVVLEPLAEALYIT-SHPRASRRVLSWGPVTLEPVDSRPLFRQDKTYWLVGLTGGLGLSL
CKWMVARGARYIVISSRNPKVDPRWISDLAAAGATLKVSDVTRRASLISVASLPPVAGVC
QGAMVLQDTLFVDLNMERMEKVLQPKVLGAQYLDEIFSDLDFFVFLSSMASVTGNPGQAA
YAAANMFLAGLAAQRRQRGVAASTVHIGAIIGNGYVTRELQKVGMSEQDFYQIFAEAVVA
SEYYTGLRNPIFSHLMLSKAITPAEVYDIMASLVSKLQSALQADTLGIDSLVAVDLRSWF
LKELNIDMPVLKIISGASMGEVLQRAQEMLSPELVLPMSYSQSRFWFLRFYLNDPT-AFN
VTTAIHLKGRIQVDKLGKAVEAVGKRHGALRTRFLKNHVYDLENGEVLRIMLLSESPQSH
YILLGYHHINMDGVSFEIFFADLQKAYYALQYADFASRQRQEYLEGDLA-FWREELQPLL
PLASHRVPSTLSAQINSVCKNLRIQPFHFYLTVYRIMIARLTHEDLCIGVADAGR-SDTQ
QSLGCYLNLLPIRFAN-TFSEAVKESKTRAQQAFAHSRVPFDVLLTELQVPRSANYNPLF
QVLLNYRQFCGCECEGQTAYDVSLDVID--NAGGLFVQSSLYPHLLDAFSGNP--ATRLS
RPWEGTVVHRIDMMTERALAVKGLTYREMMGRVNHICARLANVGVFQSPSVDWICSLLAI
LRLGAVYVPLDPKRLAAIVQDCQPRVILTDTANAAVLYTSGTTGTPKGIVMQHTALRNHV
ELQQSSFSFDMSLVQIFWPLCSGGCVYVVPRGDPVAIAQILAKENISWTAATPSEYLGWL
EFGSPWKLGVSGGEAFTERLADAFRALLRLINCYGPTETTFFSANTATYVVDSKSNPQPV
GVSGEIAIGGMGVATGYSNTAQRFLA-DRFSPGWTRMHLTGDRGRLDGSLELQGRVVGDT
QVKLRGLRIDFQDIEAAIISSSQGQILHAVVSVHILVAHVEMFCQQLLPLPQYMRPSLII
PVDQLPRMASGKVDRLAVNLRDLWQEVL-TSDFFHVGGTSLLLVRLQALINERFSV-ELL
LSQLFDFSTLGRMAHVIIDWASEVAPIVILTGASGFLGKALLERLVSAPSITRVYCIAMK
VQVYAGDQTLPGLGLDADTIIHNGADVSFMKTYASLRTVNVESTKHLALLAAT--YGLQF
HFISTGSVTYLGYIATKWASEVFLERMNATFGLPVVIHRPSSVDVIGALLRYSTMMRAIP
GWFDFVSVGTAAETIYIFESGETQLFEVLEMGMDGMVAAFL
>KAF7125782.1_hypothetical_protein_CNMCM5793_002075_Aspergillus_hiratsukae 2741 bp
EPVAIIGSGCRFPGDANNPSWDLLKEPRDVQKVIYHPDNHHHGTSNVQHAYLLAERQFDA
SFFGIKPVEANAI--DPQQRLLLETVYESLEAAGIPVEGTPTAVFVGLADYADLLSDFPT
YF-ATGTARSIISNRISYFFDWNGPSMTIDTACSSSLVAVHQAVQVLRSGESRVAAAGAN
LLLGPEQYIAESKLQMLSPDGRSYMWDERANGYARGEGIASVVLKTLSAAIEDGDQIECV
IRETGINQDGK--TKGITMPSASAQAALIKETYRKAGLNLADNRDRPQYFEAHGTGTPAG
DPTEASAIHSAFFLYVGSIKTVVGHTEGTAGLAGLLKASLALQHAVIPPNLLFERVSATV
KPFYGN--LQITT-AAQEWPRRASVNSFGFGGANAHCILESYFTPFLFSAASGRSLISMI
ESYSAFLRIDLRALSHTLSTRRTAFPIRTSFAATDI-DDLRCKLDL-RVLGVFTGQGAQW
VQMAAGLRLERSLAELPDRPTWSLRKELLADKSASRINEASFSQPLCTAVQIILIDLLRA
AGVEFDMVVGHSSGEISAAYAAGYV-SATDAIRIAYLRGGAMIAVGTSYADAQEFCNLRR
FRGK-ICVAASNSPTSVTLSGDADAILNAKAVFEEEKKFVRLLKVDKAYHSHHMLACSEA
YLNSLR-QCGIWISSVYWVQNLVSPVLFSQALKYALKYDVAIEIGPHPALKGPATQVIQE
DVIPYTGLLSRGKADAGAFASGLGYIWVDFTAFDRFMCPSYPWEHDRAYWHESRISKAFR
ERSHVLLGTRCPNS-SNVEVRWNNYLIPRELPWIPGHKIQGQMVFPAAGYMSTAFEAAM-
ELIELKDFIIGQPLVFN-SSVEITVSLTDIASFHYFSANGALLVTFGMIDVDTDQFYDCF
AAYGYGYTGPFKALSAMERKIGLATGLMIHPAALDGAIQSILLAYCYPGDGRLQSIQLPT
KVSRLAINVKFISTIVDGDVDIHPLDA-MLQLEGLQTRPMVHIFSETVW-ERVAYFYLNH
LLLSYADMRVARNREWINDSQESIIQRQVNTVLAVGENIIPAIRETTI--LE-HMLHQNM
LNDFYVQGLGMLTSTVRQIGHRHPTMNVLEI-G-AGTGGATKSILRELDTAFASYTYTDI
SSGFFEQATQEFSPKMAFRTLDIEKDVVDQGFPEQSFDL-IIASLVLHATSKLRETMKNV
RRLLRPGGYLIMLELTDNDPMRFGFIFGALPGWWLGVE-DGRRLSPCIELENNGFSGLDL
VKPPLCVMLSQAVDDRVHFLRAPLLTIIGGVGSLPD-LISIGGSVIYLQDY-DPLFNSLS
ESKLKGLQSLFEKPKTILWITRGVKACVPYAKMAVGFVRCILQEMRHVRVQFLDITAETF
LRFIPRVRLSNNRYNSARRAIT--TEV--SHSMYQTVFFLVLGTGDPVIALSLLAGTVLT
VVVLEPLAEALYIT-SHPRASRRVLSWGPVTLEPVDSRPLFRQDKTYWLVGLTGGLGLSL
CKWMVARGARYIVISSRNPKVDPRWISDLAAAGATLKVSDVTRRASLISVASLPPVAGVC
QGAMVLQDTLFVDLNMERMEKVLQPKVLGAQYLDEIFSDLDFFVFLSSMASVTGNPGQAA
YAAANMFLAGLAAQRRQRGVAASTVHIGAIIGNGYVTRELQKVGMSEQDFYQIFAEAVVA
SEYYTGLRNPIFSHLMLSKAITPAEVYDIMASLVSKLQSALQADTLGIDSLVAVDLRSWF
LKELNIDMPVLKIISGASMGEVLQRAQEMLSPELVLPMSYSQSRFWFLRFYLNDPT-AFN
VTTAIHLKGRIQVDKLGKAVEAVGKRHGALRTRFLKNHVYDLENGEVLRIMLLSESPQSH
YILLGYHHINMDGVSFEIFFADLQKAYYALQYADFASRQRQEYLEGDLA-FWREELQPLL
PLASHRVPSTLSAQINSVCKNLRIQPFHFYLTVYRIMIARLTHEDLCIGVADAGR-SDTQ
QSLGCYLNLLPIRFAN-TFSEAVKESKTRAQQAFAHSRVPFDVLLTELQVPRSANYNPLF
QVLLNYRQFCGCECEGQTAYDVSLDVID--NAGGLFVQSSLYPHLLDAFSGNP--ATRLS
RPWEGTVVHRIDMMTERALAVKGLTYREMMGRVNHICARLANVGVFQSPSVDWICSLLAI
LRLGAVYVPLDPKRLAAIVQDCQPRVILTDTANAAVLYTSGTTGTPKGIVMQHTALRNHV
E-------FDMSLVQIFWPLCSGGCVYVVPRGDPVAIAQILAKENISWTAATPSEYLGWL
EFGSPWKLGVSGGEAFTERLADAFRALLRLINCYGPTETTFFSANTATYVVDSKSNPQPV
GVSGEIAIGGMGVATGYSNTAQRFLA-DRFSPGWTRMHLTGDRGRLDGSLELQGRVVGDT
QVKLRGLRIDFQDIEAAIISSSQGQILHAVVSVHILVAHVEMFCQQLLPLPQYMRPSLII
PVDQLPRMASGKVDRLAVNLRDLWQEVL-TSDFFHVGGTSLLLVRLQALINERFSV-ELP
LSQLFDFSTLGRMAHVIIDWASEVAPIVILTGASGFLGKALLERLVSAPSITRVYCIAMK
VQVYAGDQTLPGLGLDADTIIHNGADVSFMKTYPSLRTVNVESTKHLALLAAT--YGLQF
HFISTGSVTYLGYIATKWASEVFLERMNATFGLPVVIHRPSSVDVIGALLRYSTMMRAIP
GWFDFVSVGTAAETIYIFESGETQLFEVLEMGMDGMVAAFL
>KFY06571.1_hypothetical_protein_V492_07950_Pseudogymnoascus_sp._VKM_F-4246 2741 bp
EPIAIIGSGCRFPGGANSPSWELLREPRDLLTPIYHEDGLHHGTSNIKDSYLLSERLFDA
QFFGIKPVEANSV--DPQQRLLLETVYEGVESAGLSIAGSNTAVYVGLGDYADLLNGFPT
YF-ATGTARSILSNRVSYFFDWHGPSMTIDTACSSSLVALHQAVQTLRSGDCKVAAAGSN
LILGPEQYIAESKLKMLSPESRSRMWDRDANGYARGDGIASVVLKTLSQAIADGDHIECV
VRETGINQDGR--TKGITMPSPIAQATLIRETYAKANLDLDKASDRPQFFEAHGTGTPAG
DPIEAEAISTAFFLYVGSIKTIVGHTEGTAGLAAVLKASLALQNGTVPPNLLFENLNPAI
KPFYGR--LEVPT-RSRRWPRRVSVNSFGFGGANAHAILEHYYTPFTFSAANERSLLATL
TGYSSYLRVDLGSLSKTLTTRRSALPSKIAFSATSA-DRLISQIDP-AVLGIFTGQGAQW
AGMGKSLRLEERLAQLPDRPPWSLTKELLADPSTSRVGESALSQPLCTAVQLLLVELIRH
AGIEFKAVVGHSSGEIAAAYAAGAIASPEDAICIAYYRGGAMLAVGTSLEDARELCELPG
FIGR-ITVAASNSPASVTLSGDEDAINQAKDVFEDEKKFVRIVRVDKAYHSHHMVPCSEA
YVKSIR-ASGIWFSSVYWTDNMVNPVLFSQAIELAGPFDVAIEVGPHPALQGPVKQTIEA
DVIAYTGTLRRQSNDIEAFSDTLAYLWVDFSEYDNLVLPTYPWDHDRVFWHESRLSKAFR
TRSHEILGTRSVDG-ADNQLRWRNVLRPKEIPWLAGHQIQGQIVFPGAGYVAAVLESAI-
RIIELQDVIIGQAIAFE-SSIETLFSLTNIADFSHFSCGGRLLFELGLVDVSPDQFYTSL
SEVGYEYSGPFRGLSSLKRKLGTATGLLVHPATLDAAIQSVILAFCWPGDGRLWSIHVPT
NLRRIRVNLQFDAAIIEGDVDIFTADT-MLQLEGMRARPFAHLFSEMVW-ERVAYYYLRN
LLFKFVDHAVASGKQWSADTHEALIKRDLRIMHAVGENLPAVIRETTI--LE-HMLNDNM
LNDYYVNALGFLARMVGQITHRYAHMNILEI-G-AGTGGATKSILKELDQSFANYVFTDI
SSGFFEKAQEVFQSKMAFKTLNIEKDTESQGFKDHSFDL-VIASLVLHATAQLEETLKNA
RRLLKPGGYLIMLEITNNGQARLGFVFGGLPGWWLGRD-DGRILSPCITLRNSGFAGIET
ITPPLSVIAAQAVDDRISFLRQPLLTILGGVDTLEL-LIPSQGSVLSLIDL-DPIFQSIS
EKKIEILKQLFEKSKSVLWITRGARDDSPLSGMTIGLGRTLLLELPHLNLQFFDLIAEAL
LRFVPRLKLQNARYNSARRPIA--ETI--RYSSLQTIQFLIAAASERFVGFSYFAATILT
IFILNPFRIVFFAS-SHPEAPNRFINFSSVQIQPVDSKPLFSADKTYWLVGLTGGLGQSL
CAWMVDHGARYVVLSSRNPKVDDEWVERLAGLGATVKINDITDKISVQKVSTLPPLAGIA
QGAMVLHDALFADINLEKVQKVLRPKVNGSQYLQEIIGDLDFFVFFSSIASVTGNGGQSH
YAAANMFMAGLAAQRRKRGLAASVVHIGAIIGNGYITRELRSYGMSEQDFHQIFAEAVVA
SEIMTGLRNPKFQHIVLLVATTQQDVVDILASFTTKLKNTLQMDELGIDSLIAVEIRTWF
IKELGVDMPVLKILGGTSIGELLTHALEKLPANLILKLSFGQSRFWFLRQYLDDQT-TFN
VTCSISLRGSIRVPDLERAVKRIGQRHGALRTAFMKDYVFGLERGESMRIRLLSLSPTSH
QVIIGYHHINMDGISLEILLADLQRAYNGLQYEDFGLRQQREYESGELA-FWRKEFLPLL
PLTDFRLPDALARRIEATSRKLKVTPFHFYLAAFKTLLFRLLDDDLVIGIADGNR-NDTL
NSIGFYLNLLPLRFRQ-TFTEALKDAKAKSYSALGNARVPFDLLLSELAVPRSATYSPLF
QVFLNYRQFCGCETDGRTAYDINIDIVD--NVGGFNVQGGLYTNLLEAFSENP--GLDVK
RPWATTLSRQVDRIVEGQPAVTDWSYKRLAQKVDSIAAALSMVAVFQDPGLEWAASLLAI
LLIGAIYVPLDLRRLASIVVDSSPKAILVHQQTAALFYTSGSTGVPKGIKLTNAGLVNQI
ELQQGSFGFDISLWQTFFAFANGGLLVIAPRGDSGAIVDLMISNDVTAVAATPSEFISWL
RLDSKWKIAIAGGEQVTDKLLHVFQDLLRLFNAYGPTEITVASPNYLVYIVDDDLRPVPV
GIQGEIIIGGAGVSSGYFETTERFIR-GDYIPGWSTVHRTGDKGRLDGALIVEGRIGGDT
QIKLRGIRIDLRDVEATIVKSAAGKLEDAVVSLRFLVAHVVFFLSKLLPLPRSMIPAIII
PIERLPLTSSAKISRNAIAMKQIWQEVL-STDFFHVGGNSLLLVQLQRLIKSQTGV-DLP
LAILFESSTLGRLAAMAIDWEQEIHLAVILTGATGFLGQAILRELLEDRNIEKIHCIAVK
IEVHEGDLSIPHFGLDADAIIHNGADVSFLKTYKSLKRTNVQSTKELIGLGLQ--YELLF
HYISTGGVAQLGYISSKWVSEQILEKASRAFGLPVWIHRPTNIDIMSNLLKFSRAINTVP
GYLNFVPVEDVADGIHVHHFGRVDIFQSSSLGLDEMVAAFL
>KFY34117.1_hypothetical_protein_V494_07043_Pseudogymnoascus_sp._VKM_F-4513_(FW-928) 2741 bp
EPIAIIGSGCRFPGGATSPSWELLREPRDLLTPIYHEDGLHHGTSNIKDSYLLSERLFDA
QFFGIKPVEANSV--DPQQRLLLETVYEGVESAGLSIAGSNTAVYVGLGDYADLLNGFPT
YF-ATGTARSILSNRVSYFFDWHGPSMTIDTACSSSLVALHQAVQTLRSGDCKVAAAGSN
LILGPEQYIAESKLKMLSPESRSRMWDRDANGYARGDGIASVVLKTLSQAIADGDHIECV
VRETGINQDGR--TKGITMPSPIAQATLIRETYAKANLDLDKASDRPQFFEAHGTGTPAG
DPIEAEAISTAFFLYVGSIKTIVGHTEGTAGLAAVLKASLALQNGTVPPNLLFENLNPAI
KPFYGR--LEVPT-RSRSWPRRVSVNSFGFGGANAHAILEHYYTPFTFSAANERSLLATL
TGYSSYLRVDLGSLSKTLTTRRSALPSKIAFSATSA-DRLISQIDP-AVLGIFTGQGAQW
AGMGKSLRLEERLAQLPDRPLWSLTQELLADSSTSRVGESALSQPLCTAVQLLLVELIRN
AGIEFKAVVGHSSGEIAAAYAAGAIASPEDAICIAYYRGGAMLAVGTSLEDARELCELPG
FIGR-LTVAASNSPASVTLSGDEDAINQAKDVFEDEKKFVRIVRVDKAYHSHHMVPCSEA
YVKSIR-ASGIWFSSVYWTDNMVNPVLFSQAIELAGPFDVALEVGPHPALQGPVKQTIEA
DIIAYTGTLRRQSNDIEAFSDTLAYLWVDFSGYDNLVLPTYPWDHDRVFWHESRLSKAFR
TRSHEILGTRSVDG-ADNQLRWRNVLRPKEIPWLAGHQIQGQIVFPGAGYVAAVLESAI-
RIIELQDVIIGQAIAFE-SSIETLFSLTNIADFSHFSCGGRLLFELGLVDVSPDQFYTSL
SEVGYEYSGPFRGLSSLKRKLGTARGLLVHPATLDAAIQSVILAFCWPGDGRLWSIHVPT
NLRRIRVNLQFDATIIEGDVDIFTADT-MLQLEGMRARPFAHLFSEMVW-ERVAYYYLRN
LLFKFVDHAVASGKQWSADTHEALIKRDLRIMHAVGENLPAVIRETTI--LE-HMLNDNM
LNDYYVNALGFLARMVGQITHRYAHMNILEI-G-AGTGGATKSILKELDQSFANYVFTDI
SSGFFEKAQEVFQSKMAFKTLNIEKDTESQGFKDHSFDL-VIASLVLHATAQLEETLKNA
RRLLKPGGYLIMLEITNNGQARLGFVFGGLPGWWLGRD-DGRILSPCITLRNSGFAGIET
ITPPLSVIAAQAVDDRISFLRQPLLTILGGVDTLEL-LIPSQGSVLSLIDL-DPIFQSIS
EKKIEILKQLFEKSKSVLWITRGARDDSPLSGMTIGLGRTLLLELPHLNLQFFDLIAEAL
LRFVPRLKLQNARYNSARRPIA--ETI--RYSSLQTIQFLVGAASERFVGFSYFAATILT
IFILNPFRIVFFAS-SHPEAPNRFINFSSVQIQPVDSKPLFSADKTYWLVGLTGGLGQSL
CAWMVDHGARYVVLSSRNPKVDDEWVEKLAGLGATVKINDITDKISVQKVTTLPPLVGIA
QGAMVLHDALFADINLEKVQKVLRPKVNGSQYLQEIIGDLDFFVFFSSIASVTGNGGQSH
YAAANMFMAGLAAQRRKRGLAASVVHIGAIIGNGYITRELRSYGMSEQDFHQIFAEAVVA
SEIMTGLRNPKFQHIVLLAATTQQDVVDILASFTTKLKNTLQMDELGIDSLIAVEIRTWF
IKELSVDMPVLKILGGTSIGELLTHALEKLPANLILKLSFGQSRFWFLRQYLDDQT-TFN
VTCSISLRGSIRVPDLERAVKRIGQRHGALRTAFMKDYVFGLERGESMRIRLLSLSPTSH
QVIIGYHHINMDGISLEILLADLQRAYNGLQYEDFGLRQQREYESGELA-FWRKEFLPLL
PLTDFRLPDALARRIEATSRKLKVTPFHFYLAAFKTLLFRLLDDDLVIGIADGNR-NDTL
NSIGFYLNLLPLRFRQ-TFTEALKDAKAKSYSALGNARVPFDLLLSELAVPRSATYSPLF
QVFLNYRQFCGCETDGRTAYDINIDIVD--NVGGFNVQGGLYTNLLEAFSENP--GLDVK
RPWATTLSRQFDRIVESQPAVTDWSYKRLAQKVDSIAAALSMVAVFQDPGLEWAASLLAI
LRIGAIYVPLDLRRLASIVVDSSPKAILVHQQTAALFYTSGSTGVPKGIKLTNAGLVNQI
ELQQGSFGFDISLWQTFFAFANGGLLVIAPRGDSGAIVDLIISNDVTAVAATPSEFISWL
RLDSKWKIAIAGGEQVTDKLLHVFQDLLRLFNAYGPTEITVASPNYLVYIVDDDLRPVPV
GIQGEIIIGGAGVSSGYFETTERFIR-GDYIPGWSTVHRTGDKGRLDGALIVEGRIGGDT
QIKLRGIRIDLRDVEATIVKSAAGKLEDAVVSLRFLVAHVVFYLSKLLPLPRSMIPAIII
PIERLPLTSSAKISRNAIAMKQIWREVL-STDFFHVGGNSLLLVQLQRVIKSQTGV-DLP
LAILFESSTLGRLAAMAIDWEQEIHLAVILTGATGFLGQAILRELLEDRNIEKIHCIAVK
IEVHEGDLSIPQFGLDADAIIHNGADVSFLKTYKSLKRTNVQSTKELIGLGLQ--YELLF
HYISTGGVAQLGYISSKWASEQILEKASRAFGLPVWIHRPTNIDIMSNLLKFSTAINTVP
GYLNFVPVEEVADGIHVHHFGRVDIFQSSSLGLDEMVAAFL
>KFZ23096.1_hypothetical_protein_V502_02428_Pseudogymnoascus_sp._VKM_F-4520_(FW-2644) 2741 bp
EPIAIIGSGCRFPGGANTPSWELLREPRDLLTPIYHEDGLHHGTSNIKDSYLLSERLFDA
QFFGIKPVEANSV--DPQQRLLLETVYEGVESAGLSIAGSNTAVYVGLGDYADLLNGFPT
YF-ATGTARSILSNRVSYFFDWHGPSMTIDTACSSSLVALHQAVQTLRSGDCKVAAAGSN
LILGPEQYIAESKLKMLSPESRSRMWDRDANGYARGDGIASVVLKTLRQAIADGDHIECV
VRETGINQDGR--TKGITMPSPTAQATLIRETYAKANLDLDKASDRPQFFEAHGTGTPAG
DPIEAEAISTAFFLYVGSIKTIVGHTEGTAGLAAVLKASLALQNGTVPPNLLFENLNPAI
KPFYGR--LEVPT-RPRSWPRRVSVNSFGFGGANAHAILEHYYTPFTFSAASERSLLATL
TGYSSYLRVDLGSLSKTLNTRRSALPSRIAFSATSA-DRLISQIDP-AVLGIFTGQGAQW
AGMGKSLRLEERLAQLPDRPPWSLMKELLADSSTSRVGESALSQPLCTAVQLLLVELIRH
AGIAFKAVVGHSSGEIAAAYAAGAIASPEDAICIAYYRGGAMLAVGTSLEDARELCGLPG
FIGR-ITVAASNSPASITLSGDEDAINQAKDVFEEEKKFARIVRVDKAYHSHHMVPCSEA
YLKSIR-ASGIWFSSVYWTDNMVNPVLFSQAIERAGPFDVAIEVGPHPALQGPVKQTIEA
DVIAYTGTLRRQSNDIEAFSDTLAYLWVDFSGYDNLVLPTYPWDHDRVFWHESRLSKAFR
TRSHEILGTRSVDG-ADNQLRWRNVLRPKEIPWLAGHQIQGQIVFPGAGYVAAVLESAI-
RIIELQDVIIGQAIAFE-SSIETLFSLTNIADFSHFSCGGRLLFELGLVDVSPDQFYTSL
SEVGYEYSGPFRGLSSLKRKLGTARGLLVHPATLDAAIQSVILAFCWPGDGRLWSIHVPT
NLRRIRVNLQFDATIIEGDVDIFTADT-MLQLEGMRARPFAHLFSEMVW-ERVAYYYLRI
LLFKFVDHAVASGKQWAADTHEALIKRDLRIMHAVGENLPAVIRETTI--LE-HMLDDNM
LNDYYVNALGFLARMVGQITHRYAHMNILEI-G-AGTGGATKSILKELDQSFANYVFTDI
SSGFFEKAKEVFQAKMAFKTLNIEKDTESQGFKDHSFDL-VIASLVLHATAQLEETLKNA
RRLLKPGGYLIMLEITNNGQARLGFVFGGLPGWWLGRD-DGRILSPCITLRNSGFAGIET
ITPPLSVIAAQAVDDRISFLRQPLLTILGGVDTLEL-VIPSQCSVLSLIDL-DPIFQSIS
EKKIEILKQLFERSKSVLWITRGARDDSPLSSMTIGLGRTLLLELPHLNLQFFDLIAEAL
LRFVPRLKLQNARYNSAKRPIA--ETI--RYSSLQTIQFLIAAASERFVGFSYFAATILT
IFILNPFRIIFFAS-SHPEAPNRFINFSSVQIQPVDSKPLFSPNKTYWLVGLTGGLGQSL
CAWMVDHGARYVVLSSRNPKVDDEWVEQLAGLGATVKINDITDKASVQKVSTLPPLAGIA
QGAMVLHDALFADINLEKVQKVLRPKVNGSQYLQEIIGDLDFFVFFSSIASVTGNGGQSH
YAAANMFMAGLAAQRRKRGLAASVVHIGAIIGNGYITRELRSYGMSEQDFHQIFAEAVVA
SEIMTGLRNPKFQHIVLLAATTQQNVVDILASFTAKLKTTLQMDELGIDSLIAVEIRTWF
LKELGVDMPVLKILGGTSIGELLTHALEKLPSNLILKLSFGQSRFWFLRQYLDDQT-TFN
VTCSISLRGNLRVPDLERAVKRIGQRHGALRTAFMKDYVFGLERGELMRIRLLSLSPTSH
KVIIGYHHINMDGISLEILLADLQRAYNGLQYEDFGLRQQREYELGELA-FWRKEFLPLL
PLTDFRLPDALARRIEATSRKLKVTPFHFYLAAFKTLLFRLLDDDLVIGIADGNR-NDTL
NSIGFYLNLLPLRFRQ-TFTDALKEAKAKSYSALGNARVPFDLLLSELTVPRSATYSPIF
QVFLNYRQFCGCETDGRTAYDINIDIVD--SVGGFNVQEGLYTNLLEAFSENP--GLDVK
RPWSTTLSRQVDRIVEGQPAVTDWSYKRLAQRVDSIAAALSMVAVFQDPSLEWAASLLAI
LRIGAIYVPLDLRRLASILVDSSPKAILVHQQTAALFYTSGSTGVPKGIKLTNAGLVNQI
ELQQGSFSFDISLWQTFFAFANGGLLVIAPRGDSGAIVDLIISQEITAVAATPSEFISWL
RLDSKWKTSIAGGEQVTDKLLHAFQDLLRLFNAYGPTEITVASPNYLVYIVDDDLRPVPV
GVQGEVIIGGAGVSSGYFKTTERFIR-GDYIPGWSTVHRTGDKGRLDGALIVEGRIGSDT
QIKLRGIRIDLRDVEATIVKSAAGELEDAVVSLRFLVAHVVFFLSKLLPLPQSMIPAIII
PIERLPLTSSAKIARNAIAMKQIWQEVL-STDFFHVGGNSLLLVQLQRLIKSQTGV-NLP
LAILFESSTLGRIAAKAIDWEKEIQLAVILTGATGFLGQAILRELLEDRNIEKIHCIAVK
IEVHEGDLSIPHFGLDADAIIHNGADVSFLKTYKSLKRTNVQSTKELIGLGLK--YELLF
HYISTGGVAQLGYISSKWVSEQILEKASKAFGLPVWIHRPTNIDIMSNLLKFSCAINTVP
GYLNFVPVEEVADGIHVHHFGRVDIFRSRSLGLDEMVAVFL
>KAF8856698.1_putative_hybrid_NRPS/PKS_enzyme_Acephala_macrosclerotiorum 2741 bp
EPIAIVGTGLRFPGGANDASWELLREPRDLLTTIYHPDGLHHGTSNVKHSYLLSERRFDA
QFFGIKPVEANSI--DPQQRLLLETVYESIESAGLSIAGSNTAVYVGLGDYADLLNAFPT
YF-ATGTARSILSNRVSYFFDWHGPSMTIDTACSSSIVALHQAVQALRAGDCKVAAAGTN
LILGPEQYIAESKLKMLSPNGRSRMWDRDADGYARGDGVASVVLKTLSEALAANDVIECV
IRETGINQDGR--TKGITMPSPIAQAALIRETYAKANLDLSKPCDRPQFFEAHGTGTPAG
DPIEAEAISTAFFLYVGSIKTIVGHTEGTAGLAAVIKASLALQHGIVPPNLLFENLNPAV
APFYEN--LHIPT-KAQHWPRRVSVNSFGFGGANGHAILERYFTPFAFSATTERSLAANL
AAYAAYLKVNLRDLSWTLSSRRSALPSRIIFAASSV-DGLVTQISP-KIIGIFTGQGAQW
ATMGKALRLEQRLARLPDRPSWSLLKELQAEGSISRVGEAAISQPLCTAIQVLLVELLRG
AGIKFKAVVGHSSGEIAAAYAAGLIATPEDAIVIAYYRGGAMIAVGTSLEDAQELVSLPA
FEGR-ITVAASNSLASVTLSGDEDAIQEALEILEEERKFVRRLRIDKAYHSHHMLRASDA
YLASLR-SSGIWFSSVYWNDNMVNPVLFSQAVELAGPFDVAIEVGPHPALQGPVKQTIEA
DALAYTGTLQRGLNDIHALANSLGSLWVSFSDYDDLVLPIYSWDHDRVFWHESRVSKAYR
TRKNEILGTRSVDG-AENQVQWHNVLRPKEIPWISGHRIQGQMVFPGAGYIAAALESII-
KLIELEDIDIGQAIAFE-SSVETLFSLTGIAAFSFHSCSGRLRYDLGLTDVPPDRFYSSL
DDVGYQYSGKFKALSSLKRKLGAATGLLVHPATLDAAIQSIILAFCWPGDGRLWSIHVPT
NIRRVRVNLQFDATIIDGDVDIFTSDT-MLQLEGMQAKPFSHLFSQMIW-ERVAYYYLRT
LLFTFVDYTVASGKQWASDSHAALIESDLRIMHTVGEHLPAVVRETTI--LE-HMLQDNM
LNDYYINALGFLARMVGQIAHSKPDLKILEIVG-AGTGGATKSILRELGQTFANYVFTDI
SSGFFENAQIVFQSKIAFKTLNIENDPTLQNFEEGSFDL-IIASLVLHATVDLEETLKNA
RRLLKPGGHLIMLEITNNGQARLGFVFGGLPGWWLGRD-DGRILSPCITLRKTGFAGIET
ITPPLSVIAAQAIDDRVTFLRQPLLTLLGGIDTLDT-VLPRQGSVISLIDL-DPIFKSIS
AVKLEAVKMVFEQSKSVLWVTRGARSDSPFSSMTIGFGRTLLLELPHLRLQFLDLIVETF
LRSVPRLKLDNARYNSAKRPIS--ARV--QFSSIQAVLFLIFGLGESFVALSILAARILV
IVVLDPFGIVLFLT-THPQAPHRFVNFSDVRIEPIDSTTLFSKEKTYWLVGLTGGLGQSL
CTWMVQHGARYVVLSSRNPKVDDRWLEDLSALGATIRINDITNKESVRLAATLPPLAGIA
QGAMVLHDALFLDLDLEKVQKVLKPKVDGSIYLQEVIGDLDFFVFFSSVASVTGNGGQSH
YAAANMFMVGLAAQRRKRGLAASVIHIGAIIGNGYITRELRSYGMSEQDFHQIFAEAVVC
SEFMTGLRNQRFSHFILLGAIDQQQVVDILSSFIAKLKAVLQMDELGIDSLIAVEIRTWF
IKELQVDMPVLKILGGTTVGELLSFALEKIPSDLILVMSFGQSRFWFLRQYLEDQT-TFN
ISCSIRLKGKLNVSALEQAVKRVGARHGALRTAFMKEHVFALERGELMRIRLLSLSEDSH
QIIIGYHHINMDGISLEILLSDLQRAYDGLQYDDFTLRQLHDYEAGELS-FWRKEFLPIL
PVIDFNIPEGLGKRIEATARKFKTTSFHFYLAVLRIFLFRQLDDDLSIGIADGNR-YDTL
NSIGFYLNLLPLRFRQ-LFSDALKEAKNKSYAALANARVPFDILLSELNVPRSATYAPLF
QVFLNYRQFCGCETDGRTAYDITLDVVD--NIGGFNVQQSLYTNLLDNFSRNP--AQEVA
RAWAPTLSHQVDRIASTRPAISDWSYKQLSQRADAIAVALSTVGVFQDPTSDWAASFLAV
LRIGAVYVPLDLRRLALIVRDSKPKVILAHQQTAVHIFTSGTTGIPKGISLTNAGLVHQI
ELQQTAYSFDMHIWQVFWALGNGGKLVIAPRGDSGAILDLIANEAISLVTATPSELISLH
RIDSKLRAVIAGGEQVKKILLETFHDILKLFNAYGPSEITIASPAHSVYIVDRDSRPVPA
GVPGEIILGGSGVSPGYLDTTERFFR-DNYTSGWIKAHRTGDRGRLDGALIVEGRIDGDT
QIKLRGIRIDLQDIEETIIRSSSGVLQDVIVSVRFLAAHVVFFLNKLLELPQSMIPAQIV
PIDQLPVAPSGKVSRRSVGTKKIWEQVL-PTDFFHVGGNSLMLVQLQKQIKDETGV-EIP
LASLFEHSTLGGMAGKIVNWELETTLVVILTGATGFLGQAILAELLEDRNVEKVYCIAVK
VEVHSGDLSLPNLAIDADTIIHNGADVSFLKTYQSLKVTNVEATKFLLKLSLQ--HRIPF
HYVSSAGVGQLGYISSKWVSEQLLEKASKEYNLPVWIHRPSNIDIMTNLLTFSRKIAIVP
GYLNFVPVHDVALDLFLHHAGKADMIQSRSLGLNEMVAAYL
>Chagl_1_jgi_15110 2741 bp
EPIAIVGSACRFPGGVSSSSWDLLRQPRDVLSEIYHPDMNHSGTINVRHSYFLTQHSFDA
PFFGIKPLEADAV--DPQQRLLLETTYNALEDAGIPLPGSRTGVFIGLEDYSNIIQNVPQ
YF-ASGTARSIISNRVSYVFDLRGPSMTIDTACSSSLVALHLAVQSLRSGESDCAVGGSN
LLLSPEQYIAGTKLKLFSPSGRSRMWDKDADGYGRGEGVAVLVLKRVSQALSDCDSIECL
VRETGVNQDGK--TKGITMPSAEAQIDLIKTTYLRSGLDLSRPSERPQYFEAHGTGTPAG
DPIEAEAINKAIFLYVGSIKTVLGHAESAAGVAGVMKASLALQHGVLPPNMLLNELSQTV
KPFYSN--LQILQ-EAQSWPRRSEI-----------------VSPFNFSAASDKSLRANL
IAYADFVRISLRDLSWTLNVRRSTLLARTSIAALTT-DELEKKLRG-SILAIFTGQGAQW
ATMGLQIKLQASLDSLPHAPGWKLCEELFKDRESSRLGDAAISQPLCTAVQVALVDLFMA
AKVKFTAVVGHSSGEIAAAYAAGYL-TAESAIRIAYYRGGQMLAVGTSHQDARELCELPS
LHGK-ITIAAYNSASSVTLSGDSDAIRDAKEILEDEEKFARILQVNQAYHSPRIKQYADP
YEKALE-AAQIWISTVYWADNMVKPVRFLQATEYAGPFDAVVEVGPHPVLQRPTTDILQE
QDVPYISTLVRNQHDTLSLAECLGSLWVDFAAFESSVLPPYTWDHDRQYWHETRYTKAFL
TSGHPLLGTICPDG-TMQEIKFRNYSSPQQQPWLSHHKIQGQVVFPAAAYISSALEAI--
ELVELADIHIGKAIMFNGTSIETALSLKILAEFIFHSARGRIRVIRNFVDVDPERFYDWA
SEKGYGYEGAFRSLKHTRRKLNQAVGAIAHPGVLDCALQAVLLAYSYPGDGRLRSVYLPT
KIDLIRVTFAFAASAFVGDVDIQASYI-IFQLQGLHGVALDNLFIETSW-ERVAYFYLRK
LLLDYADSSVDGG-------------RDLEILRAVGEGLPKALRELNL--LE-TITNNGL
LRKYYQDALGMICRVMHHVSHRFANLNILEI-G-AGTGAATTSVLAAVGHAIGSYTFTDI
SSGFFPEARAQFAPKMMFKTLDIEKPVADQGFTEMAYDV-VVASLVLHATRNLLATMSNA
RRLLRPGGYLIILEVTDNTPLRLGLIFGGMPGWWLGDA-DDRKLSPCVSMRKSGFSSIHT
IASPLSVMVTQAVDDRVKLLIEPLVVIVGEIPSLHG-IVPLSSTVVCMVDLGASIFQDLK
GRDLSALQTIFNRSKIVIWVTAGAQETNPNKAMFIGLQRTLALELPHVRMQIINFIATKL
LQLVPRMRLANARYNAARRQLT--KAA--A-----------------------LGISIIG
ILIVSPLGDVLLVT-THPLDTKRFLDMG--------------------------GLSEAF
TRWMAEHGARHIAISSRNPVIERSWVKSMATLGCNVRL----DGRSVQNVGSMPPIAGVV
QGAMVLRDAVFPELTINHWQEVTKPKIEGSIHLDQIFDDLDFFVFISSVAYLAGNAGQGV
YSAANAFMTSLAAQRRSRGLAASVIHLGAVVGVGYITRELHQAGLSEQDFHEIFAEGVLA
SEISTGLRNPMFHHLV--------------DGIINKLQAVLGFDELAIDSLVALDIQSWF
RAELDVDIPILGLLNAPSIREIILAAQNLSLETTAVPLSFAQSRFWFLQSFAEDPS-AFN
ITSVLRLQGRIDIERLRNAVQVVGQRHEALRTAFFERHVYDVSKGETLRITLLSLSEAVH
RLIFGYHHIILDGIGFQIFFLELEKAFSGLQYPDYSLRQIQQYRNGEID-YWKQQFLPLL
FIITTRLDEVLQSQVIQTCRHFKVKQFHFFTAVFAVVLARYANEDLCIGVADGNR-KDTT
RSLGLFLNLLPLRFRV-TFAKALLNAQKIIENAYTNSRVPFDVLLGELDIRRSVTHTPLF
QTFLNYRQFCGCEVKGRNAYDVSLDIVD--SNDRLTVNADLYDNLLQAFAHNP--AARVC
WPWPPTVVDRIDEMIKAKVALTDLTYADMARKVHSIATELSRVGIFQIPGTAWVCSLLAV
LRTGAVGVPLDLNRLSLLLQDCIPQVILVDGSTAIITYTSGSTGVPKGVVIRHHSYQNFL
ELQQSAYAFDISILQIFASLCYGGTLVIPDRRDPRALCDLVASQGITMTFATPTEYLSWA
KHGSQWRCAMTGGEPLTNSLLGVFKSLLQLINCYGPTEASIGCPNYRLVVVDDDFQPVPA
GIPGQILIGGAGVAAGYLNGAKAFIV-DQRATRWVTLHSSGDRGRLNGGLVLHGRIGGST
QTKLRGIRIDLADIENTIIEAMSPDVVQAVVSRRFLVAFLLLYVVNLLSLPLYMRPSMAL
IVDQLPTMVSGKIDRAAVDLLSLWREVI-PSDFFRAGGNSLAVVDLQGLIKERLHI-TVP
IYRLFESATLGQMAMLLVDWGHETQLTVVLTGSTGFLGQELLRQLIADTRVTRIHCIAVK
VSLHFGDLGDRQLGLRADVVLHVGADVSFLKSYPSLRLVNVASTKELVRFCAP--RNISL
HFVSSATVGRLGYTASKWVSEVYLENASNDFGLPVWIHRPSSIDLMSNLLQYAQQINAMP
GYFDFVSVETTARMIYLHESGEIEIFRVVSIGMDPLLALYL
>XP_016598897.1_Acyl_transferase/acyl_hydrolase/lysophospholipase_Penicillium_expansum 2741 bp
EPIAVVGSACRFPGDASSPSWELLRQPHDVISDIYHEDALHHGATNVRQSYILKERHFDA
QFFGVKPVEANSI--DPQQRLLMETAYEALEAAGIPMEGSNTGVYVGLGDYADLLDNFPT
YF-ASGTARSIISNRISYFFDLHGPSMTIDTACSSSLYAIHQAVQSLRSGESGSAVAGSN
LLLGPEQYVAESKLKMLSPNSRSRMWDKDADGYARGDGVGVLVLKTLSQALADHDNIECI
VRETGVNQDGR--TKGITMPNPVAQQELINATYQKAGLDLSKPADRPQYFEAHGTGTPAG
DPMEAEAISTAFFLYVGSIKTVVGHTEGTAGIAGVMKASLALQNSTIPPNLLFNELSPRV
KPFYTD--LRIAQ-EAQQWPRRASVNSFGFGGANAHAILENFMAPFNFSAGTEKSLANLL
STYSSFIKISLRDISWTLNTRRSTLPFRVSISALTV-EDLAKKLEP-RLLGVFTGQGAQW
ATMGADLQLQSALNTLPHVPEWTIREELLKDKDSSRIGQAALSQPLCTAVQVALVTLLRA
AKIDLAAVVGHSSGEIAAAHAAGYL-SAEDSIRIAYYRGGGMMAIGTSHEDAEELCELPS
LEGR-ICIAARNSPNSLTLSGDLDAIEEVKDILEDEQKFARLLKVDKAYHSHHMKPCFEP
YVAALK-TCDIWISSVYWGDNMCQAVLFSQAVEYAGPFDMGIEVGPHPALKGPATSTIKE
QDIPYIGTLARGVNAIEAIADSFGSLWVNFTAYDEAVLPTYPWDHDRIYWHESRYSKAFR
GRSHELLGTMCPDG-INNEVRFKNYLTPREIPWLVHHQIQGQIVFPAAGYISAVVEAAI-
QMLDFIDFIIGQAITLN-GGVDTILSLKVVLVFAYYSASGKLRVVRGYLDLEWERFYMAT
SELGFGYTGPFQALSNTSRRLGEALGLIIHPGTLDCAIQSIMLAFSYPGDGRLRTIYLPT
KVDRLRINLPFYSSMLSGDVEVYSVDT-IIQLQGLHATPLDNIFSELTW-EKVAYFYLRQ
ILFDYVDHYVASGKEWINDKREKIIDSDLRIMKAVGENMPTAIRDMNI--LE-AMMHGNM
LNDFYAYALGMMARIVGQFSHRFPHMNILEI-G-SGTGGATDMVLKRLNGAFSSYTYTDI
SSGFFEKAEEKFASRMIFKVCDIENSPAEQGYFEGSYDL-VIASLVLHATRNIEETMHNA
RKLLKPGGHLIMVELTDNDPMRFGFIFGGLPGWWLGHN-DGRKLSPCVEMLKTGFSGITS
HTPPLAVIACQAVDDKVSFLREPLLTIIGGINSLNE-ALPFSGTVVCLADLFDSTFEDIS
LTKLKALQNIFNQSKNILWVTCGAQADSPYKNMFIGLQRSVILELTHVRCQVLDFIAKKL
LQLIPRFRLSNNRYNSSRRLLT--RDV--NHSLLKAIAFISLGNGSRVIVLSLLAHSILL
IAVFNPLGGALLLT-THPRATTSYVDMDRIQMQPANKEVSFASDKTFWLVGLTGGLGLSL
CQWMVERGARYIALSSRNPKIQDAWLQMMSAHGCTVRVNDVTNRQSVRGVDTMPTIGGVA
QGAMVLHDTLFPDLDMERLENVVKPKVLGSIYLNELFSELDFFIYFSSMAYVTGNPGQSA
YSAANAFMASQAAQRRKRGLAGSVINIGAIMGNGYVSRELHKVGMSEQDFQEIFAEGVLA
GEMATGLRNPMFQHLVLLEATSEEEVFEILVGFLLKLQIALQADELGVDSLVAVDIQSWF
RKEVGVDMPVLKVLNALSVRDLLYAAQEMLSPEMVVPMSFAQSRFWFLNFFVENKT-AFN
VTSVVHLRGKLDIEKFGKALTEVGQRHEAIRTVFMQDHVFDLAKGDSLRLQLISLSEERH
CIILAYHHIAVDGIGFPIFFADLEKAYNGLQYPDFSLRQLHEYEQGELS-YWRSQFLPLL
PLVDFRMDQALKTQIEQCCRRFKVTPFHFYLAVFRILLFRFTNDDMCIGVADGNR-KDVL
QSLGLFLNLLPLRFRQ-TFADALKDVKSTSDGAFANSRVPFDLLLNELQVPRSPSYSPLF
QSFLNYRQFCGCSSDGQNAYDISVDVVD--VSSGFAVNKDLYSSLLQGFARNP--AARIV
WPWPSTIVDRIDDMSKMRAALTDLTYKQMASRVSELAALLSCVGVFQSSGPEWVCSVLAI
LRTGAAYVPLDSRRLLLVVEDCKPQVLFVDSITAVIAYTSGTTGVPKGVVLKHSGYKNFL
ELQQSSYAFDMSMGQIIVGLGFGGTLVIPDRRDPAAVCDILVSQGVTFTLGTPTEYMAWI
QHGSQWRGAMSGGEAMTESLVRAFRSLLKLINSYGPAETTCACPNYSIYIVDENMNPVPA
GVPGEVVIGGAGVAGGYLNTSAAFLP-GKQATGWNTVHASGDRGQFDGRLVLQGRIEGST
QIKIGGIRMDLEDIENTIVNAAAPHINQAVVSVRYLVAFIELFLAELLPLPQYMRPSTIV
ALDAIPKTSSNKVDRSAINLRGLWEQVL-PSDFFHVGGNSLSLVSLQTQIRERLDI-TVP
LSQLFQAITLGEMAVMLVDWEKEVEVIVVLTGSTGFLGKEILRQLTNNKNITKIYCLAVK
VIVYGGDLGAKQLGLSADAVIHVGADVSFMKTYQSLKLINVASTKELVRLSVP--RRVPF
HFVSSASVARLGYTSAKWVSEVYLERINKQLGLPVAIHRPSSIDLMSNMMKYSREIKAIP
GHFDFISVQSVARTIYLYESGEIEIFGVLSVGMNPLLAMYL
>KGO67320.1_Acyl_transferase/acyl_hydrolase/lysophospholipase_Penicillium_expansum 2741 bp
EPIAVVGSACRFPGDASSPSWELLRQPHDVISDIYHEDALHHGATNVRQSYILKERHFDA
QFFGVKPVEANSI--DPQQRLLMETAYEALEAAGIPMEGSNTGVYVGLGDYADLLDNFPT
YF-ASGTARSIISNRISYFFDLHGPSMTIDTACSSSLYAIHQAVQSLRSGESGSAVAGSN
LLLGPEQYVAESKLKMLSPNSRSRMWDKDADGYARGDGVGVLVLKTLSQALADHDNIECI
VRETGVNQDGR--TKGITMPNPVAQQELINATYQKAGLDLSKPADRPQYFEAHGTGTPAG
DPMEAEAISTAFFLYVGSIKTVVGHTEGTAGIAGVMKASLALQNSTIPPNLLFNELSPRV
KPFYTD--LRIAQ-EAQQWPRRASVNSFGFGGANAHAILENFMAPFNFSAGTEKSLANLL
STYSSFIKISLRDISWTLNTRRSTLPFRVSISALTV-EDLAKKLEP-RLLGVFTGQGAQW
ATMGADLQLQSALNTLPHVPEWTIREELLKDKDSSRIGQAALSQPLCTAVQVALVTLLRA
AKIDLAAVVGHSSGEIAAAHAAGYL-SAEDSIRIAYYRGGGMMAIGTSHEDAEELCELPS
LEGR-ICIAARNSPNSLTLSGDLDAIEEVKDILEDEQKFARLLKVDKAYHSHHMKPCFEP
YVAALK-TCDIWISSVYWGDNMCQAVLFSQAVEYAGPFDMGIEVGPHPALKGPATSTIKE
QDIPYIGTLARGVNAIEAIADSFGSLWVNFTAYDEAVLPTYPWDHDRIYWHESRYSKAFR
GRSHELLGTMCPDG-INNEVRFKNYLTPREIPWLVHHQIQGQIVFPAAGYISAVVEAAI-
QMLDFIDFIIGQAITLN-GGVDTILSLKVVLVFAYYSASGKLRVVRGYLDLEWERFYMAT
SELGFGYTGPFQALSNTSRRLGEALGLIIHPGTLDCAIQSIMLAFSYPGDGRLRTIYLPT
KVDRLRINLPFYSSMLSGDVEVYSVDT-IIQLQGLHATPLDNIFSELTW-EKVAYFYLRQ
ILFDYVDHYVASGKEWINDKREKIIDSDLRIMKAVGENMPTAIRDMNI--LE-AMMHGNM
LNDFYAYALGMMARIVGQFSHRFPHMNILEI-G-SGTGGATDMVLKRLNGAFSSYTYTDI
SSGFFEKAEEKFASRMIFKVCDIENSPAEQGYVEGSYDL-VIASLVLHATRNIEETMHNA
RKLLKPGGHLIMVELTDNDPMRFGFIFGGLPGWWLGHN-DGRKLSPCVEMLKTGFSGITS
HTPPLAVIACQAVDDKVSFLREPLLTIIGGINSLNE-ALPFSGTVVCLADLFDSTFEDIS
LTKLKALQNIFNQSKNILWVTCGAQADSPYKNMFIGLQRSVILELTHVRCQVLDFIAKKL
LQLIPRFRLSNNRYNSSRRLLT--RDV--NHSLLKAIAFISLGNGSRVIVLSLLAHSILL
IAVFNPLGGALLLT-THPRATTSYVDMDRIQMQPANKEVSFASDKTFWLVGLTGGLGLSL
CQWMVERGARYIALSSRNPKIQDAWLQMMSAHGCTVRVNDVTNRQSVRGVDTMPTIGGVA
QGAMVLHDTLFPDLDMERLENVVKPKVLGSIYLNELFSELDFFIYFSSMAYVTGNPGQSA
YSAANAFMASQAAQRRKRGLAGSVINIGAIMGNGYVSRELHKVGMSEQDFQEIFAEGVLA
GEMATGLRNPMFQHLVLLEATSEEEVFEILVGFLLKLQIALQADELGVDSLVAVDIQSWF
RKEVGVDMPVLKVLNALSVRDLLYAAQEMLSPEMVVPMSFAQSRFWFLNFFVENKT-AFN
VTSVVHLRGKLDIEKFGKALTEVGQRHEAIRTVFMQDHVFDLAKGDSLRLQLISLSEERH
CIILAYHHIAVDGIGFPIFFADLEKAYNGLQYPDFSLRQLHEYEQGELS-YWRSQFLPLL
PLVDFRMDQALKTQIEQCCRRFKVTPFHFYLAVFRILLFRFTNDDMCIGVADGNR-KDVL
QSLGLFLNLLPLRFRQ-TFADALKDVKSTSDGAFANSRVPFDLLLNELQVPRSPSYSPLF
QSFLNYRQFCGCSSDGQNAYDISVDVVD--VSSGFAVNKDLYSSLLQGFARNP--AARIV
WPWPSTIVDRIDDMSKMRAALTDLTYKQMASRVSELAALLSCVGVFQSSGPEWVCSVLAI
LRTGAAYVPLDSRRLLLVVEDCKPQVLFVDSITAVIAYTSGTTGVPKGVVLKHSGYKNFL
ELQQSSYAFDMSMGQIIVGLGFGGTLVIPDRRDPAAVCDILVSQGVTFTLGTPTEYMAWI
QHGSQWRGAMSGGEAMTESLVRAFRSLLKLINSYGPAETTCACPNYSIYIVDENMNPVPA
GVPGEVVIGGAGVAGGYLNTSAAFLP-GKQATGWNTVHASGDRGQFDGRLVLQGRIEGST
QIKIGGIRMDLEDIENTIVNAAAPHINQAVVSVRYLVAFIELFLAELLPLPQYMRPSTIV
ALDAIPKTSSNKVDRSAINLRGLWEQVL-PSDFFHVGGNSLSLVSLQTQIRERLDI-TVP
LSQLFQAITLGEMAVMLVDWEKEVEVIVVLTGSTGFLGKEILRQLTNNKNITKIYCLAVK
VIVYGGDLGAKQLGLSADAVIHVGADVSFMKTYQSLKLINVASTKELVRLSVP--RRVPF
HFVSSASVARLGYTSAKWVSEVYLERINKQLGLPVAIHRPSSIDLMSNMMKYSREIKAIP
GHFDFISVQSVARTIYLYESGEIEIFGVLSVGMNPLLAMYL
>KGO48676.1_Acyl_transferase/acyl_hydrolase/lysophospholipase_Penicillium_expansum 2741 bp
EPIAVVGSACRFPGDASSPSWELLRQPHDVISDIYHEDALHHGATNVRQSYILKERHFDA
QFFGVKPVEANSI--DPQQRLLMETAYEALEAAGIPMEGSNTGVYVGLGDYADLLDNFPT
YF-ASGTARSIISNRISYFFDLHGPSMTIDTACSSSLYAIHQAVQSLRSGESGSAVAGSN
LLLGPEQYVAESKLKMLSPNSRSRMWDKDADGYARGDGVGVLVLKTLSQALADHDNIECI
VRETGVNQDGR--TKGITMPNPVAQQELINATYQKAGLDLSKPADRPQYFEAHGTGTPAG
DPMEAEAISTAFFLYVGSIKTVVGHTEGTAGIAGVMKASLALQNSTIPPNLLFNELSPRV
KPFYTD--LRIAQ-EAQQWPRRASVNSFGFGGANAHAILENFMAPFNFSAGTEKSLANLL
STYSSFIKISLRDISWTLNTRRSTLPFRVSISALTV-EDLAKKLEP-RLLGVFTGQGAQW
ATMGADLQLQSALNTLPHVPEWTIREELLKDKDSSRIGQAALSQPLCTAVQVALVTLLRA
AKIDLAAVVGHSSGEIAAAHAAGYL-SAEDSIRIAYYRGGGMMAIGTSHEDAEELCELPS
LEGR-ICIAARNSPNSLTLSGDLDAIEEVKDILEDEQKFARLLKVEKAYHSHHMKPCFEP
YVAALK-TCDIWISSVYWGDNMCQAVLFSQAVEYAGPFDMGIEVGPHPALKGPATSTIKE
QDIPYIGTLARGVNAIEAIADSFGSLWVNFTAYDEAVLPTYPWDHDRIYWHESRYSKAFR
GRSHELLGTMCPDG-INNEVRFKNYLTPREIPWLVHHQIQGQIVFPAAGYISAVVEAAI-
QMLDFIDFIIGQAITLN-GGVDTILSLKVVLVFAYYSASGKLRVVRGYLDLEWERFYMAT
SELGFGYTGPFQALSNTSRRLGEALGLIIHPGTLDCAIQSIMLAFSYPGDGRLRTIYLPT
KVDRLRINLPFYSSMLSGDVEVYSVDT-IIQLQGLHATPLDNIFSELTW-EKVAYFYLRQ
ILFDYVDHYVASGKEWINDKREKIIDSDLRIMKAVGENMPTAIRDMNI--LE-AMMHGNM
LNDFYAYALGMMARIVGQFSHRFPHMNILEI-G-SGTGGATDMVLKRLNGAFSSYTYTDI
SSGFFEKAEEKFASRMIFKVCDIENSPAEQGYVEGSYDL-VIASLVLHATRNIEETMHNA
RKLLKPGGHLIMVELTDNDPMRFGFIFGGLPGWWLGHN-DGRKLSPCVEMLKTGFSGITS
HTPPLAVIACQAVDDKVSFLREPLLTIIGGINSLNE-ALPFSGTVVCLADLFDSTFEDIS
LTKLKALQNIFNQSKNILWVTCGAQADSPYKNMFIGLQRSVILELTHVRCQVLDFIAKKL
LQLIPRFRLSNNRYNSSRRLLT--RDV--NHSLLKAIAFISLGNGSRVIVLSLLAHSILL
IAVFNPLGGALLLT-THPRATTSYVDMDRIQMQPANKEVSFASDKTFWLVGLTGGLGLSL
CQWMVERGARYIALSSRNPKIQDAWLQMMSAHGCTVRVNDVTNRQSVRGVDTMPTIGGVA
QGAMVLHDTLFPDLDMERLENVVKPKVLGSIYLNELFSELDFFIYFSSMAYVTGNPGQSA
YSAANAFMASQAAQRRKRGLAGSVINIGAIMGNGYVSRELHKVGMSEQDFQEIFAEGVLA
GEMATGLRNPMFQHLVLLEATSEEEVFEILVGFLLKLQIALQADELGVDSLVAVDIQSWF
RKEVGVDMPVLKVLNALSVRDLLYAAQEMLSPEMVVPMSFAQSRFWFLNFFVENKT-AFN
VTSVVHLRGKLDIEKFGKALTEVGQRHEAIRTVFMQDHVFDLAKGDSLRLQLISLSEERH
CIILAYHHIAVDGIGFPIFFADLEKAYNGLQYPDFSLRQLHEYEQGELS-YWRSQFLPLL
PLVDFRMDQALKTQIEQCCRRFKVTPFHFYLAVFRILLFRFTNDDMCIGVADGNR-KDVL
QSLGLFLNLLPLRFRQ-TFADALKDVKSTSDGAFANSRVPFDLLLNELQVPRSPSYSPLF
QSFLNYRQFCGCSSDGQNAYDISVDVVD--VSSGFAVNKDLYSSLLQGFARNP--AARIV
WPWPSTIVDRIDDMSKMRAALTDLTYKQMASRVSELAALLSCVGVFQSSGPEWVCSVLAI
LRTGAAYVPLDSRRLLLVVEDCKPQVLFVDSITAVIAYTSGTTGVPKGVVLKHSGYKNFL
ELQQSSYAFDMSMGQIIVGLGFGGTLVIPDRRDPAAVCDILVSQGVTFTLGTPTEYMAWI
QHGSQWRGAMSGGEAMTESLVRAFRSLLKLINSYGPAETTCACPNYSIYIVDENMNPVPA
GVPGEVVIGGAGVAGGYLNTSAAFLP-GKQATGWNTVHASGDRGQFDGRLVLQGRIEGST
QIKIGGIRMDLEDIENTIVNAAAPHINQAVVSVRYLVAFIELFLAELLPLPQYMRPSTIV
ALDAIPKTSSNKVDRSAINLRGLWEQVL-PSDFFHVGGNSLSLVSLQTQIRERLDI-TVP
LSQLFQAITLGEMAVMLVDWEKEVEVIVVLTGSTGFLGKEILRQLTNNKNITKIYCLAVK
VIVYGGDLGAKQLGLSADAVIHVGADVSFMKTYQSLKLINVASTKELVRLSVP--RRVPF
HFVSSASVARLGYTSAKWVSEVYLERINKQLGLPVAIHRPSSIDLMSNMMKYSREIKAIP
GHFDFISVQSVARTIYLYESGEIEIFGVLSVGMNPLLAMYL
>KAF5007621.1_hypothetical_protein_FDECE_6054_Fusarium_decemcellulare 2741 bp
EPIAIVGSACRFAGDASTPSWNLVREPRDVISDIYHEDALHHGTTNVRQSYLLNQRHFDA
QFFGVKPVEAHSI--DPQQRLLMETTYEALEAAGIPLEGSKTGAYVGLGDYADLLDNFPT
YF-TSGTARSIISNRISYFFDLHGPSMTIDTACSSSLYAVHQAVQSLRGGESGSAVAGSN
LLLGPEYYVAASKLKMLSPNSRSRMWDKDADGYARGDGVGVLVLKTLSQALADRHNIECI
IRETGVNQDGR--TKGITMPNPIAQQELINATYQKAGLDLSQASDRPQYFEAHGTGTPAG
DPVEAEAISTAFFLYVGSIKTVIGHTEGTAGIAGILKASLALQNSTIPPNLLLNELSPRV
KPFYND--LQIVK-EAQPWPRRASVNSFGFGGANAHAILENYMAPFNFSAGSEKSLINLL
GAYAAFVKINLRDLSWTLNTRRSTLTSRISISALTI-EDLGMKLEP-RLLGIFTGQGAQW
ATMGADLKLQDALNTLPHVPEWTIREELLKDKESSRIGQAALSQPLCTAVQIALVALLKA
AKVDLVAVVGHSSGEIAAAHAAGYL-SAQNAIRIAYYRGGAMMAIGTSHEDAEELCALPS
LEGR-ICIAARNSPNSLTLSGDVDAIEEAKDILEDEGKFARLLKVDKAYHSHHMKPCYEP
YVAALK-ACNIWISSVYWGDNMCQAVLFSQAVEYAGPLDMGIEIGPHPALKGPAAATIKA
HDLPYTGTLARGANAIEAVSDCFGSLWVDFTAYDEAVLPSYSWDHDRIYWHESRYSKAFR
GRTHELLGTVSPDG-IANEVRFKNHLSLREIPWLVHHQIQGQIVFPAAGYVSAAVEAAI-
QLLDFVDFIIGQALILN-GGVDTVLSLKVIIVFSYYSASGKLRVIRGYQDLEWERFYMAT
DKLGFGYTGPFRALSNISRRLGEAFGLIIHPGTLDCAIQSIMLAFSYPGDGRLRTLYLPT
KIDRLRINLPFYSSMLSGDVEIHSVDT-IIQLQGLHATPLDNIFSELTW-ERVAYFYLRQ
ILFDYVDHYVASGKEWANDKKERIIDSDLRIMKAVGENMPTAIRDMNI--LE-AMMHDNM
LNDFYADALGMMARIVGQLSHRFPHMNILEI-G-SGTGGATDMIFQRLNGAFSSYTYTDI
SSGFFEKAEEKFASHMIFKVCDIEKSPADQGYVEGSYDL-VVASLVLHATRNLEETMRNA
RKLLKPGGRLLMVELTDNDPMRFGFIFGGLPGWWLGYD-DGRKLSPCVGMRKTGFSSIES
HTPPLAVITCQAIDDKVEFLRDPLLTIIGGVTSLSE-ALPFSGTVVCVADLFESTFESIS
STHLEALQKIFGQSKNILWVTSGAQSHSPYKNMFIGLQRSVTLELTHVRSQVVNFIAKRL
LQLIPRFRLSNNRYNSSRRLIT--RSV--DYSLLNAVAFISVGSGSRSIVLSLLGQSILT
IAVFNPLGKVLLLT-THPNATKAYVNMDRLQVQPASKEVSFASNKTFWLVGLTGGLGLSL
CQWMAERGARHIALSSRNPQIQDSWLHIMSAQGCTVRVSDVTDRESVRGVDTMPAIGGVA
QGAMILHDTLFPDLDLERLNKVVKPKVLGSIYLDELFNELDFFVFFSSMAYVTGNPGQSA
YSAANAFMASLAAQRRHRGLAGSVINIGAIMGNGYVSRELHKVGMSEQDFHEIFAEGVLA
GEMATGLRNPIFQHLVLLEATSEEEVTEILAGFLTKLQVALQADELGVDSLVAVDLQSWF
RKELGLDMPVLKILNALSVRDILDAAREMLAPEMIVPMSFAQSRFWFLNFFVENKA-AFN
VTSVVHLKGKLDIGKFKEALRNVGQRHEALRTVFMQNHTFDLSKGDSLRLQLLSLSGDRH
CIVLGYHHIAVDGIGFPIFFSDLEKAYNGLQYPDFSLRQIREYQQGQFN-FWRNQFLPLL
SLVEFRMDQALKTQIEQCCRNFKVTPFHFYLAVFRILLFRYTNEDMCIGVADGSR-KDVL
QSLGLFLNLLPLRFRQ-TFADTLKDVRSVSDGAFANSRVPFDLLLSELQVPRSASYSPLF
QSFLNYRQFCGCDSDGQNAYDVSVDVVD--VSSGFAVNKGLYSSLLQEFSRNP--ATRII
WPWPSTIVDRIDNMSEVKVALTDLTYKEMEIRVSHLATELACVGVFQSPGPDWVCSVLAI
LRTGAAYVPLDSRRLLLMVKDCCPLVLLVDSVTAVIAYTSGTTGVPKGVLLTHAGHRNFL
ELQQSSYAFDMSMAQIILGLGYGGTLVIPQRGDPAAVCDTLASQGVTFTLATPTEYHAWI
QTGSQWRGATSGGEAITESLVRAFRSLMRLFNAYGPTEITFCCPNYSIYIVDDKMNPLPA
GVPGQVIIGGAGVAQGYLNTSAAFLG-DKHATEWGTVHASGDRGQLDGRLILHGRIEGST
QIKIGGIRMDLEDIENTIVRAAAPRISQAVVSARYLIAFVELFLAQLLPLPQYMRPSTIT
ALDSIPKTSSGKIDRAVIELIDIWQQVL-PSDFFHVGGNSLSLVSLQTQIRQQLQV-NIP
LAKLFQAITLSEMASLLVDWEKEVEIVIALTGSTGFLGKEILRQLVNNGKIARVYCLAVK
VIVYRGDLGAKRLGLSIDSIIHAGADVSFMKTYQSLKLINVASTKELVRLSIP--RRVPF
HYVSSASVARLGYTSAKWVSEVYLDHISKRLGLPVSIHRPSSIDLMSNMMKYSRQIKAIP
GHFDFISVQSVARTIYRYESGEIEIFTVLSVGMNPLLAMYL
>PGH19023.1_hypothetical_protein_AJ79_00057_Helicocarpus_griseus_UAMH5409 2741 bp
EPIAIIGSACRFPGGSSSPSWELLREPRDVSSQIYNKDPLHHGTTNVRHSYLLEERKFDA
QFFGIKPVEAISV--DPQQRLLMETVYEGLENAGIPMEGSQTGVYVGLGDYAELLDTLPT
YF-GTGTARSIISNRISYFFDWHGPSMTIDTACSSSLIALHQAVQSLRSGEIPSAVAGSN
LLLSPGMYVAESKLKMLSPNGHSRMWDKDADGYARGDGVGAIILKTLSQAVADGDSIECL
VRETGINQDGR--TKGITMPSSTAQSALIRDTYRKAGLDISKASDRPQYFEAHGTGTPAG
DPMEAEAISTAFFLYVGSVKTVIGHTEGTAGIAGLMKGSLALQNGIIPPNLHLNELNPAI
KPFYRD--IEIPK-QAKEWPRRVSINSFGFGGANAHAILESYLSPFNVSASSKKALSDLL
TLYASYLEVNLRDLSWTLNTRHSTLSVRATVAARTK-ESLITKFKG---IGIFTGQGAQW
PAMGSQLQLQNSLQRLPYRPTWSLREELLKAKDRSRVTEGNISQPLCAAVQIVLVNLLKT
ANIRFKAVVGHSSGEIVAAYAAGYV-SAEDAIRIAYLRGGGMLAAGTSWDDARELVELPS
LKDR-IVIAASNSPESVTLSGDLDAIEEAKEILDDEGKFARILKVDKAYHSHHMLPPSGP
YTEALH-KSGIWISSVYWTRNMVSPVLFSQAVEYAGPFDLAIEVGPHPALKSPALATIQA
QTLPYTGVLRRGADDIEAFGEGLGYLWVDFAGLENNPLPNYAWEHDRDYWHESRYSKALR
NNHHPLLGARIPDG-TQNEARWRNHLNVREVPWLVHHQIQRQIIFPAAGYLSAVVEAVI-
QIIEFWDVSIGQALVLDGSSVETLLTVRETASFVFYSASGYLSISLGFLEIDHERFYAET
DKLGFGYTGPFRKLTNVRRRMDEAIGLIIHPGTLDSAIQSLMLAFAYPGDNRLRSIYLPT
GIDRLQIILTFHASVLKGDFEVSSADT-LIQLQGLSTTPLANLFTETTW-ERVTYYYMRE
VFYRYFDHWVAMGKDWVTDTYDKIMEKDLRLIKAVGENLPKAVREINI--LE-VMFEDNL
LNEFYSNGFGMAARVVSELSHRFPHQNILEI-G-AGTGSATNEILRLLQGSFTSYTYTDV
SSGFFEQAQERFEPQMIFKVLDIENDVADQGFVPHSYDL-VVASLVLHATRNLTRTMANA
RKLLKPGGRLIMVEVTDNDQLRLGLIFAGLPGLWLGEE-DNRKLSPCVPAKQTGFSGIDA
ITPPLSVITFQAVDDRVEFLREPLLTIIGGAKSLED-VLPLLGSVVSLVDLEEPLFKNVT
TKKLEVLKELFKQSKVVLWASQGTDADAPYRNMYRGLERSVKIEMTHLQSQLLEFVSKKL
LHLVPRIKLSTQRYNSARRLIT--REI--RYSILKPILYLSVGTGNRVIVLSFAAELVFT
LLVLDPFGNILLLS-THSRATKQFANLHPVQLRPAGETMRFAKDKTYWLVGLTGGLGLSL
CEWMAKHGAGYIVLSSRNPKLDSDWLQSMSALGCTVRANDITDREAVRALETLPPIAGVA
QGAMVLDDAMFLDVNEERFQKVSRPKVEGSVWLDEIFSELDWFVFFSSITYVTGNAGQSI
YAASNGFMTRLAAERRRRGLAGSAMNIGVIMGNGYVSRELHRVGMSEQDFHEIFAECVLA
SEFITGLRNPIFQHLVLQEATDAEQVFEILDGLIHKLQVVLQADELGVDSLVAVDIRSWF
LKEPGIDLPVLKILNSRSVRELVSSAQELLPDSAILPMSFGQSRFWFLKHYVQNQT-AFN
ITTIIKLTGKLQVESLGEAVIEVGKRHEALRTYFLKDYVYDLEKGETLRIRLLSLSPEQH
WLLLGYHHINMDGIGYIVFLTDLEKAFHGMQYPDFTLRQYKEYEEGELL-YWRDQFYPLL
PIASLRLETDLTDKVDKVCARFKVTPFQLYLATFHILLFRYAGEDITIGVADGNR-RDVI
RSLGMYLNLLPLRFRQ-TFGEVLRDVQAIVQKAFSNARVPFDVILNEIDVPRSTSHTPLF
QTFLNYRQIFGVEGEGENSYDISIDILE-NNSGGIAVQKDIYSALLQQVVENP--AVRVG
WLYP-TLVHRIDDMATKHPSLKYLTYAQLLDRVSVTAEQLARVGVFQNAGPEWIISLLAI
LRVGAAYVPLDPKRLSLVFTDCGPSALLIDSDTAIIMYTSGSTGTPKGIVLTHSNWNNWV
DLQQSSYTFDMSLLQIFTILGHGGALVVPGRHDPAALFKLVAEEQITFTCCTPTEYLAWI
RYGSSWRLAVTGGEALSNQVIREFQVLLQLFNCYGPTETTLGCPNYSIYIVDENFNPVPA
GIPGEVVIGGAGVALGYLNTAEKFLG-DKHASGWTRIHRSGDRGQLDGQLVLLGRIGGDT
QVKIGGIRMDLEDIEATISE-HNPNVRGVAVSARFLVAFVFLFLRDLLPLPQYMRPALVV
EIETLPTTSAGKLDRRAINLRDIWVDSL-PADFFHVGGSSLSLINVQNLIKERFGI-SVS
LSQLFENSSLSDMASLIIDWEQEATLIIVLTGATGFIGRELLRRLIDDHTITKVHCLAVK
VIVYPGDLGAPLLGLSAHAVIHAGADVSFMKSYHSLKLVNVASTKELVKLSLP--YRLPL
HFVSSAGVARLGYISAKWVSETYLERTAERFGLPVWIHRPSSVDLMANMLTYTKKTRTIA
GQMDFISVQAVASSIYLYQAGETVLFEVLPLGLSPLLGLYL
>PGH16793.1_hypothetical_protein_AJ80_05108_Polytolypa_hystricis_UAMH7299 2741 bp
EPIAIIGSACRFPGESSSPSWDLLRQPRDVSSAIYNSDPLHHGTTNVRRSYLLNERHFDA
QFFGIKPVEAISV--DPQQRILMETVYEGLENAGIPMEGSQTGVYVGLGDYAELLDTLPT
YF-GTGTARSIISNRVSYFFDWHGPSMTIDTACSSSLIALHQAVQSLRSGEIPTAVAGSN
LLLSPGMYVAESKLKMLSPTGRSRMWDKDADGYARGDGVGALVLKTLSQALADGDAIECL
VRQTGINQDGR--TKGITMPSSVAQAALISDTYKKAGLDISHPSDRPQYFEAHGTGTPAG
DPMEAEAISTAFFLYVGSIKTVIGHTEGTAGIAGLIKGSLALQHGIIPPNLHLNDLNPAI
KPFYGD--LEIAK-QAKEWPRRVSINSFGFGGANAHAILESYLSPFNISASSNKALSDLL
ANYSSYLKVGLRNLSWTLNARRSTLPVRATVAARTA-ENLISKLDP-SLLGVFTGQGAQW
PAMGAQLKLQASLKNLPYRPTWSLREELLKGKEASRVAQGEISQPLCAAVQIVLVALFKA
ANIRFKAVVGHSSGEIVAAYAAGYI-SEDDAIRIAYLRGGGMLAAGTTYDDAQGLVDLPD
LQGR-IVIAASNSPESVTLSGDLDAIEEAKDILDDEEKFARLLKVDKAYHSHHMVPASSP
YIEALH-KLGIWTSSVYWSRNMVSPVLFSQAVEYVGPFDFAIEVGPHPALKGPTLSTIQA
QPLPYTGVLRRGADDVEAFGEGLGFLWVDFTSLERNALPNYAWEHDREYWHESRYSKALR
NNYHQLLGSRVPDG-TQNEARWRNYLNIREIPWLVHHQIQRQIIFPAAGYLSAVVEAMI-
QIVDFSNVSIGQALVLNGSSAETLLTFRETAVFAFYSASGKLSITLGFLDIDHERFYTET
DKLGFGYTGPFRKLINTRRKMDEAIGLIIHPGTLDSAIQSLMLAFAYPGDGRLRSIYLPT
GIDRLQINLAFHASVLKGDFEVSSADT-LIQLQGLSTTPLVNLFTETTW-ERVAYYYMRG
VFYRYFEHWVAKGKDWINDTDDQILKKDIRLLQTVGENLPKAVRELNI--LE-VMFKDNL
LNDFYSHGFGMAARVVSELSHRFPHQDIIEI-G-AGTGSATNEILRQLQGTFTSYTYTDV
SSGFFEQAQERFESQLIFKVLDIEKDVAEQGFVPYSYDL-VVASLVLHATRNLTETMANS
RKLLKPGGRLVMVEVTDNDPLRLGLIFAGLPGLWLGDE-GNRKLSPCVSMRETGFSGIDV
ITPPLSVITFQAVDDRVEFLREPLLTIIGGVKTLDE-ILPLLGSVVSLVDLEDPLFKNIT
SEKLVALKELFKQSKSVLWASHGTDADAPYRNMYRGLERSVKTEMTHLQSQLLEFIAKKL
LHLAPRIKLSTERYNSARRFIT--REV--SHSLLNPILYLSVGDSNRVLVLSLTAELVLT
LVILDPSGNLLLLS-THPRATKQFANLGPVQVQPAGDTVRFAKDKTYWLVGLTGGLGLSL
CEWMAKHGAGYIVLSSRNPKLDSDWLQSMADLGCTVRANDITDREAVRSLETLPPIAGVA
QGAMVLDDAMFPDLDLERLHKVSRPKVEGSVWLDEIFSELDWFVFFSSITYVTGNAGQSA
YAASNGFMTSLAAERRRRGLAGSAMNIGVIMGNGYVSRELHRVGMSEQDFHQIFAECVLA
SEFITGLRNPIFQHLVLQEAATQEQVFEILDGLLHKLQVVLQADELGVDSLVAVDIRSWF
LKEPGIDLPVLKILNSPSVRELVLSAQELLPDTAIVPMSFGQSRFWFLKHYVQDQT-AFN
ITTVIKLSGKLQVDPLEKAVVAVGQRHEALRTYFLKDHVYDLANGEVLRIKLLSISPDQH
WLLLGYHHINMDGIGYVVFLTDLEKAFHRLQYPDFTLRQYKEYEEGELS-FWRDQFYPLL
PLASSRLEKDLTDKIDKVCARFKVTPFQFYLAVFHILLFRHAGEDITIGVADGNR-RDVI
QSLGMYLNLLPLRFKQ-SFAEALRDVQNVVQNAFSNARVPFDVLLQEINVPRAPSHSPLF
QTFLNYRQVFGVEGEGQNNYDISIDILE-NSSGGIAVQKDLYRALLRQLVDNP--AARVS
WPYP-TLVHRIDVMAAKQTSLKDLTYDQLLDRVSVITEQLSRVGVFQNAGPDWIISLLAI
LRVGAAYVPFDPKRLSLVASDSAPAAFLVDSDTAIIMYTSGSTGTPKGIVLTHSNWNNWV
DLQQSSYTFDMSLLQIFTILSRGGALIIPGRHDPAALFKLVAEEQITYTCCTPTEYLAWI
RYGSSWRLAVTGGEAISNQVIQEFRALLQLFNCYGPTETTIGCRNYSVYIVDDHLNPVPA
DVPGEVVIGGAGVALGYLNTSEKFVS-NKHASGWTRIHRSGDRGRLDGRLVLLGRLGGDT
QVKLGGIRIDLEDIEATISQ-HNASVRRAIVSSRFLVAFVVLLLEELLPLPQYMQPALAV
EIETLPTTSAGKLDRRAIDLRDIWIEAL-PADFFHVGGSSLSLINVQSLIKDRLGV-SVS
LYQLFEKSSLSDMASLIIDWEEEAALVVVLTGATGFIGRELLRRLIDDHGITKIHCLAVK
VAIYTGDLGAPRLGLSAHAVIHAGADVSFMKTYHSLKLVNVASTKELVRLSIP--YRLPL
HFVSSAGVARLGYIAAKWVSETYLERAAERFALPVWIHRPSSVDLMANMLKYTERTRSIA
GQMDFISVQAVASSIYLYQAGETVLFEVLPLGLNPLLGLYL
>KAF4964954.1_hypothetical_protein_FSARC_7181_Fusarium_sarcochroum 2741 bp
EPIAIIGSACRFPGESTTPSWDLLKKPRDLSTAIHNTDPLHHGTTNVQHSYLLEERFFDA
HFFGIKAVEAISV--DPQQRLLLETVYEGLESAGVPLEGSQTGVWVGLGDYAELLDTLPT
YY-GTGTARSIISNRISYFFDWHGPSMTIDTACSSSLIALHQAVQSLRLGEVPAAVAGSN
LLLSPGMYVAESKLKMLSPNGRSRMWDNAADGYARGDGVGALVLKTLSQALRDGDHIECL
VRETGTNQDGR--TKGITMPSSVAQTALIRDTYNKAGLDLSKPIDRPQYFEAHGTGTPAG
DPIEAEAISTAFFLYVGSAKTVIGHTEGTAGIAGVIKASLALQNGTIPPNLHLNQLNPAV
VPFYGN--LEISQ-EAREWPRRASVNSFGFGGANAHAILESYLGPFNFSASSENSLLSLV
AAYSEHLKVSLRDLSFTLNVRRSTLPVRVSVSAATS-AGLVSKLDP-KLLGVFTGQGAQW
PSMGAKLRLQNSLDELPYRPKWTLKDELLKDKDSSRIGEGEISQPLCAAVQILLITLLEA
ANVRFTSVIGHSSGEIVAAFAAGYL-SAEDAIRVAYLRGGGMLAAGTTYEDAEGLVELES
LKDR-VVIAASNSPESVTLSGDLDAIQEAKDILDDEGKFARLLKVDSAYHSHHMFPASQP
YIDALT-KVNVWTSSVYWSKNMVSPVLFSQALEYAGPFDLAVEVGPHPALKSPATATIQA
QSLSYTGVLRRGADDAEAFAEGLGYVWVDFAGLELRGLPTYPWEHDREYWHESRFSKALR
NNTHVLLGSRVPDG-TQNEFRWRNYLNIREVPWLVHHQIQGQIIFPAAGYLSAAVEAVV-
QLVEFTDVSIGQALVLDASSVETLLSYSVIGVFRFHSASGRLIVRRGFLEIESERFYEKT
DDLGFGYSGPFRKLTQVSRKMDEAIGLIVHPGTLDSAIQSTMLAFCYPGDGRLRSIYLPT
GIDRLRINVSFHATVLRGDFEVHSDDT-LIQLEGLSTTPLIDLFTEMTW-ERVAYYYMRQ
VFYRYFDHWVAKGPEWVSDTSDAIFDRDLRLMRAVGENLPGAVRELNI--LE-AMFKDNL
LNEFYATGFGMAARIVGEISHRFPHQNIIEL-G-AGTGSATYEILKEVKGAFSSYTYTDI
SSGFFEQAQERFKSRLVFKVLDIEKDVEEQTFVPHSYDL-VVASLILHATKNLETTMRNA
RRLLKPNGRLIMVEVTDNDPLRLGLIFAGLPGLWLGEE-ENRKLSPCVSMKKTGFSGIET
MTPPLSVIVFQAADPDVSQLYTPLLSIIGGLKTLED-VLPLLGSVVSLVDLEEPLFKNVT
SEKLAALRELFKQSKVVLWASQGSAGDAPYRNMYRGLERSIKIEMTHLQSQILDIIAGRL
IRLVPRIKRSNRRYNSGRRPIS--QDV--SYSLTRPVLYLSVGSRSPVIVLSLTALRLIA
IVVLNPLGAAILLT-SHPLSTKNFIDVGPVPVQPAGEVTKFAKDRTYWLVGLTGGLGLSL
CEWMAKHGAGHIVLSSRNPKLDQDWLQSMADLGCNVRANDITNRQAVRDLKTSPPIAGVA
QGAMVLDDAMFPDLDIDKLHRVSRPKVEGSVWLDEIFSELDWFIFFSSITYVTGNAGQSA
YAASNGFMTSLAEERRRRGLAGSAMNIGVIMGNGYVSRELHRVGMSVQDFHQIFAECVLA
SEFITGLRNPIFQHLVLLEAASHEQVFEIIDGLVHKLQVALQADELGVDSLVAVDIRSWF
LKEPGVDMPVLKILNSSSVQDLVVSAQNLLPASAILPVSFGQSRFWFLKHFVSDQT-AFN
ITTVIKLRGTIDKDALAQAVIAVGQRHEALRTAFLKDYVYDLSRGESIRIQLLSTTDSDH
WLLLGYHHINMDGVGYLVLLSDLEKAYRGLQYPDFTVRQSNEYASGELS-FWKNEFLPLL
SPVTFRLPKKTVEGINKICLRFKVTPFQFHLSVFSVLLFRYAGEDITIGVADANR-KEQL
NALGIYLNLLPLRLRE-TFATVLRKVQSSVEGAFANSRVPFDVILGELNVPRQPSHTPLF
QAFLNYRQVFGAQGEGQNNYDISIDILE-NSKTVISVQKDLYSWLLQQFLENP--AARTA
WPYL-TLVHRIDDMADKQTALKDLTYRDLQQHVSSVSHELDRVGVFQTAGVDWITSLLAI
LRIGAVYVPFDPKRLLLVAQDSQPSAFLVTSSTAIIMYTSGSTGTPKGITLTHENWNNWV
ELQQSSYTFDMSLLQIFTILGRGGALVIPSRHDPFELFRLVTEEHITFTCCTPTEYLAWL
RIASSWRLAVTGGEAINDQVVHAFKNVLRLFNCYGPTETTIGCPNYSVYIVDENLQAVPA
GFPGEVVIGGAGVSSGYLHTVEKFIP-DKYASGWDRVHRSGDRGQLDGKLILLGRVDGDT
QVKIGGIRMDLIDIETTIAR-YSSNIHKAVVSARFLVAFLVFLLHEILPLPQYMRPAAAV
EAESLPTTSAGKLDRRKLDLRGLWLEVL-PSDFFHVGGSSLSLITLQGLIREKLGI-PVA
LSSLFESSSLGQMAQSLIDWKDETALIVVLTGATGFIGRAILRQLVEDSRIAKVYCLAVK
VVLFSGDLGSPRLGLTAEAVIHAGADVSFMKSYRSLKLLNVSSVKELVRLSAP--YRLPL
HFVSSAGVARLGYIAAKYVSEVYLEEAAQALGFSLWIHRPSSVDLMSNMLDYARKVHAVA
GQFDFISVEKTALSIYVYQAGETVVFDVLPLGLSPLLATYL
>PKS11761.1_hypothetical_protein_jhhlp_001750_Lomentospora_prolificans 2741 bp
EPIAIIGSACRFPGDSSSPSWELLREPRDVLQEIYHEDPLHHGTSNVRHAYLLNEGLFDA
QFFGIKPVEANSV--DPQQRILLEVVYEGLERAGLQLDGSKTGVYVGVADYMELLDAFPT
YF-ASGTARSILSNRVSYFFDWHGPSMTIDTACSSSLFALHLAVQSLRSGESPAAVAGAN
LALSPEQFVAESKLKMLSPDGRSRMWDKDANGYARGDGVAALVLKTLRAALADGDDIECL
IRETGVNQDGR--TKGITMPSPTAQSDLIWSTYKRAGLDLSRAADRPQYFEAHGTGTPAG
DPVEAEAISTAFFLYVGSIKTVIGHTEGTAGVAGVIKGTLALQNGLVPPNLLLNELNTNV
KPFYRD--LEVPK-QATEWPRRVSINSFGFGGANAHTILEEYLSPFNFSASSEKALTGIL
SAYSSYLRTSLRDLSWTLNCRRSTLPLRLTVAASTT-EGLVSKLDP-KLLGVFTGQGAQW
ASMGTKLILQESLNSLPHAPKWDLLEELSKDKSTSRISEAAFSQPLCTAIQIVLVDLLKA
AGIKFAAVVGHSSGEIAASYAAGYI-SAEDAIRIAYYRGGAMMAVGITYEDAQELCELEE
FEGR-ISIAASNSPESLTLSGDSSAIELAQKILEDEKKFARVLKVDKAYHSHHMLPCAGP
YIEALT-AANIWISSVYWSRNMVNQVRFSQALEYAGPIDLALEVGPHPALKSPAIQTFKA
GEVPYVGTLRRGADDVEALAEGLGSIWISFAAFDRRLLPSYAWEHDRVYWHESRYSKGFR
TSNHQLLGTKLPDG-TENEVRWKNYLHPREIPWLVHHQVDRQIVFPAAGYLSATIEAVI-
QLIDLYDVVIGQALVLN-SSVETLFSFRVIAVFSFFSAHGNLRITLGFLEVDPQRFYNTV
RDIGLGYTGPFQKIIEARRRSGESSGLIIHPGTFDCAIQSIILAYSFPGDGRMRSIYLPT
SINRLRVDVRFFAYILSGDVEIHSEDT-LVQLQGLRTTPLTQLFFKTSW-ERVAYYYIRQ
LFYEYIDHWVAQGAEWANDTQYEIFERDLRIMRAVGTNLESAMRDMNI--LE-AMMKDNM
LNDFYATSLGMMARMVGQLSHRYPHMNVLEI-G-AGTGGATDMVFQQLKGSFASYTYTDI
SSGFFENAQVKFHAKMTFKVLDIEKDIITQGYTPHSFDL-IVASLVLHATRDLEQTMHNV
RKLLKPGGRLIMLEITDNDPIRFGFIFGGLPGWWLGYD-QGRKLSPCVGITKTGFSSIEA
ITSPLSVIAAQALDGRVTFLLDPLLTILGGILFLED-VLPFLGSIVSLVDLEDPSFERMT
SGKLAALQEIFKQNKTVLWVTRGALHGSPYRNMYRGLQRTMQKELTHLKVQMLDFIASKL
LQMVPRIRLDNQRYNSSRRLIT--EDI--SYSLLKTVLYLSTGSDEQVISLSILTENILS
VAILNPLGNILLLT-DHPRATKYFIHSGPVQLQPATKVVRFSKDKTYWMVGLTGSLGLSL
CEWMAQRGAKYIALSSRNPRVDDGWKQAMADLGCTVRVNDVTNRDDVLSLETLPPIAGVA
QGAMVLDDALFPDVDLDRFHKITKPKVNGSIYLDELFSTLEFFVFFSSVAYVTGNAGQSI
YGAASAFMASLATQRRRRGLAASVINIGAILGTGYVSRELRKVGMSEQDAHEIFAEGILA
SEFETGLRPPMLQHLGLLTATTHEQVFDILEGFLLKLQTALQADEIGADSLVAVDIRSWF
LKESGVDVPVLKILNSPSVRDLLAFAQNSVPQSIIVPMSFGQSRFWFLKHYVQDKT-AFN
ITTVIKLKGQLQADVLEKALLTVGQRHEALRTLFARNHVFDIEHGEALKVQLLSLSPESH
WIILGYHHIYMDGIGYVVFISDWEKAYNGLQYPDFSQRQIHDYQSGELA-FWRSQFLPLL
PLASFRVDRHLTDQVSQICQRFKVTPFHLHLAIFNILLYRYTADDMCIGIADANR-KEVQ
GSLGIFLDLLPIRLRE-TFANTLKDVRKATLAAFGNSRVPFDVLLNELNVPRVPSHSPLF
QAFMNYRQIFGCDGEGQTDYDISVDILDLTADKGVAVQKDIYDTLLRQFLDNP--AARIT
WVHP-TIVHRIDAIVAKRMALKDLTYQELSARVNNNAQRLSNVGVFQTASADWICSLLAI
LRVGAAYVPLDPKRLSLIVNDCRPVAILVDTSTAVIIYSSGSTGSPKGVLLSHSSIANYA
DLNQAAYSFDVSLQQTIVALGIGSTVVIVGRGDPAILSKLIVDENITVTGATPTEYLTWA
RHWSQWRHALTWGEPITKRQIRELQVLFNIVDAYGPAEATITSPNGSVYIVDEQLKAVPA
GVSGEIVLGGAAIAKGYLNVAERFLE-DKYASGWTTAHRTGDRGFLDGRLILQGRIEGST
QVKLAGVRVDVQDIEATILQ-AVPDIHQIAVSVRYLVAFVVLFLEGLLPLPQYLKPAVAI
EVDRLPTNSSHKRDRRAIDLRQLWEDTL-PSDFFHVGGSSLSLINLQGLIKERLNL-SIS
LYKLFQNSTLITMASSLVDWAREATLSIVLTGATGFVGREILRRLLADDRVSRVYCLAVK
VVLYSGDLGAPRLGLSADAVIHAGADVSFLKTYHSLRLVNVASTRELIRLVAL--RQLPL
HFVSSATVARLGYVSSKWVSEVLVERAAKELAVPVWIHRPTSIDLMSNITKYVQKTKAIP
GGFDFVSVQTVGRDIYLYQSGEIEIFEVLPFGLSHLLGLYL
>XP_016643165.1_putative_Hybrid_NRPS/PKS_enzyme_Scedosporium_apiospermum 2741 bp
EPIAIVGSACRFPGDSSSPSWDLLREPRDVLQEIYHEDPLHHGTSNVRHAYLLNEGLFDA
QFFGIKPVEANSV--DPQQRILLEVVYEGLERAGLKLEGSKTGVFVGVADYMELLDAFPT
YF-ASGTARSILSNRISYFFDWHGPSMTIDTACSSSLFALHLAVQSLRAGESPAAVAGAN
LALSPEQFVAESKLKMLSPDGRSRMWDKDANGYARGDGVAALVLKTLSAALADGDAIQCI
IRETGINQDGR--TKGITMPSPTAQADLIWSTYKKAGLDLSRPADRPQYFEAHGTGTPAG
DPVEAEAIRTAFFLYVGSIKTVIGHTEGTAGVAGIIKGALALQNGIVPPNLLLNELNPNV
APFYKD--LEIPK-RATEWPRRVSINSFGFGGANAHAILEEYLSPFNFSASSEKALTGIL
SAYSSYLRTNLRDLAWTLNCRRSVLPLRLTVAASNV-DTLSTKLGP-KLLGIFTGQGAQW
ASMGAKLQLQQSLDSLPHVPSWRLLEELSKDKANSRISEATFSQPLCTAVQIIIVDHLKA
AGVHLAAVVGHSSGEIAAAYAAGYI-SAQDAIRIAYYRGGAMMAVGMTYQDAQELCELEE
LEGR-ICIAASNSPESLTLSGDAHAIDLARQILEDEKKFARLLKVDKAYHSHHMLPCARP
YIEALI-DAGVWISSVYWSRNMVNQVLFSQALEHAGPFSLAIEVGPHPALKSPALQTFVA
GEVPYVGTLRRGAHDGEALAEGLGSIWINFSAFDRQLLPSYVWEHDRVYWHESRYSRSFR
TNAHQLLGTRLPDG-TENEIRWKNYLHPRELPWLVHHQVDRQIVFPAAGYLSAVVEAVI-
QVIDLYKVVIGQALVLN-SSVETLFSFRVIAVFSFFSASGNLRITLGFLEVDPQRFYNTV
RDVGLGYTGPFQKIIEAQRRSGESSGLIIHPGTLDCAIQSIILAYSFPGDGRMRSIYLPT
SIDRLRIDLGFFASILSGDVEIHSQDT-LVQLQGLRTTPLTQLFFKTSW-ERVAYYYIRL
LFYEYIDHWVNKGPEWSKDTQYKIFERDLRIMRAVGTNLVSAMQEMNI--LE-AMMKDNM
LNDFYATSLGMLARMVGQLSHRYPHMNVLEI-G-AGTGGATDMIFQQLQGSFASYTYTDI
SSGFFENAQVKFDGKMSFKVLDIEKDIMEQGYAPHSFDL-IIASLVLHATRDLDETMHNV
RKLLKPGGRLIMLEITDNDPIRFGFIFGGLPGWWLGYD-QGRKLSPCVGMLKTGFSTIEA
ITSPLSVIATKAIDDRVAFLQNPLLVILGGVLYLED-ILPFLGSLVSLLDLEESTFEQMT
PGKLSALQEIFKQNRTVLWVTRGALGGSPYRNMYRGLQRTMEKELKHLRVQMLDFIASKL
LQLVPRIRLDNRRYNSGRRLIT--QEV--RYSLLKTVLYLSTGTEEQVIALSLLTENILS
VAILNPLGNVLLLT-DHPRATKHFIHTNPVQLRPATDVVHFAKDKTYWMVGLTGSLGLSL
CEWMAQRGAKYIALSSRNPRVDDGWKQAMADLGCTVRVNDVTNRDEVFALETLPPIAGVA
QGAMVLDDALFPDVDIERFHKITKPKVNGSIYLDELFSSLEFFVFFSSVAYVTGNAGQSI
YGAASAFMASLATQRRRRGLAASVINIGAILGTGYVSRELRKVGMSEQDAHEIFAEGILA
SEFETGLRPPMLQHLGLLEATSREQVFEILEGFLLKLQAALQADEIGADSLVAVDIRSWF
LKESGVDVPVLKILNSSSVRELLLFAHDSVPKDVTVPMSFGQSRFWFLKHYVQDQT-AFN
ITTVIKLQGRLRVDALEGALRAVGQRHEALRTLFAKQHIFDIERGEALRIQLLSLSPTAH
WIVLGYHHIYMDGIGYVVFISDWERAYNGLQYPDFSLRQIREYQTGELS-FWRSQFLPLL
PVASFRIDRNLTERISQVCRQFKVTSFHLHLAVFHILLYRYASDDMCIGIADGNR-KDVQ
GSLGIFLDLLPIRLRD-TFANTLKDVRKTTLAAFGNSRVPFDVLLNELNVPRVPSHSPLF
QAFVNYRQLFGCDGEGQTDYDVSVDILDLSAEGGLGVQKDLYDALLRQFTNNP--AARVT
WVYP-TIVHRIDAMVEKQTAVKDFTYHELAGRVDSIAQNLSNVGVFQTRSAEWIFSLLAI
LRVGAAYVAMDVNRLSLIVDNCKPAAILVDSDTAVIIYSSGSTGVPKGVVLSHSNIANYA
DLNQASYSFDVSLQQTIVALGIGSTVVVVGRGDPAALLKLIIAENITVTGATPTEYLTWA
RHWSQWRHAFTWGEPITKQQVRDLQLLLNVIDAYGPAEATITSPNGSVYIVDESLNPVPP
GVLGEIVLGGAAVAKGYLNTSERFIQ-DKFASGWTTAHRTGDRGFLDGGLVLQGRIEGST
QVKLAGIRVDVQDVEATIIQ-AVPDVSQVVVSVRFLVAFVILFLEDLLPLPQYLKPAVVV
SVDHLPTNSSHKLDRRLIDLRQLWGDAL-PSDFFHIGGSSLSLINLQGLIKERLNF-PIS
LYKLFQNSTLSSMAASLVDWELETTLNVALTGSTGFIGKEILRRLIADDRISKVYCLAVK
VVVYSGDLGAPRLGLSADAVIHAGADVSFLKTYHSLRLVNVASTRELIRLAAP--RRLPL
HFISSATVARLGYVAAKWTSEVLVENAAKQLGLPVFIHRPTSVDLMSNITKYVQKTRTIP
GGFDFVSVQTVGQDIYVFQAGENVVFEVLPFGLSHLLALYL
>KGO64902.1_Acyl_transferase/acyl_hydrolase/lysophospholipase_Penicillium_italicum 2741 bp
EPIAIVGSACRFPGDATTPSWDLLKAPRDVLSEIYHPDGLHHGTTNVRHSYLLSDRLFDA
QFFGTKPVEANSI--DPQQRLLLETVYEGLETSGIPMEGSNTGVYVGLNDYADLLQNFPT
YF-ASGTARSILSNRVSYFFDWRGPSMTIDTACSSSLIALHQAVQSLRSGETDVAAAGTN
LLLGPEQYIAESKLKMLSPTGRSRMWDKGADGYARGDGIAAVILKPLSAALACGDHIECI
VRETGANQDGR--TKGITMPNPMAQADLIRTTYARAGLDLSKPTDRPQYFEAHGTGTPAG
DPVEAEAISTAFFLYVGSIKTVIGHTEGTAGLAAVLKASLALQHAVIPPNLLLNELSSTV
LPFYSN--LEILQ-VAKEWPRRASVNSFGFGGANAHAILEAFVLPFNFSASSEKSLLANL
AAYSEYLRVKLRDLSWTLNCRRSTLPVRLSVSASSP-EELAAKLDP-KLLGIFTGQGAQW
ARMGAELRLDRSLQELPHRPVWSLREELGKGKSASRLGEAAFSQPLCTAIQVALVQLLRA
ANLKLTAVVGHSSGEIAAAYAAGYL-NEEDAIRIAYYRGGAMMAAGTSFEDAKELCEMPT
LQNR-ICVAASNSSASVTISGDADAIDEARDILEDEKKFARMLKVDKAYHSHHMLSCASP
YIAAVR-KCGVWISSVYWSNNMVKPVLFSQALTYAGPFDMALEIGPHPALKGPAMQTIRE
QTLPYTGTLNRGKNDSEALSSTLGALWVDFAGFEMKALPSYSWDHDRFYWHESRLSNTIR
TEKHSLLGVKCPDG-TQNELRWRNYLHPREVPWLAHHQVQGQMVFPAAGYISAAVETVV-
QLIDFHDVVIGQALVLN-GGVETIFRLFIDASFSCHSASATLQIILGFLDLEADRFYNSV
SELGFGYTGPFQALSNLRRKMDESSGLIIHPASLDGAIQSIMLAYSFPGDGRLRTLYLPT
RIDRLRLNLPFYSAVLSGDVDIFSADT-LVQLEGLHTTPLSPFFTEVIW-ERIAHFYFKN
LFLSYVEHSVANGPEWINDTMDLILDRDIKVLSAVGENLSAIIREKNL--LE-ILMHDNM
LAEFYSKTLGIVAQVARQIGHRYPHVNVLEI-G-AGAGAISDRVMREMGSSFASYTYTDI
LDSQFDDARGRFLSRMAFKVLDIEKDIGEQGYEEGCFDL-VIAPLALYATRKLEATLANV
RRLLKPGGYLIMLELTDSDVMRFGLILGGLPGWWLGYE-EGRTLSPCVSMQNSGFSGFEA
LVSPFSVMVTQAVDHRVNFLRDPLLTIIGGASSLGD-LLPVMGSVVSLIEL-DPVMKHMS
PENLKSFQELFKQSKNVLWLGHGAQGENPYGNMFAGVQRTLAMEMTHLHIHFLNLIATKL
LHLVPRFRLNNDRYNSSRRLII--KDV--EHSLLRAVYFLVVGSGERVVGLSFLALSMLT
LAVLDPLSPVLLLT-THPNSTRRVVNMGAVQVRPATKKVKFSRDKTYWLVGLTGGLGLSL
CQWMIGQGARYIALSSRNPKIDDQWLQRMAANGCTVRVNDITNRESVQATETMPPIAGVA
QGAMVLQDTMFIDLDLPRLEKVLRPKVEGSMLLDELFPELEFMVFFSSMAAMTGNPGQVA
YNAANMFMASLAAQRRSRGLAAHAINIGAIVGNGYVTRELYRVGMSEQDFHEVFAEGVLS
CELCCGLRNPMFQHLVLFEATSNQEVIEILDGFVLKLQSALQADELGVDSLVAVDLRSWF
LKELGVDMPVLKIFNAASIRELLATAAEVLPESLIVPMSYGQSRFWFLDHMVEDKT-AFN
ITPTFELSGRLRIEEFANAVQTAAQHHEALRTFFMEAHVFKLSDGEIMRIRLLSLHPEKH
WIIFGFHHINMDGISFEVFWSDVEKAYQGLQYPDFTMRQLREYEEGDLA-YWRAQYIPLL
PFAQIRLDVGLSDSIDRCCRMFKSTPFHLHLAVWKTLLLRFFDEEVCIGLGDGNR-TDIL
RSMGLFLNLLPVRFSQ-SFGESLKEVRNITQGAFAHSRVPFDVILTELNVPRSASHNPLC
QTLFNYRPFCGCVADGETSFDLGLDVGN--VGAGLSAQKSLYGNLLRSFLQNP--ATRLN
WPYPITIVHRLDEVALRRVALKNLSYAEVQRRIDVIANELTRVGVFQSPSADWICSLMAI
LRVGGTYIPLDKKRLAMIMKETQAPTVLVDTNSAVIMYTSGSTGVPKGIMIAHSAYVHHV
QLHQSSYAWDASLWQIMVSLCSGATLVIASRGDPVALTRLIVSENVTCTLATPTEYLAWM
RHGSRLSTAVCGGEFMSSGLIKEIKNLLKLINAYGPAEISVACPNYSVYIVDENSNPVPI
GVPGEVVVGGAGVAQGYLDTAERFSN-DLYASYWTTIHRTGDRGKLDGGLILLGRLDGDN
QIKLRGIRINIEEIETSIVSSSAGAISQAVVSVRFIVAFAVMFLAHLLPLPRHMRPAAII
PVKNIPQNTSGKIDRVAVSLRQLWQQAL-PSDFFHVGGSSLALVNLQALIKENLGA-SMA
LYQLFESSSLRGMASRIVNWDTEVEVTVVLTGATGFLGKEILRRLIDDGKVSSIHCLAVK
VHLHYGDLGAPQLGLSADIVIHNGADVSFMKTYQTLKLINVASTKEIVKLALP--RRIPF
HFVSSAGVARLGYIAAKWVSEVYLEHINRQFGLPVWIHRPSSIDLMGNVMRFTKETQKVP
GVFDLISVQSAAGQLYLYESGEMKIFQIVSLGMSVLLGEYL
>XP_016600015.1_Acyl_transferase/acyl_hydrolase/lysophospholipase_Penicillium_expansum 2741 bp
EPIAIVGSACRFPGDATTPSWDLLKAPRDVLSEIYHPDGLHHGTTNVRHSYLLSDRLFDA
QFFGTKPVEANSI--DPQQRLLLETVYEGIETSGIPMEGSNTGVYVGLNDYADMLQNFPT
YF-ASGTARSILSNRVSYFFDWRGPSMTIDTACSSSLIALHQAVQSLRSGETDVAAAGTN
LLLGPEQYIAESKLKMLSPTGRSRMWDKRADGYARGDGIAAVILKPLSAALANGDHIECI
VRETGANQDGR--TKGITMPNPVAQADLIRTTYARAGLDLSKPTDRPQYFEAHGTGTPAG
DPVEAEAISTAFFLYVGSIKTVIGHTEGTAGLAAVLKASLALQHAVIPPNLLLNELSSTV
LPFYSD--LEILQ-VAKEWPRRASVNSFGFGGANAHAILEAFVSPFNFSASSEKSLLANI
AAYAAYLRVKPRDLSWTLNCRRSTLPVRLSVTASSP-QELAAKLDP-KLLGVFTGQGAQW
AGMGAELRLDRSLQELPHRPVWLLREELGKDKSSSRIGEAAFSQPLCTAIQVALVQLIRA
ANIKLTAVVGHSSGEIAAAYAAEYL-NEEDAIRIAYYRGGAMMATGTSFEDAKELCEMPS
LENR-ICVAASNSSASITLSGDADAIDEAREILEDEKKFARLLKVDKAYHSHHMLSCAGP
YITAVR-KCGVWISSVYWSNNMVKPVLFSQAVTYAGPFDMALEIGPHPALKGPAMQTIQE
QTLPYTGTLSRGKNDSEALSSALGALWVDFAGFEMKALPSYSWDHDRVYWHESRLSAAIR
TEKHSLLGVKCPDG-TENELRWRNYLHPREVSWLAHHQVQGQMVFPAAGYISAAVESVV-
QLIDFHDVVIGQALVLN-GGVETIFRLSIDASFSCHSASATLQIILGFLDLEADRFYNSV
SDLGFGYTGPFQALSNLRRKMDEASGLIIHPASLDGAIQSIMLAYSFPGDGRLRTLYLPT
RIDRLRLNLRFYSAVLSGDVDIFSADT-LVQLEGLHTTPLSPFFTEVVW-ERVAHFYFKK
LFLSYVEHSVANEPEWANDTIDPILDRDIKVLSAVGKSLSAIIRDTNL--LE-ILMHDNM
LAEFYSKTLGIVAQAARQISHRYPHVNVLEI-G-AGAGATSDRVMREMGSSFASYTYTDI
VDSQFDEARERFSSRMAFKVLDIEKDIGEQEYEEGCFDL-VIAPLALYATRKLEATLTNV
RRLLKPGGYLIMLELTDPDVMRFGLILGGLPGWWLGYE-EGRTLSPCVSMQKSGFSAFEA
LVSPFSVMVTQAVDHRINFLRDPLLTIIGGASSLGD-LLPVMGTVISLIEL-DPVLKHMT
PAGLNSFQELFKQSKNVLWLGHGAQGENPYGNMFVGVQRTLAMEMTHLHIHFLNLIATKL
LHLVPRFHLDNDRYNSSRRLII--KDV--AHSLLRAVYFLVVGNGERVVALSFLALSMLT
LAVLDPLSPVLLLT-THPNSTRRVVNMSAVQVRPATKQVKFSKDKTYWLVGLTGGLGLSL
CQWMIGQGARYIALSSRNPNIDDQWLQRMAANGCTVRVNDITNRESVQVTDSMPPIAGVA
QGAMVLQDTMFIDLDLPRLEKVLRPKVEGSILLDELFPELEFMVFFSSMAAMTGNPGQVA
YNAANMFMASLAAQRRSRGLAAHAINIGAIVGNGYVTRELYRVGMSEQDFHEVFAEGVLS
CELCCGLRNPMFQHLVLFEATSNQEVIEILDGFVLKLQSALQADELGVDSLVAVDLRSWF
LKELGVDMPVLKIFNAASIRELLATTAEVLPESLIVPMSYGQSRFWFLDHLVEDKT-AFN
ITPTFELSGRLRIEEFANAVQTAAQHHEALRTFFMEAHVFKLSDGEIMRVRLLSLNPEKH
WIIFGFHHINMDGISFEVFWSDVEKAYEGLQYPDFTMRQLREYEEGDIA-YWRAQYIPLL
PFAQIRLDISLSDSIDRCCRMFNSTPFHFHLAVWKTLLLRFFDEDVSIGLGDGNR-TDIL
RSMGLFLNLLPVRFFQ-SFGESLKEVRNITQDAFGHSRVPFDVILTELNVPRSASHNPLC
QTLFNYRPFCGCVADGETSFDLGLDVGN--VGAGLSAQKSLYGNLLRSFLQNP--ATRVA
WPYSLIIV---DEVALRRVALKSLSYAEVQRRIDAIGHELTRVGVFQSPSADWICSLMAI
LRVGGAYIPLDKKRLAMIMKETHAPMVLVDTNSAVIMYTSGSTGVPKGVMIAHSAYVHQV
QLHQSSYAWDASLWQIMVSLCSGATLVIASRGDPVALTRLIASENVTCTLATPTEYLTWV
RHGSRLSTAICGGEFMPSGLIKEIKNLLKLINAYGPAEISVACPNYSVYIVDENLNPVPI
GVPGEVVVGGAGVAQGYLDTTERFSN-DLYASDWTTIHRTGDRGKLDGGLILLGRLDGDN
QIKLRGIRINIEEIETAIVSSSAGAITQAVVSIRFLVAFATMFLARLLPLPRHMRPAAII
PVENIPQNTSGKTDHVAVSLRQLWQQAL-PSDFFHVGGSSLALVNLQALIKEKLGA-TMA
LYQLFEASSLSAMAARIVNWDTEVEVTVVLTGATGFLGKEILRRLIQDGKVSLIHCLAVK
VHLHYGDLGAPQLGLSADIVIHNGADVSFMKTYQTLKLINVASTKELVKLALP--RCVPF
HFVSSAGVARLGYIAAKWVSEVYLEHINRQFGLPVWIHRPSSIDLMGNVMRFTKETQKVP
GVFDLISVQSAASQLYLYESGETKIFQIVSLGMSVLLGEYL
>KGO44322.1_Acyl_transferase/acyl_hydrolase/lysophospholipase_Penicillium_expansum 2741 bp
EPIAIVGSACRFPGDATTPSWDLLKAPRDVLSEIYHPDGLHHGTTNVRHSYLLSDRLFDV
QFFGTKPVEANSI--DPQQRLLLETVYEGIETSGIPMEGSNTGVYVGLNDYADMLQNFPT
YF-ASGTARSILSNRVSYFFDWRGPSMTIDTACSSSLIALHQAVQSLRSGETDVAAAGTN
LLLGPEQYIAESKLKMLSPTGRSRMWDKRADGYARGDGIAAVILKPLSAALANGDHIECI
VRETGANQDGR--TKGITMPNPVAQADLIRTTYARAGLDLSKPTDRPQYFEAHGTGTPAG
DPVEAEAISTAFFLYVGSIKTVIGHTEGTAGLAAVLKASLALQHAVIPPNLLLNELSSTV
LPFYSD--LEILQ-VAKEWPRRASVNSFGFGGANAHAILEAFVSPFNFSASSEKSLLANI
AAYAAYLRVKPRDLSWTLNCRRSTLPVRLSVTASSP-QELAAKLDP-KLLGVFTGQGAQW
AGMGAELRLDRSLQELPHRPVWLLREELGKDKSSSRIGEAAFSQPLCTAIQVALVQLIRA
ANVKLTAVVGHSSGEIAAAYAAEYL-NEEDAIRIAYYRGGAMMATGTSFEDAKELCEMPS
LENR-ICVAASNSSASITLSGDADAIDEAREILEDEKKFARLLKVDKAYHSHHMLSCAGP
YITAVR-KCGVWISSVYWSNNMVKPVLFSQAVTYAGPFDMALEIGPHPALKGPAMQTIQE
QTLPYTGTLSRGKNDSEALSSALGALWVDFAGFEMKALPSYSWDHDRVYWHESRLSAAIR
TEKHSLLGVKCPDG-TENELRWRNYLHPREVSWLAHHQVQGQMVFPAAGYISAAVESVV-
QLIDFHDVVIGQALVLN-GGVETIFRLSIDASFSCHSASATLQIILGFLDLEADRFYNSV
SDLGFGYTGPFQALSNLRRKMDEASGLIIHPASLDGAIQSIMLAYSFPGDGRLRTLYLPT
RIDRLRLNLRFYSAVLSGDVDIFSADT-LVQLEGLHTTPLSPFFTEVVW-ERVAHFYFKK
LFLSYVKHSVANEPEWANDTIDPILDRDIKVLSAVGKSLSAIIRDTNL--LE-ILMHDNM
LAEFYSKTLGIVAQAARQISHRYPHVNVLEI-G-AGAGATSDRVMREMGSSFASYTYTDI
VDSQFDEARERFSSRMAFKVLDIEKDIGEQEYEEGCFDL-VIAPLALYATRKLEATLTNV
RRLLKPGGYLIMLELTDPDVMRFGLILGGLPGWWLGYE-EGRTLSPCVSMQKSGFSAFEA
LVSPFSVMVTQAVDHRINFLRDPLLTIIGGASSLGD-LLPVMGTVISLIEL-DPVLKHMT
PAGLNSFQELFKQSKNVLWLGHGAQGENPYGNMFVGVQRTLAMEMTHLHIHFLNLIATKL
LHLVPRFHLDNDRYNSSRRLII--KDV--AHSLLRAVYFLVVGNGERVVALSFLALSMLT
LAVLDPLSPVLLLT-THPNSTRRVVNMSAVQVRPATKQVKFSKDKTYWLVGLTGGLGLSL
CQWMIGQGARYIALSSRNPNIDDQWLQRMAANGCTVRVNDITNRESVQVTDSMPPIAGVA
QGAMVLQDTMFIDLDLPRLEKVLRPKVEGSILLDELFPELEFMVFFSSMAAMTGNPGQVA
YNAANMFMASLAAQRRSRGLAAHAINIGAIVGNGYVTRELYRVGMSEQDFHEVFAEGVLS
CELCCGLRNPMFQHLVLFEATSNQEVIEILDGFVLKLQSALQADELGVDSLVAVDLRSWF
LKELGVDMPVLKIFNAASIRELLATTAEVLPESLIVPMSYGQSRFWFLDHLVEDKT-AFN
ITPTFELSGRLRIEEFANAVQTAAQHHEALRTFFMEAHVFKLSDGEIMRVRLLSLNPEKH
WIIFGFHHINMDGISFEVFWSDVEKAYEGLQYPDFTMRQLREYEEGDIA-YWRAQYIPLL
PFAQIRLDISLSDSIDRCCRMFNSTPFHFHLAVWKTLLLRFFDEDVSIGLGDGNR-TDIL
RSMGLFLNLLPVRFFQ-SFGESLKEVRNITQDAFGHSRVPFDVILTELNVPRSASHNPLC
QTLFNYRPFCGCVADGETSFDLGLDVGN--VGAGLSAQKSLYGNLLRSFLQNP--ATRVA
WPYSLIIV---DEVALRRVALKSLSYAEVQRRIDAIGHELTRVGVFQSPSADWICSLMAI
LRVGGAYIPLDKKRLAMIMKETHAPMVLVDTNSAVIMYTSGSTGVPKGVMIAHSAYVHQV
QLHQSSYAWDASLWQIMVSLCSGATLVIASRGDPVALTRLIASENVTCTLATPTEYLTWV
RHGSRLSTAICGGEFMPSGLIKEIKNLLKLINAYGPAEISVACPNYSVYIVDENLNPVPI
GVPGEVVVGGAGVAQGYLDTTERFSN-DLYASDWTTIHRTGDRGKLDGGLILLGRLDGDN
QIKLRGIRINIEEIETAIVSSSAGAITQAVVSIRFLVAFATMFLARLLPLPRHMRPAAII
PVENIPQNTSGKTDHVAVSLRQLWQQAL-PSDFFHVGGSSLALVNLQALIKEKLGA-TMA
LYQLFEASSLSAMAARIVNWDTEVEVTVVLTGATGFLGKEILRRLIQDGKVSLIHCLAVK
VHLHYGDLGAPQLGLSADIVIHNGADVSFMKTYQTLKLINVASTKELVKLALP--RCVPF
HFVSSAGVARLGYIAAKWVSEVYLEHINRQFGLPVWIHRPSSIDLMGNVMRFTKETQKVP
GVFDLISVQSAASQLYLYESGETKIFQIVSLGMSVLLGEYL
>KOS45924.1_hypothetical_protein_ACN38_g3140_Penicillium_nordicum 2741 bp
EPIAIVGSACRFPGDATTPSWDLLKAPRDVLNEIYHPDGLHHGTTNVRHSYLLSDRLFDA
QFFGTKPVEANSI--DPQQRLLLETVYEGLETSGIPMEGSNTGVYVGLNDYADMLQNFPT
YF-ASGTARSILSNRLSYFFDWRGPSMTIDTACSSSLIALHQAVQSLRSGETDVAAAGTN
LLLGPEQYIAESKLKMLSPTGRSRMWDKGADGYARGDGIAAVILKPLSAALANGDHIECI
VRETGANQDGR--TKGITMPNPVAQADLIRTTYARAGLDLSKPTDRPQYFEAHGTGTPAG
DPVEAEAISTAFFLYVGSIKTVIGHTEGTAGLAAVLKASLALQHAVIPPNLLLNELSSTV
LPFYSD--LEILQ-VAKEWPRRASVNSFGFGGANAHAILEAFVSPFNFSASSEKSLLANI
AAYSTYLRINIRNLSWTLNSRRSTLPVRLSVSASSP-EELAARLDP-KLLGVFTGQGAQW
ARMGAELRLDRSLQELPHRPVWSLREELGKDKSSSRIGEAAFSQPLCTAIQIALVQLLWA
ANLKLTAVVGHSSGEIAAAYAAGYL-NEEDAIRIAYYRGGAMMAAGTSFEDAKELCEMPS
LANR-ICVAASNSSTSVTISGDADAINEARETLEDEKKFARLLKVDKAYHSHHMLSCAAP
YIAAVR-KCGVWISSVYWINNMVKPVLFSQAVTYAGPFDMALEIGPHPALKGPAMQTIQE
QPLPYTGTLNRGKNDSEAFSSTLSALWVDFTGFEMKTLPSYSWDHDRVYWHESRSSTAIR
TERHPLLGVKCPDG-TDNEVRWRNYLHPREVPWLAHHQVQSQMVFPAAGYISAAVESVV-
QLIDFHDVVIGQALVLN-GGVETIFRLSIDASFSCHSASATMKIILGFLDLESDRFYNSV
FELGFGYTGPFQALSTLRRKMDEASGLIIHPASLDGAIQSIMLAYSFPGDGRLRTLYLPT
RIDRLRINLPFYSAVLSGDVDIFSADT-LVQLEGLHTTPLSPFFTKVIW-ERVAHFHFKK
LLLSYAKHSVANGPEWANDTMEPILDRDIKLLSAVGENLPAIIRDMNL--LE-ILMRDNM
LAEFYANTFGIVAQAARQIGHRYPHVNVLEI-G-AGAGATSDRVMRAMGSSFASYTYTDI
LDSQFDDARERFSSRMAFKVLDIEKDIGEQDYEDGCFDL-VIAPIALYATRRLEVTLTNV
RRLLKPGGYLIMLELTNSDVMRFGLILGGLPGWWLGYE-EGRTLSPCVSMQKAGFSGFEA
LVSPFSVMVTQAVDLRVNFLRDPLLTIIGGASSLGD-LLPVMGSVISLIEL-DPVLKHMS
PENLKSFQELFKQSKNVLWLGHGAQGENPYGNMFAGVQRTLAMEMTHLHIHFLNLIATKL
LHLVPRFRLDNDRYNSSRRLII--HRV--EHSLLRAIYFLVVGNGERVIALSFLALSMLT
LAVLDSFAPVLLLT-THPNSTRRLVNMGAVQIRPATKKVKFSKDKTYWLVGLTGGLGLSL
CQWMIGQGARYIALSSRNPNIDDQWLQRMAANGCTVRVNDITNRESVQATETMPPIAGVA
QGAMVLQDTMFIDLDLPRLEKVLRPKVEGSTLLDELFPDLEFMVFFSSMAAMTGNPGQVA
YNAANMFMASLAAQRRNRGLAAHAINIGAIVGNGYVTRELYRVGMSEQDFHEVFAEGVLS
CELCCGLRNPMFQHLVLFEATSNQEVIEILDGFVLKLQSALQADELGVDSLVAVDLRSWF
LKELGVDMPVLKIFNAASIRDLLATAVEVLPESLIVPMSYGQSRFWFLEHLVEDKT-AFN
ITPSFELSGRLRIEEFGNAVQTAAQHHEALRTFFMEAHVFRLSDGEIMRVRLLSLNPEKH
WLIFGFHHINMDGISFEVFLSDVEKAYQGLQYPDFSMRQLREYEEGDLT-YWRAQYIPLL
PFAQIRLDVSLSDSIDRCCRMFKSTPFHFHLAVWKTLLLRFFDTDVCIGIGDGNR-TDIL
LSMGLFLNLLPVRFSQ-SFGESLKEVRNITQGAFSHSRVPFDVILTELNVPRSASHNPLC
QTLFNYRPFCGCLADGETSFDLGLDVGN--VGAGLSAQKSLYGNLLRSFLQNP--ATRVT
WPYAMSIVHRLDEVALRRVALKPLTYAEIQRRIDVIAHELTRVGVFQSPSADWICSLIAI
LRVGGAYIPLDKKRLAMIMKETQAPMVLVDTNSAVIMYTSGSTGVPKGIMIAHSAYVHHV
QLHQSSYAWDASLWQIMVSLCSGATLVIASRGDPVAITQLIASENVTCTLATPTEYLAWV
RHGSRLSTAICGGEFMSNGLIEEIKNLLKLINAYGPAEISVACPNYSVYIVDETLNPVPI
GVPGEVVIGGAGVSQGYLDTTERFSN-DRYASNWTTIHHTGDRGKLDGGLILLGRMDGDN
QIKLRGIRINIEEIETAIVSSSAGVITQAVVSVRFLVAFVLMFLARHLPLPHHMRPAAII
PVESFPQNASGKTDRAAISLRHLWEQAL-PSDFFHVGGSSLALVNLQALIKENLGA-SMH
LYQLFEASTLRGMAAMIVNWDTEVEVTVVLTGATGFLGKEILRRLIEDEKVSSIHCLAVK
VHLHFGDLGAPQLGLSADIVIHNGADVSFMKTYRTLKLINVASTKELVKLALP--RRIPF
HFVSTAGVARLGYVAAKWVSEVYLERINRQFGLPVWIHRPSSIDLMGNVMRFTKTIQKVP
GVFDLISVQSAASQLYLYESGEMKIFQIVSLGMSVLLGEYL
>XP_038926037.1_uncharacterized_protein_LCP9604111_8063_Penicillium_roqueforti 2741 bp
EPIAIVGSACRFPGDATTPSWDLLRSPRDVLSEIYHPDGLHHGTTNVRHSYLLSDRLFDA
QFFGTKPVEANSI--DPQQRLLLETVYEGLETSGIPMEGSNTGVYVGLNDYADMLQNFPT
YF-ASGTARSILSNRVSYFFDWRGPSMTIDTACSSSLIALHQAVQSLRSGETDVAAAGTN
LLLGPEQYIAESKLKMLSPTGRSRMWDKDADGYARGDGIAAIILKPLSAALANGDHIECI
VRETGANQDGR--TKGITMPNPMAQADLIRTTYARAGLDLSNPTDRPQYFEAHGTGTPAG
DPVEAEAISTAFFLYVGSIKTVIGHTEGTAGLAAVLKASLALQHAVIPPNLLLNELSSTV
LPFYND--LEILQ-VAKEWPRRASVNSFGFGGANAHAILEEFVLPFNFSASSEKSLLTNI
AAYSAYLRVNIRDLSWTLNCRRSTLPVRLSVSASSL-GELAAGLDP-KLLWVFTGQGAQW
ARMGAELRLDRSLRDLPHRPVWSLRGELVKDKFSSRIGEAAFSQPLCTAIQIALVQLLRA
ANVKPTAVVGHSSGEIAAAYAAGYL-NEEDAIRIAYYRGGAMMAAGTSFEDAKELCEMPS
LENR-ICVAASNSSASVTLSGDADAIDEAREILEDEKKFARLLKVDKAYHSHHMLSCAAP
YIAAIR-TCGIWISSVYWSNNMVKPVLFSQAVTYAGPFDMALEIGPHPALKGPSMQTIQE
QTLPYTGTLNRGKKDSEAFSSALGALWVDFAGFEMKALPSYSWDHDRVYWHESRSSTAIR
TEKHPLLGVKCPDG-TDNELRWRNYLHPREVPWLAHHQVQGQMVFPAAGYISAAVECIV-
QLIDFHDVVIGQALVLN-GGVETIFRLSIDASFACHSASAAIQIILGFLDLEADRFYNSV
SELGFGYTGPFQALFNLRRKMDEASGLIIHPASLDGAIQSIMLAYSFPGDGRLRTLYLPT
RIDRLRLNLPFYSAVLSGDVDIFSADT-LVQLEGLHTTPLSPFFTEVVW-ERVAHFYLKK
LFLSYVEHSVANGAEWANDTMDPILNRDIKALCSVGENLPAVIRDQNL--LE-ILMRDNM
LAEFYAKTLGIIAQTARQIGHRYPHVNVLEI-G-AGAGATSERVLRAMGSSFTSYTYTDI
LDSQFDNARERFSSRMAFKLLDIEKDIGEQDYEEGCFDL-VIAPLALYATRNLESTLTNV
RRLLKPGGYLVMLELTDSDVMRFGLIFGGLPGWWLGYK-EGRTLSPCISMQKTGFSGFEA
LLSPFSVMITQAVDHRVNFLRDPLLTIIGGAGSLDD-LLPVMGSVISLIEL-DPVLRHMS
PNNLRSFQELFKQSKNVLWVGHGAQGENPYGNMFTGVQRTLAMEMTHLHIHFLNLIATKL
LHLVPRFRLNNDRYNSSRRLII--KEV--EHSFLRAVYFLLVGNGERVVALSFLALSMLI
LAVLDPLAPVLLLT-THPNSTRRLVNMSAVQVRPATKAVKFSKDKTYWLVGLTGGLGLSL
CQWMIGQGARYIALSSRNPKIDDQWLQRMAANGCTVRVNDITNRESVQATETMPPIAGVA
QGAMVLQDTMFIDLDLPRLEKVLRPKVEGSILLDELFPELEFMVFFSSMAAMTGNPGQVA
YNAANMFMASLAAQRRNRGLAAHAINIGAIVGNGYVTRELYRVGMSEQDFHEVFAEGVLS
CELCCGLRNPIFQHLVLFEATSNQEVIEILDSFVLKLQSALQADELGVDSLVAVDLRSWF
LKELGVDMPVLKIFNAASIRELLATAAEVLPESLILPMSYGQSRFWFLEHLVEDKT-AFN
ITPTFELSGRLRIQEFANAVKATGQHHEALRTFFMKAHVFNLSDGEVMRVQLLSLDLEKH
WIIFGFHHINMDGISFEVFWSDVEKAYQGLQYPDFTMRQLREYEEGDIA-YWRAQYIPLL
PFAHIRLDVSLSDSIDRCCRMFKSTPFHFHLAVWKTLLLRFFDKEVCIGLGDGNR-TDIL
RSVGLFLNLLPVRFSQ-SFGESLKEVRNITQGAFSHSRVPFDVILTELNVPRSASHNPLC
QTLFNYRPFCGCVADGETSFDLGLDVGN--VGAGLSAQTSLYGNILRSFLQNP--ATRVT
WPWPVTIVHRLDEVASRRVALRNLTYSEVQRRIDVIANELTRVGILQSPSADWICSLMAI
LRVGGVYIPLDTKRLAMIMKETQAPMVLVDTKSAVIMYTSGSTGVPKGIMIAHSAYVHHV
QLHQSSYAWDASLWQIMVSLCSAATLVIASRGDPIALTRLIASENVTCTLATPTEYLAWL
RYGSRLSTAVCGGEFMPSGLIKEIKNLLKLINAYGPAEISVACPNYSVYIVDQTLNPVPI
GIPGEVVVGGAGVAQGYLDTAERFSS-DRYASDWTTIHRTGDRGKLDGGLILLGRMDGDN
QIKLRGIRINIEEIETAIVSSSAGAITQAVVSVRFLVAFVIMFLARLLPLPPHMKPAAII
PVESIPQNTSGKTDRVAVSLRQLWRQAL-PSDFFHVGGSSLALVNLQVLIQEKFGT-SMA
LYQLFEASSLRGMAARIVNWDAEIEVTVVLTGATGFLGKEILRGLIHDENVLSVHCLAVK
VHLHYGDLGAPQLGLSADIVIHNGADVSFMKTYQTLKLINVASTKEIVKLALP--RRIPL
HFVSSAGVARLGYIAAKWVSEIYLEHVNRRFGLPVWIHRPSSIDLMGNVMRFTKETQKVP
GVFDLVSVQSAARQLYLYESGETKIFQVVSLGMSVLLGEYL
>CDM26192.1_Beta-ketoacyl_synthase_Penicillium_roqueforti_FM164 2741 bp
EPIAIVGSACRFPGDATTPSWDLLRSPRDVLSEIYHPDGLHHGTTNVRHSYLLSDRLFDA
QFFGTKPVEANSI--DPQQRLLLETVYEGLETSGIPMEGSNTGVYVGLNDYADMLQNFPT
YF-ASGTARSILSNRVSYFFDWRGPSMTIDTACSSSLIALHQAVQSLRSGETDVAAAGTN
LLLGPEQYIAESKLKMLSPTGRSRMWDKDADGYARGDGIAAIILKPLSAALANGDHIECI
VRETGANQDGR--TKGITMPNPMAQADLIRTTYARAGLDLSNPTDRPQYFEAHGTGTPAG
DPVEAEAISTAFFLYVGSIKTVIGHTEGTAGLAAVLKASLALQHAVIPPNLLLNELSSTV
LPFYND--LEILQ-VAKEWPRRASVNSFGFGGANAHAILEEFVLPFNFSASSEKSLLTNI
AAYSAYLRVNIRDLSWTLNCRRSTLPVRLSVSASSL-GELAAGLDP-KLLWVFTGQGAQW
ARMGAELRLDRSLRDLPHRPVWSLRGELVKDKFSSRIGEAAFSQPLCTAIQIALVQLLRA
ANVKPTAVVGHSSGEIAAAYAAGYL-NEEDAIRIAYYRGGAMMAAGTSFEDAKELCEMPS
LENR-ICVAASNSSASVTLSGDADAIDEAREILEDEKKFARLLKVDKAYHSHHMLSCAAP
YIAAIR-TCGIWISSVYWSNNMVKPVLFSQAVTYAGPFDMALEIGPHPALKGPSMQTIQE
QTLPYTGTLNRGKKDSEAFSSALGALWVDFAGFEMKALPSYSWDHDRVYWHESRSSTAIR
TEKHPLLGVKCPDG-TDNELRWRNYLHPREVPWLAHHQVQGQMVFPAAGYISAAVECIV-
QLIDFHDVVIGQALVLN-GGVETIFRLSIDASFACHSASAAIQIILGFLDLEADRFYNSV
SELGFGYTGPFQALFNLRRKMDEASGLIIHPASLDGAIQSIMLAYSFPGDGRLRTLYLPT
RIDRLRLNLPFYSAVLSGDVDIFSADT-LVQLEGLHTTPLSPFFTEVVW-ERVAHFYLKN
LFLSYVEHSVANGAEWANDTMDPILNRDIKALCSVGENLPAVIRDQNL--LE-ILMRDNM
LAEFYAKTLGIIAQTARQIGHRYPHVNVLEI-G-AGAGATSERVLRAMGSSFTSYTYTDI
LDSQFDNARERFSSRMAFKLLDIEKDIGEQDYEEGCFDL-VIAPLALYATRNLEATLTNV
RRLLKPGGYLVMLELTDSDVMRFGLIFGGLPGWWLGYK-EGRTLSPCISMQKTGFSGFEA
LLSPFSVMITQAVDHRVNFLRDPLLTIIGGAGSLDD-LLPVMGSVISLIEL-DPVLRHMS
PNNLRSFQELFKQSKNVLWVGHGAQGENPYGNMFTGVQRTLAMEMTHLHIHFLKLIATKL
LHLVPRFRLNNDRYNSSRRLII--KEV--EHSFLRAVYFLLVGNGERVVALSFLALSMLI
LAVLDPLAPVLLLT-THPNSTRRLVNMSAVQVRPATKAVKFSKDKTYWLVGLTGGLGLSL
CQWMIGQGARYIALSSRNPNIDDQWLQRMAANGCTVRVNDITNRESVQATETMPPIAGVA
QGAMVLQDTMFIDLDLPRLEKVLRPKVEGSILLDELFPELEFMVFFSSMAAMTGNPGQVA
YNAANMFMASLAAQRRNRGLTAHAINIGAIVGNGYVTRELYRVGMSEQDFHEVFAEGVLS
CELCCGLRNPIFQHLVLFEATSNQEVIEILDSFVLKLQSALQADELGVDSLVAVDLRSWF
LKELGVDMPVLKIFNAASIRELLATAAEVLPESLILPMSYGQSRFWFLEHLVEDKT-AFN
ITPTFELSGRLRIQEFANAVKATGQHHEALRTFFMKAHVFNLSDGEVMRVQLLSLDLEKH
WIIFGFHHINMDGISFEVFWSDVEKAYQGLQYPDFTMRQLREYEEGDIA-YWRAQYIPLL
PFAHIRLDVSLSDSIDRCCRMFKSTPFHFHLAVWKTLLLRFFDKEVCIGLGDGNR-TDIL
RSVGLFLNLLPVRFSQ-SFGESLKEVRNITQGAFSHSRVPFDVILTELNVPRSASHNPLC
QTLFNYRPFCGCVADGETSFDLGLDVGN--VGAGLSAQTSLYGNILRSFLQNP--ATRVT
WPWPVTIVHRLDEVASRRVALRNLTYSEVQRRIDVIANELTRVGILQSPSADWICSLMAI
LRVGGVYIPLDTKRLAMIMKETQAPMVLVDTKSAVIMYTSGSTGVPKGIMIAHSAYVHHV
QLHQSSYAWDASLWQIMVSLCSAATLVITSRGDPIALTRLIASENVTCTLATPTEYLAWL
RYGSRLSTAVCGGEFMPSGLIKEIKNLLKLINAYGPAEISVACPNYSVYIVDQTLNPVPI
GIPGEVVVGGAGVAQGYLDTAERFSS-DRYASDWTTIHRTGDRGKLDGGLILLGRMDGDN
QIKLRGIRINIEEIETAIVSSSAGAITQAVVSVRFLVAFVIMFLARLLPLPPHMKPAAII
PVESIPQNTSGKTDRVAVSLRQLWRQAL-PSDFFHVGGSSLALVNLQVLIQEKFGT-SMA
LYQLFEASSLRGMAARIVNWDAEIEVTVVLTGATGFLGKEILRGLIHDENVLSVHCLAVK
VHLHYGDLGAPQLGLSADIVIHNGADVSFMKTYQTLKLINVASTKEIVKLALP--RRIPL
HFVSSAGVARLGYIAAKWVSEIYLEHVNRRFGLPVWIHRPSSIDLMGNVMRFTKETQKVP
GVFDLVSVQSAARQLYLYESGETKIFQVVSLGMSVLLGEYL
>OQE15068.1_hypothetical_protein_PENFLA_c034G04575_Penicillium_flavigenum 2741 bp
EPIAIVGSACRFPGDATTPSWDLLKAPRDVLSEIYHPDGLHHGTTNVRHSYLLSDRLFDA
QFFGTKPVEANSI--DPQQRLLLETVYEGLETSGIPMEGSNTGVYVGLNDYADMLQNFPT
YF-ASGTARSILSNRVSYFFDWRGPSMTIDTACSSSLIALHQAVQSLRSGEIDVAAAGTN
LLLGPEQYIAESKLKMLSPTGRSRMWDKGADGYARGDGIAAVILKPLSAALANGDHIECI
VRETGANQDGR--TKGITMPNPVAQADLIRTTYARAGLDLSKPTDRPQYFEAHGTGTPAG
DPVEAEAISTAFFLYVGSIKTVIGHTEGTAGLAAVLKASLALQHAVIPPNLLLNELSSTV
LPFYND--LEILQ-VAKEWPRRASVNSFGFGGANAHAILEAFVSPFNFSASSEKSLLANV
AAYSAYLRINMRDLSWTLNCRRSTLPVRLSVCASSP-GELATRLDP-KLLGVFTGQGAQW
ARMGAQLRLDRYLQEIPHRPVWSLRDELLKDKSCSRIGEAAFSQPLCTAIQIALVQLLRA
ANLKLTAVVGHSSGEIAAAYAAGYL-NEQDAMRIAYYRGGAMMAAGTSFEDAKELCEMPS
LENR-ICVAASNSSASVTLSGDADAIDEAKEILEDEKKFARLLKVDKAYHSHHMLSCAAP
YIAAIR-KCGVWVSSVYWSNNMVKPVLFSQAVTYAGPFDLALEIGPHPALKGPAMETIQE
ETVPYTGTLNRGRNDSEAFSSALGALWVDFAEFGMKALPSYSWDHDRVYWHESRSSTAIR
TERHPLLGVKCPDG-TDNELRWRNYLHPREVPWLAHHQVQGQMVFPAAGYISAVVESIV-
QLIDFHDVIIGQALVLN-GGVETIFRLSIDASFTCHSASATLKIVLGFLDLEADRFYKSV
SELGFGYTGPFQALSNLRRKMDEASGLIIHPASLDGAIQSIMLAYSFPGDGRLRTLYLPT
RIDRLRLNLPFYSAVLSGDVDVLSTDT-LLQLEGLHTTPLSPFFTEVIW-ERVAHFYFRK
LLLSYVEHSVANGQEWANDTMAPILDHDIKALCAVGENLAAVIADMNL--LE-ILVHDNL
LAEFYAKTLGIVAQAARQISHRYPHVNVLEI-G-AGAGATSNRVISAMGPSFASYTYTDI
LDSQFDDARERFSSRMAFKVLDIEKDIGEQGYEEVCFDL-VVAPLALYATRKLEATLTNV
RRLLKPGGYLVMLELTDPDLMRFGLILGGLPGWWLGYE-EGRTLSPCISMQKAGFSRFEA
LVSPFSVMVTQAVDHRIDFLRDPLLTIIGGTSSLDD-LLPVMGSVISLIEL-DPVLKHMS
PENLKSFQELFKKSKNVLWLGHGAQGENPYGNMFSGVQRTLAMEMTHLHIHFLNLVATKL
LHLVPRLRLNNDRYNSSRRLII--KEV--EHSMLRAVCFLVVGNDERVIALSFLALSMLT
LAVLDPLSPVLLLT-THPNSTRRLVNMSAVQVRPATKQVRFSKDKTYWLVGLTGGLGLSL
CQWMIAQGARYIALSSRNPNIDDQWLQRMVANGCTVRVNDITNRECVQATETMPPIAGVA
QGAMVLQDTMFIDLDLPRLEKVLRPKVEGSILLDELFPELDFMVFFSSMAAMTGNPGQVA
YNAANMFMASLAAQRRNRGLAAHAINIGAIVGNGYVTRELYRVGMSEQDFHEVFAEGVLS
CELCCGLRNPMFQHLVLFEATSHEEVIEILDGFVLKLQSALQADELGVDSLVAVDLRSWF
LKELGVDMPVLKIFNAASIRELLVAAAEVVPESLIVPMSYAQSRFWFLEHMVEDKA-AFN
ITPTFELSGHLRIAEFSNAVQAAGQHHEALRTFFMEAHVFNLSDGEVMRVRLLSLNPEKH
WIIFGFHHINMDGISFEVFWSDVEKAYQGLQYPDFTLRQLREYEEGDLA-YWRAQYIPLL
PFTQIRLDVSLTDSIDRCCRIFKSTPFHFHLAVWKTLLLRFFNKDVCIGLGDGNR-TDIL
RSMGLFLNLLPVTFSQ-SFGESLKEVRHVTQGAFAHSRVPFDVLLTELNVPRSASHNPLC
QTLFNYRPFCGCVANGETSFDLGLDVGN--VGAGLSVQKSLYGNILRSFLRNP--ATRCY
--WSVTIVHRLDEVALRRVALKELTYVEVQRRIDVIANELTRVGVFQSPSADWICSLMAI
LRVGGAYIPLDKKRLAMIMKETQASMVLVDTNSAVIMYTSGSTGVPNGIMIAHSAYTHHI
QLHQSSYAWDASLWQILVSLCSGATLVIASRGDPVALTRLVASENVTCTLATPTEYLVWL
RHGSRLSTAVCGGEFIPSGLIKEIKNLLRLINAYGPVEISVACPNYSVYIVDANLNPVPI
GVPGEVVVGGAGVAQGYLDTTERFTN-DRYASNWTTIHRTGDRGKLDGGLLLLGRMDGDN
QIKLRGMRMNIEEIEAAIVNSSAGAITQAVVSVRFLVAFAIMFLARLLPLPAHMKPAAII
PVESIPQNTSGKTDRVAVSLRQLWQQAL-PSDFFHVGGSSLALVNLQALIKENFGV-SMA
LYQLFEASSLRGMAARIVNWDTEVEVTVVLTGATGFLGKEILRGLLEDEKVSSVHCLAVK
VHLHYGDLGAPRLGLSADIVVHNGADVSFMKTYQTLKLINVASTKELVKLALP--RRIPF
HFVSSAGVARLGYIAAKWVSEVYLERVNRQFGLPVWIHRPSSIDLMGNVMRFIKEIQKVP
GGFDLISVQSAASQLYLYESGEMKIFQIVSLGMSVLLGEYL
>OQE05273.1_hypothetical_protein_PENVUL_c026G08771_Penicillium_vulpinum 2741 bp
EPIAIVGSACRFPGDATTPSWDLLKAPRDVLSEIYHPDGLHHGTTNVRHSYLLFDRLFDA
QFFGTKPVEANSI--DPQQRLLLETVYEGLETSGIPMEGSNTGVYVGLNDYADMLQNFPT
YF-ASGTARSILSNRVSYFFDWRGPSMTIDTACSSSLIALHQAVQSLRSGETDVAAAGTN
LLLGPEQYIAESKLKMLSPTGRSRMWDKGADGYARGDGVAAVILKPLSAALANGDHIECI
VRETGANQDGR--TKGITMPNPMAQAELIRTTYARAGLDLSKPTDRPQYFEAHGTGTPAG
DPVEAEAISTAFFLYVGSIKTVIGHTEGTAGLAAVLKASLALQHAVIPPNLLLNELSAAV
LPFYND--LEILQ-AAKEWPRRASVNSFGFGGANAHAILEGFLSPFNFSASSEKSLLTNI
AAYSAYLRVNIRDLSWTLNSRRSTLPVRLSVPASSS-GELAARLDP-KLLGVFTGQGAQW
ARMGAELRLDRSLQELPHRPVWSLRDELVKDKSSSRIGEAAFSQPLCTAIQIALVQLLRA
ANLKLTAVVGHSSGEIAAAYAAGYI-SEEDAIRIAYYRGGAMMAAGTSFEDARELCEMPT
LENR-ICVAASNSSASVTLSGDADAIEEAREILEDEKKFARLLKVDKAYHSHHMLSCAAP
YIVAIR-KCGVWISSVYWSNNMVKPVLFSQAVTYAGPFDMVLEIGPHPALKGPAMQTIQE
QTLPYTGTLNRGKNDSEALSSALGALWVDFAGFEMKALPSYSWDHDRVYWHESRSSTAIR
TEKHSLLGVKCPDG-TDNELRWRNYLHPREVSWLAHHQVQGQMVFPAAGYISAAVEAVV-
QLIDFHDVAIGQALVLN-GGVETIFRLSIDASFACHSASATLQIILGFLELESDRFYNSV
SELGFGYTGPFQALSNLRRKMDEASGLIIHPGSLDGAIQSIMLAYSFPGDGRLRTLYLPT
RIDKLRINLSFYSAVLSGDVDIFSADT-LVQLEGLHTTPLSPFFTEVVW-ERVAHFYFKE
LLLSYVEHSVATGPEWANDTMDPILNRDIKALCAVGENLSAIIRDMNL--LE-ILMRDNM
LAEFYAKTLGIIAETARQISHRYPHINVLEI-G-AGAGGTSDRVIRAMGSSFASYTYTDI
LDSQFDDARERFSSRMAFKVLDIEKDIGEQDYEKNCFDL-VIAPLALYATRNLEATLTNV
RRLLKPGGYLIMLELTDADVMRFGLILGGLPGWWLGYE-EGRTLSPCVSMQKAGFSGFEA
LVSPFSVMVTQAVDHRVKFLRDPLLTIIGGASSLGD-LLPVMGSVISLIEL-DPVLKNMS
PENLKSFQELFKQSKIVLWLGHGAQGENPYGNMFAGVQRTLAMEMTHLHIHFVNLIAKKL
LHLVPRFRLNNDRYNSSRRLII--KEV--EHSLLRTVYFLVVGNGERVVALSFIAISMLT
LAVLDPLSPVLLLT-THPKSTRRLVDMGAVQVRPATKQVKFSKDKTYWLVGLTGGLGLSL
CQWMVRQGARYIAISSRNPKIDDQWLQRMSVQGCTVRVNDITNRESVQATATMPPIAGVA
QGAMVLQDTMFIDLDLPRLEKVLRPKVEGSILLDELFPELDFMVFFSSMAAMTGNPGQVA
YNAANMFMASLAAQRRNRGLAGHAINIGAIVGNGYVTRELYRVGMSEQDFHEVFAEGVLS
CELCCGLRNPMFQHLVLFEATSNEEVIEILDGFVLKLQSALQADELGVDSLVAVDLRSWF
LKELGVDMPVLKIFNAASIRELLATAAETLPEALIVPMSYGQSRFWFLEHLVENKT-AFN
ITPTFELSGRLKIEGFANAIHTAAQHHEALRTFFMKAHMFDLSDGEVMRVRLLSLNPEKH
WIIFGFHHINMDGISFEVFWSDVEKAYQGLQYPDFTMRQLREYEEGDLA-YWRAQYIPLL
PFTEIRLDANLSDAIERCCRMFKSTPFHFHLAVWKTLLLRFFDKDVCIGLGDGNR-TDIL
RSIGLFLNLLPVKFSQ-SFGESLKEVRNITQGAFSHSRVPFDVILTELNVPRSVSHNPLC
QIIFNYRPFCGCIADGETSFDLGLDVGN--VGAGLTVQKSLYGNLLQSFVQNP--ATRVT
WPWPMTIVHRLDEIALRRVALKNLTYAEVQRRIDVIANELTRVGVFQSPSVDWICSLMAI
LRVGGAYIPLDKKRLAMIMNETQAPIVLVDMNSAVIMYTSGSTGVPKGIMIAHSAYIHHV
QLHQSSYAWDASLSQIMTSLCSGATLVIAARGDPVALTRLIASENVTCTIATPTEYLTWV
RHGSRWSTAVCGGEFVSSGLMKEINSLFRLINGYGPAEISIACPNYSVYIVDETMNPVPI
GVPGEVVVGGAGVAQGYLDTTAHFSN-DRHASNWTTVHRTGDRGKLDGGLILLGRMDGDN
QIKLRGMRINIEEIETAIISSSAGAITQAVVSVRFLVAFVIMFLRRLLPLPHHMRPSAII
PVESIPQNTSGKTDRVAVSLRQLWQQSL-PSDFFHVGGSSLALVNLQALIKEHLGV-SME
LYQLFEASSLREMAARIVNWDTEVEVTVVLTGATGFLGKEILRGLLEDEKVSFIHCLAVK
VHLHHGDLGAPQLGLSADIVIHNGADVSFMKTYQTLKLINVASTKELVRLALP--RRIPF
HFVSTAGVARLGYIAAKWVSEVYLERINRQFGLPIWIHRPSSIDLMGNVMRFTKETQKVP
GVFDLISVQSAASQLYLYEAGEMTIFEIVSLGMSVLLGEYL
>KXG53375.1_Acyl_transferase/acyl_hydrolase/lysophospholipase_Penicillium_griseofulvum 2741 bp
EPIAIVGSACRFPGDATTPSWDLLKEPRDVLSEIYHPDGLHHGTTNVRHSYLLSDRLFDA
QFFGTKPVEANSI--DPQQRLLLETVYEGLETSGIPMEGSNTAVYVGLNDYADMLQNFPT
YF-ASGTARSILSNRVSYFFDWRGPSMTIDTACSSSLIALHQAVQSLRSGETDVAAAGTN
LLLGPEQYIAESKLKMLSPTGRSRMWDKGADGYARGDGIAAVILKPLSAALADGDHIECI
VRETGANQDGR--TKGITMPNPMAQAELIRTTYARAGLDLSKPTDRPQYFEAHGTGTPAG
DPVEAEAISTAFFLYVGSIKTIIGHTEGTAGLAAVLKASLALQHAVIPPNLLLNELSSTV
RPFYND--LQILQ-VAKEWPRRASVNSFGFGGANAHAILEGFALPFNFSAASEKSLLANI
AAYSAYLRVNIRDLSWTLNTRRSTLPIRLSVSASST-EELAARLDP-KLLGVFTGQGAQW
ARMGAELHLDRSLQELPHRPSWSLRDELIKDKSSSRIGEAAFSQPLCTAVQIALAQLLRT
ANLKLTAVVGHSSGEIAAAYAAGYL-NEEDAIRIAYYRGGAMMAAGTSYEDANELCGMPS
LESR-ICVAASNSSASVTLSGDADAIEEAREILEDEKKFARMLKVDKAYHSHHMLSCSAP
YIAAIR-KCGIWISSVYWSNNMVNPVLFSQAVTYAGPFDMALEIGPHPALKGPALQTIQE
QTLPYTGTLNRGKNDTEALSSALGALWVDFAGFEMKALPSYSWDHDRVYWHESRSSNAIR
TEKHSLLGVKCPDG-TDSELRWRNYLHPREVSWLAHHQVQGQMVFPAAGYISAAVEAIV-
QLIDFHDVVIGQALVLN-GGVETIFRLSIDASFACHSASAILKIILGFLELEGDRFYNSV
SELGFGYTGPFQALSSLRRKMDEASGLIIHPASLDGAIQSIMLAYSFPGDGRLRTLYLPT
RIDRLRLNLPFYSAVLSGDVDMFSADT-LVQLEGLHTTPLSPFFTEVIW-ERVAHFYLKN
LFLSYVDHSVANGPEWANDTMDPILNRDITALCAVGENLSAVIWDMNL--LE-VLTRDNM
LAKFYAKTLGIIAQIARQIGHRYPHINVLEI-G-AGSGATSERVMHAMGSSFASYTYTDI
LDSQFDDARERFTSRMAFKVLDIEKDIDEQGHEQGCFDL-VIASLALYATRNLEATLTNV
RRLLKPGGYLVMLELTDSDVMRFGLILGGLPAWWLGYE-EGRTLSPCVSMQKTGFSGFEA
LVSPFSVMVTQAVDHRVNFLRNPLLTIIGGASSLGD-LLPVMGSVISLIEL-DPVLKNMS
SRDLKSFQELFKQSKNVLWLGYGAQGDNPYGNMFAGVQRTLAMEMTHLHIHFFNLIATKL
LHLVPRFRLNNDRYNSSRRLII--KEV--EHSLLRAVYFLVIGNGDHVIALSVLALSMLT
LAVLDPLSPVLLLT-THPNSTRRLVSMGAVQVRPATKQVKFSKDKTYWLVGLTGGLGLSL
CQWMIGQGARYIAISSRNPKIGDQWLQRMAANGCTVRVNDIMNRESVQATATMPPIAGVA
QGAMVLQDTMFIDLDLPRLEKVLGPKVEGSILLDELFPELDFMVFFSSMAAMTGNPGQVA
YNAANMFMASLAAQRRNRGLAGHAINIGAIVGNGYVTRELYRVGMSEQDFHEVFAEGVLT
CELCCGLRNPMFQHLVLFEATSNDEVIEILDGFLLKLQSALQADELGVDSLVAVDLRSWF
LKELGVDMPVLKIFNAASIRELLATAAETLPEALIVPMSYGQSRFWFLEHLVEDKT-VFN
ITPTFELSGRLKIEDFANAIRTAGQHHEALRTFFMKAHVFNLSDGEIMRIQLLSLNQEKH
WLIFGFHHINMDGISFEVFWSDVEKVYQGLQYADFTMRQLREYEEGDLA-YWRAQYLPLL
PFAQIRLDSSLSDAIERCCRMFKSTPFHFHLAIWKTLLLRFFDKDISIGLGDGNR-TDVL
RSMGLFLNLLPVRFSQ-SFGESLKEVRNITQGAFSHSRVPFDVILTELNVPRSASHNPLC
QTLFNYRPFCGCVADGETSFDLGLDVGN--VGAGLTVQKSLYGNLLQSFVQNP--ATRVT
WPWSMTIVHRLDEIASRRVALKNLTYAEVQRRVDVIANELTRVAVFQSPSSDWICSLMAI
LRVGGAYIPLDKKRLAMIMKETQAPVVLVDTNSAVIMYTSGSTGVPKGIMISHSAYAHHV
QLHQSSYAWDASLWQIMVSLCSGATLVIASRGDPVALTRLIASENVTCTLATPTEYLGWV
RHGSRLSTTVCGGEFMTSGLIKEIKSLLKLINAYGPAEISVACPNYSVYIVDESLNPVPI
GVPGEVVVGGAGVAQGYLDTTERFSK-DRYASGWTTIHHTGDRGKLDGGLILLGRMDGDN
QIKLRGIRINIEEIEKAIINSSSGAITQAVVSVRFLVAFAIMFLTHLLPLPRHMRPAAII
PVESIPQNNSGKTDRVAVSLRQLWQQAL-PSDFFHVGGSSLALVNLQALIKERLGV-SME
LYQLFEASSLRGMAARIVNWDTEVEVTVVLTGATGFLGKEILRGLIADENVSFIHCLAVK
VHLHSGDLGAPQLGLSADIIIHNGADVSFMKTYQTLKLMNVASTKELAKLALL--RRIPF
HFVSSAGVARLGYIAAKWVSEVYLEHVSRQFGLPVWIHRPSSIDLMGNVMRFAKETQKLP
GVFDLISVQSAASQLYLFESGEMKIFQVVSLGMSMLLGEYL
>XP_022487888.1_hypothetical_protein_PENARI_c010G01376_Penicillium_arizonense 2741 bp
EPIAIVGSACRFPGDATTPSWDLLKDPRDVLTEIYHPDGLHHGTTNVRHSYLLSDRLFDA
QFFGTKPVEANSI--DPQQRLLLETVYEGLEAAGIPMEGSNTAVYVGLNDYADMLQNFPT
YF-ASGTARSILSNRISYFFDWRGPSMTIDTACSSSLIALHQAVQSLRSGESNVAAAGTN
LLLGPEQYIAESKLKMLSPTGRSRMWDKDANGYARGDGIAAVILKPLSAALADGDHIECI
VRETGANQDGR--TKGITMPNPVAQADLIRTTYARAGLDLSKPSDRPQYFEAHGTGTPAG
DPVEAEAISTAFFLYVGSIKTVIGHTEGTAGLAAVLKASLALQHAVIPPNLLLNELSATV
RPFYND--LEIAQ-AAKQWPRRASVNSFGFGGANAHAILEEYVSPFNFSASSEKSLLGNV
AAYSAYIKINLRDLSWTLNCRRSTLPVRLAVSASNT-EGLVAKLDP-KILGVFTGQGAQW
ARMGAELRLDRSLQELPHRPEWSLSEELLKDKNSSQIGLATFSQPLCTAVQIVLVQLLHA
ANIKFKTVVGHSSGEIAAAYVAGYL-NEEDAIRIAYYRGGAMMAAGTSFDDAKELCEMPS
LEGR-ICVAASNSAASVTLSGDADAIDEAQEILEDEKKFARLLKVDKAYHSHHMLSCAAP
YIAAIR-KCGIWISSVYWSNNMVNPVLFSQAVTYAGPFDMALEVGPHPALKGPAMQTIQE
QSLPYTGTLNRGKNDREAFASALGALWVDFAGFESKALPSYSWDHDRVYWHESRSSIAFR
TESHSLLGVKCPDG-TDKELRWRNYLHPREVSWLAHHQVQGQMVFPAAGYISAAVEAVV-
KLIDFHDVIIGQALVLN-GGVETIFRLSIEASFACHSASASLQIILGFLELEADRFYNTV
SELGFGYTGPFQALSGLSRKMDEATGLIIHPGSLDGAIQSIMLAYCFPGDGRLRTLYLPT
RIDRLRLNMPFYSTVLSGDVDIFSTDT-LVQLEGLHTTPLSPFFTEVIW-ERIAHFYFKK
ILLSYAQHSVASGAEWANDTLDPILDRDVKALSAIGENLPAIIREKNL--LE-ILMQDNM
LGSFYAKTLGIIARMSSQISHRYPHLNVLEI-G-AGAGAATERVLPAMGSAFTSYTYSDI
LDSQFDDVREKFSSRMAFKVLDIEQDIIEQGYEAECFDL-VIAPLALYATKNLEATLSNV
RRLIKPGGYLIMLEITNPDVMRFGLILGGLPGWWRGHE-DGRTLSPCVSMQKAKFSGLEA
LAPPFSAMATQAVDGRINYLRDPLLTIIGGANSLSD-ILPVMGTVISLIEL-DPVLKNIT
PENLNSFQELFKRSKNVLWLGHGAQGDNPYGNMFTGVQRTLLMEMTHLHVHFLNLIATKL
LHLVPRFRLNNDRYNSSRRLII--KDV--EHSLLRAVLFLVVGTKERVVALSFLSLSMLA
LAVLDPLSPVMLLT-THPNTTRRLVTVGAVQVRPATRQVKFSKDKTYWLVGLTGGLGLSL
CQWMARQGARYIALSSRNPKVDDQWLKRMATASCTVRVNDITNRESVQSTDSMPPIAGVA
QGAMVLQDTMFIDLDLPRLGKVLRPKVDGSILLDELFPELDFMVFFSSMAAMTGNPGQVA
YNAANMFMASLAAQRRKRGLAGHAINIGAIVGNGYVTRELYRVGMSEQDFHEVFAEGVLS
CELCSGLRNPMFQHLVLFEATSMQEVMEILDGFVLKLQSSLQADELGVDSLVAVDLRSWF
LKELGVDMPVLKIFNAASIRELLATAAEVLPGTLIASMSYGQSRFWFLGHLVKDKT-AFN
ITPTFELTGRLKVNDFARAIEAAGQHHEALRTFFMKAHEFDLASGEIMRVQLLSLSPEKH
WMIFGFHHINMDGISFEVFWSDVEKAYQGIQYPDFTMRQIREYEEGELA-YWRAQYIPLL
PFAQMRLDANTSEAIERCCRMFKSTPFHFHLAVWQILLLRFFDDDICIGLGDGNR-TEIL
RSVGLFLNLLPVKFSQ-SFGESLKDVRNITQGAFAHSRVPFDLILTELDVPRSASHNPLC
QAMFNYRPFCGCLADGETSFDLSLDVAN--VGAGLSVQEILYSNLVQSFLQNP--ATRVT
WPWPTTIVHRLDEMVNLRIALKNITYTQVKRRVDMIANELTRVGVLQAPSADWICSLIAI
LRVGGVYIPLDKKRLAMIMKETNAPVVLLDTATAVIMYTSGSTGIPKGLMISHSAYIHHV
QLHQSSYAWDASLWQIMVSLCNGATLVIASRGDPVALTELIASEDVTLTLATPTEYLAWM
QHGSCLRTAICGGEFVSSGLIEEFKALLTLINGYGPAEIAIACPNYSVYIVDQSFNPVPV
GVPGEVVIGGAGVAQGYLDTNDRFAL-DRYASHWTTIHRSGDRGKLSGGLVLLGRMDGDN
QIKLRGMRINVEEIEKAIVNSSAGVIAQAVVSVRFLVAFAVMFLKRLLPLPQHMRPAALI
PIETIPQNTSGKTDRAAVSLRQLWKQAL-PSDFFHVGGTSLALVDLQALIKERLGL-SMA
LHQLFESSTLRGMAATIVDWKTEVEIVVVLTGATGFLGKELLRLLLNDTDVVSIHCLAVK
VHLHKGNLGASRLGLSADIVIHNGADVSFMKSYQTLKLINVASTKELVKLALP--RRIPF
HFVSTAGVARLGYIAAKWVSEVYLENIQRQFGLPVWIHRPSSIDLMGNVIQYIKETGKVP
GVFDLISVESVASQLYLYESGEMQLFQTVTIGMSRLLAAYL
>OQD68870.1_hypothetical_protein_PENDEC_c030G02327_Penicillium_decumbens 2741 bp
EPVAIVGSACRFPGDATSPAWELLKKPRDVLSEIYHPDGAHHGTSNVRHSYLLSDRLFDA
QFFGTKPIEANSI--DPQQRLLLEAVYEGLECAGIPMEGSDTGVYVGLNDYADLLQNFPT
YF-ASGTARSILSNRVSYFFDWHGPSMTIDTACSSSLIAVHQAVLSLRNGESKVAAAGTN
LLLGPEQYVAESKLKMLSPTGRSRMWDKDADGYARGDGIAAVILKPLSAALADGDHIECL
IRETGINQDGR--TKGITMPNPVAQADLIRSTYARAGLDLANPRDRPQYFEAHGTGTPAG
DPVEAEAISAAFFLYVGSIKTVIGHTEGTAGLAAILKASLALQHAVIPPNLLLNELNPAV
RPFYNG--LSIAT-TAERWPRRASVNSFGFGGANAHAILEAYLTPFNFSASTEKSLLATL
RAYSAYVKLDLHDLSWTLNSRRSTLPVRLSISASNV-NELTTRLDP-KLLGIFTGQGAQW
ARMGAELSLDSSLQTLPDRPSWSLKGEILKDASSSRIGEALFSQTICTAVQVMLVNLLRA
AGVSFTAVVGHSSGEIAAAYAAGYF-PAGDAIRIAYYRGGAMMAVGTSIEDAKELCEMPS
LEGR-ICVAANNSSSSVTLSGDADAIQEAQEIFEDEKKFARLLKVDKAYHSHHMIPCAAP
YIEAMQ-KCGIWFSSVYWSNNMVNPVMFSQAVSFAGPFDMALEIGPHPALKGPAMQTIQE
SMLPYSGTLTRGKNDTESFASALGALWVDFAGFEAKALPAYSWDHDRIYWHESRISSTFR
AGSHPLLGVKCPDG-TDKELRWRNYLNPREIPWLAHHQVQGQMVFPAAGYVSAATEMVI-
SLIDFQDVVIGQALVLN-SGVETIFALTVTAVFNCYSASAQVQVILGLRELDAERFYSFM
SELGFGYSGPFQALSDLSRQMDEAAGLTIHPASLDAAIQSVMLAYCFPGDGRLRSLYLPT
KIDRIRINLQFYSAVLSGDVDIYSADT-VVQLQGLHTTPLSTMFTELTW-ERVAHFYLKK
LLLSYASQLVASGPEWSHDTKEEILQRDISAMTGIGETLPSIVRETNL--LD-TLMKDNM
LSQFYSKALGAVARIAGQIGNRYPHVNILEI-G-AGAGETTEAVLRELDAAFASYTYTDF
MDSMFENAQDKFAARMVFKLLDIERDVTEQGYGEESYDL-IIASLALYATKNLEGTLSNV
RRLLKPGGYLVLLELTDSNVMRFGLILGGLPGWWLGHQ-EGRTLSPCVSMSRSRFSGVDV
CVPPFSVMVTQAVDDRVNFLRNPLLTIIGGSASLDD-ILPAMGTVLSLAEL-DHAFVSMT
AIKLRSLQELFTQCKNILWVGYGAQGDNPFAHMFTGVQRTLVMEMNHLRIQFLNLIATKL
LHLIPRFRPSNDRYNSSKRLIV--KTL--DNSLLRSVLFLVTGDGSQVVALSFLAQSIIK
LAVLDAMSAVLMFT-THRHSTRRLFNVGPVQVHAATKVVKFAKNKTYWLVGLTGGLGLSL
CKWMTCQGARYIALSSRNPKIEDDWVREMAKTGCTVRVTDITDRDSVHKTQAMPPIGGVA
QGAMVLQDTMFLDLNVDRYNKVVNPKVNGSLLLDELFSELDFMIFFSSMAAITGNPGQMA
YNAANMFMASLASQRRKRGLAGQAINIGAIVGNGYVTRELYRVGMAEQDFHEVFAEGVLS
CAPCSGLRNPMFQHLVLLESTSHDEVMEVLENFIQKLQSALQADELGVDSLVAVDLRSWF
IKELSVDIPVLKIFNAASIRDLLDVAAGLLPDSLIAPMSFGQSRFWFLRLFVPDQT-AFN
VTPTFQLAGRLRVDDFARAVKSVGQRHEALRTFFMKTHIFNVAEGEILRVRLLSLTPDQH
WVIFGFHHINMDGMSFEVLWSEIEAMYKGLQYPDFAQRQRREYEEGDLT-FWREQFIPLL
PFTHFRLERSLSGDIEKCCRMFKVSLFHFYLATWQLLLLRFFDDDICVGLGDGGR-TDIL
RSVGLFLNLLPTRFRQ-SFSEALRDTRQIAQDAMTHSRVPFDVLLAELNVPRSTSYNPLF
QVFFNYR-FCGCVAEGETSYDIHLDIVD--SGNDVLAQEDLYANLLRAFTQNP--ATRVS
WPWPATIVHRVDEIAQVNIALKELTYSQLQHRVGAIANELARVGVFQSPGANWICSLLAI
MHIGATYVGLDKKRLAMIAAESKLVAVLVDSSTAIVMYTSGSTGKPKGILLSHSGYLHHI
QLQQSSYAWDMSLYQVFVSLCNGGTLVIATRGDPVAIANLIASHNVTTTLGTPTEYLTWI
RYGSHWTKVLCGGEFMSGSVIKDFQFLLKLFNAYGPAEISFACPNYSVYIVGDDLKPVPI
GVPGEVVVGGAGVAQGYLDTSERFLL-DLHASGWSRIYRTGDRGRLDGSLILLGRIDGDN
QVKLGGIRINVEEIETAILRAASGTISQVVVSHRYLVAFVVLLLDRLLPLPQYMRPAAMI
PISSLPQGASGKVDRLAISLRQLWQEAV-PSDFFHVGGSSLSLVTLQALVKDRLGV-PVS
LHQLFEASTLQGMAYRIVDWEEEIDATVVLTGATGFIGKEIVRQLVDDNRVEAIFCLAVK
VHVCHGDLRAPQLGLSADVIIHNGADVSFMKTYQSLKSTNVASTVELVKLALP--RRIPF
HFVSSASVTRLGYAAVKWVGEAYVERVNQQFGLPVWIHRPSSVDLMSNVMRYCQETKKIP
GVFDFIAVHSVAGRIYQHESGEIQVFQVVPAGMSNLLGVYL
>TVY19262.1_PKS-NRPS_hybrid_synthetase_Lachnellula_arida 2741 bp
EPIAIVGSACRFPGNASSPSWDLLRQPIDVLSEVYHPDALHQGTSN--------ERVFDA
QFFGVKPGEANAM--DPQQRLLLETAYEVLETAGLPVEGSNMGVFVGLEDYSDVVGNIPT
YF-APGISRSIVSNRVSYMFDLHGPSITMDTACSSSLVALHQAVLSLRNGDSSAAVAGTN
LLLGPDQYIASSKLKMLSPSGRSRMWDKDADGYGRGDGIGVLVLKRLSEALSDGDSIECI
VRETGVNQDGR--TKGITVPSSAAQARLIWDTYTKAGLDLSVPSDRPQYFEAHGTGTPAG
DPIEAEAISTVFFLYVGSIKTVLGHSEGAAGIAGIMKASLALQHGTIPPNLLLNELNPDV
RPFYND--LQISH-EALRWPRRASVNSFGFGGTNAHAILESFMVPFLFSAASEQALIGTL
KDYVRFISIDLRDLAWTLSAKRTTLPVRLSISASTA-QGLSAKLQP-RLLGVFTGQGAQW
ATMGSHLVLQRSLDALPHAPNWSLKDELLKDAGSSRINQASFSQPLCTAIQIALFDLLRL
ANVEFAAVAGHSSGEIAAAYAAGYL-SAEDAIRVSYYRGGAMLAAGTTYGDAQELCELPS
LRGK-VCIAARNSPDSVTLSGDADAIQDVKEIFEDENKFARVLKVDRAYHSHHMLASAHV
YEEALR-DCGIWVSSVYWKDNMLKTVLFSQAITCAGLFDGAVEVGPHPALKAPTSDSIQA
RQIPYIGTLSRGSHDIGAFAKTLGTLWVDFDKFDRAVLPAYPWNHDRIYWHESRSCEAFR
TSNNSLLGTLSPDG-SKNEFRFKNRLNVREIPWLAHHQIQGEIVFPASGYIAAAVEAVV-
KMIQFSDVNIGKALVLD-ANIETMLSFRVIAIFTFCSMSGGIRIVHGFLDVEPERFYAIV
RELGHGYYGGFRGVSQVTRKINEAAGFIIHPAVLDCAIQALLLAYSYPGDGRMTSLHVPT
KIERLCLDVPFYSSAIEGDVELHNAET-IVQLQGLHATPLFQLFFETTW-ERVSYFYLRK
LLMNYADHWVEKGKEHNHDSEAGIFQQDLRMIKSIGEALVPAFQELNL--LE-TMLHDNL
LNEYYSHSVGMLGRYVGQLSHRFPGMNIIEI-G-AGIGSATQAILDQIGDSFTSYTYTDI
SSNFFQNAQTKFSSKMAFEVLDIEQTVSGQSFTEGSYDL-VIASLVLHATRDLQKTMTEV
RKLLRPGGYLIFLEVTNNDALRPGLLFGGLPGWWLGID-EGRQLSPCVSLLKTGFSGIDA
ITPPLSVVVCQAVDERIKLLREPSLTIIGAVRALDE-LIPPTGTVISLVDVNQSTFQNLT
ESSFEAIKKILTKSGKVVWVTVGAQSENPYTNIFKGLLRTVALEIPDARIKSLDFISKKL
FEFIPRVRSSNQRFNSTRRSIK--SEI--KHSLLKPVGFLSLGTRHRVIVVSLLARAILV
LVVLNPLGESLLLT-THEQSTRRLVDMGSIPIQPASQLVRFASDKTYWLVGLTGGLGLSL
CQWMAQHGARYIALSSRKPNVNSAWLESMLGQGCTVTVGDITIRQSAWDTQSMPAVAGIA
QGAMVLHDTVFPDLTLEHFEKVLKPKVDGSMHLHELFSELDFFVCFSSLAYVVGNRGQSA
YTAANAFMASLVANRRSRGLAGSVIHIGGISGEGYLARQLRTAGMSEQAFHELFAEGVLG
SDISSGLQNPVFQHIVLENATGSEDAALILSAFLSKLQIALQVDELGIDSLVAVDLQSWF
RKELDLDMAVMKILSTPSFSDLLSSAEESLKEIMAVPMSFAQSSFWFLRHLVEDPA-AFN
VTTILHLKGQINLPRLKWAVSLVGERHEAVRTAFMQKHEFNLSKAETIRMKVVSLSEDVH
YIIQTYHHIAMDGISHGIFLADLEKAYEGLQYPDFSLRQIREREQGKLS-FWRRQFLPIL
PMAKQSLDGALKTQITQLCRNLKVTPYHFHLTVFGVLLFLHTNEDVCIGVTDGNR-KDVL
RSLGLFLNLLPLRLDR-GFADTLKETKATSDAAFANSGVPIDVLLDELNVPRSLSHNPLF
QAMFNYRPFCGCDARGQHGYDISIDILD--SHSKLAVNSDIYTSLLQGFARSP--TAPIT
TPWPATMVDRVDDMAMTRVALTDITYKEMTRLVNKIASVLIRIGILQSPGTVWICSMLAV
LRTGASCVPLDLERLLLMVKSCKPNVILVDSSTAIISYTSGSTGAPKGVLLSHASYGSYV
ELQQSPLVFDMSISQILICLGYGGTLVVRSRWDAATICSIIASEGITFTFATPTEYLSWI
RLGSSWRAAVSGGESVTAGLAQAFRSLLRLINVYGPTEVTFGCPNYAIYILDPGMRVLPA
GVPGRVAIGGAGVSKGYLNTTAAFLP-DKYASGWTTVHLTEDRGRLNGHLLLEGRVQEST
MVKLGGIRMDLQEIEKAIMGSMYPSVLQVVVSFRYLVAFIVLLLSELLPLPSYMRPSLVV
PLDDIPMTVSSKIDRSAIDVRSLWLEAL-PSDFFHVGGNSISLINLQALILERLRV-HIR
IDQLFGASSLGQMTTLIVDWDQEVSIVVVLTGSTGFLGKELLRKLVDNDRVTQVYCLAVK
VTICQGNLGSQQLGLEANTVIHNGADVSFLKTYPSLRPANVGSTKELVRLCLP--RRVPI
HFVSTASVVQLGYMATKWVSEVYLERVSQQFGLPVVIHRPSNVDLMSNLIKFAGKTNTIP
GYLNTISVESTAKLIYMYEAGEVEILSMLPLGLNPLLVVFL
>XP_008078954.1_Acetyl-CoA_synthetase-like_protein_Glarea_lozoyensis_ATCC_20868 2741 bp
EAIAVIGSGCRFPGKAISPAWELLCQPRDLSQRIYHPDGLHHGSSNVRDSYLLSEQHFDA
DFFSIKPIEANAI--DPQQRLLLETVYEATESAGLKIEGSSTAVYVGVGDYSDLIDSIPT
YF-ATGTARSILSNRISYFFDWRGPSMTIDTACSSSLVAVDQAVQTLREGRSRVAAAGAN
LILGPENYIAESKLKMLSPNGRSRMWDIDADGYARGDGFAAIVLKTLSSALEDGDHIESI
IRETGVNQDGR--TKGITMPSASAQADLMRETYRRAGLDLSKRSDRPQFFEAHGTGTPAG
DPIEAEAISRAFFLYVGSVKTIIGHTEGTAGLAGLIKVSLALQHGLIPPNLHFNHLSPSV
APFYNN--LEIPI-ALKAWPRRASLNSFGFGGTNAHAILESYFIPFNFSASSESSLRASL
KAYSGILKVDLRDLSGTLAFKRNAFAVKASFSGLTT-DSLCSKIDP-SILAVFTGQGAQW
AGMGRELRLETYLTELPDRPSWSLKKELLATAPASRLSEASIAQPLCTALQIILVDLLRS
AEVKFTAVVGHSSGEIGAAYACGHI-SAKHAMYIAYYRGGAMMAVATSMEDAQEMCDIPD
FAGR-LSVAASNSATSVTLSGDFDAVEEAKQIFDEEKKFARLLKVDKAYHSHHMLPCTEK
YIESLR-RCEIWFSSVYWNTNMLNPVLFSQAIGCAGPFDVVLEVGPHPALQGPVLEVIQQ
KTIPYCGVLSRGKNDIETLSDALGLIWVNFQQYDSLMLPLYAWDHERRFWYESRVSENYR
TRQHELLGVRVADG-TEQEIRWRNMLSVKEVPWLRGHQIQGEIVFPAAGYVTMALEASV-
VAIEVQDLVIGRPISFE-SGVETLFTLTNVANFTCYSATGHLQISLGLVEVDTSRFYSAL
SDLGYGYSGPFKGLSTLKRKMDVGTGMLIHPAMLDSAFQAIFLGYGWPGDGRLWSMHVPT
KIEKVKVNLPFDCILIYGDIDIFTRDS-IVQIEGVTAVPLSNIFSDISW-ERVAHLYLME
LLLDFASYLVAAGKEWTHDTREPHARSDLKLMLAVGDNLPAAIRETEI--LE-HMTRGNI
LDDYYVSALGLIAKMASQFVNRYSNPKILEI-G-AGTGGATKSILKYLNQTVASYTFTDI
SGGYFEKAREVFKGNMLFSVLDVEKDVVSQGYSEHSYDL-VIASMVLHATSKLENTMKNV
RRLLKPGGYLLMLETTSNSPSRIGFTMGGLPGWWLGAD-DGRALSPCVPLRNTGFGGVDS
ITPPLSVIASQAVDNRVSALRKPLLFVLGGVDHLEN-ILPPMSTVLSLTDL-DPVFMSMT
TKRLESLKGLFDQSRNVLWLTTGCLGKDPYANMIVGFGRTLVLEMSHIRLQFLDVLADVL
LRLLPRVYLNNDRYNSSRRPIT--KQL--DHSLLSSILYLSIGSNKLVLALSLVAQSILT
ILLNEPFARVTFAT-TRPSTSKRFMDMSQVNLEPIDSKPMFSKDKTYLLFGLTGGLGQSL
TQWMVHHGARFIVLTSRKPSVEAQWLRDLEALGATVQVNDITDEQSVRNLKTFPPIAGIA
NGAMVLDDTPILNMTIEKLDKVLAPKVKGSIYLDKLFANLEFFILFSSLACVLGNKGQSN
YTTANSFMVSLASQRRNRGLAASVINIGATVGNGYLTRELRKAGMSERDFQQVFAEGVVA
GEVVSGLRNPKFQHCILLHATNKEEIERILDSIVLKLRTALLLDDLGIDSLVSVSLRSWF
LKELHIDMPVMKILGGSTIGQLLSFAVVKLPVDLTHKMSFGQSRFWFLTSFLADKT-TFN
VTCSIHVTGPLIVNQFANAVKSIGQRHEGLRTCFMKAHVYDLEHGETMKILLLSESTASH
HLIIGYHHINMDGVSLMVLLSDLERAYSGLQYPEFSEKQRQQHTLGDII-FWKREFLPIL
SLAEVRISAALSQSVRKICREAKATPFHFYLAVFQILLTRFSGDDICIGVADAGR-SDAF
ESIGHYLNVVPLRSKQ-SFSSILANAKAKAYAALANANVPIDVLLNELGVVRSTTNSPLF
QAFIDYR-FGNCKLEGRTAYDILLDIVD--NSAGIVVQQDLYTNLIEVFAVDP--QVGME
APWEETLPHRIDSVGRKQVAVKDLTYTELMKRTNTIASELPRVAVFQEPTVDWVCSVLAI
MRLGATYVPLDLRRLATIVKDCHPQALLFHNATAVILYTSGSTGVPKGICLHHRAIRNQI
ELQQSAFSFDISLWEMFTALANSGTVFIVSRGDPVALSKIIWDESITLTIGVTSEYITWL
RYGSSWRLMLCGGEPFSDILNSELKALLRAVNVYGPTEVSFFSSNYSIYILDENLDPVPA
GVPGEIYIGGASIATQYINSSHRFLD-NKFASGWKTMHRSGDWGRLDGALMFEGRIVGDT
QIKLRGLRIELRDVESTILSQATGVLEDVVVSVRFLVAHVVFYLKRLLPLPQYMCPAMAV
TLKTMLLNNHSKKDRRAISLKDIWEVVL-TSDFFHSGGNSMILMALQSSIKQHFSV-SLP
LVKLFEESTLRRMASCIINWKQEIELVVLLTGSTGFLGKAMLRQLVEQESIQKIYCIAVK
IKVYAGDLTLPRLGLSVDTIIHNGADVSFLKTYSTLKAANLTSTVELANLGLR-GSQPQF
HYVSSAGVAQLGYSASKWASEAYLERVHQHSGLPVFIHRPSSIDIMHNLLRYSRKMKAVP
GWFDFIPVDDVASGIYIHQSGQIEVFEMFSSGLHELVATYM
>KAF7540713.1_hypothetical_protein_G7054_g1177_Neopestalotiopsis_clavispora 2741 bp
DAIAIVGSACRFAGGVNSPSWDLLKNPQDVLSEIYHPDPLHSGTSNVRHSYLLGERLFDA
PFFGVKPVEAAAI--DPQQRILLETTYEALEAAGIPMENSNMGVYIGLEEYSKIVQNIPT
YF-ASGTARNNISNRISYFFDLHGPSMTIDTACSSSLVALHQAILSLRSGESDSAVGGAN
LILTPEQYVVSSKLNMLSPSGRSRMWDAKADGYGRGDGFGVLVVKTLSRALADGDGIECI
IRGTGVNQDGR--SKGLTMPNPRAQADLIRDTYQRAGLNLDEVTDRPQFFEAHGTGTPAG
DPVEAEAISSVFFLQVGSVKTILGHTEGTAGILGIMKVSLAMKHGIVPPNMLLAHLSPSV
QPFCKH--LRIPQ-EAQDWPRRASVNSFGFGGTNAHAIVESFTMPFNFSAASISSLRSNL
AAYASWLRVDLWDLSWTLNSRRSRHSLRISVSASDA-EELAKKLEL-RLLGVFTGQGAQW
ASMGMHLALQEALDTLPYAPTWSLREEVCKDGATSRISQGVFSQPLCTAIQIALVQMLRA
AGVTFTAVVGHSSGEIGAAYAAGYL-SMGDAIRLAYFRGGKMLAAGTTLEDAQHLCNLRS
MRRR-ICVAAVNSPSSVTLSGDQDAIQDALEIFEDEGKFARQLRVDKAYHSHHMAPIADE
YVQALQ-SCGIWISSVYWRDNMREPVLFYKAMECAGPFDVFLEIGPHPALKSPASDVIVA
QSIPYIATLFRGKNDAEAFASALGSLWIELEAFRR--LPTYSWNHDRVFWHETRRARAIR
TKNHPLLGTRCEDE-GDGELRFRNYLHLRDLPWLADHRIQGQMVLPGSAYMVACLEAVV-
RLIEIRNLVILKALIFE-GGAEFLLSIKLTATFQFSSCSGELFVVRGSLNVQPSTFYDWA
RDLGYGYEGFFRGLSHIQRKINISVGLILHPATMDLAIQSVLLAYACPGDGRLRSMHMPT
RIDLLRVDLFFSSSVLVGHVELHDS-T-LVQMQGLHATSVNKLFFEMVL-ERVACFYLRR
LLLEYVDCKFVNGPEWMTDTEQAILEQDFKLMAAAGRTLPLAIRETNI--WE-VLTRDGM
LDDYYRHGQGMMTDIVDHLSHRFAHMDILEV-G-AGTGSATAAILDRLHSSFRSFTFTDI
SNGFFPDALAKFASQMEFRPLDIEKPVADQGFVEGSYDL-VVASLCLHATKDLAETLANV
RKLLRPGGYLVMLELVETDPLRVGLIFGGFPGWWLGTQGNGRQLSPCVSMQRTGFSKIDS
IVPPLSVLVCQAVDERIDFLRNPLLTIIGGVPSLAE-ILPAAGTVLSLLDA-DPVFKNFN
ELDFAAIQKIFRLSRTIIWISRGCLDDRPHSNMFRGLARSAKLEMSNVRVQTLDFAVRSL
LQVVPRLRQSNDRYNSTRRFIS--RDV--SHSLLKAVGFLSVGTGKYVLLFSLLARAMVR
LVVVNPLGDALMIT-THPRETRQFVDMTRIQMQPASHQILFRADRTYWLVGMTGGLGPGL
CEFMASKGAAHIAISSRRPRMDSDWINSMAARGCQIHTNDVTDLNSLRALDSMPPIAGVA
QGAMVLHDAVLQDVSYSNLRETFAPKVDGSIYLDALFSELDFFVFFSSMAYVAGNRGQSS
YSAANGFMASLAARRRKRGLAGSVMNMGGIVGEGYITRQLIKAGQSEQAFHELFSEAVLA
GDISSGLRNPIFQHQMLLEASSDEEVQDIIDGVLSKLASVLRVDQLGIDSLVSVEIQSWL
AQELGVDISVMRILNAVSIIELVNIAKDSLAPQKVIPMSFAQTRFWFLRHAIEDKA-AFN
VTTVVKLNGYIDKDRLARALVTVGQQHEAIRTAFMRYHNFDLSAGKSLRLKLLSLSEDRH
ILVLGNHHIVLDGVGNQVFFSDLEKAYNGLQYPDYTLRQLSDFERGHLA-YWHGQFLPLL
DLLKFQLDGALKSRIGDLSRHLGVQSFHFYLAIFRVLLFRYSNEDFCIGVADSNR-KDLL
RSLGLYLNLIPLRFRQ-SFAETLQEVKRISDDAFTHSRVPIDVLLSQLNVPRSQSHPPLF
QAFFNYQRFCGCKATGETGYDVSMDIVD--SNTRILVNKGLYTSLLQEFVACS--SVSLV
LPWPSCVHHRIDLMVEKKVALTDLTYSEMAKRAHSVARRLCPVGLFQTPGPDWICSFLGI
LRAGACCVPLDLRRLTLICQDCKPQAILIDAQTAIITYTSGSTGVPKGSIIRHDSYRNFC
ELQQSSCSFDLSIGQILVCLCYGGTLVVPARRDPAAICNLLIQESITFTIATPTEYLAWL
RHDSRWRTAITAGESATDSLVQAFGTLVRLFNVYGPSETTIGCPNYSICVVDSNLKPVPV
GVPGQILIGGAGVAAGYVTTTEAFIR-NDRPSEWLCAHLSGDRGSLHGRLILHGRVEDST
QIKLAGVRMDLQDIENTIV-AMSPRILQAVVSRRFLVAFLVMFLETILPLPHIMRPAIAV
SVDALPMTISNKIDRTAVALLCLWKEVL-PTDFFASGGNSLSLLTLQSRIKERFNV-SIS
IMSLFGASTLSQMANMLVDWEQETALVIILTGSTGFLGQRVLSQLLSDDKVSRVHCIAVR
VSIHRGDLRSKLLGLSASAVVHCGANVSFLESYHSLRHTNLASTQEIARLSLP--YRIPL
HYVSTASVTQLGYKSTKWASEVFLEKVSKTLRLPVIVHRPTSIDLLGNVMHFSQKAKAVP
GNLDFVDVSTVARRVYVYESGDEVIPTVMPFGMNPLLVKYL
>KAF2084690.1_polyketide_synthase_Saccharata_proteae_CBS_121410 2741 bp
EPIAVIGSGCRFPGSSSSPSWELLENPRDVLRKIYHPDGLHHGSSNVTSSYLLEERHFDA
NFFNIKPIEAHAI--DPQQRLLLESVYESLESAGLSIEGSQTAVYVGLGDYSDHINTMPT
YM-ATGTARSIMSNRISYFFDWHGPSMTIDTACSSSLVAVHQAVQTLRSGDSRVAAAGSN
LILGPELYIGESKLKMLSPGSRSRMWDIDADGYARGEGVAAIVLKTLSAALEDGDHVECI
IRETGVNQDGK--TKGITMPSQIAQANLIRSTYQKAGLDPESKADRCQYFEAHGTGTSAG
DCREAEAISKAFFLFVGSIKTIVGHTEGTAGIAGLMKASLALQYGVIPPNMLLNQLSPAV
EPFANN--LKIAT-TVEPWPRRASVNSFGFGGTNAHVILESFHVPFTFSAASEPSLKANL
AKYVDFLHLSLQDLAYTLQSRRSVLPIRAAFSAAS-VEGLVAKLRQ-RLLGVFTGQGAQW
ARMGRELDMQQALYSLPEKPRWSLIDELSADSKDSRLGEAAFAQPLCTAVQVVLVNLLRA
AGIRFDAVVGHSSGEIGAAYAAGFI-TSDDAIKIAYYRGGAMMAVGTSFEDATDLCTLPK
FSGR-LHVAASNSPSSITVSGDKDAVEEAKLVFEEEKKFARLLKVDKAYHSHHMLSCSAS
YIRALQ-ACDIWFSSVYWKDNMVKPVMFSQAIQSAGGFSIALEVGPHPALKGPALQSIQE
NAVAYTGVLQRGSNDVEAFSNGLGFLWVDFRGFNRAILPTYSWQHDRIYWHESRMSKAFR
TQKHPLLGARTVDG-VDQEMRWRNLLRVSELPWIRGHQLQGQMVFPAAGYIATAIEAAI-
RMIEIRDFVIGKPLTFD-ASIETLFALSLLASFTYHAASGSVQVIYGLVPVETDAFYSSL
IDLGYEYTGPFRALESMQRKLSYGTGLLLHPALLDASFQAIFLAFCWPNDGNLLELHIPT
KIKAIRVNLPFDSHLINGDVDVFEPDA-LLQIEGVSVVPFNQLFSQHVW-ERASIFYLRN
LLFGFAAHRIERDKEWINDTSEELLNQEIRLTRTVGENLPAAVRQTNI--LQ-HMFADNL
LNRYYTEALGLLAKTVAQLVHRFPHMNILEI-G-AGTGGATKGIMQDIGTSFSSYTFTDI
STGFFEKAQDIFKQRMVFKALDAEKDISDQGYEDASYDL-VIASLVLHATASLETTLTNV
RRLLKPGGYLIMLEVTTNDPIRVGFAMSGLPGWWLGRN-DGREFSPCVSLCKTGFAGIDT
ITPPFSVIASQAVDDRMSFLRQPLLVILGGFGSLEE-LISPTSIVLSLVDL-DPVFDALS
EERLQGLKDLFAMPRTILWITEGCRADNPLANMSVGFGRTLVLEAPDVRLQFLDFVAEAL
VRLVPRVKLNIARHNASRRTIV--EQK--DYSSAAPCFFLVLQTKESIVGLSLQVEILLV
VLLHEPFAARLFTT-SHPQGTSRFVDCNPTVRKSIDTSISFAANKTYVFFGLTSDLGQSL
GEWMIRHGARYMVFTSRNPNISPEWLKLMAAAGATVKVNDITDHAVVKAIEEFPPIAGVV
NGAMVLRDAAFLEMPLATMESVLRPKVLGSTFLNELFQELEFFVFFSSLAAVSGNRGQSN
YSAANMFMASLAAQRRKRGLVGSVIHIGAILGVGYVTREIKRAGMSERDFHHCFAEAVLA
GEIITGLRNPKFGHCVLLEARSPEDINRILDAFIRKLKNALQLEDLGIDSLVAVEVRSWF
LKELKVDMPVLRMLGGASIKELIDFAAEKLPTDMILPMSLGQSRFWFLRHYLEDRT-TFN
VTFSVQLKGSLYVKDLERAVQTVATKHEALRTCFVKRHDYDIEHGETMRVLLLSVSPTEN
FLIIGYHHINMDGVSLEVFLAHLEKAYTRPQYSEFSTLQAQELSTGEAA-FWHRELLPLL
PFFDARVDPKLAARIKDLCREQKVAVFHFYLAVYGILLFRFLKEDLCVGMADAGR-NFLT
EGMGMYLNLLPLRFRQ-SFAEVLKAAKLKAYSGMANSRLPFDKMLDRLELERSSTHSPLF
QAFINYRQFGGCEGEGKTAYDFTLDILE--NPGDFFVQKDLYSRLLDQFSESP--ESNIG
MPWPETLVHRVDEISKRSVALTDLTYQQMIDQVNKIAKSLSMVAVFQEPSAALICSILAI
MRVGATYVPLDLRRLESIINDCQPAVVLVDDNTAVVLYTSGTTGTPKGVRLLHSGLRNEL
ELQQTALSFDFSLEQIFLALANGGRLVIVPRGDPFAIAEIIREEEVTCTQATPSEYLSLL
QHTQSWRLACAGGEQYSLELYQEFRRLLRLLNVYGPSETTISSPNCSVYIVDEKLRPVPA
GIPGEICIGGAGVARGYLATRRKFLP-DSHASGWKTMYRTGDKGVLDGALVVLGRTDGDT
QIKLRGIRIELEDIEETIMQAAGGSLSSVVVAARFLVAHAVIFLRKLLPLPQYMRPTAII
PMESLPLSAHGKMDRRAIEMREVWKALL-PADFFQVGGNSLLLIKLQAAIRERFDV-SVP
LVDLFKGSTLATMAASAIDWDAETSLIVALTGSTGFVGRAILKKLLATSTVEKVHCLAVK
MMIHRGDLNHSTLSLDLDLIIHNGADVSFLKSYVSLRAPNVESTKYLVSLAAS--RSIPI
HYISSVVVGRLAYGASKWASEVVLEKAGNAHGIPVCIHRLSSVDVMNNLLTFSARMRAVP
GVLDFVSVERVASGVFRHQSSELVVCVELPLGMSRLVALFL
>EFW16137.1_polyketide_synthase_Coccidioides_posadasii_str._Silveira 2741 bp
EPIAVIGSACRFPGSLNTPSWDFLRKPHDLLTNIYHPNGMHHGTSNVKQSYLLQERFFDA
GFFNIKPVEAHSI--DPQQRLLLETVYESLEAAGLSIEGSQTGVYVGLEDYIDHLNTAPT
YL-PTGTARSIVSNRISYFFNWHGPCMTIDTACSSSLVAVHQAVQLLRSGESDLAAAGAN
LILTPELYIGEAKLKMLSPGSRSRMWDADADGYARGDGVAAVILKRLSRALEDGDHIECI
IRETGVNQDGR--TKGITMPNELAQMDLIAQTYAKAGLNPCNREDRCQYFEAHGTGTTAG
DAREAEAISKAFFLYVGSVKTVIGHTEGTAGVAGLIKASLAVQHGIIPPNMLFNTLSPAV
EPFYNN--LEIAT-VAKPWPRRASVNSFGFGGTNAHAIVESFFTPFVFSAATDQALQKML
VAYSTYLKLNLRDLSYTLH-RRSELAVRVAFAATS-IGDLISAIDP-RILGIFTGQGAQW
ATMGRQLGLDHVLQSLPDRPGWSILDELEADSSNSRLDEALISQPLCTAIQLLLVELLYN
VGIKFKAVVGHSSGEIAAAYAAGII-SRDAAIKVAFYRGGAMMAVGTSYEDAKDLCDSEM
FEGR-LCVAACNSSSSVTLSGDADAMSYAKVIFEDEKKFARLLKVDKAYHSHHMFPCSSP
YVEALH-SSQIWFSSTYWKDNMVKPVLFSQAIAAAGPFNLAIEIGPHPALKGPALQTLQD
SGLPYTSPLSRGSDDVTALANSLGYIWVDFNRYDNILLPTYTWDHDRVYWHESRISRAHR
LRSHPLLGTRLPDG-IKEEIRWRNLLKPSELSWIHGHQLQGQMVFPAAGYISTAIEAAT-
SIIEVSNFVIGRPLTFE-SGIETLFTLFNIASFSYHAATGTIVVTTGMIPVPKDQFYQSL
DDLGYGYSGDFRSLGSMKRKLDIGSALLVHPALLDAAFQSIFLAYWWPNDGSLEQLYVPT
RIKNIRIDLPVDSHIILGDVDIFGADM-AIQVEGVTVVPFSQMLSEHIW-ERISAYYMQK
ILFEFFESQTRKGKEWLNDTWEAILDREIKLNHTVGQNLVSAIRETNI--LQ-HLLEDNL
LNRYYTDALGILAKTVSHVAHRYPHMDILEI-G-AGTGGATKSILPLINHAFSSYTFTDI
STGFFEAAQDIFTGKMVFKALDVEKDIVEQGFSEHSYDL-IIASLVLHATAKLEQTMENT
RRLLRPGGYLIMLEVTSNDVIRVGFAMSGLPGWWLGRP-DGRLLSPCVSLLKTGFSGIDS
MTPPISVLVSQAVDSQVEFLREPLLVILGGIRSLND-VIAPTSFVLSVTEL-DPIFKDFT
EEIMAGLKTLFDYQRVFLWVTQGCRADEPYMNMTVGFGRTLALEAPDLRLQFLDLLVEAL
LRLIPRLMPNNHRYNASKRTIL--HAV--NHSLLLPLVYAIIGTDKTVLSISIRVNNILN
VLLYKPLAARFFAT-SHPMSPRRFVDFSPVRLASVDKQMHFPADKTYVFFGLSSDLGQSL
CDWMAYHGARNLILTSRTPKVDPRWLSEMESIGERVKVNDITDKTSVETLRDFPPIAGIM
HGAMVLDDTSFFDMSFESMNKVLKPKVLGSIHLNELFQDLDFFIFFSSLTSVAGNRGQSN
YSAANMFGTSLAFQRRRKGLAGCVLHIGAVMGVGYVMREIYKAGMSERGFHQCIAEAILA
GEIVTGLRIPRFQHCILREAASEEEALDIIDALLAKLQIALQLDELGIDSLVAVEIRSWF
LKELELDMPVLKILGSATIADLLTFTLEKLPPEITLPISFGQSRFWFLRHYLEDQT-TFN
ITFSVQLRGYLRVSDMENAVKLLGSRHEALRTCFMRDYVFDIEHGENMRVLLLSLTPTVN
YMIIGYHHINMDGASLEVFLDELEMAYTHFQYSDFSEQQRLEFKKGELN-YWKSELLPLL
PFEDCRISTELATQVKDMCRKNKVNVFHFYLATYAVLLSRLLENDLCIGMADANR-NELV
RSMGMYLNLLPLRFHK-SFTEVLKETRRKVYSAIGHSRLPFDVLLEELKTPRSTEFSPLF
QAFINYRQMGDMEGQGRTAYDITLDIFD--NPGSFIVQKQLYSNLLDYFSTSP--AATLE
SMWPETLAHRIDQVAMKSIALNDWTYQQMIDRVNGIALALSPIAVLQEPTLDWVCSLLAI
LRVGGIYVPLDVNRLNTIIENCRPAGILIHNETAVILYTSGTTGVPKGVVMSHAGLRNRM
ELQQTALSFDLSIYQALLCISRGGTLVVAPRGDPFAISQLLVRENITYTGATPSEYLSWI
NYGKQWRYAMSCGEQYPQRLVSEFQNLLRLINAYGPTEITFESPNTSIVILDENLNPVPA
GFPGEICIGSASLALGYLNTAKKFVS-HPFPSGLDKIYRSGDKGRLNGLLEILGRIDGDT
QIKLRGIRIETQDIERTILNSAKGKLADVAVVPRVLLAHAVFFLKSLLPLPQYMKPAMIV
SIDSMPLSVNGKVDRRALRLLEIWEEVI-STDFFNIGGNSMLLIKVQDLIKRRFDI-SLA
LIHLFENSTLSAMAAAIINWDAETSVVVVLTGATGFLGKEILQELLTSTFVEKIHCVAVK
VVVHRGDLSHPLLGLSADAIIHNGADVSFLKTYQSLKPSNVGSTKELAKLALS--RHIPF
HYISTTTVGRLGYLTSKWTSEVFLEKISAKFGLPVWIHRPSSIDIMNSVLKYSLLTKMAP
GHVDFVTAAHASSAIYLHHSGDLEMFSQLPLGMDTLVAGYL
>XP_003069897.1_polyketide_synthase 2741 bp
EPIAVIGSACRFPGSLNTPSWDFLRKPHDLLTNIYHPNGMHHGTSNVKQSYLLQERFFDA
GFFNIKPVEAHSI--DPQQRLLLETVYESLEAAGLSIEGSQTGVYVGLEDYIDHLNTAPT
YL-PTGTARSIVSNRISYFFNWHGPCMTIDTACSSSLVAVHQAVQLLRSGESDLAAAGAN
LILTPELYIGEAKLKMLSPGSRSRMWDADADGYARGDGVAAVILKRLSRALEDGDHIECI
IRETGVNQDGR--TKGITMPNELAQMDLIAQTYAKAGLNPCNREDRCQYFEAHGTGTTAG
DAREAEAISKAFFLYVGSVKTVIGHTEGTAGVAGLIKASLAVQHGIIPPNMLFNTLSPAV
EPFYNN--LEIAT-VAKPWPRRASVNSFGFGGTNAHAIVESFFTPFVFSAATDQALQKML
VAYSTYLKLNLRDLSYTLH-RRSELAVRVAFAATS-IGDLISAIDP-RILGIFTGQGAQW
ATMGRQLGLDHVLQSLPDRPGWSILDELEADSSNSRLDEALISQPLCTAIQLLLVELLYN
VGIKFKAVVGHSSGEIAAAYAAGII-SRDAAIKVAFYRGGAMMAVGTSYEDAKDLCDSEM
FEGR-LCVAACNSSSSVTLSGDADAMSYAKVIFEDEKKFARLLKVDKAYHSHHMFPCSSP
YVEALH-SSQIWFSSTYWKDNMVKPVLFSQAIAAAGPFNLAIEIGPHPALKGPALQTLQD
SGLPYTSPLSRGSDDVTALANSLGYIWVDFNRYDNILLPTYTWDHDRVYWHESRISRAHR
LRSHPLLGTRLPDG-IKEEIRWRNLLKPSELSWIHGHQLQGQMVFPAAGYISTAIEAAT-
SIIEVSNFVIGRPLTFE-SGIETLFTLFNIASFSYHAATGTIVVTTGMIPVPKDQFYQSL
DDLGYGYSGDFRSLGSMKRKLDIGSALLVHPALLDAAFQSIFLAYWWPNDGSLEQLYVPT
RIKNIRIDLPVDSHIILGDVDIFGADM-AIQVEGVTVVPFSQMLSEHIW-ERISAYYMQK
ILFEFFESQTRKGKEWLNDTWEAILDREIKLNHTVGQNLVSAIRETNI--LQ-HLLEDNL
LNRYYTDALGILAKTVSHVAHRYPHMDILEI-G-AGTGGATKSILPLINHAFSSYTFTDI
STGFFEAAQDIFTGKMVFKALDVEKDIVEQGFSEHSYDL-IIASLVLHATAKLEQTMENT
RRLLRPGGYLIMLEVTSNDVIRVGFAMSGLPGWWLGRP-DGRLLSPCVSLLKTGFSGIDS
MTPPISVLVSQAVDSQVEFLREPLLVILGGIRSLND-VIAPTSFVLSVTEL-DPIFKDFT
EEIMAGLKTLFDYQRVFLWVTQGCRADEPYMNMTVGFGRTLALEAPDLRLQFLDLLVEAL
LRLIPRLMPNNHRYNASKRTIL--HAV--NHSLLLPLVYAIIGTDKTVLSISIRVNNILN
VLLYKPLAARFFAT-SHPMSPRRFVDFSPVRLASVDKQMHFPADKTYVFFGLSSDLGQSL
CDWMAYHGARNLILTSRTPKVDPRWLSEMESIGVRVKVSDITDKTSVETLRDFPPIAGIM
HGAMVLDDTSFFDMSFESMNKVLKPKVLGSIHLNELFQDLDFFIFFSSLTSVAGNRGQSN
YSAANMFGTSLAFQRRRKGLAGCVLHIGAVMGVGYVMREIYKAGMSERGFHQCIAEAILA
GEIVTGLRIPRFQHCILREAASEEEALDIIDALLAKLQIALQLDELGIDSLVAVEIRSWF
LKELELDMPVLKILGSATIADLLTFTLEKLPPEITLPISFGQSRFWFLRHYLEDQT-TFN
ITFSVQLRGYLRVSDMENAVKLLGSRHEALRTCFMRDYVFDIEHGENMRVLLLSLTPTVN
YMIIGYHHINMDGASLEVFLDELEMAYTHFQYSDFSEQQRLEFKKGELN-YWKSELLPLL
PFEDCRISTELATQVKDMCRKNKVNVFHFYLATYAVLLSRLLENDLCIGMADANR-NELV
RSMGMYLNLLPLRFHK-SFTEVLKETRRKVYSAIGHSRLPFDVLLEELKTPRSTEFSPLF
QAFINYRQMGDMEGQGRTAYDITLDIFD--NPGSFIVQKQLYSNLLDYFSTSP--AATLE
SMWPETLAHRIDQVAMKSIALNDWTYQQMIDRVNGIALALSPIAVLQEPTLDWVCSLLAI
LRVGGIYVPLDVNRLNTIIENCRPAGILIHNETAVILYTSGTTGVPKGVVMSHAGLRNRM
ELQQTALSFDLSIYQALLCISRGGTLVVAPRGDPFAISQLLVRENITYTGATPSEYLSWI
NYGKQWRYAMSCGEQYPQRLVSEFQNLLRLINAYGPTEITFESPNTSIVILDENLNPVPA
GFPGEICIGSASLALGYLNTAKKFVS-HPFPSGLDKIYRSGDKGRLNGLLEILGRIDGDT
QIKLRGIRIETQDIERTILNSAKGKLADVAVVPRVLLAHAVFFLKSLLPLPQYMKPAMIV
SIDSMPLSVNGKVDRRALRLLEIWEEVI-STDFFNIGGNSMLLIKVQDLIKRRFDI-SLA
LIHLFENSTLSAMAAAIINWDAETSVVVVLTGATGFLGKEILQELLTSTFVEKIHCVAVK
VVVHRGDLSHPLLGLSADAIIHNGADVSFLKTYQSLKPSNVGSTKELAKLALS--RHIPF
HYISTTTVGRLGYLTSKWTSEVFLEKISAKFGLPVWIHRPSSIDIMNSVLKYSLLTKMAP
GHVDFVTAAHASSAIYLHHSGDLEMFSQLPLGMDTLVAGYL
>TPX24000.1_putative_Hybrid_PKS-NRPS_biosynthetic_cluster_Coccidioides_immitis 2741 bp
EPIAVIGSACRFPGSLNTPSWDFLRKPHDLLTNIYHPNGMHHGTSNVKQSYLLQECFFDA
GFFNIKPVEAHSI--DPQQRLLLETVYESLEAAGLSIEGSQTGVYVGLEDYIDHLNTAPT
YL-PTGTARSIVSNRISYFFNWHGPCMTIDTACSSSLVAVHQAVQLLRSGESDLAAAGAN
LILTPELYIGEAKLKMLSPGSRSRMWDADADGYARGDGVAAVILKRLSRALEDGDHIECI
IRETGVNQDGR--TKGITMPNELAQMDLISQTYAKAGLNPCNREDRCQYFEAHGTGTTAG
DAREAEAISKAFFLYVGSVKTVIGHTEGTAGVAGLIKASLAVQHGIIPPNMLFNTLSPAV
EPFYNN--LEIAT-VAKPWPRRASVNSFGFGGTNAHAIVESFFTPFVFSAATDQALQKML
VAYSTYLKLNLRDLSYTLH-RRSELAVRAAFAATS-IGGLISAIDP-RILGIFTGQGAQW
ATMGRQLGLDHVLQSLPDRPGWSILDELEADSSNSRLDEALISQPLCTAIQLLLVELLYN
VGIKFTAVVGHSSGEIAAAYAAGII-SRDAAIKVAFYRGGAMMAVGTSYEDAKDLCDSEM
FEGR-LCVAACNSSSSVTLSGDADAISHAKVIFEDEKKFARLLKVDKAYHSHHMFPCSSP
YVEALH-SSQIWFSSTYWKDNMVKPVLFSQAIAAAGPFNLAIEIGPHPALKGPALQTLQD
SGLPYTSPLSRGSDDVTALANSLGFIWVDFNRYDNILLPTYTWDHDRVYWHESRISRAHR
LRSHPLLGTRLPDG-IKEEIRWRNLLKPSELSWIHGHQLQGQMVFPAAGYISTAIEAAT-
AIIEVSNFVIGRPLTFE-SGIETLFTLFNIASFSYHAATGTILVTTGMIPVPTDQFYQSL
DDLGYGYSGDFRSLGSMKRKLDIGSALLVHPALLDAAFQSIFLAYWWPNDGSLEQLYVPT
RIKNIRIDLPVDSHIILGDVDIFGADM-AIQVEGVTVVPFSQMLSEHIW-ERISAYYMQK
ILFEFFESQTRKGKEWLNDTWEAILDREIKLNHTVGQNLVSAIRETNI--LQ-HLLEDNL
LNRYYMDALGILAKTVSHVAHRYPHMDILEI-G-AGTGGATKSILPLINHAFSSYTFTDI
STGFFEAAQDIFTGQMVFKALDVEKDIVEQGFSEHSYDL-IIASLVLHATAKLEQTMENT
RRLLRPGGYLIMLEVTSNDVIRVGFAMSGLPGWWLGRP-DGRLLSPCVSLLKTGFSGIDS
MTPPISVLVSQAVDSQVEFLREPLLVILGGIRSLND-VIAPTSFVLSVTEL-DPIFKDFT
EEIMTGLKTLFDYQRVFLWVTQGCRADEPYMNMTVGFGRTLALEAPDLRLQFLDLLAEAL
LRLIPRLMPNNHRYNASKRTIL--HAV--NHSLLLPLVYGIVGTDKTVLSISIRVNNILN
VLLYKPLAARFFAT-SHPMSPRRFVDFSPVRLASVDKQMHFAADKTYVFFGLSSDLGQSL
CNWMAYHGARNLILTSRTPKVDPRWLSEMESIGVRVKVNDITDKTSLEALREFPPIAGIM
HGAMVLDDTSFFDMSFESMNKVLKPKVLGSIHLNELFQDLDFFIFFSSLTSVAGNRGQSN
YSAANMFGTSLAFQRRRKGLAGCVLHIGAVMGVGYVMREIYKAGMSERGFHQCIAEAILA
GEIVTGLRIPRFQHCILREAASEEEALDIIDALLAKLQIALQLDELGIDSLVAVEIRSWF
LKELELDMPVLKILGSATIADLLTFTLEKLPPEIALPISFGQSRFWFLRHYLEDQT-TFN
ITFSVQLRGYLRVSDMENAVKLLGSRHEALRTCFMRDYVFDIEHGENMRVLLLSLTPTVN
YMIIGYHHINMDGASLEVFLDELEMAYTHFQYSDFSEQQRLEFKKGELN-YWKSELLPLL
PFEDCRISTELATQVKDMCRKNKVNVFHFYLATYAVLLSRLLEDDLYIGMADANR-NELV
RSMGMYLNLLPLRFRK-SFTEVLKETRRKVYSAIGHSRLPFDVLLEELKTPRSTEFSPLF
QAFINYRQMGDMEGQGRTAYDITLDIFD--NPGSFIVQKQLYSNLLDYFSTSP--AATLE
SMWPETLAHRIDQVAMKSIALNDWTYQQMIDRVNGIALALSPIAVLQEPTLDWVCSLLAI
LRVGGIYVPLDVNRLNTIIENCRPAGILIHNETAVILYTSGTTGVPKGVVMSHAGLRNRM
ELQQSALSFDLSIYQALLCISRGGTLVVAPRGDPFAISQLLVRENITYTGATPSEYLSWI
NYGKQWRYAMSCGEQYPQRLVSEFQNLLRLINAYGPTEITFESPNTSIVILDENLNPVPA
GFPGEICIGSASLALGYLNTAKKFVS-HPFPSGLDKIYRSGDKGRLNGLLEILGRIDGDT
QIKLRGIRIETQDIERTILNSAKGKLADVAVVPRVLLAHAVFFLKSLLPLPQYMKPAMIV
SIDSMPLSVNGKVDRRALRLLEIWEEVI-STDFFNIGGNSMLLIKVQDLIKRRFDI-SLA
LIHLFENSTLSAMAAATINWDAETSVVVVLTGATGFLGKEILQELLTSTFVEKIHCVAVK
VVVHRGDLSHPLLGLSADAIIHNGADVSFLKTYQSLKPSNVGSTKELAKLALS--RHIPF
HYISTTTVGRLGYLTSKWTSEVFLEKISAKFGLPVWIHRPSSIDIMNSVLKYSLLTKMAP
GHVDFVTAAHASSAIYLHHSGDLEMFSQLPLGMDTLVAGYL
>XP_001242733.2_amino_acid_adenylation_domain-containing_protein_Coccidioides_immitis_RS 2741 bp
EPIAVIGSACRFPGSLNTPSWDFLRKPHDLLTNIYHPNGMHHGTSNVKQSYLLQERFFDA
GFFNIKPVEAHSI--DPQQRLLLETVYESLEAAGLSIEGSQTGVYVGLEDYIDHLNTAPT
YL-PTGTARSIVSNRISYFFNWHGPCMTIDTACSSSLVAVHQAVQLLRSGESDLAAAGAN
LILTPELYIGEAKLKMLSPGSRSRMWDADADGYARGDGVAAVILKRLSRALEDGDHIECI
IRETGVNQDGR--TKGITMPNELAQMDLISQTYAKAGLNPCNREDRCQYFEAHGTGTTAG
DAREAEAISKAFFLYVGSVKTVIGHTEGTAGVAGLIKASLAVQHGIIPPNMLFNTLSPAV
EPFYNN--LEIAT-VAKPWPRRASVNSFGFGGTNAHAIVESFFTPFVFSAATDQALQKML
VAYSTYLKLNLRDLSYTLH-RRSELAVRAAFAATS-IGGLISAIDP-RILGIFTGQGAQW
ATMGRQLGLDHVLQSLPDRPGWSILDELEADSSNSRLDEALISQPLCTAIQLLLVELLYN
VGIKFTAVVGHSSGEIAAAYAAGII-SRDAAIKVAFYRGGAMMAVGTSYEDAKDLCDSEM
FEGR-LCVAACNSSSSVTLSGDADAISHAKVIFEDEKKFARLLKVDKAYHSHHMFPCSSP
YVEALH-SSQIWFSSTYWKDNMVKPVLFSQAIAAAGPFNLAIEIGPHPALKGPALQTLQD
SGLPYTSPLSRGSDDVTALANSLGFIWVDFNRYDNILLPTYTWDHDRVYWHESRISRAHR
LRSHPLLGTRLPDG-IKEEIRWRNLLKPSELSWIHGHQLQGQMVFPAAGYISTAIEAAT-
AIIEVSNFVIGRPLTFE-SGIETLFTLFNIASFSYHAATGTILVTTGMIPVPTDQFYQSL
DDLGYGYSGDFRSLGSMKRKLDIGSALLVHPALLDAAFQSIFLAYWWPNDGSLEQLYVPT
RIKNIRIDLPVDSHIILGDVDIFGADM-AIQVEGVTVVPFSQMLSEHIW-ERISAYYMQK
ILFEFFESQTRKGKEWLNDTWEAILDREIKLNHTVGQNLVSAIRETNI--LQ-HLLEDNL
LNRYYMDALGILAKTVSHVAHRYPHMDILEI-G-AGTGGATKSILPLINHAFSSYTFTDI
STGFFEAAQDIFTGQMVFKALDVEKDIVEQGFSEHSYDL-IIASLVLHATAKLEQTMENT
RRLLRPGGYLIMLEVTSNDVIRVGFAMSGLPGWWLGRP-DGRLLSPCVSLLKTGFSGIDS
MTPPISVLVSQAVDSQVEFLREPLLVILGGIRSLND-VIAPTSFVLSVTEL-DPIFKDFT
EEIMAGLKTLFDYQRVFLWVTQGCRADEPYMNMTVGFGRTLALEAPDLRLQFLDLLAEAL
LRLIPRLMPNNHRYNASKRTIL--HAV--NHSLLLPLVYGIVGTDKTVLSISIRVNNILN
VLLYKPLAARFFAT-SHPMSPRRFVDFSPVRLASVDKQMHFAADKTYVFFGLSSDLGQSL
CNWMAYHGARNLILTSRTPKVDPRWLSEMESIGVRVKVSDITDKTSLEALREFPPIAGIM
HGAMVLDDTSFFDMSFESMNKVLKPKVLGSIHLNELFQDLDFFIFFSSLTSVAGNRGQSN
YSAANMFGTSLAFQRRRKGLAGCVLHIGAVMGVGYVMREIYKAGMSERGFHQCIAEAILA
GEIVTGLRIPRFQHCILREAASEEEALDIIDALLAKLQIALQLDELGIDSLVAVEIRSWF
LKELELDMPVLKILGSATIADLLTFTLEKLPPEIALPISFGQSRFWFLRHYLEDQT-TFN
ITFSVQLRGYLRVSDMENAVKLLGSRHEALRTCFMRDYVFDIEHGENMRVLLLSLTPTVN
YMIIGYHHINMDGASLEVFLDELEMAYTHFQYSDFSEQQRLEFKKGELN-YWKSELLPLL
PFEDCRISTELATQVKDMCRKNKVNVFHFYLATYAVLLSRLLEDDLYIGMADANR-NELV
RSMGMYLNLLPLRFRK-SFTEVLKETRRKVYSAIGHSRLPFDVLLEELKTPRSTEFSPLF
QAFINYRQMGDMEGQGRTAYDITLDIFD--NPGSFIVQKQLYSNLLDYFSTSP--AATLE
SMWPETLAHRIDQVAMKSIALNDWTYQQMIDRVNGIALALSPIAVLQEPTLDWVCSLLAI
LRVGGIYVPLDVNRLNTIIENCRPAGILIHNETAVILYTSGTTGVPKGVVMSHAGLRNRM
ELQQSALSFDLSIYQALLCISRGGTLVVAPRGDPFAISQLLVRENITYTGATPSEYLSWI
NYGKQWRYAMSCGEQYPQRLVSEFQNLLRLINAYGPTEITFESPNTSIVILDENLNPVPA
GFPGEICIGSASLALGYLNTAKKFVS-HPFPSGLDKIYRSGDKGRLNGLLEILGRIDGDT
QIKLRGIRIETQDIERTILNSAKGKLADVAVVPRVLLAHAVFFLKSLLPLPQYMKPAMIV
SIDSMPLSVNGKVDRRALRLLEIWEEVI-STDFFNIGGNSMLLIKVQDLIKRRFDI-SLA
LIHLFENSTLSAMAAATINWDAETSVVVVLTGATGFLGKEILQELLTSTFVEKIHCVAVK
VVVHRGDLSHPLLGLSADAIIHNGADVSFLKTYQSLKPSNVGSTKELAKLALS--RHIPF
HYISTTTVGRLGYLTSKWTSEVFLEKISAKFGLPVWIHRPSSIDIMNSVLKYSLLTKMAP
GHVDFVTAAHASSAIYLHHSGDLEMFSQLPLGMDTLVAGYL
>KAF4886526.1_Fusaridione_A_synthetase_fsdS_Colletotrichum_fructicola 2741 bp
EPIAVVGSACRFPGALDTPSWEFLRDPTDLLTKIYHPDGMHHGTTNVTESYLLRERLFDA
GFFNIKPVEAHSI--DPQQRVLMEVVYESLEAAGMPIEGSETGVYVGLEDYVDHLDTMPT
YM-GTGTARSIISNRISYFFDWHGPSMTIDTACSSSLVAVHQAVQLLRSGESNLAAAGAN
LILGPELYIGESKLKMLAPGSRSRMWDVEADGYARGEGIAAVILKRLSDAVRDGDHIECI
IRESGVNSDGR--TKGITMPNQVAQTDLITRTYRKAGLDAKDPLQRCQYFEAHGTGTPAG
DAREAEGIARAFFLYVGSIKTVIGHTEGTAGLAGFLKASLALQNSTIPPNLLFHNLSPEV
APFYEN--LEVAS-KAKPWPRRASVNNFGFGGTNSHVILENFFAPFVFSAGSETALEKTL
EVYTAHLKISPRDLSFTLHSRRSALSTRATFPASS-ISQLAVNIDP-RTLGVFTGQGAQW
ATMGNELGLQAALDSLPHRPSWSLADELAMTPPKSRIGEALLSQTICTAIQVLLIDLLTA
AGIEFEAVVGHSSGEIAAAYAAGFI-SREDAVKIAYYRGGAMMAIGTSIEDAREVCGLEA
FEGR-ISVAACNSQSSVTLSGDEDAIDEVQLVFEEENKFARKLKVDKAYHSHHMVPCSEA
YVKALE-ACDIWHSSVYWKDNMLSPVLFAQALENAEAFNIVIEVGPHPALKGPAQETLKT
KPLAYTGVLQRNKNDVEAFSASLGYVWVKFTELNELLLPAYSWDHDRVYWHESRLTRAFN
QRKNALLGSLLPDG-VEDEIRWRNLLRPSELPWIQGHQLQGQMVYPAAAYISSAVEAAI-
RFIEIHNFVIGRALVFQ-SSVETLFTLSNIANFKFHAATGQLVLKLDMLDVAQHNFYSSL
EKLGYQYEGVFKSMSSMKRKLDYGSAVLVHPALLDVAFQAIFLAYWWPGDGSIDRLHVPT
SISSIRIDLPLQSHLIGGDVDVFSHGPSVIQVEGVRATPFSHLFSEHVW-ERISLYYMNK
VMFDCFTHQTREGKEWLKDTWESIMDKEVRMNRAVGENLPAAVRETQI--LQ-HMTADNM
LNRLYVEAMGVLSRTVAQIVHRYPHMEILEI-G-AGTGGATKLIMEGIGRSFNSYTFTDI
STGFFERAQEVFADKMTFKALDCEKDVVEQGFPEYSYDL-VIGSLVLHATKDLHRTLTNA
RRLLKPGGYLVILEITSNDVLWVGFAMSGLPGWWLGGE-DGRKYSPCVSMTGAGYSGIDT
LTPPYSVLVTQAVDEKVNLLREPLLAIIGGCRSLHD-IIGPAALVLNLTEL-DPIFQNLS
AESMRGLQSLLDYQRTILWVTLGCRAEQPYMNMSVGFGRTVALEMPDICLQFLDLVAEML
LRLIPRLIANNNRYNASRRAIV--EER--DQSTLFPILHGVLGDGRTMLGFAAAAYKVLS
IIVHEPLAEKLFTT-ADRLLPRRVVDCSPVQVSTVNDQISLQADKTYALFGLTSDLATSL
CDWMVTRGARNFVLTSRNPNVDKRWLKQMQEAGVTVSVSDITDLGRTEQLRDLPPIAGIM
HGAMVLQDTAFAEMSFETMKRVLDPKVMGMIHLDRLFRGLDFFIMFSSLASAAGNRGQSN
YSAANMFGVAKTLERRQHGLAASVVHIGAVLGVGFVMREIYRAGMEERGFHQCMAEAMIA
GEIVTGLRNPRFQHCILQEAATPEEVLSIIAGFTGKLQAVLQLDDLGVDSLVAVEIRSWF
IKELAVDMPVLKVLGGATIGDLLAFALEKLPAEMTMPMSPGQSGFWFLRHFVEDQS-TFN
ITFSIKLTGALRTEKFEAAVRAMGQRHEALRTAFTRDHIYDIENGENMKITLLSLAQEEA
YLVMGYHHINMDGASLEVFLADLERAYTDLQYPDFSITQNKELEKGELE-YWRAELLPLL
RSSRRPINPALASRIQQMCRKQKVNIFHFYLGVFEVMLFRLLGPDLCIGMADANR-FELA
TSMGMYLNLLPLRFRH-TFKQVLAEVRRKTLGAMAHARLPFDALVDGLKVPRSTLHAPLF
QAFINYRAFGGVEAEGRTAYDISIDIFD--NPGAFVVQEQLYSDMLDYFSRNP--AASLA
DAWPETVVHLIDAMIQTAIALKDWTYAQMAQRIHAIASALSHIGVLQEPGLAWICSMLAV
LRVGATYVPLDPGRLSSVIRDCRPAALLVDNTTAVILYTSGTTGTPKGVILSHRGLRNYF
ELQHSAPGFDLGLWQSLVALVHGGTLIIAPRGDPSSIAMLMAEEQITHVGATPSEYLSWI
QHGTTWRYAMSVGEQCPDQLLEDFGKLIRLFNSYGPSEATMGSTNRSVYVLGDDLRPLPR
GATGEIYIGGAGVADGYLNTSEKFLD-DPLASGWTRMYRTGDKGRINGSLEVLGRIDGDT
QIQLRGIRIELEDIENTIRQAANGAIHSVAVSARFLVAHAVLFLQNLLPLPQYMRPAAIT
AISEMPLTSNGKLDRKAVQLSKVWEAVL-PTDFFHVGGNSMSLLQLQSRIKKELGV-SLT
VMKLFENSTLAVMARLVIDWTEETALSIILTGATGFLGNEILRQLVDTPEVTQVHCIAVK
VTIHLGDLTDPQVGLSATAIIHSGADVSFLKTYPTLRRSNLEATKELARLALA--HGVPF
HYISTMATGRLAYVATKWAGEVFLEEVNKRLGLPVWIHRPSSIDVMNSVVRFARQLRAVP
GNLDFVSLEATATGIFLHHSGEVVIYKELALGLNVLIAAYL
>XP_031875985.1_Fusaridione_A_synthetase_Colletotrichum_fructicola 2741 bp
EPIAVVGSACRFPGALDTPSWEFLRDPTDLLTKIYHPDGMHHGTTNVTESYLLRERLFDA
GFFNIKPVEAHSI--DPQQRVLMEVVYESLEAAGMPIEGSETGVYVGLEDYVDHLDTMPT
YM-GTGTARSIISNRISYFFDWHGPSMTIDTACSSSLVAVHQAVQLLRSGESNLAAAGAN
LILGPELYIGESKLKMLAPGSRSRMWDVEADGYARGEGIAAVILKRLSDAVRDGDHIECI
IRESGVNSDGR--TKGITMPNQVAQTDLITRTYRKAGLDAKDPLQRCQYFEAHGTGTPAG
DAREAEGIARAFFLYVGSIKTVIGHTEGTAGLAGFLKASLALQNSTIPPNLLFHNLSPEV
APFYEN--LEVAS-KAKPWPRRASVNNFGFGGTNSHVILENFFAPFVFSAGSETALEKTL
EVYTAHLKISPRDLSFTLHSRRSALSTRATFPASS-ISQLAVNIDP-RTLGVFTGQGAQW
ATMGNELGLQAALDSLPHRPSWSLADELAMTPPKSRIGEALLSQTICTAVQVLLIDLLTA
AGIEFEAVVGHSSGEIAAAYAAGFI-SREDAVKIAYYRGGAMMAIGTSIEDAREVCGLEA
FEGR-ISVAACNSQSSVTLSGDEDAIDEVQLVFEEENKFARKLKVDKAYHSHHMVPCSEA
YVKALE-ACDIWHSSVYWKDNMLSPVLFAQALENAEAFNIVIEVGPHPALKGPAQETLKT
KPLACTGVLQRNKNDVEAFSASLGYVWVKFTELNELLLPAYSWDHDRVYWHESRLTRAFN
QRKNALLGSLLPDG-VEDEIRWRNLLRPSELPWIQGHQLQGQMVYPAAAYISSAVEAAI-
RFIEIHNFVIGRALVFQ-SSVETLFTLSNIANFKFHAATGQLVLKLDMLDVAQHNFYSSL
EKLGYQYEGVFKSMSSMKRKLDYGSAVLVHPALLDVAFQAIFLAYWWPGDGSIDRLHVPT
SISSIRIDLPLQSHLIGGDVDVFSHGPSVIQVEGVRATPFSHLFSEHVW-ERISLYYMNK
VMFDCFTHQTREGKEWLKDTWESIMDKEVRMNRAVGENLPAAVRETQI--LQ-HMTADNM
LNRLYVEAMGVLSRTVAQIVHRYPHMEILEI-G-AGTGGATKLIMEGIGRSFNSYTFTDI
STGFFERAQEVFADKMTFKALDCEKDVMEQGFPEYSYDL-VIGSLVLHATKDLHRTLTNA
RRLLKPGGYLVILEITSNDVLWVGFAMSGLPGWWLGGE-DGRKYSPCVSMTGAGYSGIDT
LTPPYSVLVTQAVDEKVNLLREPLLAIIGGCRSLHD-IIGPAALVLNLTEL-DPIFQNLS
AESMRGLQSLLDYQRTILWVTLGCRAEQPYMNMSVGFGRTVALEMPDICLQFLDLVAEML
LRLIPRLIANNNRYNASRRAIV--EER--DQSTLFPILHGVLGDGRTMLGFAAAAYKVLS
IIVHEPLAEKLFTT-ADRLLPRRVVDCSPVQVSTVNDQISLQADKTYALFGLTSDLATSL
CDWMVTRGARNFVLTSRNPNVDKRWLKQMQEAGVTVSVSDITDLGRTEQLRDLPPIAGIM
HGAMVLQDTAFAEMSFETMKRVLDPKVMGMIHLDRLFRGLDFFIMFSSLASAAGNRGQSN
YSAANMFGVAKTLERRQHGLAASVVHIGAVLGVGFVMREIYRAGMEERGFHQCMAEAMIA
GEIVTGLRNPRFQHCILQEAATPEEVLSIIAGFTGKLQAVLQLDDLGVDSLVAVEIRSWF
IKELAVDMPVLKVLGGATIGDLLAFALEKLPAEMTMPMSPGQSGFWFLRHFVEDQS-TFN
ITFSIKLTGALRTEKFEAAVRAMGQRHEALRTAFTRDHIYDIENGENMKITLLSLAQEEA
YLVMGYHHINMDGASLEVFLADLERAYTDLQYPDFSITQNKELEKGELE-YWRAELLPLL
RSSRRPINPALASRIQQMCRKQKVNIFHFYLGVFEVMLFRLLGPDLCIGMADANR-FELA
TSMGMYLNLLPLRFRH-TFKQVLAEVRRKTLGAMAHARLPFDALVDGLKVPRSTLHAPLF
QAFINYRAFGGVEAEGRTAYDISIDIFD--NPGAFVVQEQLYSDMLDYFSRNP--AASLA
DAWPETVVHLIDAMIQTAIALKDWTYAQMAQRIHAIASALSHIGVLQEPGLAWICSMLAV
LRVGATYVPLDPGRLSSVIRDCRPAALLVDNTTAVILYTSGTTGTPKGVILSHRGLRNYF
ELQHSAPGFDLGLWQSLVALVHGGTLIIAPRGDPSSIAMLMAEEQITHVGATPSEYLSWI
QHGTTWRYAMSVGEQCPDQLLEDFGKLIRLFNSYGPSEATMGSTNRSVYVLGDDLRPLPR
GATGEIYIGGAGVADGYLNTSEKFLD-DPLASGWTRMYRTGDKGRINGSLEVLGRIDGDT
QIQLRGIRIELEDIENTIRQAANGAIHSVAVSARFLVAHAVLFLQNLLPLPQYMRPAAIT
AISEMPLTSNGKLDRKAVQLSKVWEAVL-PTDFFHVGGNSMSLLQLQSRIKKELGV-SLT
VMKLFENSTLAVMARLVIDWTEETALSIILTGATGFLGNEILRQLVDTPEVTQVHCIAVK
VTIHLGDLTDPQVGLSATAIIHSGADVSFLKTYPTLRRSNLEATKELARLALA--HGVPF
HYISTMATGRLAYVATKWAGEVFLEEVNKRLGLPVWIHRPSSIDVMNSVVRFARQLRAVP
GNLDFVSLEATATGIFLHHSGEVVIYKELALGLNVLIAAYL
>XP_007826303.2_polyketide_synthase_Metarhizium_robertsii_ARSEF_23 2741 bp
EPIAIIGSACRFSGSLDTPSWEVLKEPKDLLTKIYHPNGLHHGTSNVTESYMLAERLFDA
AFFNIKPIEAHSV--DPQQRLLMEVVYESLEAAGLPFEGSQTGVYVGLADFANHLDATPT
YM-GTGTARSIISNRISYFFDWHGPSMTIDTACSSSLVAVHQAVQLLRSGESDLAAAGAN
LILGPEQYIGEAKLKMLSPGSRSRMWDANADGYARGEGITSVILKRLSDVIRDGDHVECI
VRESGVNSDGR--TKGITMPNPLAQAELIARTYRKTGLDPEDPGQRCQYFEAHGTGTTAG
DACEAEGIKRAFFLYVGSIKTVLGHTEGTAGLAGLLKASLALQNGTIPPNMLFDNLSADV
APFYSN--LEVAT-RAKPWPRRASVNSFGFGGTNSHAILESFFTPYVFSAGSEAALTKML
KAYLAHLKVSHRDLSYTLHSRRSALGVRASFPSTP-YDRLASNIDP-RVLGVFTGQGAQW
ATMGREIGFQHVLNSLPHQPSWSLVEELAADATRSRIGEAVISQTLCTAVQITLVDILRA
SGVEFQAVVGHSSGEIAAAYAAGFI-SREDALKIAYYRGGAMLAVGTTVEDAEEVCNLGK
YKDR-VCLAACNSPLSVTLSGDEDAIEEAKVLFEDENKFSRRLNVDQAYHSHHMIPKSAG
YVEALR-ACSIWYSSVYWKENMLQPVLFYQAIRTADGLNLVVEVGPHPALKGPVLETWRS
KAPAYTGVLQRNIDDIEALSAALGYMWINFNAVDVLLLPTYPWDHDRIFWHETRLLRAYN
DRNHSLLGTRLPDG-LDDEIRWRNLIRPSELAWIHGHQVQGQMVYPAAAYISSAIESAI-
SVIDIHDFVIRKALVFS-SEAESLFALSDIATFKFHAATGRLIVSIGLLDVTQDNFYSSL
EKLGYHYTREFRSLQSMKRKLGYGEAVLVHPALLDAAFQCILLAYWWPGDGSLDQLHVPT
KISSIRVNIPIVSRLIEGDVDVFVPNGLLLQVQGIKVTPLSQLFCKHIW-ERISLYYMNQ
VMFDCFGHQSRIGREWLNDTWEQIMDREIKLTRTVGEHLTAAVRETEI--LQ-HMLDDDL
LNRYYVEAMGLLSRVIAQIAHRYPHMDILEI-G-AGTGGATKTIMRDIGRSFASYTFTDV
SSGFFEKAREVFAEKMTFKVLDCEKDVVEQGYEEYSYDL-VIASLVLHATRDLQKTLTNT
RRLLRPGGYLVILELTSNDVVWVGFAMSGLPGWWLGQD-DDRKFSPCVSMIETGFSGIDT
STPPFSVLVTQAIDEGTKAIRDPLLVIIGGCASLED-LIPATALVLCVTEL-DPIFCHFS
SERMSGLQSLFDYQRTILWVTQGCQADQPYMNMSVGLGRSLALEFPDVRLQFLDIVAETL
LRLIPRLIADNRRHNAANRVIT--DDI--DKATLLPILHGIFGTGKSVMCFSVQVSQVLT
VVINEPLAQMLFTE-SNNASPKRFIDCSPVRLTSVNDQIRFDENKTYVLFGLTSDLATSL
CDWMSSRGARTIVLTSRNPNIDERWLEEISRAGVHVKVNDITDQTAVEELREFPPIGGIM
NGAMVLQDVPFSEMSFEIMEKVLRPKVLGTMHLDRLFRDLDFFVMFSSIAAAAGNRGQSN
YSAANMFMVATAMERRRQGLAASVLHLGAVLGVGYIMREILRGGMEERAFHQCIAEAILA
GEIITGLRNPRFQHYIMQNAAVPSETWRRCNGFVGKLQAALQLDDLGIDSLVAVEIRSWF
LREMDVDMPVLKILGGASLADLITFALENIPSELIVPMSAGQSRFWFLKHFVQDQT-TFN
ITFSMKINGELNDHKLEAAVKVLGHRHEALRTAFLRDYIYDIQHGETMRMLLLSLSSEQS
FLIIGYHHINMDGASLEVFLADLEKAYTGLQYPDFSLRQSLERKEGELD-FWKAKLLPIL
PWVTRYIEADLSSRINHMCRKQRASIFHFYLAVFEVMLYRLLDPDMCIGMADANR-FELS
GSIGMYLNLIPLVAHQ-SFRDVLKETRRNAYEAMAHSKLPFDALLDDLKVNRSIFHSPLF
QAFINYRAFGGLAAEGRTAYDICLDIYD--NPGAIVVQKQLYSHLMNFFSANP--DASLS
EPWPETLVHRIDDMTENSVALKHWNYRQMAVRVNSIASALSIVGVFQEAGPDWICSMLAI
LRVGATYIPLDTSRLASMVNDCQPVAVIVDEATAVILYTSGTTGIPKGVVLSHNGLRNYL
ELQHSALGFDLGLWQSLVTLVYGGSIVIVPRGDSVAITKLIAQEKITYVGATPSEYLGWI
QYGTSWKYAMSCGEPCPRKLIEDFGKLLHLWNSYGPSEATMGSVNRAVHIVDEDLKPLPR
GATGEICISGAGVAMGYVNTRQAFVT-NPVPPGWTRMYRTGDKGRIRGSLEVLGRVNGDS
QVKIRGVRIELQDIESTIVRVSNGALANAAVTPRILVAHAVFFLQRLLPLPRYMHPAIII
PIKDLPLTSNGKLDRAAIELREAWEEVI-SSNFFHVGGNSLLLIKLQHLIKTRFGV-ALP
VATLFEQSTLRAMAAVITDWTEETALVIIMTGATGFLGLELLKELVESPSVTKVHCIAVK
VTLHQGDLSAPRAGLSADAIVHSGADVSFLKTYQTLRPANVEATKELARLALV--HNVPF
HYISTTATGRLGYVAGKWASEVFLEKVHERLGLPVCIHRPSSIDVVNSVIKFSRQLKAVP
GSLDFISVQNAAKGIYLHHSGDVIIYRELSLEMNVLIAAYL
>EXU95862.1_hybrid_polyketide_synthase-nonribosomal_peptide_synthetase_Metarhizium_robertsii 2741 bp
EPIAIIGSACRFSGSLDTPSWEVLKEPKDLLTKIYHPNGLHHGTSNVTESYMLAERLFDA
AFFNIKPIEAHSV--DPQQRLLMEVVYESLEAAGLPFEGSQTGVYVGLADFANHLDATPT
YM-GTGTARSIISNRISYFFDWHGPSMTIDTACSSSLVAVHQAVQLLRSGESDLAAAGAN
LILGPEQYIGEAKLKMLSPGSRSRMWDANADGYARGEGITSVILKRLSDVIRDGDHVECI
VRESGVNSDGR--TKGITMPNPLAQAELIARTYRKTGLDPEDPGQRCQYFEAHGTGTTAG
DACEAEGIKRAFFLYVGSIKTVLGHTEGTAGLAGLLKASLALQNGTIPPNMLFDNLSADV
APFYSN--LEVAT-RAKPWPRRASVNSFGFGGTNSHAILESFFTPYVFSAGSEAALTKML
KAYLAHLKVSHRDLSYTLHSRRSALGVRASFPSTP-YDRLASNIDP-RVLGVFTGQGAQW
ATMGREIGFQHVLNSLPHQPSWSLVEELAADATRSRIGEAVISQTLCTAVQITLVDILRA
SGVEFQAVVGHSSGEIAAAYAAGFI-SREDALKIAYYRGGAMLAVGTTVEDAEEVCNLGK
YKDR-VCLAACNSPLSVTLSGDEDAIEEAKVLFEDENKFSRRLNVDQAYHSHHMIPKSAG
YVEALR-ACSIWYSSVYWKENMLQPVLFYQAIRTADGLNLVVEVGPHPALKGPVLETWRS
KAPAYTGVLQRNIDDIEALSAALGYMWINFNAVDVLLLPTYPWDHDRIFWHETRLLRAYN
DRNHSLLGTRLPDG-LDDEIRWRNLIRPSELAWIHGHQVQGQMVYPAAAYISSAIESAI-
SVIDIHDFVIRKALVFS-SEAESLFALSDIATFKFHAATGRLIVSIGLLDVTQDNFYSSL
EKLGYHYTREFRSLQSMKRKLGYGEAVLVHPALLDAAFQCILLAYWWPGDGSLDQLHVPT
KISSIRVNIPIVSRLIEGDVDVFVPNGLLLQVQGIKVTPLSQLFCKHIW-ERISLYYMNQ
VMFDCFGHQSRIGREWLNDTWEQIMDREIKLTRTVGEHLTAAVRETEI--LQ-HMLDDDL
LNRYYVEAMGLLSRVIAQIAHRYPHMDILEI-G-AGTGGATKTIMRDIGRSFASYTFTDV
SSGFFEKAREVFAEKMTFKVLDCEKDVVEQGYEEYSYDL-VIASLVLHATRDLQKTLTNT
RRLLRPGGYLVILELTSNDVVWVGFAMSGLPGWWLGQD-DDRKFSPCVSMIETGFSGIDT
STPPFSVLVTQAIDEGTKAIRDPLLVIIGGCASLED-LIPATALVLCVTEL-DPIFCHFS
SERMSGLQSLFDYQRTILWVTQGCQADQPYMNMSVGLGRSLALEFPDVRLQFLDIVAETL
LRLIPRLIADNRRHNAANRVIT--DDI--DKATLLPILHGIFGTGKSVMCFSVQVSQVLT
VVINEPLAQMLFTE-SNNASPKRFIDCSPVRLTSVNDQIRFDENKTYVLFGLTSDLATSL
CDWMSSRGARTIVLTSRNPNIDERWLEEISRAGVHVKVNDITDQTAVEELREFPPIGGIM
NGAMVLQDVPFSEMSFEIMEKVLRPKVLGTMHLDRLFRDLDFFVMFSSIAAAAGNRGQSN
YSAANMFMVATAMERRRQGLAASVLHLGAVLGVGYIMREILRGGMEERAFHQCIAEAILA
GEIITGLRNPRFQHYI--------------DGFVGKLQAALQLDDLGIDSLVAVEIRSWF
LREMDVDMPVLKILGGASLADLITFALENIPSELIVPMSAGQSRFWFLKHFVQDQT-TFN
ITFSMKINGELNDHKLEAAVKVLGHRHEALRTAFLRDYIYDIQHGETMRMLLLSLSSEQS
FLIIGYHHINMDGASLEVFLADLEKAYTGLQYPDFSLRQSLERKEGELD-FWKAKLLPIL
PWVTRYIEADLSSRINHMCRKQRASIFHFYLAVFEVMLYRLLDPDMCIGMADANR-FELS
GSIGMYLNLIPLVAHQ-SFRDVLKETRRNAYEAMAHSKLPFDALLDDLKVNRSIFHSPLF
QAFINYRAFGGLAAEGRTAYDICLDIYD--NPGAIVVQKQLYSHLMNFFSANP--DASLS
EPWPETLVHRIDDMTENSVALKHWNYRQMAVRVNSIASALSIVGVFQEAGPDWICSMLAI
LRVGATYIPLDTSRLASMVNDCQPVAVIVDEATAVILYTSGTTGIPKGVVLSHNGLRNYL
ELQHSALGFDLGLWQSLVTLVYGGSIVIVPRGDSVAITKLIAQEKITYVGATPSEYLGWI
QYGTSWKYAMSCGEPCPRKLIEDFGKLLHLWNSYGPSEATMGSVNRAVHIVDEDLKPLPR
GATGEICISGAGVAMGYVNTRQAFVT-NPVPPGWTRMYRTGDKGRIRGSLEVLGRVNGDS
QVKIRGVRIELQDIESTIVRVSNGALANAAVTPRILVAHAVFFLQRLLPLPRYMHPAIII
PIKDLPLTSNGKLDRAAIELREAWEEVI-SSNFFHVGGNSLLLIKLQHLIKTRFGV-ALP
VATLFEQSTLRAMAAVITDWTEETALVIIMTGATGFLGLELLKELVESPSVTKVHCIAVK
VTLHQGDLSAPRAGLSADAIVHSGADVSFLKTYQTLRPANVEATKELARLALV--HNVPF
HYISTTATGRLGYVAGKWASEVFLEKVHERLGLPVCIHRPSSIDVVNSVIKFSRQLKAVP
GSLDFISVQNAAKGIYLHHSGDVIIYRELSLEMNVLIAAYL
>KID82736.1_Beta-ketoacyl_synthase_Metarhizium_guizhouense_ARSEF_977 2741 bp
EPIAVIGSACRFSGSLDTPSWEVLKEPKDLLTNIYHPNGLHHGTSNVTESYMLAERHFDA
AFFNIKPIEAHSV--DPQQRLLMEVVYESLEAAGLPFEGSQTGVYVGLADFANHLDATPT
YM-GTGTARSIISNRISYFFDWHGPSMTIDTACSSSLVAVHQAVQLLRSGESDLAAAGAN
LILGPEQYIGEAKLKMLSPGSRSRMWDANADGYARGEGIASVILKRLSDAIRDGDHVECI
IRESGVNSDGR--TKGITMPNPLAQAELITRTYRKTGLDPEDPGQRCQYFEAHGTGTTAG
DACEAEGIKRAFFLYVGSIKTVLGHTEGTAGLAGLLKASLALQNGTIPPNMLFENLSPDV
APFYSK--LEVAT-RAKPWPRRASVNSFGFGGTNSHAILESFFTPYVFSAGSEAALMRML
KAYLAHLKVSHRDLSYTLHSRRSTLGVRASFPSTP-YDRLASNIDP-RVLGVFTGQGAQW
ATMGREIGFQHVLNSLPHQPSWSLVEELAADATRSRIGEAVISQTLCTAVQITLIDILRA
SGVEFQAVVGHSSGEIAAAYAAGFI-SWEDALKIAYYRGGAMLAVGTTVEDAVEVCNLGK
YKDR-VCLAACNSPLSVTLSGDEDAIEEAKVLFEDERKFSRRLNVDQAYHSHHMIPKSAG
YVEALR-ACSVWYSSVYWKENMLQPVLFYQAIQTADSLNLVVEVGPHPALKGPVLETWRS
KEPAYTGVLRRNIDDIEALSAALGYMWINFNAVDVLLLPTYPWDHDRIFWHETRLLRAYN
NRNHSLLGARLPDG-LDDEIRWRNLIRPSELAWIHGHQVQGQMVYPAAAYLSSAIESAI-
SVIDIHDFAIRKALVFN-SEAESLFALSDIATFKFHAASGRLIVSIGLLDITQDNFYSSL
ENLGYHYTREFRALQSMKRKLGYGEAVLVHPALLDAAFQSILLAYWWPGDGSLDQLHVPT
KISSIRVNIPIESRLIEGDVDVFGPNGLLLQVQGIKVTPLSQLFCKHIW-ERISLYYMNQ
VMFDCFGHQSRIGREWLNDTWEQIIDREVKLTRTVGEHLTAAVRETEI--LQ-HMLDDDL
LNRYYVEAMGLLSRVIAQIGHRYPHMDILEI-G-AGTGGATKTIMRDIGWSFASYTFTDV
SSGFFEKAREVFAEKMTFKVLDCEKDVVEQGYEEYSYDL-VIASLVLHATRDLQKTLTNT
RRLLRPGGYLVILELTSNNVVWVGFAMSGLPGWWLGQD-DDRKFSPCVSMIETGFSGIDT
STPPFSVLVTQAIDERTKAIRDPLLVIIGGCASLED-VIPATALVLCVTEL-DPIFCQFS
SERMSGLQSLFDYQRTILWVTQGCQADQPYMNMSVGLGRSLALEFPDVRLQFLDIVAETL
LRLIPRLIADNRRHNAANRAIT--EDI--DKATLLPILHGIVGTGKSVMCFSVQVSQVLT
VVINEPLAQRLSTE-SNNASPRRLIDCSPVRLTSVNDQIRFDENKTYVLFGLTSDLATSL
CDWMSSRGARTIVLTSRNPNIDERWLEEISRAGVHVGVNDITDQTAVEELREFPPIGGIM
NGAMVLQDVPFSEMSFEIMEKVLRPKVLGTMHLDRLFRDLDFFVMFSSIAAAAGNRGQSN
YSAANMFMVATAMERRRQGLAASVLHLGAVLGVGYIMREIHRGGMEERGFHQCIAEAILA
GEIITGLRNPRFQHYIMQNAAVPPETWRRCNGFVGKLQAALQLDDLGIDSLVAVEIRSWF
LREMDVDMPVLKILGGASLADLITFALENIPSELTVPMSAGQSRFWFLKHFVQDQT-TFN
ITFSIKINGELNEHKLEAAVRVLGHRHEALRTAFLRDYIYDIQHGETMRMLLLSLSSEQS
FLIIGYHHINMDGASLEVFLADLEKAYTGLQYPDFSLRQSLERKEGELD-FWKAKLLPIL
PWVTRYIEADLSSRINDMCRKQRASIFHFYLAVFEVMLYRLLDPDMCIGMADANR-FELS
GSIGMYLNLIPLVAHR-SFRDVLKETRRNVYEAMAHSKLPFDALLDDLKVNRSIFHSPLF
QAFINYRAFGGLAAEGRTAYDICLDIYD--NPGAIVVQKQLYSHLMNYFSANP--DASLS
EPWPETLVHRIDDMTENSVALKHWNYRQMAVRVNSIASALSIVAVFQEAGPDWICSMLAI
MRVGATYIPLDTSRLATMVNDCQPAAVIVDETTAVIVYTSGTTGTPKGVVLSHNGLRNYL
ELQHSAPGFDLGLWQSLVTLVYGGSIVIVPRGDSVAITKLIAQEKITYVGATPSEYLGWI
QYGMTWKYAMSCGEPCPRKLIEDFGKLLHLWNSYGPSEATMGSVNRAVHIFDEDLKPLPR
GATGEICISGAGVAIGYVNTRQAFVT-NPVPPGWTRMYRTGDKGRIRGSLEVLGRVNGDS
QVKIRGVRIELQDIENTIVRVSNGALANAAVTPRILVAHAVFFLQRLLPLPRYMHPAIII
PIKDLPLTSNGKLDRAAIQLREAWEEVI-SSNFFHVGGNSLLLIKLQHLIKTRFGV-ALP
VATLFEQSTLRAMAAVITDWTEETALVVIMTGATGFLGLELLKELVECPNVTKVHCIAVK
VTLHQGDLSAPRAGLSADAIVHSGADVSFLKTYQTLRPANVEATKELARLALV--HNVPF
HYVSTTATGRLGYVAGKWASEVFLEKVHERLGLPVCIHRPSSIDVMNSVIKFSRQLKAVP
GSLDFISVQNAAKGIYLHHSGDVIIYRELSLEMSVLIAAYL
>GAW18777.1_hypothetical_protein_ANO14919_082590_fungal_sp._No.14919 2741 bp
EPIAIVGTACRFPGSLDNPSWDLLQQPKDLLVKIYHPDGLHHGTSNVLESYVLQERLFDA
GFFNIKPVEAHSI--DPQQRILMEVVYESLETAGLSIEGSQTGVYVGLGDFQNYLDSMPT
YM-GTGTARSIVSNRISYFFDWHGPSMTIDTACSSSLVAVHEAVQLLRSRESDVAAAGSN
LILSPELYVGESKLKMLSPDGRSRMWDADANGYARGEGVAACILKRLGDALRDGDNIECV
IRESGVNSDGR--TKGITMPNQVAQADLIKKTYQKAGLDPRDPEQRCQYFEAHGTGTNAG
DAREAEGIDMAFFLYIGSVKTVIGHTEGTAGLAGLIKASLALRNRVIPPNMHFKSLSSEV
APFYGN--LEIAT-AAKPWPRRASVNSFGFGGTNAHVILESFFTPFLFSAASDAALKNTI
LAYTEYLKIDLRSLSYTLHSRRSALGVRASFMATS-VHRLISKLEP-RLLGVFTGQGAQW
ARMGRDLSLQKSLDNLPYRPTWTLAEELEEPSPTSRISESLISQTLCTAVQVLLVDLLSA
AGVEFQAVVGHSSGEIGAAYAAGFI-SGGDAIRIAYYRGGAMLAVETTYEDAIYVCGLDD
FDGR-VCVAACNSSSSVTLSGDSDAIEEVQAVFEDDGRFARRLKVDQAYHSHHMIPIAKP
YTDALY-ACGIWYSSVYWQENLLKPVLFAQAVTAAADFNLAIEVGPHPALKGPCTDTLNG
KPVGYTGVLQRGGDDVESFASALGFLWVDFNQLDMVMLPSYKWDHDRVYWHESRLLRAFN
HRKHSLLGTQLEDG-LDDEMRWRNLIRPSELSWIQGHRLQGQMVFPAAGHISTAVEAAI-
GAIDITDFTLGKALVFQ-SSAESLFLISDIAAFKFYASSGRLLLTLSLLEVQQDNFYKSL
EALGYEYSGDFRTMSRMKRKLDYGSAVFVHPALLDVAFQAIFLAYWWPGDGSLDQLHVPT
SVDCIRINLPLESHLIGGDVTVFDPVP-LIQVEGVRVVAFSPLFSEHVL-ERISIFYMSQ
AMFEYFTYRTREGREWLSDTWDRVIEKEIRLNCTVGNNLTAAVRETQI--LE-HMMADTL
LNRYYVEAMGLLSRTISQIVHRYPRMNILEI-G-AGTGGATKAITRDIGRTFSSYTFTDI
STGFFEKAQEVFSDKMIFKALDCEKDILEQGYVEGSYDL-VIGSLVLHATQNLHNTLVNA
RRLLKPGGYLVITELTNNDVTWVSFAMSGLPGWWLGAA-DGRKFSPCVSMLGAGFSGIDT
LTPPFSVLVTQAVDDKFSLLREPLLVILGGFTALND-IMSPTALVLNLAEL-DPIFQSLT
SESMEGLKKLFDYQRTILWVTQGCRSENPYMNMSVGLGRSLSLEFPDVKLQFLDLVVETL
LRLIPRLMPLNKRYNSPKRLIT--QVR--DMATVEPVWYGVVGDNGSVLAFASIAHKIII
ILTHEPLAQRLFTT-GSTASTRRYVDCSPVKISSVNDKVSFKRDRSYVLFGLSSDLATSL
CEWMASRGATNIILTSRNPSLNKTWLDTMQASGVRVTANDITDRSSVKSLRDFPPIAGIM
HGAMVLQDTPFSEMTVDTMNKVLRPKVLGTIHLDETFQDLDFFIMFSSLASAAGNRGQSN
YTAANMFMAAKVNERRRKGLAASVLHIGAVLGVGYVMREIYRAGMEERGFHQCIGEAILA
GEIVTGLRNPRFHHCVLLEATTSEEVSRIIDGFTRKLQAALQLDDLGVDSLVAVEIRSWF
LKELDVDLPVLKILGGCTVAEMLEFAFEKLPSELTVPMSLGQSRFWFLKHFVEDQT-TFN
ITVSVALHGSLKVKIFEAAVKLVANRHDALKTAFLRDHIYDIENGDTIRVILLSMNPSTS
FLLIGYHHINMDGVSLEVFLADLGKAYTGVQYPDWSIEQRDTIADGELD-YWESELLPLL
PSVSRSVDTDLGVQISQTCRKLKASVFHFYTAIYEVTLFQLLGADLCIGMADANR-LELA
TSMGMYLNLLPLHFKQ-KFQDILKETRRKVYGAMAHSKVPFDALVDHLKMPRSTTHAPLF
QAFINYRLLGPVQAHSRTAYDVTLDIFE--NPGGFAVQKQLYSGLLELFSRDP--VQKIG
TAWPETLIHRLDDVAEHTVALKDLTYAELQNRINAISSVLSIVAIYQEPSTDWICSMLAI
MRVGAIYAPLDHNRLATMVDDCKPSAIIIDELTAIILYTSGTTGVPKGIVLSHEGLRNHM
ELQHSGLGFDLSLFQSLGTLSHGGTLTVVPRNDPLAITDLMFRESVTCASATPSEFLTWL
QYGTNWNFAMSCGEPCPSKLANDLARLLRLWNAYGPSETTCGAGNRYVCIIDENFLPVPA
GVPGEICIGGAGLALGYLNTDQKFINIDPHPPGWSRMYRTGDKGQIDGTLEVLGRIAGDT
QIKLRGIRIELQDIEDTILRAAEGALSSVVVSVRLLVAYTTLSLHQLLPLPQYMRPAAII
PLQSMPLTQNGKIDRRAIQVRDIWSEVM-PSDFFHVGGNSMLLLQLRDLIARKLGA-KLT
VMTLFENSTLSDMARTIVDWNEETALIVVLTGASGFLGRELLRQLIDSPDVQRIHCIAVK
VVVYLGDLSAPTVGLSADALIHNGADVSFLKTYETLRAPNVTATKELAALALA--HGVRF
HYVSTVTVTQLGYLASKWASEAFLERVHNQTGLPLWIHRPSSIDVMTNMLKFSRRLKAVP
GSLDFISAENTASGIFVHHSGDEIIYRAIPLGLNVLVAAYL
>QOJ72663.1_XenE_Xenoacremonium_sp._BF-2018a 2741 bp
EPIAVVGSGFRFPGSSNNPSWDLLVKPRDLLTKIYHPKPFHHGTSDVRESYFLEERQFDA
AFFNIKPVEVHAI--DPQQRILMEAVYESLEAAGLSMEGSRTGVYVGLADYVDLLNSLPT
YT-PTGTARSIMSNRISYFFDWHGPSMTIDTACSSSLVAVHQAVQLLRSGDSDVAAAGAN
LMLGPLPYIAESKLQMLSSNSRSRMWDIDASGYARGEGVAAVVLKRLSSAIADGDQIECI
IRESGINQDGR--TKGITMPSSVAQADLISRTYAKAGLNPRDPTERCQYFEAHGTGTAAG
DPKEAEAISKAFFLYVGSIKTVIGHTEGTAGLAGLLKASLAVQHGIVPPNLLFNQLSPAV
EPFYTN--LEVLT-SPRPWPRRASINSFGFGGTNAHCIIENYFTPFNFSAASEKSLRGIL
TDYSNYLRVSLQDLSYTLYARRSEHAVRVHISAGS-TTDLYTRIDV-RALGVFTGQGAQW
PSMGRELKLDLVLQSLPERPDWSLMYELTCDASQSRLNTAVIAQPLCTVVQIILFDLLSS
AGVKLQAVVGHSSGEIAAAYAAGYL-TREDALKIAYYRGGAMMAIGTSAEDAEELCSLPM
FQGR-LAVAAVNSSSSVTISGDRDAIEQAKEVLEDEKKFARLLKVDKAYHSSHMVPCAEG
YLEALK-NSEIWHSSTYWADNMIQPVLFSHAVEAADAFDIAIEVGPHPALKGPALQTLQE
DTIPYTGLLNRGKDDIEALSDALGYLWIDFRGFDLLALPTYHWDHDKIFWHKSRAVKAFL
GQKNPLLGSRTTDV-MEQEIRWRNLLRLSELPWVRGHQLQGQVIYPATAYISTAVEAAI-
ALIEVEDFSLGKPLVFA-AGIETVFTLSDIASFIYHAAIGRVIVITGLVDIPEDRFYASL
EPLGYAYSGYFKTMSSIKRRLNFSSTMLLHPALLDTALQGIFLAYCWPGDGSLEQLHVPT
GIKNFRVNVSSCTQLLNGDVEIYADDG-LVQMEGLRVVAFAAIFSEHVW-ERVVVYYMKQ
LMFAFFTDTLEAGREWLQDTAAGIKARDMQLTCAVGDNLPAVLRESTI--LQ-HLTKDNL
LNRFYEVGLGLLGKIVEQVVHRHPRMKILEI-GKSGTGGATKVIMRGIGRSFSSYTYTDI
SPNFFESAQEVFSDKMIFKTLDVEKDITEQSFEEHSYDL-VVASLVLHATTNLKRTLTNA
RRLLKPGGYLIFQEICDNDIARVGFLICAVPGWWLGQD-DGRKLSPCVSLLETGFSGADS
PMPPLAVIVSQAVDDRIALLREPLLVLVGGFKTIDE-VISPTTAILCLADL-DPVFKGLS
STTLEGLQRLFETQRTVLWITQGCRSEDPWMNMSVGLGRTLVLENPDLALQFLDLLLEVL
LRLLSRVHLSNDRYNAAKRTVL--EAK--NHSLLMPALYLILGTKKSVLSIALQVDSMLT
LLIHEPLASAIFTT-SDAYSTQRFIDCSPVQVSTVDNHVTFKGNNTYVLFGLTSDLAQSI
CDWMVSRGARNIVLTSRNPKIDSNWIELLKGAGVRLEANDITNKDALSSLKNFPPIAGVA
HGAMVLDDVSFFEMPYEKMTKVLGPKVQGAILLDEIFQDLDFFVFFSSVTAIAGNRGQSA
YTSANMFMTSLASQRRDKGLAASILHLGAVMGVGYINRGLRRAGMSERGLHLLFGEAVLA
SEVITALEFPRFQHCLLAEATTAEEILEIVDAFYLKLQVALQIDDLGIDSLVAVEIRSWF
LKELETEIPVFKVLSGGSVTQLVEYAIGSMPAELTLPVSPGQSRFWFLKHLLEDQT-TAN
NTIWVSIQGTIRLNDLEMAIRKVAARHEALRTSFLKKHVYDIEHGECMRLVYLEVTDTES
YLLIGSHHIIMDGISLEVFLKDIEKAYNGYQYSDYSEKLRQELEQGEIN-YWKSEFLPLL
PFVSRLVDPRVARQISNTCHKLKANVFHFYLGVFEVLLFKLFGNDVCIGMADANR-WNVS
QSIGMYLNLLPLRFHQ-SFEAMLKDTRRKAYLAMSNSRLPFDVLLDNVICERSSAFSPLF
QAFINYRQLGNATGAPRAGYDISLDIIE--NPGNVMLQKALYSKLLNDLSSSS--KKMLE
EVWPETLVHRIDAMIAVKVALKEWTYLQLEEEINRVSSVLSTVAIYQEASPNFVFSLLAV
LRIGAIYVPLDCNRLRLVLAECKPSALLADGKTAAILFTSGSTGVPKGVVLSHGSLRNHV
ELQQSSVGFDMSMNQVFMALANGGSLVIVPRKDSSAIAKILLEQNITYTSATPSEYFAWL
RHGKSWKYATAGGEKFTPKLLQAFQKLFHAFNAYGPTECSMSSPNYAVYIVDENATPQTI
EIPGEICIAGAGVALEYLNTAKKFLK-DPFASGWNRMYRTGDKGVLDGTLEILGRIEGDT
QIKLRGLRIEMQDIEQSILKAGEGRVKEAIVTPRILVAHAVVYLRGLLPLPQYMRPAAII
PIATMPLNASGKIDRRALQLAQIWVEVL-PSDFFQVGGNSMLLIELRELVKKRFQV-HLP
LLRFFEHSTLGAMAAAIINWDVETEVTIVLTGATGFLGKYLLNLLTEAPDVDKIHCIAIK
VVIHDGDLASPRCGLSANVIIHNGADVSFLKTYSSLRASNVLSTKELVKLALP--HHIPI
HYISTATVGKLGYAASKWASEVFLEKTTRQFGLPTFIHRPSSIDIVPSVLKYSAMIKALP
GYIDLITVEKAAAGIYLHHAGEKVIWESVSMGMNPLVGEFL
>XP_018074800.1_polyketide_synthetase_Mollisia_scopiformis 2741 bp
EPIAVVGSGFRFPGSASSSSWELLLKPRDLLTKIYHPNPSHHGTTDVRESYFLEERHFDA
GFFNIKPVEVHAI--DPQQRLLMESVYESLEAAGISIEGSQTGVYVGLADYVDHINSLPT
YT-PTGNARSIMSNRISYFFDWHGPSMTIDTACSSSLVAVHQAVQLLRSGDSDVAAAGAN
LILGPLQYVGASKLHMLSADSRSRMWDVNATGYARGEGVASVVLKRLSSAIADGDNIECI
IRESGINQDGR--TKGITMPSSVAQADLIEKTYAKAGLDPRDPRQRCQYFEAHGTGTAAG
DPKEAEAISKAFFLYVGSIKTVIGHTEGTAGLAGLLKASLAVQHGIIPPNMLFNTLHPAI
EPFYTN--LEILA-SPKPWPRRASCNSFGFGGTNAHVIIENFFTPFNFSAASEKSLTGIL
TDYAEYLRTSLQDLSYTFYARRSEHTVRTSISAKS-APDLCAKIDT-RILGVFTGQGAQW
ATMGRELELDAMLQKLPERPAWSLMDELTCDASQSRLDKAVVAQPLCTVIQVILYDLLSS
AGVRFQAVVGHSSGEIAAAYAAGHI-TREEAVKIAYYRGGGMMAVGTSVDDANELCNLPM
FHGR-LSVAAINSSSSITISGDRDAIEQAKEILDDEKKFARILKVDMAYHSSHMIPCAKG
YVEALK-CSGIWLSSTYWAENMVRPVLFSHAVESADAFDIAIEVGPHPTLKGPALQTLQE
EAISYTGLLSRGKDDVESFSNALGYLWVDFGRFDFLALPTYHWDHEKLFWHGSRTSKAFL
NQKNPLLGSRTTDL-MEQEIRWRNILRLSELPWVRGHQLQGQVIYPATAYISTAVEAAI-
AVIEVKDFSLGKPLVFD-GGIETVFTLSEIASFTYHAATGKVIVTTGLTDIPVERFFSSL
EPLGYNYSGHFKALSSIKRTLNFSSSMLLHPALLDSALQGIFLAYCWPGDGSFEQLHVPT
GIKTFRVNVASCAQLLHGDVDIYASDG-LVQFEGIKVVAFAPMFTEHVW-ERVAINYMKQ
IMFNWFTDTIQVGKKWLEDSADSEKAKDMQLACAVGDNLPAVLRQTTI--LE-HLTKDGL
LDRFYEIGMGLLGKTVKQLVHRHPRMKILEI-G-AGTGGATKMIMGEIGQSFSAYTFTDI
STGFFETAQEVFSDKMIFKPLNVEKDITEQGYEEHSYDL-VVASLVLHATADLQRTLMNT
RRLLKPGGYLIIQEVSNNDVTRQGFMMCALPGWWVGQD-DGRKLSPCVSLLQSGFSGVDS
STTPLAVIVSQAVDDRIALLREPLLVLIGGFKTLGD-VISTKSAILCLTDL-DPVFKRLS
EKTLQGMQRLFETQRIILWITQGCRGEDPYMNMAVGLGRSLVLENPDLVLQFLDLLLEAL
LRLLSRVYHSNDRYNASKRTVV--ETV--DHSLLMPVSYLVLGTGKPVVAISLQAENMLI
LLLHEPIASSIFTT-SDAYSSKRFIDCSPVQVSTVDSQVNFKGDRTYVLFGLTSDLAQSI
CDWMVSHGARNMVLTSRTPKIDAQWIELLAKVGVRVEINDITDKEALATLQNFPPIAGIA
HGAMVLDDISFFEMPFEKMHKVLQPKVKGAVHLDELFQDLDFFVLFSSSTAIAGNRGQSA
YTTANMFMASLASQRRRKGLAGSIFHIGPVIGVGYINRGLRKSGIAERQFHLCFGEAVLA
SEVVTALEFPRFQHCLLLEATTAEDILEIVDAFFLKLQVALQIDDLGIDSLVAVEIRSWF
LKEIETDIPVFKVLSGGSVTQLVEYAIENMPFGLTLPISPGQSRFWFLKHLMEDQT-TAN
NTISVSIKGTIRIDSLASAVRKISARHEALRTAFLRNHVYDIEHGECMRLIHLSASPRES
FLLVGSHHIIMDGISLEVFLDDLQKAYSRYQYSDYSEKLRQEIAHGEIK-YWKSEFLLLL
PFVSRSIDSKLAKQIQDTCHKSKANVFHFYLGVFEVLLFKLFGSDVCIGMADANR-WNVA
KSIGMYLNLLPLRFHQ-SFEGVLKDTRRKAYLAMSNSRLPFDILLDNLDCERSTAYSPLF
QAFINYRQFDNATGTPRAGYDLSLDIIE--NPGAFMLQKQLYSKLLGDFSGSY--NRILQ
EVWPETLAHRIDQMIAEKISLQEWTYQQLDAKVNQISSALSVVAVYQEASPHFVFSLLAI
LRIGATYVPLDSTRLCVILAECKPSALLANGSTAAILFTSGSTGVPKGVVLSHGSLRNHL
ELQQSSVGFDMSLNQIFIALSHGGTLVIVPRKDPVAVAKILLEQKITYTSATPSEYLSWF
RHGKWWRYATAGGEQFSTELLHVFRSLLHAFNAYGPTEGSMSSPNYAIYIMDESSNPLPI
GFPGEIFIAGAGVAKQYLNTREKFLK-DPQPTGWDRMYRTGDKGRLDGTLEVLGRIEGDT
QVKLRGLRIEMRDIEQSILETAKGEVTEVIVTPRFLVAHAVLFLRLLLPLPQYMRPAAII
AIDSMPLNSSGKIDRQALQLVQVWEEVL-PSDFFHVGGNSMLLIELRERVKQKFQV-GLP
LIRLFEHSTLGAMATTIINWEIETEVTIVLTGSTGFLGNYILRLLVEAPGVERIHCIAIK
VVVHYGDLSLPRCGLSADAIIHNGADVSFLKTYSSLRVPNLGSTKELVKLALP--RQVPF
HFISTGTVGKLGYAASKWSSEVFLEKVHKQLGLPTFIHRPSSIDIVSNVLKFSSIIKALP
GYVDLISLENAATGIYLHHAGEKVIWESLSMGMNPLVGEFL
>OQE21884.1_hypothetical_protein_PENSTE_c011G08446_Penicillium_steckii 2741 bp
EPIAVVGSGLRFPGSSTSPSWDLLTQPRDLLTRIHHPNPDYHGALNVTESYFIDQRHFDA
NFFNIKAVEVSAI--DPQQRLLMEVVYESLEAAGLSIEGSQTGVYVGMGDHSDILNSLPT
YT-ATGNARSIMSNRISYFFDWHGPSMTIDTACSSSLVAVHQAVQLLRSGDSRVTAAGTN
MILAPMQYVGASKLHMLAADSRSRMWDVDASGYARGEGVAAVILKRLSDAIADGDNIECV
IRSSGVNQDGR--TKGITVPSSTAQRDLIFRTYAKAGLDPLNPQERCQYFEAHGTGTAAG
DPKEAEAISQSFFLYVGSIKTVIGHTEGTAGLAGLIKASLALQHGIIPPNLLFNKLHPNI
EPFYTN--LEVPT-SLRKWPRRASINSFGFGGTNAHVILENYFAPFVFSAASEKSLRGVL
GDYVEYLSVSLKDLSYTLYGRRSEHAIRASFSASS-VEDLQAKIKP-RLLGVFTGQGAQW
PTMARELELEAVLQTLPERPDWSLMDELLCDASKSRLDSAQIAQPLCTVVQIILFELIQA
AGVKFQAVVGHSSGEIAAAYAAGCI-TRDDAVKIAYYRGGAMMAAGTSFEDANELCSLPM
FKGR-LAVAAINSSTSVTISGDRDAIEQAKEILEDEQKFARLLKVDKAYHSSHMIPCSTG
YVEALK-RCNIWYSSTYWADNMVRPVLFAQAVTSAGAFDLGVEVGPHAALKGPAVQTIQE
DPILYTGVIHRGKNDIEAMSDALGYIWLDLRSFDSLVLPTYHWNHDTLYWHSTRASKAFL
GRKNPLLGTRTTDI-MEREMRWRNMLRLNEKPWINGHQLQGQVVYPATAYIATAVEAAI-
AVIEVHDFSLGKPLVFD-SGIETVFAVDGIASFVFHAATGRITVTLGLVSIPQDRFYASL
EPLGYSYSGWFRTLSSIKRRMNFSSSMLLHPALLDSALQGIFLAYCWPGDGSLEQLHVPT
GIKTFRVNVGACSQLLNGDVEIYAPDG-LVQMEGIKVVAFAAIFSEHVW-ERVSINYMKQ
MMFDFFVDTVKAGSEWVDDDEEALKAKDMQLACQVGDHLAPVLRETTI--LE-HMTKDNL
LNRFYEVGLGLLGKTVKQVVHRDPRMKILEI-G-AGTGGATKLIMSDIGRSFASYTYTDI
STGFFEKAQEVFSDKMIFKTLDVEKDIVQQGYEEHTYDL-VVASLVLHATTDIHRTLTNA
RRLLKPGGQLIILEVSNNDVSRVGFMMCALPGWWLGQN-DGRTLSPCISLLQSGFSGIDS
STPPLAIIVSQAVDDRMTLLREPLLVLVGGFKTLGD-VISTKSAILVLTEL-DPVFKRLT
DKTLKGLQALFESQRTVLWITQGCRSENPYMNMSVGLGRSLVLENPDLTLQFLDLLLESM
LRLLSRVYQNNSRYNAFKRKIT--ETATLNHSLLVPIAYLVIGTGASTIAVTLQSDSILT
LLVHEPIASSIFST-ADVYSPKRFVDCAPVQLSTVESQVKFRPDRTYVLFGLTSDLAQSI
CDWMASHGARNIVLTSRNPKIEPQWVKLLAKKGVRLEANDITDKAALSGLQNFPPIAGIA
HGAMVLDDTSFFEMPFEKMQKVLGPKVQGAIYLDEIFQSLDFFVFFSSVTAIAGNRGQSA
YTTANMFMSSLVTQRRQRGLAASILHIGAVMGVGYINRGLRKTGMSEREFHLCFGEAVVA
SEVITALEFPRFQHCVLQEASNASEVFEIVDSFFQKLQISLQLDDLGVDSLIAVEIRSWF
AKEIETEIPVFKVLSGGSVGQLLEYAIENMPAKLVIPMSPGQSRFWFLKHLMKDQT-TAN
STIAVAIEGSLRLDSLEDAVRKIATHHEAFRTSFLKNHVYDLEHGETLRLVHLSFTPTKS
YLFIGSHHITLDGISLEVFLQTLQRAYNGFQYSDYSEQLRQEISSGDIE-YWKVELLPLL
PFLNRIVPAVLAKQIQETCQRLKANVFHFYLGVFEVLLFKLLGSDVCIGMADANR-WDVA
QSIGMYLNLLPLRFQQ-SFEAVLKDTRRKAYSAMSHSRLPFDVLLENVECDRSTSFSPLF
QAFINYRQFGGATGMPRAGYDISLDIIE--NPGQFMLQKSLYGKLLGSVCQMS--GQSLK
DIWPATLPARIENIFAETTSIKEWSYWQMKVEVNRILSALSVVAVFQEASASQVFSLLAI
LRIGAIYAPLDVNRLQVIIAECKPSAVLVNSSTAAILFTSGTSGVPKGVVLSHGNFRNHV
ELQQSSIGFDMSLNQIFIALANGGTLVIVPRKDFGAISQIMLDHQITYTSATPSEYLAWY
RHGDSWKFATSGGEKFSAELVDVFRQLIRIFNAYGPTECSLSSPNYSVCIVDEDSNPQPV
GFPGEIYISGAGVAIGYLNTSRKFIK-TSFS---DKAYRTGDKGVLDGTLEILGRIDGDT
QVKLRGLRIELQDVEKSIVTASNGQLDEVVVSPIMLVAHVVLFLQGLLPLPQYMRPSFIV
PIDRIPLTTSGKTDRKALQLARVWDSIL-PSDFFQVGGNSMLLIDLRNAVRREFDI-DIP
LLRLFENSSISSMASLIIDWAFEVAITVLLTGSTGFLGINFLKALVENPNITKIHCLAVK
IVLHTGDLSLPRLGLSADAIIHNGADVSFLKTYNSLRAANVEATKALVEIALP--RKIPV
HFVSTGTVGKLGYAASKWVSEVLLENVGKQLGLPVVIHRPSSIDIVPNVVRYANILKAAP
GFVDLVSVQNVVEGLFMHHSGEKVIWDVLDMGMNPLVGEFL
>KAB5576162.1_polyketide_synthetase_Coniochaeta_sp._2T2.1 2741 bp
EPIAVVGSGMRFPGSSNSQSWELLVKPRDLLKRIYHPDPTHHSTTHVRETYFLDERHFDA
GFFNIKPVEVAAI--DPQQRLLMEVVYESLEAAGIPLEGSRTGVYVGLADYFEHLDTLPT
YV-PTGTARSIMSNRISYFFDWHGPCMTIDTACSSSLVAVHQAVQLLRSGDSDMAAAGAN
MIMGPGQYIAESSLHMLSADSRSRMWDADGTGYARGEGVAAVVLKRLSTALADGDKIECI
IRETGVNQDGR--TKGITMPNAAAQIDLIEQTYAKAGLDPKDASQRCQYFEAHGTGTAAG
DPKEAEAISKAFFLYVGSIKTVIGHTEGTAGLAGLLKASLAVQHGVIPPNMLFNKLRGDI
EPFYTN--LEIAT-SPKPWPRRASVNSFGFGGTNSHVIVENFFAPFNFSAASGSALRGVL
GSYSEYLRVDLGNLSYTLYARRTHHPVRASLSARS-AADLQAKIDI-RVLAVFTGQGAQW
ATMGRELDLDRELQRLPERPDWTLVEQLTCDASESRVAEAAYAQPLSTAIQIILYDLLRS
AGVKFQAIVGHSSGEVAVAYAKGYI-TRAEAIKIAYYRGGAMMAAGASAEDANELCDLPM
FKGR-VCVAAYNSPTSVTLSGDSDAIEQAKEILQDEGKFARVLKVDKAYHSPHMRKAAAG
FLEGLK-GCKIWFSSTYWVNNLLRPVLFSQAVEAAGPFDVAIELGPHAALKGPVLGTLRG
EAVPYVGLLHRGKDDIDAFCDALGSLWVDFRTLDSTALPTYHWDHDRLYWHESRSSRAQA
IAKHPLLGTRTPDA-TEDSIRWRNLLKLSEMPWVRGHQLQGQVIYPATAYIATAVEAAI-
ALIEILDFSLGKPLVFD-AGIETLFTLHGIASFSYCAATGTVRVTTGLTSVSEDQFYSSL
EPLGYSYTGHFRTLSSIKRKLDYSSSMLLHPAMLDTALQGVFLAYFFPGGGSFEQLHVPT
GIKSLRVNVTSCAHLLRGDVDIYTHEG-LVQMEGIQVVAFSKMFTEYKW-ERVSLHYMQR
IAFAFYNDTTRAGKEWIDDSPAALKAKELQLACVVGENLPAVFRETTI--LE-HMTKDGL
LDRFYEVAMGILGRTVEQLVHRYPRMKILEI-G-AGTGGATKAIMSEIGRSFASYTFTDI
STSFFETAQEVFENKMIFKLLDCEKDIVAQGYEEHSYDL-VVASLVLHATANLRRTLSNA
RRLLKPGGYLIFMEIPNNEVTRAGFVFSGTTGWWLGQD-DGRKLSPCVSLLDCGFSGVDT
ATPTLTVLVSQAVDDRVSMLREPLLVLIGGFNTLGDMITSPNSAILCLTEL-DPVFRALS
ERTLKGMQRLFDTQGTVLWITQGCRSDEPYMNMSVGLMRTVMLENPDLVAQVLDLLLESV
LRLVSRVYHDNDRYNASKRTIQ--KPI--DHSLLAPVTYLVLGTSKSMVAITLRVENILT
LLIHEPLASSIFTT-SDSYTQRRFIDASPVQVSTVDSIVSFKSDRTYVMFGLTSDLAQSI
CNWMASHGARNIVLTSRNPKVDAKWLENMTEAGVRVEVNDITDKAALSSLQNFPPIAGVA
HGAMVLDDVAFSEMPLAKMTKVLQPKVNGAIYLNEIFGALDFFVFFGSAATIAGNRGQAA
YSAANSFMTALASKRRSQGLAASIIHIGAVMGVGYVNRNLRKAGYSEREFHLCFGEAVLA
SEVMTALKFPRFQHCLLTEAATEEEVHEIVDGFVRKLRAMLHIDDLGVDSLVAVDIRSWF
LKELEIEVPVFKILAGGLVRELLVHAVATMPARQTLPISPGQSRFWFQKHMMDDQT-TAN
STICLLINGSIRLSSLESAVQKVAARHESFRTSFLKNHVYDIEHGECIRIIHLGLTPAKS
YLLVGAHHIIVDGVSMEILLDDLQKAYNGYQYSAYSEKLREELASGEIE-YWRSEFLPLL
PFVSRVIGTQLAGQIQAACRERKANMFHFHLGVLQVLLFKIFGSDVCIGMADANR-WDVA
KSIGMYLNLLALRFRQ-SFEEVLKNTRKKAYLAMSNSRLPFDILLENVNCERSTATSPLF
QAFINYRQFGNVELEPGSGYDVSLDIIE--NPGGFMVQQSLYSALLSELSRSS--EQVLQ
QVWPETLVHRIDEMITKEISLKDWTYQQLDTQIERVSSALSVVAIFQEPSPQFVFSLLAI
LRVGAVAVPLDCNRLRVMIEQSRCSALLASTTTAAVLFTSGTSGIPKGVVLAHGSLRNHV
ELQQSSVGFDMSLNQIFMALANGGTLVIVPRKDPVAVTKILREENITYTSATPSEYLAWL
RHGTHWTYATAGGEKFPAELLQGFRQLFHFINAYGPTECSMSSPNYGVYIMDHNQSILPV
GWSGEVCIAGAGVAIDYINSRKKFLT-DPLPSGWTRMYRTGDKGVLDGTLEIIGRMDGDT
QIKLRGLRIELQDVEQSILDAARGRVKMVVVTPRLLIAHAVLFLRKLLPLPQYMRPAAII
PVPSLPLNASGKIDRRALELAQVWRDTL-PSDFFHVGGNSLLLIELRQLVNERFQA-GLP
LIKLFENSTLGAMAAMIIDWEAETAISVVISGATGLLGSSLLRLLVESPDVGKIHCIAIK
VVLHKGDLALPRCGLSADAIIHNGADVSFLKTYRSLKAPNLSSTKELVRLALA--RRIPF
HFVSTATAGKFGYASSKWASEVFLENASRQLGLPVFIHRPSAIDILSNVLEYGSLTKALP
GFVDLVSLENAAGGIYLHHAGDQVILESLPMGMNPLVGEFL
>XP_030995827.1_uncharacterized_protein_E0L32_000510_Phialemoniopsis_curvata 2741 bp
EPIAVVGSGMRFPGSSSSRSWELLLKPRDLLKRIYHPEPTHHSTTHVQESYFLDERHFDA
GFFNIKPVEVAAI--DPQQRLLMEVVYESLESAGIPLEGSRTGVYVGLADYFEHLDTLPT
YV-PTGTARSIMSNRISYFFDWHGPCMTIDTACSSSLVAVHQAVQLLRSGDSDMAAAGAN
MILGPGQYIAESSLHMLSADSRSRMWDADGTGYARGEGVAAVVLKRLSTAIADGDKIECI
IRETGVNQDGR--TKGITMPNASAQIDLIEQTYAKAGLDPRDPSQRCQYFEAHGTGTAAG
DPKEAEAISKAFFLYVGSIKTVVGHTEGTAGLAGLLKASLAVQHGVIPPNLLFNKLHPDI
EPFYTN--LEIAT-SPKPWPRRASVNSFGFGGTNSHCIIENFFAPFNFSAASGTALRGVL
SGYSEYLQTDLGDLAYTLHARRSHHAVRASMSARS-ISDLQAKIDI-RVLGVFTGQGAQW
PTMGRELDLDRELQSLPERPSWTLVGQLTCDASESRVAEAAYAQPLSTAIQIILYDLLHS
AGVTFQAIVGHSSGEVAVAYAKGYI-TRVEAIKIAYYRGGAMMAAGASAEDANELCNLPM
FEGRTLCVAAYNSPAGVTLSGDSDAIEQAREILQDEGKFARIVKVDKAYHSPHMKKVAPG
FLEALR-GCKIWFSSTYWVNNLLRPVLFAQAVQTAGPFDFAIEVGPHAALKGPAQATLRE
EAVPYAGLLHRGKDDIDAFCDALGALWVDFRTVDSTALPTYHWDHDRFYWHESRSSRTQA
RAKHPLLGVRTPDN-SEDELRWRNLLKLSEMPWVRGHQLQGQAIYPATAYIATAVEAAI-
ALIEIQDFSLGKPLVFD-TGIETVFTLHGIASFSYHAATGRVRVTTGLTSVPEDQFYSFL
EPLGYSYTGHFRALSSIQRKLDYSSSMLLHPAMLDTALQGIFLAYCFPGDGSFDQLHVPT
GIKSFRVNVTSCAHLLRGDADIYTHEG-LVQMEGIQVVAFAKMFTEYKW-ERVSLYYMQR
IAFAFYEDTTRAGSKWADDTEAALKARELKLACVVGENLPAVLREATI--LE-HMTKDGL
LDRFYEVAMGILGRTVKQLVHRHPRMKILEI-G-AGTGGATKAIMSEIGRSFASYTFTDI
STGFFETAQEVFDSKMVFKLLDCEKDIVAQGYEEHSYDL-VVASLVLHATADLRRTLSNA
RRLLKPGGYLVFLEIPNNEVTRAGFVFSATPGWWLGQA-EGRKLSPCVSLLDSGFSGVDT
ATPTLTVMVSQAVDDRVSLLREPLLVIIGGFRTLGDMVTSPNSAILCLTEL-DPVFRALS
ERTLKGMQRLFETQGAILWATQGGRSEEPYMNMSVGLIRTVMLENPDLVVQVLDLLLESL
LRLVSRVYHDNDRYNASKRTIH--KAT--DHSLLVPVTYLVLGTAKSVFAIALRVENVLT
LLIHEPLASGIFTT-SDSYAQSRFIDASPVEISTVESLVRFQNDKTYVMFGLTSDLAQST
CNWMATNGARNIVLTSRNPKVDPRWLEHMTQAGVRVEVSDITDKAALSGLQNFPPIAGIA
HGAMVLDDVAFSEMPLEKMTKVLRPKVNGAIYLDEIFRALDFFVFFGSAATIAGNRGQAA
YSAANSFMTALASKRRSQGLAASILHIGAVMGVGYVNRNLRKAGYSEREFHLCFGEAILA
SEVMTALKFPRFQHCILAEATSEEEIHEIVDGFVRKLRAMLHIDDLGVDSLVAVDIRSWF
LKELEIEIPVFKILSGGVVRELLEHAVASMPTREILPISPGQSRFWFQKYLMQDQT-TAN
STICLQINGTVRLGSLESAVQKVGERHESFRTSFLKNHVFDIEHGDCMRIIHLSLTPTKS
YLLVGAHHIIVDGISLEILLDDLEKAYNGYQYSTYSEKVRNELASGEIE-YWRTEFLPLL
PFVSRTIGAQLERQVQKACRERKANPFHFHLGVLEVLLFKLFGSDVCIGMADASR-WDVS
RSIGMYLNLLPLRFRQ-SFDDVLKHTRKKAYLAMSNSRLPFDTLLENVSCERSTAISPLF
QAFINYRQFDNAELEPKSGYDISLDIIE--NPGGFIVQQSLYSTLLNDLSRSC--QQPLQ
QVWPETLVHRVNEIIAKEIALKDWTYQQLDTQVEKVSSALSVVAIFQEPSLYFVASLLAI
LRVGAVAAPLDCNRLRAMIEESRCSTILVNTTTAIILFTSGTSGTPKGVILSHGSLRNHV
ELQQSSVGFDMSLNQTFMALANGGSLVIVPRKDPVAVAKMVQEENITYTSATPSEYLAWL
RHGTHWKYATAGGEKFPTELLQGFRQLFHFINAYGPTECTLSSPNYGVYIMDQDLSVLPV
GWSGEVCIAGAGVAVDYINSRKKFLT-DPLPSGWTRMYRTGDKGVLDGTLEIIGRIEGDT
QIKLRGLRIELQDVEQSILDAAKGRVKMAVVAPRLLIAHAVLFLRQLLPLPQYMRPAAII
PISSMPLNASGKIDRRALQLAQVWRDTL-PSDFFHVGGNSMLLIELRQLINERFQA-SLP
LIKLFENSTLGGMAAMIIDWEAETAITVVISGATGLLGSSLLRMLVESPDVGKVHCIAIK
VVLHKGDLSLPRCGLSADAIIHNGADVSFLKTYRSLKAPNLSSTKELVRLACV--RRIPF
HFVSTATAGKFGYAASKWASELFLEKASRELGLPVFIHRPSAIDILSNVLEYGSLTKSLP
GYVDLVSLENAAGGVYLHHAGDQVILESLPMGMNPLVGEFL
>PQE08176.1_hypothetical_protein_CJF31_00008253_Rutstroemia_sp._NJR-2017a_BVV2 2741 bp
EPIAVVGSGCRFPGSSSSPSWDILRDPADLLKKIYHPDPSHHGTTNVTESYFLDERFFDA
AFFSIKGVEAHAI--DPQQRMLMEVVYEALEAGGQSIEGSQTGVYIGVDDYSEHLNIMPT
YM-GTGTARSIMSNRISYFFDWHGPCMTIDTACSSSLVAVHQAVQLLRSRESDVAAAGSN
LILGPGMYVGESKLKMLSPGSRSRMWDINADGYARGEGVAAVVLKRLSTAIADGDHIECI
IRESGVNQDGR--TKGITMPSHVAQADLIRKTYQKAGLDPKNPAERCQYFEAHGTGTPAG
DPREAEAISTAFFLWVGSIKTVIGHTEGTAGIAGLLKASLAVQHGIIPPNRLFNILNPAV
EPYYAN--LEIPT-APVTWPRRASVNSFGFGGTNSHVIVESYFNPFVFSAASEPALRKNI
SSFVNFLDIDIHDLCYTLYARKTALPVRTSVSASP-LDSLRSQLDP-RVLACFTGQGAQW
ATMGRELDMDKMLQNLPERPDWTLMEEFMADASKSRLNSARVAQPLCTVLQIILFDLLKE
AGVNIQAVVGHSSGEIAGAYAAGFL-TSHDAVKIAYYRGGAMMAVGTTKEDASEFCSLPM
FEGR-ICVAAINSSSSITLSGDLDAIEEAKEIFDDEGKFARILKVDKAYHSSHMIPPSIS
YLQAMQ-KSNIWYSSTYWTNNMTQAVLFAQALETAGPFDVVIELGPHPTLKGPVLQTLQD
KAPSYTGLLSRGANDITAFADAMGYLWIDLRRLDIAFLPRYYWDHDKFYWHETRVSKTFR
NQTNSLLGTRMAET-MDQEIRWKNLLQPLELPWIHGHQLQGQMVYPAAGYLATAVEASI-
SLIEIENFELGKPITFD-SGVETIFSMNDIASFIYHAATGKVTLKLGMVYVNDEQFYLAL
EKLGYEYSGEFKALSAMRRKKDYGTALLVHPAFLDNALQGLFLAYSWPSDGSLDQLHVPI
GVKKLRINVNLCSYLIRGDLDIFSPDA-LIQIEGIEVVAFSNTFAEEIW-ERVSVFYMKQ
LLFNFASHGVEEGKFWLNDTHEALSTKEMRLVVAVGENLHRAVRETTM--LE-HLLADNM
LNEFYVSAMGVLATTVSQVVHRHPRMKVLEI-G-AGTGGATKAIINKIGRAFSSYTFTDI
STGFFEAAQNIFSEKMMFKALDIEKDVLEQGYEEHSYDL-IVGSMVLHATSNLHTTLENT
RRLLKPGGYLIILEITNNDVIRVGFSMSGLPGWWLGQQ-DGRKLSPCVSLLRTGFSGVDS
HTPPLSVIVSQALDDQLATLREPLMVVIGGFDSIEN-LLSTKSAILLLAEL-DPIFQDLS
EGTMDGLKGLLDTQRTILWVTKGRRMEEPYMNMSVGFGRTMVLENPDLRLQFLDLLLEAL
ARLVPRMYFSNNRFNATRRKII--EQV--DYSLLNQIIYCVLGTEKPVIAFSLQMDRILT
LLVHEPLAAMLFTT-THAASSSRFLNCSPVTISTIESQMHFKGDKTYVMFGLTSDLAQST
CDWMVAHGARNLVLTSRNPNIDIRWIELLRESGVRVEANDITDKTALTKVENFPPIAGIA
HGAMVLDDASFFEMPFEKMQRVLRPKVLGAIFLDELFQDLDFFIFFSSVASIVGNRGQSA
YSASNMFMVALAAQRRRKNLAASVLHIGAVLGVGYVTRVIGKAGMSERGFHLCFGEAVLA
SEIITGMNGSRFQHCLLSEVTNNQELFDVI--------TTLQLDELSIDSLIAVELRSWF
LKELEVDMPILKIMSDGPIQDLIPFAVEKTPASLTLPMSPGQNRFWFLKQLMEDQT-TSN
ITVLVAMKGTLQLNKFENAIEMVGNRHEALRTAFLKDYVYDTEGGECMRIIHLSSTPTTS
HLLIGYPHINMDGISLEVFLSDLERAYNGYQYSEYTSTIHQALERGEQK-FWKDEFLPLL
PFASMTIEPVLASRIKSACLTLKSNVFQFYLAVYEVMLFKLLKEDFCIGMADANR-QDSG
K--------------Q-SFADVLKESRKKVYRAMAHSRLPFDVLLENIKAPRSTSYSPVF
QAFINYRPFGNATAKGRTPYDINLDIIE--NPGAFAVQKQLYSHLLDSFTKAP--REVVS
VTWPKTLVHRIDEIATKNIALKEWTYAELTRDVNRLATKLSYVAVFQEASSNFVLSLLAI
LRIGAIYVPFDLTRLSSMVKISPPSAIVVDDDTAVILFTSGSTGIPKGVRLSHAGLRNHA
ELQQSAFSFDLSLYQITSALANGGSLVIIPRGDSVAIGKILVEEKVTSTIATPSEYLSWF
RHGTFWRYAKAGGEWYPTNLVSEFQTIFRFFNIYGPSETSLSSPNYTTSIVDHNMQVLPI
GLAGEICIGGAGVGLGYLDSKARFLN-DPHTTGWTRLYRTGDRGLLDGSLEILGRVDGDT
QIKLRGFRIELEDIEKTIIQSANGDITDVVVTPRILVAHAVFYLQDILPLPLYMRPAIIV
PIEAIPLNAHGKTDRRALELAQIWDQIL-PTDFFHVGGNSLLLLQLRTLIKERFGT-ELS
LLRLFEGSTLGETAAAIIRWDLETEIKLVLTGSTGFLGRHTLTNLIASPTVEEVHCIAVK
VIIHQGDLSLPLCGLTTDAVIHNGADVSFLKTYHTLKPSNVNSTKELARQCIP--RNIPF
HFISTATVGQLGYAASKWASEIFLEKVHATIGLPVVIHRPSSIDILSNVLNFAPLIKALP
GYVDTISIEKASLDVYVHHAGEMVIWELVSMGLSSLVAEYL
>XP_033649168.1_amino_acid_adenylation_domain-containing_protein_Westerdykella_ornata 2741 bp
EPIAIIGTGCRFPGGASSPSWELLRQPRDVLTRIYHEDGAHHGATNVQESYVLSERLFDA
SFFKINGAEAHSI--DPQQRLLLETVYESLESAGLPLEGSDTAVFVGLEEYSDHLDTIPT
HM-ATGTARSILSNRISYVFDMHGPSVTVDTACSSSLVAVHMAVQALRNGESRIAAAGSN
LIMGPEPYIAESKLKMLSPGSRSRMWDASADGYARGEGFASIVLKTLSAAIADGDDIECI
IRETGVNQDGRGTAKGITVPSAAAQTRLILETYQRAGLNAAKEEDRCQFFQCHGTGTPAG
DPVEAEAISDAFFLLVGSVKTVIGHTEGTAGLAGLLTASLGIQNGFIPPNLLFSELNPAI
APFYGK--LKLP--------ELTNVNSFGFGGTNAHAILESYFTP------------ASI
RAYSNFLKVNLLDL------------VKASVPACSDNEELIAQLDP-RILGVFTGQGAQY
AGMGKSLELQKVLDQLPDRPDWKIRDELLAEAASSRLGEAALSQPLCTVIQVILVEMLRS
AGVEFAAVVGHSSGEIGAAFAAGYI-SAEDALKIAYYRGGAMMA---------------D
FAGR-ICVAASNSPTSTTLSGDAEAIDEAKLVMDDEKKFARVLKVDKAYHSHHMQPCREP
YIASLR-SCNIWYSSVYWADNMCNEVLFMQAVQGAGPFTAGLEVGPHPALKGPALDTIVD
EAIPYSGVLDRGKDAVKASSDALAFLWVDFNGYQRLVLPGYSWDHDRAFWYESRASRVFR
SRSHILLGSECSEN-AG-EYRWKNNIQPKEIPWLSGHQLQGSTVFPAAAYVSTAIEATL-
QLIELEDINIGRAISF--SGAEVIFTLR-LAEFTYHSASGRLLVTVGLVSVDDTLFYNSL
TELGYEYSGPFRAVSALQRASGYGSGLLVHPATLDCAFQSSFLALCWPGDGTLRELHVPV
SIRRIRVVLPFESILIHGDVNVYAEDT-ILQIEGINVVPLTPIFSTWTW-EQASIFYLVN
LLFEFADNGVRDSRHWLDNTREDMMAKELKMVRQVGENLPAAVRETQI--LE-HMMVDGL
LNRFYEQAIGVLSHMVEQMVHKNPRLNILEI-G-AGTGGATKRIFNRIGHAFSSYTFTDI
STGFFEKAQEVFRGKMIFKSLDCEQDIEKQGYEDGKYDL-IVASLVIHATKDLDYTMSNV
RRLLKPGGYLVILELTDEGPMRFGFLMGGLPGWWLGGP-D-RKYSPCMSMQKTGFSGIDT
ITPPCFVIATQAVDDKVNTLREPLLVIVGGFAKYED-VASGEITLLSVAEL-DPIFKAMT
PTKLRGIQSLLSKAKTIQWVTKGGKKSDPFANMTAGFLRSLQLEMPQLSLQLLDIVAEIF
LRHVPRLKHLNDRYNSARRPIT--KEV--SLSVSTAVYYLVLGTGATTIALSLIASRIVT
LLVHGAIVDTVFSS-AHPFATEKFVDLTPVKVSPIETKIKLKGDRTYVLFGLTSDLGQSL
CQWMVDHGARNLVMTSRNPKVDQAWIQRIEAQGVTVAINDITSRNQLQTLSTLPPIAGIV
HGAMVLQDALVLDMAIDNVHNVLRPKVDGARFLNEFLADLDFFIMTSSMAAVGGNKGQSM
YGAANMCLAALVNQRRSQGKPASVIHMGPVMGAGWVARELQNAGLSERDFHLAIAEAIVG
GEFVLGVRDPKFQHCVLATATTSEQVREIIDAFINKLQVSLQTDELGIDSLIAVEIRSWF
ISELKVDMPVLKILGGTAVKDLLAFAVDNLPADLTEIMSLGQLRFWSLMAMLDDPT-TLN
IVCAARFTGPLRVNDLANAVKIVAHRHEALRTCFLKSHAFDLERGETMKVLLLTLSETQH
FLLIGYHHIIMDGVSLEIFLSDLVKAYNGIQPTDFAARERDELPAIELK-FWKKEFLPLF
PFVDEKIPSTLSSRVKEVCKKNKITPFHFYLAAFKTMLFHFLNDDLCIGISDANR-LDTI
ASIGVFLNLLPLRFRQ-TITSALREAKLKAYSALASSKVPFDLLLKELDPPRSATHTPLF
QCFMNYRQFGDCVAESRSGYDVTLDIID--NPGGFMVQKGLYTRYVQEFAAGS--VKTVD
QIWPQTLVHRVDDMIAQRLSLKDLSYQKMGERIRQMAAALDIVGVFQEPTVDWVCSLLAI
MRVGATYVPMDIKRLVAIVQHCKPAAVMVHGRTALIVYTSGSTGTPKGIVLTHANLCRKM
ELQQSPLTWDASIWEVFMAIANGGTLIIADRADALGLTELIERENITFTFATPAEYSAWL
THGSMWRKAICGGDKMTSNVVEQFELLLTLFNAYGPAEVTLFSPSNIIYILDDNLRPLPL
GYTGQIAIGGFGLATKYLRSSKKFVP-CPFAPGWSRMHVTGDKGRLDGALFIEGRMDGDT
QLKLRGMRIDLQDIESTILSEARGALSDAVVSVRILVGHVVFFLDRLLPLPQYMCPSKLF
ELDEFPLTAHAKVDRQAINLLQLWQETI-SSDFFRVGGNSILLVSLQAIIRRDFDT-VLP
LAQLFECSTLGSMAAKIINWEAETALEVLLTGATGHLGRSILRQLVNDPAVSRVHCVAVK
IKVYPGNLSEPGVGILVDVIIHSAAQRSFWDYYQLLRQPNFGSVKELVKFAVR--TMIPI
HFISSGAVLDLGYVASKWAAERYLHHAAHKLDLPVVIHRTVSSDALQEFAAFVEKMQVYP
GEFDLVPMEDVASGIIKTYEADIKLMKGISAGWRFLFASQS
>XP_031868532.1_uncharacterized_protein_BP5553_06488_Venustampulla_echinocandica 2741 bp
EPIAIIGSGCRFPGDSTSPSWELLKEPRDVLTEIYHEDGMHHGSTDVHESYLLSDRHFDA
QFFNINPMEANSM--DPQQRLLLETVYESTESAGLPIDGSPTAVFVGLEEYSNHLETTPI
YM-ATGTARSIMSNRISYFFDWHGPSMTIDTACSSSLVAVHLAAGALRSGESRIAAAGAN
LILSPEPYIGESKLKMLSPGSRSRMWDADADGYARGDGVAAIVLKTLSAALEDGDNIECV
IRSTGVNQDGR--TKGITMPSATAQEALIRETYEKSGLNPRNRQDRCQYFEAHGTGTPAG
DPIESEAISHVFFLYVGSIKTVIGHTEGTAGLAGVIKSVLAIKNKTIPPNMLFKKLSPAV
KPFYDN--LKIPT-VAIPWPRRASVNSFGFGGTNAHVILESFPLPFVFSATSTQSLARMV
AAYSAYLKLDLRDLAHTLYARRSALPIKATFSALN-HEQLWSKLDP-RILGVFTGQGAQW
VGMGKELRLDERLACLPDRPSWTLKGQLLAEASESRVHEAGISQPLCTAIQVALVDLLYE
SGAKFEAVVGHSSGEIGAAYAAGYI-SANDAIIIAYYRGGAMLAASTSMEDAIELCEFPE
FEGR-IVVAAWNSSSSVTLSGDANAIEDAKTILEDEKKFARLLKVDTAYHSHHMVPCADP
YVKSLE-SSDIWFSSVYWKDNMIKPVLFSTAIQRAGPFSIALEIGPHPSLQGPALQTIQE
QTIPYAGLLRREKDAAETVSDALCFVWINLSRHISLFLPTYSWDHERIYWFESRATKAFR
TRSHELLGTACIDN-TEEAWSWRNHLRPNEISWLSGHKLQDQMIFPAAGYAVTVLEGMV-
KVIELRDFSIGRPMSFD-AGVEVVFALTNIADFTYHAASGQALAVFGLVDVESDLFYESL
NNLGYGYSGPFRALSDLKRKLDIGTGLIIHPGLLDATFQSLFLAFCWPGDGSLKELYVPT
KIQSIRINLSFDCTLVRGDVALYPANA-ILQAQGVSVVPFAQLFSRIDW-EQTALWYIQK
LLLHYATDSVASGKEWLLNSREDLMQIELELLRAVGENLAAAVRETNI--LE-HMMRDNM
LERLYAEGTGVLGRMVGQLAHRYPHMKILEI-G-AGTGGATKSVFKHIGQAFTSYTFTDI
STGFFEKAQNIFESRIIFKALDIERDVDAQGFSQGTYDL-VIASLVLHATASIEATLINA
RKLLKPGGFLIMCELTNPPPLRMGFVFGGLPGWWLGVD-DGRTLSPCISLRKTGFSGVDT
ITPPGFVIASQAIDQRVTAIRRPLLFILGGVNILED-LVSSMSVALSITEL-DPMFKCMT
KEKLEGIKQLFDQARSVLWLTRGCRSANPYSNITVGFSRSLVEEMPHVRLQLLDIISESL
LRAIPRLIANNDVYNSGRRVIT--KEI--DHSLVSSILFLVLGNNKTVLGLALVAHYVAS
VVIHEPMAAALFTT--HPMAPGHFVNFTPLTLEPIDSGDLFSADKTYILFGLTSDLGQSL
CTWMVQRGARHVVMTSRHPKIEDAWIQSLQSRGATIKVNDITDKNALQMLSTCPPVGGIA
NGAMVLQDMLINDLDIDNLLRVLKPKVDGSLYLDELFHDLQFCIFFSSLACVYGNPGQAN
YGGANAFMCALASQRRSRGRAASILHIGAVMGAGYVTRELSKAGLSERDFQQSFAEAILL
GEVLVGVRNPKLSHCALLGANTENEVYEILESFLAKLQVVLQLDSLGIDSLIAVEIRSWF
LKEFLVDIQVLKILGGATIGEILDSALVKLPRELIEEMGFGQSRFWSLRSLLDDQT-TFN
IVCSGRLSGPLRVEDLDKAISKVAQMHEGLRTAFMSDYVFDLEHGETLRIMLLSQSSIKH
FLVIGYHHIVMDGISLEIFLSDISKAYNGIHYCDYSIRERTKIKTGELS-FWRKEFLPLL
PFVNHRVDSGMSSQIKEICKEHKVTPFHFYLAAFKTLLLRLLPEDICIGMADANR-VDIL
ESIGMFLNLLPLRFRQ-TFEDALKETRRKVYAALANGKVPFNILLEELDVPRSATSSPMF
QAFINYRQFGDCQVEARTSYDISLDIMD--NPGGFMVQKALYPSLLDTFSRNP--RIGAD
SAWGATVCHQIDSIIHEAIAVKDLTYQALSDRSAAISAALSTVAVFQEPSSDWVSSFLAI
MRIGGIYVPLDPMRLAAVVADCKPVAILGHEVTAAIIYTSGSTGVPKGIILKHSGILNAL
ELQQTAFTFDMSLLEALLALPNGGTVYVVPRRDPIAITEIIVKEHITLTFATPSEYMSWL
HYGSSWTVAFSGGDTFTPSLKHSFQTLLRLYNIYGPTEISFTSRNSSTYIVDDKLELVPV
GFPGEVVIGGAGVSPGYHNTTRTFLD-DTYASGWTKMLRTGDRGRLDGALIVEGRISGDT
QIKLRGIRIDLQDIEAVILQSANLALRDVVVSFRAIVAHVVFFLKHLLPVPHYMRPTFII
PLDSLPMTYHMKVDRIAIQLKKIWESVL-SADFFYVGGNSALLVRLQSLIRKSFDV-VLP
LFQLFEASTLKSMASRIIDWEKETSLVVLLTGSTGFLGRSILRLLVDDAQVSKIHCVAVK
IVVHLGDMTEPLLGLSVNIIIHNGAQRSFWEYYQLLRNANVSSTKELVRMAAL--HKIPI
HFISSGGV--FGYVASKWASEKCLENAAEAFGIPVCIYRTIPAAIKQEFLRLSREMKTLP
GEVDLLPVETVAQGIFIHYDAQVKLFKRIPADFKYLFASQN
>TVY94338.1_Hybrid_PKS-NRPS_synthetase_Lachnellula_willkommii 2741 bp
EPIAIIGTGCRFPGQSISPSWELLREPRDVLSDIYHPDAMHHASTNVQKSYLLSERVFDA
QFFNIHPMEANAM--DPQQRILLEAVYEATEAAGLPLEGSNTAVFVGLEDYSAHLDSTPI
YI-GTGTARSILSNRISYFFDWHGPSMTIDTACSSSLVSLHQAVQSLRNGESKIAVGGTN
LILSPEPFIAESKLKMLSPGSQSRMWDKEADGYARGDGIAAVVLKPLSAALRDGDFIECI
IRETGVNQDGR--TAGITMPSSVSQTELIRTTYERAGLDP--VKDRPQYFEAHGTGTPAG
DPIEAEAICRAFFLYCGSIKTVIGHTEGTAGLAGVIKASLALRHREIPPNLLFKSLNPSV
RPFYKN--LEIPS-GTIPWPRRVSVNSFGFGGTNAHVILESFPIPFVFSAASGKSLSATL
VAHAEYLKVDINRLAHTLRNRRSILPMRTAVSAST-SEELIEKIEP-RILGIFTGQGAQW
VGMGRELNLDATLQKLPSRPTWSLRHELLADPSSSRLHEAAISQPLCTAVQIVLVDILRH
SGVEFQAVVGHSSGEIGAAYAAGYI-SAASAIIIAYYRGGAMLAVGTSIADATEFCEHED
MQGR-VCVAACNSSSSVTISGDIDAIEEAKEIFDDEKKFVRMLKVDTAYHSHHMLACSNL
YIESLR-QSSIWISSVYWNENMVQPVLFSQAVEAAGPFNMAIEIGPHPALKGPALQCIQE
QMIPYLSLLERSKNAVDTLSDSLGSLWIDLSQSSTALLPIYSWDHDKIHWFESRTSKVYR
TRSHPLLGTASLDN-TEDRMCWKNLLRPSEIPWLHGHQLQNQMIFPAAGYVVTAFEAAI-
RLLEMESFTIGRSITFD-PGVEIAVALTDIASFTYHASSGCVNITLGLVDINSNLFYGSL
EQLGYQYTGLFKSLTQMRRKLNMGTAFLIHPATLDATFQSLFLACCHPGDGTLRDLHVPV
SIRSIRINLPLDCRLVNGDIDIFAPTG-FLQIEGLTVAPFAALFSQCVW-EQVALYYLKK
IMREYAKYAVESGARWLANTREAMTDNELQIMRAVGENLPAAIQHTNI--LE-HMIEGNA
LTRFYEEETGILARTAKQLTFRYPHMKILEI-G-AGTGGATKKVLRHIGDAFASYTFTDI
STGFFEQAREVFKSGMDFKALDIEKDIVEQGFVPHSYDL-VIASLVLHATSNIERTMKNV
RRLLKPGGFVMMLELTAQGPMRMAFVFCGLPGWWLGVG-DGRSMSPNLTLRKTGFSGVDM
ITPPGFVITSQATDDRISALRNPQLIILGGIEHLEE-LISPSSTVLSLTDL-DPIFKRIT
ESHLTGLKHMLNHARLVLWVSQGCRSDEPYANIMVGFGRTLSEEMGHVRFQHLDLLAETL
LRTVQRLLPNNDRYNALRREII--KPV--DHSLLFSVYFLVLGSGEAVAAFSLIAQYLLT
VVLHEPLAATIFTT-THPMSSTRFVDLSPTSVRPIDSQTLFSHSKTYILFGLTGDLGRSL
CEWMVTRGAKTIVITSRNPLVEQSWIASLEQIGAHIKVNDITDITALSSLATLPPVGGIA
NGAMFLRDVMIPDMDFDVLVRTLGPKVDGARYLNKLFPDLEFCVFFSSVAAIWGNRGQAS
YSGANMFSASLVNQRRKMGLSASVIHIGPILGAGYVS-NLDKAGSSESDFHQSFAEAVVA
GDIVSGMMNPKFQHCALLGATSNHQVYMIIDAFITKLQVVLQLDGLGMDSLVAVQVRSWL
LKEFEVDVQVLKILGGATIREIIEYAQEKLPREMIADMGYGQARFWALRSLLEDKT-TFN
ITCSASLSGQVRVSDLENAVQVVCQMHEAFRTVFLNEHVFDLSKGDTFRVMLLTLSPTSH
VFTFSYDHIIMDGLSLEIFLSDLITAYEGSQYLDFSVREMNRFGTGETL-FWRKEYLPLL
PFVEFRLNAAISTRIKATCQRNKSTPFHFHLAAFKILLFRLLDDDLSIGIADSNR-VDVL
GSVGMYLNLLPLRFKK-QFREALREAKNKAYAALTHGAVPFNVLLEELKVPRSAKHSPIF
QAFVNYRQFGECEAEARSAYDLALDIID--NPGGFMVQKSLYSRLLDAFSNDD--GILER
KAWGETLCHQIARFAQRELAVKDLTHRDMARRINDIASA-SNVAMFQFATTDWICSMLAI
WTVGAVYVPLDPRRLESIIKDCRPDMLLSHERTAAIFYTSGSTGTPKGIVLKHSGLLNEI
ELQQSALGFDMSVWQVFMGLSNGGSVYIVSRGDPLALSSLIRRERITFTGATPSEYSSWL
RFGQHWAFALCGGEAMTQAVVRQFRDLLRLFNCYGPTEISFSNPNCATYIIDDNLNLLPN
GLSGEVLIGGAGVAIGYLNTSQAFIP-DIFNPPL--LHRTGDRGRLDGALVIEGRITGDS
QIKLRGIRIDMRDIEAVIAASAGGAITSVAVTLRLLVAFIVFFLKELLALPQYMQPAVTV
PVDGLPVNNHGKLDRLALQLRLVWRRVL-GSDFFHVGGNSALLVRLQSLIRNTFDV-VLP
LVELFGTSTLGDMASKIIDWVQETSLVVLLTGSTGFLGKSILRHLVQDPEVSKVHCVAIK
IEQHPGNLADPFLGLSIDFVIHCGAQRSFWGHYQLFRNVNVLSTKELVKMAIS--RRVPI
HFVSSGGVLLLGYLASKWASEKVLENATTIYKVPVSIFRPTPTYILEEFLQRANEMRALP
ADFDLLPLEKFTRIIFVHCSSEVKVFERLHAGFGYIFASQK
>Hypric_Hr2g8916 2741 bp
EPIAIVGTACRFPGGASTPAWDILAQPRDLLQKIYHPDGSHHGTSNVQHSYVLEERAFDA
EFFGIKPTEASAM--SPEQRLLLETTYEALESAGIPMEGTMTGVFVGLEDYSNIAQNIPT
YF-ASGTARSIMSNRISHFFDFRGPSMTIDTACSSSLVALHQAVQSLRSGESSCAVAGVN
LLLSPEPYIAESKLKMLSPSGRSKMWDKSADGYGRADGIGVIVLKALSRAWADQDSIECI
VRETAVNQDGR--TKGITMPNVAAQTDLIRLTYRRAGLDLSKASNRPQYFEAHGTGTAAG
DPIEAEAISNVFFLYVGSIKTLIGHTEGAAGVAGIIKTSLAIQNSAIPPNLHLDELSPGV
KPFYTH--LKIPQ-ELEEWPKRGSVNSFGFGGTNAHAILESFLTPFNFSAASEESLLASL
EAYSKCVGVSLRDLSWTLNTRRSVLPVRTSISALDR-RDLIKRLDP-RIIGIFTGQGAQW
PRMGAELALQRSLDTLPYAPDWSIQEELLKDAETSRVHEGSFSQPLCTAVQIAIIDLLRA
ARVNLAAVVGHSSGEIAASYAAGYL-SAEDAIRVAYYRGGGMLAVETDPADAQELCDLPL
LQGR-VCVSAVNSPTSVTLSGDSDAIKEVGIIMEDEKKFARELRVDQAYHSSHMTPIAVD
YLGALR-QCDIWISSVYWVGNLTKPVLFSNALEYAGPLDMALEVGPHPALKKPALQTIRE
QTIPYTGTLNRGLNAIEAIANTLGSLWVDFDRFDSVALPTYPWKHDRNYWHDTRHTRAFF
NNGHSLLGTRCPDE-TEKEVRFKNNLSQREIPWLSHHRIQGRVVFPAAGYISAAVEAAI-
EVLDLYDISIGHALFLN-EGIEIMLSLRILAIFSFSSARGEFKITLGFRNIEHDMFYDYI
RELGYEYEGSFKGLSDLSRRLGEASGLMVHPSTLDCAIQAALLAYSYPGDGQLLDLHLPT
KIDNLSMNLSFLSSALVGDVEVYSAET-IFVLQGLHARPLGTLFSEMRY-ERVSFYYLRK
IFIGYIDRKISTNKRWGIDSEDQLYQSDLKMIRVIGEALLSTASETNLSQMKTQQGPP--
-NEFQPREGRILADMVRGLSHKFPHMKVLEI-G-ST---AIDVILRKPDINFDSYTCTHA
SSEALEKARLKPRTRLDFEILDIERPVAGQGFSERSYDL-VIAPLLSLATPNLQKALNRA
RGLLKDGGFLILLEVTNPHSLRFTLIYGQLQ--WLYQN-DEKEFSPYTSVRNAMFTSFDA
ISPHFSVLCCQATQKRVTFLRNPLLIILGSIEGLDD-LLPFMGSVISFLDL-EPTFKTMS
QTKLGALQHLFGQSRIVLWVTAGAQDTSPFANMFIGFLRTIVLEMTHLRTQVIDFIAKNL
LQLIPRLRFNNHRYSSAR------SLVPRDYSLVKPVLYLSLG-GQTVVTLS----RIIP
IVILNPLGDILLLT-TPARATRRFINVGPVEFQTSRTQIRFSPNSAYWLVGLTGGLGQSL
CQWMVERGARFVALSSRNPTIDAEWLRVMNKRGCTVTACDVTDYESLLGAEELRPIAGVV
QGAMVLHDTIFPDLDFERLMKTTHPKVQGSINLDKLFPDLDFMVFLSSVAYVTGNAGQSA
YTAANAFMATMAANRRKRSLAASVIHIGAILGNGYVSRELERTGLSEQAFHELFAEGVLA
SEIVTGLRNPIFQHLVLQEANDDDQIFEIIDGFLAKLRASLQNDALGIDSLVAVDIQSWF
RKELNVDVSVLEILHTRNIHALLTSAQKLLRLEGIVPMSFAQLRFWFLNSFVEDPA-AFN
VTTAITLRGEVDVPRLSKALVAVGKRHEAIRTKFVNKYAFDLSMGETLRLKIMSLSETLH
YLVLGYHHIAMDGISFEIFCSDLDRAYHGLQYPEFTLRERQEHQNGHLA-HWHAQFLPLL
SLIQFRLDKSIRSQIEECSQRFHVKPFHFFLASFGALLFRYT-SDICIGVAEGNR-KDVL
RSLGLFLNLVPLRFAQ-AFSEALKNVKASCDDAFTHSRVPFDVLLDELKAPRSPSYSPLF
QAFFNYRSFLGCEAQGQNAYDVSLDIID--SSGRLNVNKGLYTGLLKGFAQNP--AARIV
WPWPATIIDRIDHMVETKMALKGVTYKQTGQRSRQIALELCKVGLYQKPSPDRICSLLAI
LRTGAVAVPMDPARLLLVAKDCQPKVILIDSETSMVIYTSGSTGIPKGVMLPHAAIANFV
ELQQSSFAFDMSFCQIFVCLAYGGTLVIPDRHDPAAICDLLITENISVTLATPTEYHAWF
RQASGWRSAVSGGEAVTEALIKKFRSLLQLVNCYGPTEATFACPNQAVFIFDDNMDLVPR
GVPGQVAIGGAGVASGYLNKSFLRGH-KTGSSGQDTIYLSGDRGLIDGRLILHGRIEGDT
QIKIGGVRVDLEDIENTIVASTSPYILQAVVSPRFLAAFVVLFLSELLPLPRYMRPLVVL
ELQEIPRTASGKVDRTAINMRRLWMESL-PTDFFHAGGNSLSLMNLQVLVKEKHHI-HIP
IHRFFDQSTLGQMTRLLINLNQEVAIVVVLTGATGFLGQRLVQNLIERDEIKKIHCLAVK
IAIYPGDLGARQLGLSADCVVHAGADVSFLKSYESLRLTNVASTKELVRLCLP--RLVPL
QFVSSATVTRLGYVIAKWVSEVYLESANHEMGLPVTINRPSSIDLMSNVMKYAQIVKAVP
GFFDFVAVESVSGDIWVYQAGEVVMLEVVPGGMDPLLATYV
>Xylhyp_3242 2741 bp
EPVAIIGSACSFPSNASSPSWQVLREPYDLAREIYHENGLRHGTSNIKNAYTLSKRAFDA
DFFGIKPVEAAGM--DPNHRLLLESTYEALESAGLRREGSHMGVFVGLEDYSSIAQNIPK
YF-ASGAARSLLSNRLSYFFDLHGPSMTIDTACSSSLVALHQAVQSLRSGESVSAVAGSN
LILGPDPFIAESQLKMLSPTGRSRMWDKGADGYARADGIGVLVLKRLSDAIANNDSVECI
IRETGVNQDGL--TQGITTPSPKAQADLIRETYRRAGLDLAQPSDMPQYFEAHGTGTPTG
DPVEAKAIHSVFFMYVGSLKTVMGHSEGAAGVASVMKASLALQNSTIPPNLLLNEINPQI
VPFSRH--LQVPR-EALAWPRRASVNSFGFGGTNAHAILENFIVPFTFSAMNERSLSGML
SGYASHLRISLRDLSWTINTRRSDLPARFAISASST-QDLVAKLEA-RILGIFTGQGAQW
ATMGAKLRMQESLDTLPYKPTWLLSQELMKAKGGSRIGQVKFSQPLCIAVQIAVIDLLRC
ARVEFAAVVGHSSGEIAAAYAAGYL-SAEDAIRVAYLRGGSMMAIGTTPDDALELISLPA
FQGR-VCIAAINSPTSVTVSGDVDALARISLVMDDEKKFSRLLRVDRAYHSHHMLPSMGP
YVKALL-DCDLWISSVYWGDNMIETVRFSHAVERSGPFNMAIECGPHPALKGPTTDVVGR
TLIPYTSTLLRGCDDREAFATALGSLWLDFDAFDKAILPSYSWVHDRTFWHESRQTQALR
SSKHQLIGSMGPDQ-SDREIRFRNYLSLDELHWLKGHRIQGKVIFPAAGYVTAVVEAAI-
EMLELSDLSFKHALVLD-AAVETQLSFTILAAFSFYSAAGEIRIFFGWLPVSADLFYSSI
SGLGYNYSDQFQGLSDMKRRVNEAMGLAVHPAVLDSAIQGILLATSFPNDGALRQLHLPS
RIDRIRLNFTFHAFALVGDVDISSVRV-MIQLEGLHAVPLATKFFEYKW-ERVSYFHLQK
ILFEFIDKMVAGGEEWRYDVRELLIQEAIKLVDTAGESLFLALQETIM--------PPDL
SDDLHSQALRIVAEITRQLNHRFAGLSILEI-G-N--------------------EIGSA
ASGKLEKAKKRLEEDINFALFDPTEPMEAAPVNAGPHDLIIITPISGGSTLQMESVFKNL
RNMVKAGGYIVVLVAT---SFGLNLILGNLS--F-------EQSGPNTALRHNGFAAINV
TQSALTLLVAQAVDYRVRILRDPLLTIVGGLPALSY-ILPPLGTAISLVDL-ESIFQNMT
AAKLGALQKFLSQCRNVLWVGCGSRTENAFKNMFVGLQRTVALEMPHLRVQYLEFIAKKL
IQLVPRLLPDNQRYASKQQTLTLPAAIPHNYSLLRPVAFVSIGTGNHVLVVSSIAHHIIT
LVVLDPIGNSLLLS-THRRSRQRFVQMRHIPLKPASEHVQFLANKTYWLVGLTGGLGISL
CHWMIGRGARYIALTSRNPNIDPTVIRSISDRRCVIEVGDVTSRDSLFDIASMPSIKGVV
QGAMVLHDAVFPQMDFERLEAVTRPKVQGSIYLDEIFSDLDFLIFLSSAAYAAGHAGQSA
YAMANGFMAALAANRRHRGLAASVLNVGAIRGNGYVSRELNRAGLSEQMFYEVFAEGVLS
SEITTGLSNPIFSHLVLNQAANEQQKTEIIDVFLSKIRSILQLDAIGLDSIIAVDIQSWL
RQELKVEISILDVVNSRTLSDLVRLVSDLFLADHAVPLSFAQSRFWFLNSFTDHPA-SFN
VTTLITLKGHLDPQRLSSALNAVTQRHEALRTVFIESHPFNFLDGPLLRMKLVSPFENTH
YIVLGYHHIVMDGIGFDIFCSDLDSAYRGLQYPDFALRQLDSYKRGQIN-YWANQFLPLL
YLISFRLPKPLENDITRCCRAHGVNKFHFHLATFAALLFRFTGKDVCIGVADGNR-KQTL
KCLGLFLNLLPLRIRA-SFVDTLKATQLTSDNAFLNSGVPFDVILQELNAPRSPTTSPIF
QAFMNYRPFLGCVADGENAYDVSLDILE--SRDRMIVNVDLYSNLLHAFAQDP--TISPI
GAWPPTMIERIDTMAQLRPAL-CMTYQEMVSRVCHLANKIAYIGILQAPGIEWVCSFLAV
IRTGATCVPLDLERLRLITQDCCPSLILCDSSSMMITYTSGTTGAPKGIILRHESVQNFV
ELQQSSCAFDMALCQTMVCLGYAGTLVILDRRDPDAICQSIISKDVTFTLATPSEYLLWI
-QHSHWKGAMSGGEPMTETLCREFTSLLRLINCYGPAETTFGCPNYTIYIVDDNNHTLPV
GVPGRIAIGGAGVMTGYLNTAASLSH-DHYSSGWTSVYLSEDCGRFAGRLMIEGRIQGST
QVKIRGIRIELEDIENSIIRYMSPYVRQAVVSHRFLVALIVLFIRHLLPLPQYIRPSLAL
AIQSLPYTVSGKLDRKAIDLRQLWKDVL-PTDFFQVGGSSVALVNLQRRIKDQLGT-VLP
IRTLFSHTTLGQMAVVIIDFSGETEITVALTGATGFLGKEVLRQLVNEAGVRKIHCVAVK
VFVHSGNLRYPRLGLPVDVFIHAAAEVSFMKSYHSLKLTNVASTAEAVAMCLP--RRIPV
HFVSSATISRLGYTATKLVAEVFLERVSRQAGLPVMIHRPSSIDLMGNLMKYAQKTSAVP
AYLDSISVEAAANELCVHEVGEVETLEVRPVGMDDLLGAYL
>CZT02515.1_related_to_polyketide_synthase_Rhynchosporium_agropyri 2741 bp
EPIAIIGSGCRFPGESSSPTWDLLKNPRDVLSPIYHKDGTHHGATDIRDAYLLSERQFDA
QFFSIQPAEAESM--DPQQRLLLETVYDSLDSAGLRIEGSPTSVYVGLADYGDLIDSMPT
YA-ATGMARSIISNRISYFFDWHGPSMTIDTACSSSLVAMHQAVQGLRNGESRVAAAGAN
LILGPVPFIAESKLHMLSATGRSHMWDERADGYARGEGIASVVMKTLSAAIEDGDHIECI
IRETGVNQDGR--SKGITMPSQDAQADLIRATYDRAGLDVLNKNDRCQYFEAHGTGTPAG
DPVEAEAVSRAFFLYVGSIKTIVGHTEGTAGLAGVIKASLALQYSTIPPNMHFDKLSATV
QPFYNN--LEISK-TAKPWPRRASVNSFGFGGTNAHAILEAYFSPFVFSASSEKALLAQL
QNYSTYVQISLRDFAWTLQNRRSVLPFRAFFSAQSA-ASLSTAIDA-RLLGVFTGQGAQW
PSMGASLMLESSLAELPDRPAWSLKAELLAGAKKSRLSEAALAQPLCTAVQVVLVDLLKS
AGVVFDAVVGHSSGEIGAAYAAGFI-TSYDAIRIAYYRGGAMLAVGTSLEDAAEFCELSD
FEGR-VAVAACNSSSSVTLSGDSDAIQEALEVFEEEKKFVRMLKVDTAYHSHHMIPCAEP
YMASLR-ACNIWYSSLYWKDNMVSAVKFSQAIEAAGSFSAALEVGPHPALQGPALSTIAD
APIPYSGVLSRGKDDLESFANGLGFLWVDFNALEKFALPAYPFDHDRRFWCESRITRAFH
GRSHEVLGVKSRSS-TERHIQWHNTLKVKEIPWLRGHQLQGQIIFPAAGYICMALKASTA
KLLEIHDLFIHKAISFN-SGVEVLFDF-NHADFTIYATTGRVEVTIAMIETAVDRFYEHL
KTIGYEYTLDFQGMSATKRKMNFASGFLIHPAVIDIAFQAVFLAYCAPNDGGLWSIHVPT
HIQRISINLPFYSNLILADINVYSEDT-VIQVEGMTAMPLARIFAETLW-ERLAFFYLRT
LLFNFAAHLVAEDKEWENDTHDSIAQSDTKLMVAVGENLPAAVRETDI--LS-HMTKDDV
LFRYYKEALGIISRMMKQISHRYPHTSILEI-G-GGTGGCTKSILEKLGKSYSSYTFTDI
SAGFFPNAQEQFKSKMLFKTLNIEGDIVAQGFTPASYDI-IIASNVIHATESIEKSLKNA
RRLLKPGGYLLLLEITNNSVTRLGTYEGGLPGWWAGKE-EGRILAPTITLMKSGFAGIDT
ITPPVSIMAAQAIDEKIMFIRDPFLIIVGGVNAV-EEILPPNYSVLSVTDL-DPVFRDFT
AVKFECLKRIFDQASNVLWITAGCRADDPYANMSVGIGRSVRLEIPHVRFQYLDIIAETL
MRLIPRIYEENARFNSKRRPIT--EEI--AHSLLSSIAFIGLGTNEKVIFISLLTNSILT
IIVHQSIKSLLFTT-DNMSIPTKFLDFSPVKVELADHVNLFSADKTYILVGLTAEIGNSL
CEWMIRKGAKYLVLTSRNPKLSDEWLQMLKEMGAIITILDVTNQTAVHAFDTHPPIAGVA
NGAMILRDTMFANMDLDTMVSVLKPKVEGSQYLDECFPELDFFIMFGSLASILGNSGQSN
YNAANMYMTSLAAQRRKRGLAASVMDLAGIIGVGYLSRALIRAGTSERDLHQTFAEAFLA
GEIIAGLRNPRFSHFVLESATNLDEAYQVITCFFNKIQITLQLSELGVDSLVAVDIRTWF
QKELEVDMAVLKLLAGASIGELLHDALEKIPKIFMAKMSIPQATFWFLKHYLQDQT-SFN
ITFSTCMSGELRIDDLEHAVRVVGEKHEILQTCFIRTHVYDIERGETLRVMLLKLSPTTN
YVIVGYPHIALDGHSFSIFFSEVQEVYNGLKYTEFATNIRNAVEDGELS-FWKSEFLPLF
PFVDHRLDQALGLKIKDIARKNHATPFHFYLTTMKALLFRLLDSDLCIGIADANR-SEAM
GVMGLFLNLLPLRFRQ-SFAQAIKETRDKSYSALANDRLPFDTLVNELNIQRDVTYSPLF
QAFFDYRQFGNCTTDGRTSYDFNIDILE--NPAGLKTQAGLYSSLLQSFVGSS--RVRLD
DPWPATLVHRIDDMIKQRIAIKDLTYQALSERVNGISLALSRVVMFQEPSADFVCSMLAV
LRINAVYVPLDLRRLAVMVANCQAVAILAHDGTAMILYTSGSTGEPKGIVLVHSGLSNEI
ELQQSAVSVDICNAQVLTALTLGGTLYVVPRGDPLELCNLILKEKITYTKATSSEYSVWI
RYGQQWKTAWSAGESLSSSQALEFRTLLRLFNSYGPAEISMSCPNYSIYVVDKALKRLPA
GVVGEICVGGPGVAKEYLHTKAKFIP-NTFATGWTRMYRTGDRGYLNGNLLFKGRMSEDS
QVKLRGLRIELGDIESTIVRTGNGTIAEAVASVVFIVAHVVLYMRDLLELPQYMIPALLV
SLERLPLTPQSKIDRRAIQVANLWAKVI-PTDFFKVGGNSLLLVKLQSTIRERFNI-VLP
LVKLYECSTLSKLAAVIIIWSDEVRLIVLLTGATGYLGKHILAQLVSDNSISEIHCIAIK
IIEYSGDLSSRRLGLSVDLIIHSGANRAFWEDYRVLRKTNLSSTMELVNLSAR--RKIPI
HFLSSGGVLLLGYVASKWAGEVYLHNAARRLGIPVCIHRTTSSGMLDDIVRLSTKIEAFP
GSLDLMSVSSMAKDLFVHHASNVKIFETISLGFGYFVASQD
>CZS89930.1_related_to_polyketide_synthase_Rhynchosporium_commune 2741 bp
EPIAIIGSGCRFPGESSNPTWDLLKNPRDVLSPIYHKDGTHHGATDIRDAYLLSERQFDA
QFFSIQPAEAESM--DPQQRLLLETVYDSLDSAGLRIEGSPTSVYVGLADYGDLIDSMPT
YA-ATGMARSIISNRISYFFDWHGPSMTIDTACSSSLVAMHQAVQGLRNGESRVAAAGAN
LILGPVPFIAESKLHMLSATGRSHMWDERADGYARGEGIASVVMKTLSAAIEDGDHIECI
IRETGVNQDGR--SKGITMPSQDAQADLIRATYDRAGLDVLNKNDRCQYFEAHGTGTPAG
DPVEAEAVSRAFFLYVGSIKTIVGHTEGTAGLAGVIKASLALQYSTIPPNMHFDKLSATV
QPFYNN--LEISK-TAKPWPRRASVNSFGFGGTNAHAILEAYFSPFVFSASSEKALLAQL
QNYSIYVQISLRDFAWTLQNRRSVLPFRAFFSAQSA-ASLSTAIDA-RLLGVFTGQGAQW
PSMGASLMLESSLAELPDRPAWSLKAELLAGAKKSRLSEAALAQPLCTAVQVVLVDLLKS
AGVVFDAVVGHSSGEIGAAYAAGFI-TSYDAIRIAYYRGGAMLAVGTSLEDAAEFCELSD
FEGR-VAVAACNSSSSVTLSGDSDAIQEALEVFEEEKKFVRMLKVDTAYHSHHMIPCAEP
YMASLR-ACNIWYSSLYWKDNMVSAVKFSQAIEAAGSFSAALEVGPHPALQGPALSTIAD
APIPYSGILSRGKDDLESFANGLGFLWVDFNALEKFALPAYPFDHDRRFWCESRITRAFH
GRSHEVLGVKSRSS-TEQHIQWHNTLKVKEIPWLRGHQLQGQIIFPAAGYICMALKASTA
KLLEIHDLFIHKAISFN-SGVEVLFDF-NHADFTIYATTGRVEVTIAMIETAVDRFYEHL
KTIGYEYTLDFQGMSATKRKMNFASGFLIHPAVIDIAFQAVFLAYCAPNDGGLWSIHVPT
HIQRISINLPFYSNLILADINVYSEDT-VIQVEGMTAMPLARIFAETLW-ERLAFFYLRT
LLFNFAAHLVAEDKEWENDTHDSIAQSDTKLMMAVGENLPAAVRETDI--LS-HMTKDDV
LFRYYKEALGIISRMMKQISHRYPHTSILEI-G-GGTGGCTKSILEKLGKSYSSYTFTDI
SAGFFPNAQEQFKSKMLFKTLNIEGDIVAQGFTPASYDI-IIASNVIHATESIEKSLKNA
RRLLKPGGYLLLLEITNNSVTRLGTYEGGLPGWWAGKE-EGRILAPTITLMKSGFAGIDT
ITPPVSIMAAQAIDEKIMFIRDPFLIIVGGVNAV-EEILPPNYSVLSVTDL-DPVFRDFT
AVKFECLKRIFDQASNVLWITAGCRADDPYANMSVGIGRSVRLEIPHVRFQYLDIIAETL
MRLIPRIYEENARFNSKRRPIT--EEI--AHSLLSSIAFIGLGTNEKVIFISLLTNSILT
IIVHQSIKSLLFTT-DNMSIPTKFLDFSPVKVELADHVNLFSADKTYILVGLTAEIGNSL
CEWMIRKGAKYLVLTSRNPKLSDEWLQMLKEMGAIITILDVTNQTAVHAFDTHPPIAGVA
NGAMILRDTMFANMDLDTMVSVLKPKVEGSQYLDECFPELDFFIMFGSLASILGNSGQSN
YNAANMYMTSLAAQRRKRGLAASVMDLAGIIGVGYLSRALIRAGTSERDLHQTFAEAFLA
GEIIAGLRNPRFSHFVLESATNLDEAYQVITCFFNKIQITLQLSELGVDSLVAVDIRTWF
QKELEVDMAVLKLLAGASIGELLHDALEKIPKIFMAKMSIPQATFWFLKHYLQDQT-SFN
ITFSTCMSGELRIDDLEHAVRVVGEKHEILQTCFIRTHVYDIERGETLRVMLLKLSPTTN
YVIVGYPHIALDGHSFSIFFSEVQEVYNGLKYTEFATNIRNAVEDGELS-FWKSEFLPLF
PFVDHRLDQALGLKIKDIARRNHATPFHFYLTTMKALLFRLLDSDLCIGIADANR-SEAM
GVMGLFLNLLPLRFRQ-SFAQAIKETRDKSYSALANDRLPFDTLVNELNIQRDVTYSPLF
QAFFDYRQFGNCTTDGRTSYDFNIDILE--NPAGLKTQAGLYSSLLQSFVGSS--RVRLD
DPWPATLVHRINDIIKQRIAIKDLTYQALSERVNGISLALSRVVMFQEPSADFVCSMLAV
LRINAVYVPLDLRRLAVMVANCQAVAILAHDGTAMILYTSGSTGEPKGIVLVHSGLSNEI
ELQQSAVSVDICNAQVLTALTLGGTLYVVPRGDPLELCNLILKEKITYTKATSSEYSVWI
RYGQQWKTAWSAGESLSSSQALEFRTLLRLFNSYGPAEISMSCPNYSIYVVDKALKRLPA
GVVGEICVGGPGVAKEYLHTKAKFIP-NTFATGWTRMYRTGDRGYLNGNLLFKGRMSEDS
QVKLRGLRIELGDIESTIVRTGSGTIAEAVASVVFIVAHVVLYMRDLLELPQYMIPALLV
SLERLPLTPQSKIDRRAIQVANLWAKVI-PTDFFKVGGNSLLLVKLQSTIRERFNI-VLP
LVKLYECSTLSKLAAVIIIWSDEVRLIVLLTGATGYLGKHILAQLVSDNSISEIHCIAIK
IIEYSGDLSSRRLGLSGDLIIHSGANRAFWEDYRVLRKTNLSSTMELVNLSAR--RKIPI
HFLSSGGVLLLGYVASKWAGEVYLHNAARRLGIPVCIHRTTSSGMLDDIVRLSTKIEAFP
GSLDLMSVSSMAKDLFVHHASNVKIFETISLGFGYFVASQD
>CZT42999.1_related_to_polyketide_synthase_Rhynchosporium_secalis 2741 bp
EPIAIIGSGCRFPGESSNPTWDLLKYPRDVLSPIYHKDGTHHGATDIRDAYLLSERQFDA
QFFSIQPAEAESM--DPQQRLLLETVYDSLDSAGLRIEGSPTSVYVGLADYGDLIDSMPT
YA-ATGMARSIISNRISYFFDWHGPSMTIDTACSSSLVAMHQAVQGLRNGESRVAAAGAN
LILGPVPFIAESKLHMLSATGRSHMWDERADGYARGEGIASVVMKTLSAAIEDGDHIECI
IRETGVNQDGR--SKGITMPSQDAQADLIRATYERAGLDVLNKNDRCQYFEAHGTGTPAG
DPVEAEAVSRAFFLYVGSIKTIVGHTEGTAGLAGVIKASLALQYSTIPPNMHFDKLSATV
QPFYNN--LEISK-TAKPWPRRASVNSFGFGGTNAHAILEAYFSPFVFSASSEKALLAQL
QNYSIYVQISLRDFAWTLQNRRSVLPFRAFFSAQSA-ASLSTAIDA-RLLGVFTGQGAQW
PSMGASLMLESSLAELPDRPAWSLKAELLAGAKKSRLSEAALAQPLCTAVQVVLVDLLKS
AGVVFDAVVGHSSGEIGAAYAAGFI-TSYDAIRIAYYRGGAMLAVGTSLEDAAEFCELSD
FEGR-VAVAACNSSSSVTLSGDSDAIQEALEVFEEEKKFVRMLKVDTAYHSHHMIPCAEP
YMASLR-ACNIWYSSLYWKDNMVSAVKFSQAIEAAGSFSAALEVGPHPALQGPALSTIAD
APIPYSGILSRGKDDLESFANGLGFLWVDFNALEKFALPAYPFDHDRRFWCESRITRAFH
GRSHEVLGVKSRSS-TEQHIQWHNTLKVKEIPWLRGHQLQGQIIFPAAGYICMALKASTA
KLLEIHDLFIHKAISFN-SGVEVLFDF-NHADFTIYATTGRVEVTIAMIETAVDRFYEHL
KTIGYEYTLDFQGMSATKRKMNFASGFLIHPAVIDIAFQAVFLAYCAPNDGGLWSIHVPT
HIQRISINLPFYSNLILADINVYSEDT-VIQVEGMTAMPLARIFAETLW-ERLAFFYLRT
LLFNFAAHLVAEDKEWENDTHDSIAQSDTKLMVAVGENLPAAVRETDI--LS-HMTKDDV
LFRYYKEALGIISRMMKQISHRYPHTSILEI-G-GGTGGCTKSILEKLGKSYSSYTFTDI
SAGFFPNAQEQFKSKMLFKTLNIEGDIVAQGFTPASYDI-IIASNVIHATESIEKSLKNA
RRLLKPGGYLLLLEITNNSVTRLGTYEGGLPGWWAGKE-EGRILAPTITLMKSGFAGIDT
ITPPVSIMAAQAIDEKIMFIRDPFLIIVGGVNAV-EEILPPNYSVLSVTDL-DPVFRDFT
AVKFECLKRVFDQASNVLWITAGCRADDPYANMSVGIGRSVRLEIPHVRFQYLDIIAETL
MRLIPRIYEENARFNSKRRPIT--EEI--AHSLLSSIAFIGLGTNEKVIFISLLTNSILT
IIVHQSIKSLLFTT-DNMSIPTKFLDFSPVKVELADHVNLFSADKTYILVGLTAEIGNSL
CEWMIRKGAKYLVLTSRNPKLSDEWLQMLKEMGAIITILDVTNQTAVHAFDTHPPIAGVA
NGAMILRDTMFANMDLDTMVSVLKPKVEGSQYLDECFPELDFFIMFGSLASILGNSGQSN
YNAANMYMTSLAAQRRKRGLAASVMDLAGIIGVGYLSRALIRAGTSERDLHQTFAEAFLA
GEIIAGLRNPRFSHFVLESATNLDEAYQVITCFFNKIQITLQLSELGVDSLVAVDIRTWF
QKELEVDMAVLKLLAGASIGELLHDALEKIPKIFMAKMSIPQATFWFLKHYLQDQT-SFN
ITFSTCMSGELRIDDLEHAVRVVGEKHEILQTCFIRTHVYDIERGETLRVMLLKLSPTTN
YVIVGYPHIALDGHSFSIFFSEVQEVYNGLKYTEFATNIRNAVEDGELS-FWKSEFLPLF
PFVDHRLDQALGLKIKDIARKNHATPFHFYLTTMKALLFRLLDSDLCIGIADANR-SEAM
GVMGLFLNLLPLRFRQ-SFAQAIKETRDKSYSALANDRLPFDTLVNELNIQRDVTYSPLF
QAFFDYRQFGNCTTDGRTSYDFNIDILE--NPAGLKTQAGLYSSLLQSFVGSS--RVRLD
DPWPATLVHRIDDMIKQRIAIKDLTYQALSERVNGISLALSRVVMFQEPSADFVCSMLAV
LRINAVYVPLDLRRLAVMVANCQAVAILAHDGTAMILYTSGSTGEPKGIVLVHSGLSNEI
ELQQSAVSVDICNAQVLTALTLGGTLYVVPRGDPLELCNLILKEKITYTKATSSEYSVWI
RYGQQWKTAWSAGESLSSSQALEFRTLLRLFNSYGPAEISMSCPNYSIYVVDKALKRLPA
GVVGEICVGGPGVAKEYLHTKAKFIP-NTFATGWTRMYRTGDRGYLNGNLLFKGRMSEDS
QVKLRGLRIELGDIESTIVRTGSGTIAEAVASVVFIVAHVVLYMRDLLELPQYMIPALLV
SLERLPLTPQSKIDRRAIQVANMWAKVI-PTDFFKVGGNSLLLVKLQSTIRERFNI-VLP
LVKLYECSTLSKLAAVIIIWSDEVRLIVLLTGATGYLGKHILAQLVSDNSISEIHCIAIK
IIEYSGDLSSRRLGLSVDLIIHSGANRAFWEDYRVLRKTNLSSTMELVNLSAR--RKIPI
HFLSSGGVLLLGYVASKWAGEVYLHNAARRLGIPVCIHRTTSSGMLDDIVRLSTKIEAFP
GSLDLMSVSSMAKDLFVHHASNVKIFEMISLGFGYFVASQD
>KAG4413304.1_hypothetical_protein_IFR04_013564_Cadophora_malorum 2741 bp
EPIAIIGSGCRFPGSSSTPTWDLLENPRDVLTPIYHKDGTHHGATDVRDAYLLSEHQFDA
QFFSIQPAEAESM--DPQQRLLLETVYDSLDSAGLRMEGSSTSVYVGLADYGDMIDSIPT
YA-ATGMARSIISNRISYFFDWHGPSMTIDTACSSSLVAMHQAVQGLRNGESRVAAAGAN
LILGPVPFIAESKLHMLSAKGRSHMWDERADGYARGEGIASVVMKTLSAAIEDGDHIESI
IRETGVNQDGR--SKGITMPSQDAQADLIRATYERAGLNVLDKRDRCQYFEAHGTGTPAG
DPVEAEAVSRAFFLYVGSIKTIVGHTEGTAGLAGVLKASLALQHSTIPPNMHFDKLSATV
KPFYNN--LEIAT-VAKKWPRRASVNSFGFGGTNAHAILEAYFSPFVFSAASEKALLAQL
QSYSTYLQLSPRDLAWTLQNRRSVLPFRAAFSSQTT-AALAELIGT-RLLGVFTGQGAQW
PSMGAALELEKSLAELPDRPSWSLKAEILAGGKASRLSEAALAQPLCTAIQVVLVDLLKS
AGVVFDAVVGHSSGEIGAAYAAGFI-TSYDAIRIAYYRGGGMLAVGTSLEDATEFCELSD
FEGR-ITVAACNSSSSVTLSGDLDAIREASEVFEEEKKFVRMLKVDTAYHSHHMLPCAEA
YMASLR-ACKIWYSSLYWKDNMVNTVLFSQAIEAAGSFSAALEVGPHPALQGPALSTIAE
SAIPYSGVLSRGKDDLESFTNAVGFLWVDFRTLEKFALPAYPFDHERRFWHESRITRAFH
GRKHEVLGVKSRSS-TEREIQWHNTLKVKELPWLQGHKLQGQIVFPAAGYICMALKAATP
SLIEIKDLVIHKAISFN-SGVEVLFTF-NRATFTIYATTGRLEVTLSMTETAVDRFYEHL
KTIGYEYTLDFQGMSATKRKMNFASGFLMHPAVIDIAFQAVFLAYSAPNDGGLWSVSLPT
HIQRFSINLPFYSNLIVADVAVYSEDT-VIQIEGMTASPLTPIFSETLW-ERIAFFYLKK
LLFNFAGHLVAQDKEWESDSHDSIAQSDVKLMVAVGENLPAAVRESDI--LS-HMTKDNA
LFRFYKEALGIISRMMKQLSHRYPHTNILEI-G-GGTGGATKSILGKLGRSFSSYTFTDI
SAGFFANAQEQFQSKMIYKTLNIEEDIIAQGFTPGSYDI-IVASNVLHATQSIEKSLKNT
RRLLKPGGYLVLLEITNNGPMRLGFDEGGLPGWWAGKE-EGRILAPTITLLNSGFAGIDT
MTPPVSIMAAQAVDNKVEFLRDPFLILVGGVDAV-EDILPPKYSVLSVTDL-DPVFKDFT
ATKLESLQKIFDQASNVLWITAGCRADDPYANMSVGIGRSVRLEMPHVRFQYLDIIAETL
MRLIPRIYEENARFNSKRRPMT--QEV--AYSLLSSIAFLGIGTNEKMIFISLLAGSIIT
IIVHQPIEHMLFTT-STVAIPAKFFDLSPVRVELADHRNLFSKDKTYLMVGLTADVGNSL
CEWMVSKGAKYLVLTSRNPQLSEEWLKMMKDMGAVITILDVTSRDAVHTFSTHPPIAGVA
NGAMVLRDTMFSNMDLETMVTVLKPKVDGSRYLDECFSELDFFIMFGSLASVLGNSGQSN
YNAANMFLTGLAAQRRKRGLAGSCMDLAGIIGLGYLSRALIRAGTSERDLHQVFAEAVIA
GELTVGLRNPRFSHYVLESATNMDEAYQVITCFFIKVQITLQLSELGVDSLVAVDIRTWF
QKELEVDMAVLKLLAGASIGELLRDALEKVPKTFMEKMSIPQATFWFLKHYLQDQT-TFN
ITFSTCMSGDLRIDDLERAVRTVGEKHEILQTCFIRTHVYDIEHGETLRVVLLKLSPTTN
FVIVGYPHIALDGHSFSIFFSEVQDVYNGLKYTDFATSTRNAIKNGELD-FWKKEFLPLL
PFVDYRLDQALGLKIMAFARQNSCTPFHFFLTAMKALLFRLLDEDICIGIADANR-SEAM
GVMGLFLNLLPLRFRQ-SFAQAIKETRDKAYSALANDRLPFDTLVNELNIQRDVTYSPLF
QAFFDYRQFGNCTTEGRTSYDFNIDILE--NPTGLKTQAGLYSNLLHSFVGSA--RIRLD
DPWPATLVHRIEQITKQRIAVKDLTYQAFFDRVQAIALALQRVAMFQDPSVDFVCSMLAV
LRIGAVYVPLDLRRLAGIVADCQTVAVLAHDRTAMVLYTSGSTGEPKGIVLTHSGLINEI
ELQQSAVSVDICNAQVFTALSLGGSLYVVPRGDPVQLCNLILEEKITYTKATSSEYSMLI
KYGKQWTTAWSAGESLSPQQALEFRILLRLFNSYGPAEITMSCPNYSIYVVDKAGKRLPE
GIVGEICVGGAGVAKGYLHTKAKFIP-NNFATGWNRLYRTGDRGYLDGTLLFKGRMSGDS
QVKLRGLRIELGDIESTIIRTGNGTISEAIASLVFIIAHVVLYLKFILELPQYMVPALLV
PLDQLPLTPNAKVDRRAIQVVSLWANVI-PTDFFKVGGNSLLLVRLQAIIKERFSI-ILP
LVKLYEYSTISKLAGVIILWEDEVKLNVLLTGATGYLGRHILDQLVSDNNVSEIHCVAIK
IVEYSGDLSSRRLGLSADLIIHCGANRAFWEDYRVLRKPNLGSTVELVNLSAR--RKIPI
HFVSSGGVLLLGYVASKWAAEAYLQNAAKRLSIPICIHRTTPSGMLDDIVRISTKIEAFP
GTLDLMSVSTMAKDLFIHHASQVKIFEKISLGFGYFVASQD
>PVH74406.1_hypothetical_protein_DL98DRAFT_604524_Cadophora_sp._DSE1049 2741 bp
EPIAIIGSGCRFPGSSSTPTWDLLENPRDVLTSIYHKDGTHHGATDVRDAYLLSEHQFDA
QFFSIQPAEAESM--DPQQRLLLETVYDSLDSAGLRIEGSSTSVYVGLADYGDMIDSIPT
YA-ATGMARSIISNRISYFFDWHGPSMTIDTACSSSLVAMHQAVQGLRSGESRVAAAGAN
LILGPVPFIAESKLHMLSANGRSHMWDERADGYARGEGIASVVMKTLSAAIEDGDHIECI
IRETGVNQDGR--SKGITMPSQDAQADLIRATYERAGLNVLDKNDRCQYFEAHGTGTPAG
DPVEAEAVSRAFFLYVGSIKTIVGHTEGTAGLAGVLKASLALQYSTIPPNMHFDKLSATV
EPFYNN--LEIAT-VAKKWPRRASVNSFGFGGTNAHAILEAYFSPFVFSAASEKALLAQL
QSYSTYLQLSPRDLAWTLQNRRSVLPFRASFSSQTT-AALAEVVGT-RFLGVFTGQGAQW
PSMGAALELEKSLAELPDRPSWSLKAEILAGGKASRLSEAALAQPLCTAIQVVLVDLLKS
AGVVFDAVVGHSSGEIGAAYAAGFI-TSYDAIRIAYYRGGGMLAVGTSLEDATEFCELSD
FEGR-IAVAACNSSSSVTLSGDLDAIQEASEVFEEEKKFVRMLKVDTAYHSYHMLPCAEA
YMASLR-ACKIWYSSLYWKDNMVNTVLFSQAIEAAGSFSAALEVGPHPALQGPALSTIAE
STIPYSGVLSRGKDDLESFTNAVGFLWVDFETLERFALPAYPFDHERRFWHESRITRAFH
GRRHEVLGVKSRSS-TEREIQWHNTLKVKELPWLLGHKLQGQIVFPAAGYICMALKAATP
SLIEIKDLVIHKAISFN-SGVEVLFTF-NRAGFTIYATTGRLEVTVTMTETAVDRFYDHL
KTIGYEYTLDFQGMSATKRKMNFASGFLMHPAVIDIAFQAVFLAYSAPNDGGLWSVSLPT
HIQRFSINLPFYSNLIVADVAVYSEDT-VIQIEGMAASPLTPIFSETLW-ERIAFFYLKK
LLFNFAAHLVAEDKEWESDSHDSITQSDVKLMVAVGENLAAAVRESDI--LS-HMTKDNA
LFRFYKEALGIISRMMKQLSHRYPHTNILEI-G-GGTGGATKSILGKLGRSFSSYTFTDI
SAGFFANAQEQFQSKMIYKTLNIEDDIIAQGFTPASYDI-VVASNVLHATQSIEKSLKNT
RRLLKPGGYLILLEITNNGPMRLGFDEGGLPGWWAGKE-EGRILAPTITLLNSGFAGIDT
MTPPVSIMAAQAVDNKIAFLRDPFLILVGGVDAV-EDILPPKYSVLSVTDL-DPVFKDFT
ATKLESLQKIFDQASNVLWITAGCRADDPYANMSVGIGRSVRLEMPHVRFQYLDIIAETL
MRLIPRIYEENARFNSKRRPMT--QEV--AYSLLSSIAFLGIGTNEKVIFISLLAGSIIT
IIVHQPIEHMLFTT-STVSIPAKFFDLSPVRVELADHKNLFSKDKTYIMVGLTADVGNSL
CEWMIGKGARYLVLTSRNPQLSEEWLKMLKDMGAVITILDVTSRDAVHTFSTHPPIAGVA
NGAMVLRDTMFSNMDLETMVSVLKPKVDGSRYLNECFPELDFFIMFGSLASVLGNSGQSN
YNAANMFLTGLAAQRRKRGLAGSCMDLAGIIGLGYLSRALIRAGTSERDLHQVFAEAVIA
GELTVGLRNPRFSHYVLESATNLDEAYQVITCFFIKVQITLQLSELGVDSLVAVDIRTWF
QKELEVDMAVLKLLAGASIGELLRDALEKVPKIFMEKMSIPQATFWFLKHYLQDQT-TFN
ITFSTCMSGDLRIDDLERAVRTVGEKHEILQTCFIRTHVYDIEHGETLRVVLLKLSPTTN
FIIVGYPHIALDGHSFSVFFSEVQDVYNGLKYTDFATSTRNAIQNGELD-FWKKEFMPLL
PFVNHRLDQALGLKIKAVARQNSCTPFHFFLTTMKTLLFRLLDEDICIGIADANR-SETM
GVMGLFLNLLPLRFRQ-SFAQAIKETRDKAYSALANDRLPFDTLVNELNIQRDVTYSPLF
QAFFDYRQFGNCTTEGRTSYDFNIDILE--NPTGLKTQAGLYSNLLQSFVGSA--RIRLD
DPWPATLVHRIEQIIKQRIAVKDLTYQAFSERVQAIALALQRIAMFQDPSVDFVCSMLAV
LRIGAVYVPLDLRRLAGIVADCQTVAILAHEKTAMVLYTSGSTGEPKGIVLSHSGLINEL
ELQQSAVSVDICNAQVFTALSLGGSIYVVPRGDPFQLCNLMLEEKITYTKATSSEYSMLI
KYGEHWTTAWSAGETLSPQQALDFRILLRLFNSYGPAEISMSCPNYSIYVVDKAGKRLPE
GIIGEICVGGAGVAKGYLHTKAKFVP-NIFATGWDRLYRTGDRGYFDGTLLFKGRMNGDS
QVKLRGLRIELGDIESTIIRTGNGAISEAIASLVFIIAHVVLYLKTILELPQYMVPALLV
PLDQLPLTPHAKVDRHAIQVVALWANVI-PTDFFKVGGNSLLLVRLQAIIRERFSI-ILP
LVKLYEYSTISKLAGVIILWEDEVKLNVLLTGATGYLGKHILDQLVSDNNVSEIHCVAIK
IVEYSGDLSSRRLGLSVDLIIHSGANRAFWEDYRVLRKPNLGSTMELVNLSAR--RKIPI
HFVSSGGVLLLGYVASKWAAEVYLQNAARRLSIPICIHRTTPSGMLDDIVRISTKIEAFP
GTLDLMSVSTMAKHLFIHHASQVKIFERISLGFGYFVASQD
>XP_037164498.1_uncharacterized_protein_HO173_006747_Letharia_columbiana 2741 bp
EPIAVIGSGCRFPGEATSPSWELLHQPRDVLTKIYNVDGHHHGASNVRESYFLSERAFDA
HFFSIQGGEADCI--DPQQRLLLETIYESLESAGQTIEGSPTAVYVGVDDYAEIVESIPT
YA-ATGSARSIMSNRISYFFDWKGPSMTIDTACSSSLVAVHQAAQVLRSGESRVAAAGAN
LIFGPKMYIAESNLNMLSPTGRSRMWDANADGYARGEGIAAVVLKTLSAAIADGDTIECL
IRETGVNQDGR--TTGITMPSSTAQASLIRQTYARAGLDLAKQADRPQFFEAHGTGTKAG
DPQEARAIHEAFFLFVGSIKTVIGHTEGTAGIAGLLKASMAIRNKIIPPNMHFNTLNPDL
EPFYGH--LQVPI-AAQAWPRRASVNSFGFGGTNAHAIIENYATPFTFSAISEKSLISQL
QTYVAFLRFNLRDMSLTL-SRRSAFPFRASFSALTA-ENLASKIER-GILGVFTGQGAQW
ATMGKELKLERSLAELPDRPTWSLKTEMLAPATSSRLSKGEFSQPLCTAVQVVLVDLLRQ
AGIEFDNVVGHSSGEIAAAYAAGFI-CARDAIRIAYYRGGAMLAVGTSMEDAGELCALPE
FEGK-LQVAASNSSASVTLSGNAEAVEQAKEILEDEGKFARLLKVDTAYHSHHMHPCSGP
YQRSLE-HCKIWFSSVYWMNNMLKPVLFSQAVEAARAPAIALEVGPHPALKGPAMMTVED
NPVPYSGVLSRGNNDVEAFSDGLGFVWVDFTSYDKLFLPSYTWDHERTYWNEARESKAIR
LREHELLGVRTADN-TEGEYRWRNFLKPTEMPWLRGHQIQGQTLFPAAGFAAMAIESSV-
RLIELREFSIHRALAFA-AGVETIFSLTNVADFSCFAASGLLKLCLGFADVDTDLFYTHL
TNLGYNYSEIFRAITSLKRTTDAANGFTLHPATLDVAFQSVFAAIGSPGDGRLWTIHVPT
MINKISINLPFDASLISGDVDIYDESA-IVQVEGLHVTPLTQIFAETIWVERTCLFYMKK
LVLNWAAHLTSEGKEWLNDTHDEMAKLDFNSLVFVGERLIPFARELSF--IE-QFRENNM
LEHFYRDTYGFLGRMVKQIAHRYQHMDILEI-G-AGTGSSTRAALNHIGDNYSSYTYTDI
SAGFFEEAKELFSSKMIYKPLNAEHDPTTQGFSEHSYDV-VIASNVLHATRSLEETLKNA
RKLLRPGGFLILFEITNNEPLRIGFMFSGIPGWWVGGD-DNRVHSPLVSFRKTGFSGIDT
ATPPFSIMATQAVDTQMNYIRKPLLLILGGVDRL-EDLIASKPTVLSLTEL-DPVFNPFT
EAKFKAVQTLLDQSKNVLWVIQGSRGDRPYANMMQGVARCLVAEMPDLRLQFLDVLAETL
LRLIPRYIPNNDRFNSAKRLIR--KDA--SRSVLTALLYIVIGTQEKVVAISLIADAMIS
LLVHEPLKSAVYTT-THPSTPDRFVNFSPVRILPAECDTQFRNDRTYFLIGLTGELGLSL
CHWMVKRGAKYLALTSRKPNIDQGWLDMIQEMGAVVRPMDVIDKESVIAVSTMPPIAGVA
NAAMVLIDGLFTNKTHEEFNKTLRAKVDGSIILDELFPGLDFFILFSSLASVTGNIGQTS
YAAANAFMAALIAGRRKRGVVGSVMNLAGIFGLGYITRTLGNMGISEWDFHQFFAEAVHA
GELSAGLQIPKFSHYRLKEQTSEEAVYQTLDGLLSMLSDRLHLVELGVDSLVAVDLRSWF
TNELGLDMPVLKILGGASVADLIEDAVKRLPAELVTRMSYGSSRFWFLKQYLEDPT-TFN
LLCRTKLSGHLKVAELERAVSAVGQRHEAFRTAFMMKHIFDLEQGESIRILLLSLNPTTH
FLVFGFHHIAIDGFSFNILLSDLNKLYAGCQFTDFAANQRKEVESGELE-YWKKMFLPLF
PMTELILDSKTASQIRDTCRRYKSTTFHFFLAVLKIFLFRFLDEDVCVGMADANR-TDST
GTIGFLLNLLPLRFKQ-NFAEAIKEARDKAYSALAHSKLPFDVLLEELDIPRSSTHSPLF
QVFMDYRQDGVAST-GRTAYDLTLDVNE--VSGDFRTQKYLYSRLVKEFASSF--DVAPS
KVWPATIAHRIDDMVIESIAVKDLTYSELAGRADAISASLSTIAVFQEPSADWICCLLAI
WKFGGVYVPLELRRLAIIVKDCQPGAILCHDKTAVILYTSGSTGVPKGIILRHSSIRNEM
ELQQSAYSFDFSLDQMLSGLANGGTVYVVPRRDPAELANLINNEKITYTKATPSEYSSWL
RYGSQWKYAFGGGEALTSTLVQGFRDLLRLFNSYGPGEVTISCPNYALYIVDRNMDPVPV
GVTGEILIGGAGSALGYLNTKTKFIP-DINPSGWTTVYKSGDLGHLDGALIFEGRIEGDT
QIKLRGIRIELEDIENTIIEAAGGVICKAVCSVRFLVAHVEFFLKTLLPLPQYMRPARMI
ALDMIPLNSHSKTNRLAINLKKVWQGIV-STDFFHVGGNSLLLVKLQALIRENFNA-VLP
MVELFEASTLGSMASKIIDWEAETAVVVLLTGATGFLGRHLLQQLNSDPRVSQVHCVAVK
INIHTGDLTESKLGLSVDVIIHSGANRSFWDYYQQLRLPNLASTKELARLASP--RQIPI
HFISSGGVLQLGYVASKWSSEAYLENASRALGLPVHIHRVTPAELLAEFSDLAGRMQTLP
GSFDLIRVRSLAQDIFQHHQSEIRLFERLAPGIGYHFASQD
>RYP90391.1_hypothetical_protein_DL770_003475_Monosporascus_sp._CRB-9-2 2741 bp
EPIAIVGSGCRFPGGVKSPSWKLLERPRDVAQEIYHPDGTHHGTTNVRHSYLLEERVFDA
AFFNISPNEADSI--DPQQRLLLETVYEALEAGGHTLEGSDTAVYVGTVDYNDTLNTIPT
YF-ATGTNRAIISNRVSYFYDWHGPSMTIDTACSSSLIAVHQGVQALRTGESRVAACGTQ
MILGPEVFVFESKMKMLSPTGRSRMWDADADGYARGEGVAAIVMKRLSDAIADGDHIECL
IRGTGANQDGY--SNGITVPSSEAQAALIHQTYAKAGLDPKNPRDRPQFFEAHGTGTKAG
DPKEAAAIYECFGLYVGSVKTVIGHTEGAAGLAGLLKASGIIQKGFIPPNLLFNRLNPAI
EPFYQR--LRVPT-RLASWPRRVSVNSFGFGGSNAHAIVEEYFTPFIFSAVSEGSLAAQL
QAYSDHLEINASDLAWTLQSRRSQLPIKAAFSAETT-QGLMSKINP-RVLGVFTGQGAQW
AAMGAQLDLEESLATLPDRPQWRLRDEMLAGADTSRIAEAELSQPLCTAIQVVLVDQLRA
AGIKFAAVVGHSSGEIGAAYAAGFL-SDHDAIRVAYYRGGAMLAVGTSWEDAQDLVGLRA
FRGR-LAVAAHNSSASVTLSGDADAVVQAKKVFDEEKKFARLLKVDTAYHSHHMLPCGDP
YIRSLR-ACGIWFSSVYWRDNMTNAVLFADAVKNAPQISFAIEVGPHPALKGPATQNISD
AALPYCGVLSRGKNDVQAFSDALGFAWVDFESYEKAMLPSYQWNHARTHWHESRRSRKMR
GRKHEILGVLCPDS-TSRDLRWSNLLKVSEIPWLDGHQLQGQIVFPAAGYVAMALEASV-
EVFELHDLSIPRAITFN-SGVETLVTLTGLAEFSCYSASGNVKIVFGMSPVDTDRFYSSL
DKLGYGYSGIFRGMSSLKRRFNQSSVYLVHPTMLDVAFQASMLAYSAPGDERLWSLHVPT
SIRSIRVNVPVSTMLFCGSIDVFSEDA-MVQVEDLTIKPFARLFSHTQY-ERVSFYYLRK
WLRDYMEHMVARGRAWSKDTPEALINRDIKLISAVGENIPAAVRETTI--LE-HMLPNNM
LDDFYKQGLGFLAAMMKQVAHRYPHARILEI-G-AGTGGATKSVLESMGNTMSSYTYTDI
SVGFFEKAAELFKDKMTFKTLDVEKPPATQGFESQSYDI-VIASNVLHATASLQKTLENT
RQLLKPGGYLLLLEITNNGQIRCGNIMCGLPGWWIGAD-DGRRYAPTITLRKSGFSGIDA
ITPPFSIMAAQAVDDRVHFLRRPLLVILGSLNGLPSEALSSMSTFVNLVDL-DPIFKGMT
TEKMDGLKRLFELAKHISWITVGAQVDEPYHMASIAFSRAMSHEAGHVSFNHLDLIAEHL
LRQIPRLVNNNARLNSSRRRIV--TTV--PSSSLTALLFLGIGATDATVVLSLLAASLVS
LLVHCSLAAAMFSC-GNARAPRHFLDLTEVEVRPLDARRLFSQDNTYILVGLTGQIGQSL
CEWMVSNGAGCVCLTSRNPKVDEKWLQSFEGSNAIVKVMDVTDINSVEKVENYPPIAGVA
NGAMVLHDALFSGMPVETMQEVLGPKIEGTNHLDQLFYNLDFFILFSSSACVIGNSGQTN
YAAANGYLNSLARQRRRRGLAASTFDIGRVAGLGYVETALTRFGISESEFRQMFAETILA
GVVTTGIRNPRFSHCILARAATKEQALEILDCFSAKLRVVLQLVELGVDSLVAVEVRSWF
LKELKVDIPVLKVVGGASVAELCQRALEKLPEELLEQISFGQSRFWFLRLLLEDQT-TSN
VAFYYHVAGNLRIGDLERAVRIVTARHEALRTCFLQSHVFDLASGEMLRLVLLTLSPSSH
YLLVNYHHIVMDGVSFQVFLSDLEKAYNGRQFPDFSAAQRRAFEEGELK-YWKGIFLPLL
PMVGSRLGPELAARIKLVSKAQRSTPFHFYLAAFKAMLFSFTEQDLTIGIADANR-HDVL
GSIGFFLNLLTLRFHE-RFADAITEARNTTYAALSHSRLPFDVLLKELNVARSSSHSPFF
QAFFDYRQWGNTQFEGRTAYDITLDVTD--SAKDLRAQKGLYDHFLDTLSSDT--SLLLK
AIWPETLPHRIEQISQNKIALMDLTYSDMSSRIEAISEALSRVLVFQQAAADWVCSMLAI
MRTGGIYVPLDLRRLAAVAEDCKPSAVLADGTTAAILYTSGSTGTPKGIMVTHSGLRNEI
ELQQSAFTFNHSSDQIYTGLVNGGMVYIVPRGDPLEITKIIQEQSITYTKATPSEYSLWM
QYGSRWRFAFGGGEPLTSTITQEFSELLRVFNSYGPTEISISSPNYYTYVVDEQLKPLPA
GMPGELCIGGAGVSLGYLNTSRHFVP-DPFASGWTRMYRTGDIGHLDGAMVFHNRMAGDT
QVKIRGLRIELCDIESNIISASGGVLREAVVTLRFLVVHVVFFLENLLPIPQYMIPVAAI
PLDKLPLTNHSKVDRKSIQLKRVWEGVL-GSSFFQVGGNSLLVIRLQSRIRQGFNV-TIP
LADLLGANTLGKMAHKIIDWEKETAPTVLVTGSTGFLGKYILPQLAANPDVGAIHCVAVK
IVSHSGDLSAPLLGLSADLILHMGAVRSFWDNYHVLRPSNVDPTRELVKLAAP--RRVPI
HYISTVSVLPRGYVATRWASERILERSAASLGLPTFVYRFLPARLLDEFVRFVDVSGAVP
GRIDMIPAREAADWLFAHYESPIAVLERMPGGFEYFLSSQD
>PGH21386.1_hypothetical_protein_AJ80_03303_Polytolypa_hystricis_UAMH7299 2741 bp
EPIAVVGSGCRFPGGADSPSWKLLENPRDVCLDIYHPDGSHHATTNVRQSYLLQERLFDA
SFFNISPNEADSI--DPQQRLLLETVYQALEAGGHTMEGSDTAVYVGTVDYNDTLNTIPT
YF-ATGTNRAIISNRVSYFFDWHGPSMTIDTACSSSLIAVHQGVQALRSGESRVAACGTQ
VILGPEAFIFESKMKMLSPTGRSRMWDEDADGYARGEGVAAIVLKRLSDAIADGDHIECL
IRETGANQDGF--SNGLTVPSSEAQAALIRKTYARAGLDLENPHDRPQFFEAHGTGTKAG
DPKEAAAIHECFGLYVGSVKTVIGHTEGAAGLAGLLKASGIIQKGIIPPNLLFNRLNPAI
EPFYKG--LHVPT-SLGPWPRRVSVNSFGFGGSNAHAILEEYFTPFVFSAVSEGSLADQL
RAYSDHLKINASDLAWTLQSRRSQLPIKKAFSALTI-EQLTSKIDP-PLLGVFTGQGAQW
AAMGAELDLEESLTTLPDRPQWRLQDEMLAGADTSRISEAELSQPLCTAIQIVLVDLLKT
AGITFTAVVGHSSGEIAAAYAAGFF-SAHDAVRIAYYRGGAMLAVGTSWEDAEDLINLRA
FKGR-MAIAAHNSSASVTLSGDADAIVQAKKVFDEEKKFARLLKVDTAYHSHHMLPCGDP
YINSLR-ECGIWFSSVYWRDNMTNAVLFADAVKNAPQLTLALEVGPHPALKGPAMQNISE
AALPYSGVLSRGKNDIESFSDGLGFVWVDFQTLENAVLPSYQWNHGRSHWHESRRSRKIR
GRKHELLGVLSPDS-TARDMRWTNLLKVSEITWLDGHQLQSQTVFPAAGYVAMALEAAV-
EMFELNNLAIPRAITFS-SGVETLVTLTGIAEFSCYSASGSVKIVVGMSTIDADRFYSSL
DKLGYGYSGTFRGMSSLKRRLNQSSVYMVHPTMLDVAFQASMLAFSAPGDERLWSLHVPT
SIRSIRVNVPVCAVLFSASIDLFSEDA-MIQVEDLTIKPFARLYSYTKW-DRISYYYIRK
WLQDFMNYAVSSGNEWSKDTAEAQIKRDIKLLCAVGDNIPAAVRETTI--LE-HMLPNNM
LDDFYKKGLGFLASMMKQMTHRYPHARILEI-G-AGTGGATKSILESIGHTMSSYTYTDI
SVGFFEKAAELFRDKMTFKTLDAEKPPATQGFEPHSYDI-VVASNVLHATASMQRTLEHT
RQLLKPGGYLMLLELTDNGPLRLGSIMGGLPGWWLGVD-DGRKYAPTITLRKAGFSGVDA
ITPPFSIMAAQAVDDRVQFLRRPLVVIMGTLDGLPTEALNPMSTFINLVDI-DPIFKGMT
TERMEGLKRLFELAKHILWITVSAQTDEPYHNASITFCRAMKHEAAHISLNQLDLIAEYL
LRQIPRVMDNNSRINSSRRVIT--KKV--PSSSLMALLFLGVGTKDNIVVLSLLAASLVS
ILVHCSLTAALFTC-DNARAPKHFLDLTQVVVQPLDARRLFSQDKTYLLVGLTGQIGRSV
CEWMVGNGAGCVCLTSRRPNVSEEWLKSFEGTNATVKVMDVTDKQGVERAATCPPIAGVA
NGAMVLHDSLFSTMSLDEMQKVLGPKIEGTNNLDQIFYKLDFFILLSSSACVTGNSGQAN
YAASNGYLNGLARQRRKRGLAASAIDIGRVAGLGYVETALTRFGINESEFHQMFAETILS
GVVTTGIRNPRFSHCILSGAASADEALEILECFAAKLRIILQIVELGLDSLVAVEVRSWF
LKELDVDIPVLKVVGGASLAELCQLALKKLPEELIEPISFGQSRFWFLRLLTEDQT-TSN
VAFYYHIAGNLRVGDLERAVRVVTARHEALRTCFLKEHVFDLSSGKIIRLVLLSLSPTSH
YLLVNYHHILMDGVSFQIFLNDLEKAYNSRQFPDFSAAQRQAFKNGELR-YWRGVFLPLL
PMVRYRLDPGLAARVKSLSKAQRSTPFHSYLAAFKAMLFSFTDQDLTIGIADANR-NDVM
GSIGFFLNLLTLRFRQ-RFADAVVEARNTTYAALGSSRLPFDVLLNELNVARSSSHSPFF
QAFFDYRQWGNCQFEGRTAYDITLDVTD--NSKDFRVQKSLYDHFLDILSSDA--SLTLK
GTWPGTLPHRIDQVAQQKIAIMDLTYSATINRIEAISEALSRVLVFQTAASDWVCSMLAI
MRIGGIYVPLDLRRLAAVAVDCKPSAVLADSTTAAILYTSGSTGMPKGIMVTHSGLRNEI
ELQQSAFTFNHSSDQIYTGLVNGGMVYVVPRGDPIEITKILQQQSITYTKATPSEYSLWM
QYGAKWRFAFGGGEPLTTTITGEFADLLHVFNSYGPTEISISSPNYYKYVVDEQLKPLPA
GMPGELCLGGAGVSLGYLNTNQHFVS-NPFATGWTRMYRTGDICHLDGAMVFHSRMAGDT
QIKIRGLRIELCDIESNITLAAKGVLRETVVTLRFLVAHVVFFLEHLLPIPQYMIPVLAI
PLDKLPLTNHSKVDRKALKLKHVWRDVL-SSSFFLVGGNSLLVIRLQQRIRQIFNV-VIR
LVDLLDANTLGQMARKIIDWDQETAPTVLVTGATGFIAKHILPQLDANPDVGTIHCVAVK
IVSHSGDLSAPLLGLSVDVILHMGAVRSFWDNYHALRPSNVQPTKELVKLAAA--RRIPI
HYISTVGVLPQGYVATRWASERILERSAVRLGLPTSVHRFLPSQVLDEFVRFVDMSSLIP
GRIDMVPAEQAAQWLFLHYESPIAILERMPGGFSYFMTSQE
>PLN84151.1_hypothetical_protein_BDW42DRAFT_199691_Aspergillus_taichungensis 2741 bp
EPIAIVGSGCRFPGGANSPSWKLLHHPRDVCQEIYHKDGSHHGTTNVQHAYLLQEKHFDA
GFFNISPNEAESI--DPQQRLLLETVYEALEAGGHTLEGSDTAVYVGTVDYNDTLNTIPT
YF-ATGTNRAIVSNRVSYFFDWHGPSMTIDTACSSSLIAVHQAVQALRSGESRAAACGTQ
VILGPEVFIFESKMKMLSPTGRSRMWDSNADGYARGEGVAAVVLKRLSDAIADGDHIECL
IRGTGANQDGY--SNGITVPSTEAQAALIRQTYTRAGLDPENPLHRPQFFEAHGTGTKAG
DPKEAAAIHQSFGLYVGSVKTVIGHTEGAAGLAGLLKAAGMVKNQTIPPNLLFQQLNPSI
EPFYKG--LKVPT-TQLPWPRRVSINSFGFGGSNAHAILEEYFTPFVFSAVSDGSLANQL
QAYSEFLKVNPLDLTHTLQSRRSQLPVRAAFSAATV-EQLTSKIDP-HVLGVFTGQGAQW
AAMGACLELQESLATLPDRPEWDLEEEMLAGAETSRIAEAALSQPLCTAIQIVLMDLLKA
AGITLDAVVGHSSGEIAAAYAAGFF-SARDAIRIAYYRGGSMLAVGTSLEDAQDLIRLSA
FKGR-LAVAAHNSSASVTLSGDADAVVHAKKVFDEEKKFARLLKVDTAYHSPHMLPCGDP
YINALN-SCGIWFSSVYWRENMTNTVLFYDAVKNASQLAVAIEIGPHPALKGPAMQNIAE
NPLPYTGLLSRGKDDVEAFSDALGYLWIDLPTLETTLLPSYQWNHNRAYWHESRRSKKMR
SRKHEILGVLSPDS-TPRDMRWTNVLKVSEIPWLNGHQLQSQTVFPAAAYVAMALEAVI-
QSLELLDLTIPRAITFN-SGVETLTTLTGIADFSCYSATGSVKVVFGMSEIDADSFYSSL
GNLGYGYYGPFRGMSSLKRRLNKSSVYVVHPTMLDVAFQAAMLAYSAPDDERLWSLHVPT
SIRRIRVNVPVHAALFHASIDILGHDS-MIQVEDLTIKPFAHLFSKIKF-ERLSYYYVRK
WLRDFVYHTVRKGKEWSDDTKEELTRGDVKLLTAVGENIPAAVRETTI--LE-HMLPNNM
LDDFYKKGLGFLAGTMKQVVHRYPHAKILEI-G-AGTGGATKSVLDSIGSSFSSYTYTDV
SVGFFQQASELFKNQMAFQLLDIEKPPADQGYELNSYDI-IIASNVLHATQSLEKTLENT
RKLLKPGGYLMLLEITNNGSIRFSNIMGGLSGWWLGVN-DGRKYAPTTTLRKTGFGGIDT
ITPPLSIIVSQAVDDRVNFLRRPLLVIMGNLEDLPSEELPPMSTFINLVDI-EPIFKDMT
AEKMDGLNRMYELAGQILWITVGANENEPYHMASISFSRAMSHEAGHICLTHLDLIAECL
VRQVPRLMSNNDRINAARRVIT--KDM--RQSSLAALLYLGVGTEETVLALSLLASSLLS
MVVYCSLVSSLIAI-DNDRMPRQYLDLTTVEVRPLDARRLFSHDKTYVLFGLSGQIGQSL
SDWMVDNGAGCVCLTSRNPKVDEAWLKSFETKNGKVKIMDITNKSALEQVATCPPIAGVA
NGAMVLKDTLFSKMSVETMQAVLGPKIDGTRNLDEVFYNLDFFILFSSSACVIGNSGQSN
YAAANGYLNGIAKQRRKRGLAASAMDIGRVAGIGYVETALTRFGINEPELHQMFAETVLT
GIVTTGIRNPLFSHCILASATTIEQALEVVDCFAAKLRVILQLVELGLDSLVAVEVRSWF
LKELKVDIPVLKVVGGASLSDLCKQALDKLPADVIEPISLGQSRFWFLRRLLEDQT-TSN
VAFYYKITGNLRIGDMERAIRVVTARHEALRTCFLKEHTFDLEEGDLIRLVLLSLSPTSH
YFLVNYHHILMDGVSFQVFLSDLEKAYNGQQFPAFSAAQRAALEAGELS-YWQKVFLPLL
PMVRYRLEPALAARVKAMSKKQRSTPFHFYLAAFKTMLFKFTDKDLTIGIADANR-TSVM
GSLGFFLNLLALRFGQ-SFKDSIVEARNTTYGALAHSHLPFDVLLNEFNVARSSSHSPFF
QAFFDYRQWGNTQFEGRTSYDITLDITD--NATDFRAQKSLYDHLLDILSTNE--SLRLQ
DTWPVTLPLRIDQIAQQDTALVDLTYSDMINRIEAIAEALSRVLVYQTAASDWVCSMLAI
MRIGAIYVPLDLRRLSTVAVDCGPGAILADNTTAAILYTSGSTGVPKGIVVTHTGLRNEI
ELQQSAFTFNHSSDQIYTGLVNGGTVCIVPRGDPLEITQIIKERSITYTKATPSEYSLWM
QFGTEWRCAFGGGESLTSVVTQQFADLLRLYNSYGPTEISISSPNYQVYAVDEQLNPLPA
GMPGELCIGGAGVALGYL-TDKHFVA-NPFATGWTRMYRTGDIGHLDGAMVFRNRMAGDT
QIKIRGIRIELNDIESNIVSAANGALKEAVVTLRLLVAHVVFFLQQLLQLPQYMIPVVAI
PLDSMPLSHHSKVDRKAVKLRDIWREVL-GTSFFNVGGNSLLVIRLQQFIRQTFDV-VIR
LVDLLSANTLGEMANKIVDWEKETTLTLLVTGATGFIAKYLLPQLASNRQIETIHCVAVK
IVTYNGDLTAPHLGLSVDLILHMGGQRSFWDNYHALRPVNVHPTKELVTLATP--RRVPI
HYISTVGVLPQGYVASRWASERILERAAESFSVPTSIYRFVPSEVLDEFVRFVDISGIMP
GRIDMSPATEVADWLFAHHQSRVAVLERMAGGFGYFLTGQD
>KAE9373525.1_hypothetical_protein_N431DRAFT_482543_Chalara_longipes_BDJ 2741 bp
ELIAIVGSGCRFPGGANSPSWKLLQNPRDVLKDIYHPDGIHHGTTNVRQSYLLDERVFDS
TFFNISPNEADSM--DPQQRLLLETVYEALESGGHTIEGSDTAVYVGNVDYHDTLNSLPT
YF-ATGTARSILSNRISYFFDWRGPSITIDTACSSSLIAVHQGVQALRTGETRVAACGTQ
LILGPENYVAESKINLLSPTSRSRMWDADVDGYARGEGVATVVLKRLSDALADGDHIECL
IRGTGTNQDGR--SAGLTVPSSESQAALIANTYARAGLDLKNIEDWPQYFEAHGTGTRVG
DPKEAGAISACFSLYVGSIKTVIGHTEGTAGIAGLLKGSLAIQHGVIPPNLLFQTLNPDI
KPFYQG--LNVPT-SAKPWPRRVSVNSFGFGGANAHAILEQYWTPFTFSAVSESSLVSQL
EAYSEFLKLDPFDLAWTLQSRRSQFPIKAAFSAPTI-EQLTAKIDP-HILGIFTGQGAQW
ASMGANLYLQNSLATLPERPQWHLEKELLAGADTSRLSEALLSQPLCTAVQIVLVDLLRA
ASITFGSVVGHSSGEIAAAYAADFI-SAHDAIRIAYYRGGAMLAVGTSWEDAQDLLHLPV
FRGR-LKIAAHNSSASVTLSGNADAIVHAKKVFDEEKKFTRLLKVDTAYHSHHMLPCGDA
YIKSLQ-ACEIWYSSVYWKDNMENAVLFAEAVKSAQQLNLALEIGPHPALKGPATQNISE
SVLPYSGVLSRGNNDIEAFSDALGFIWVDFLSYQKAALPSYRWNRGRSHWHESRRSRKIR
ARPHELLGVPSPDS-TDDDRRWTNLLKVSEIPWLDGHRLQGQAVFPGSGYVAMALEAAV-
ELFEIHDLIIPKAMTFN-FGVETLFTLRAIAEFCCYIASGSVKIVFGMAAIDVDRFYSSL
EALNYGYTGPFRTMSSLKRRLDQASAYLVHPAVLDTSFQAALLAQSAPGDDRLWSLHVPT
SIRCIRVNLPMCAVLICGSVDIFTEDT-LIQVEELTMIPFGRLFSYTKW-ERLSYFYLRK
WLRNFMDHSISSGKEWSNDTVDALIHNDMKLISAVGNNIPSVVRQTTM--LE-HMLEDNM
LDDLYKKGLGFLAKMVQQITHRYPHTKILEI-G-AGTGGATKTVLESIGNTFSSYTYTDI
SAGFFEKAAELFRDKITFKILDIENTPTTQGFEAHSYDV-IIASNVLHATSSLHKTLENT
RRLLKPGGYLLLLEITNNGPIRYTNMMGGLPGWWVGVD-DGRQYVATTTLRKSGFSGVDA
ITRPFSIIATQAVNDRVDFLRRPLLVILGTLEGLPTKVITPMSTFINLVDI-DPIFKAMN
EEKMEGLKRLLELSKHILWLTAGAQADNPYHESSIAFSRAIGHEMPHILLNHLDVIAEYL
LSQVPRIVGHNLRLNSARRVIT--KTV--SKSSLMALLFLSIGTRDTVLALSLLAESLLQ
LLVHEGFTAALFST-ANTRAPKHCLDMTSVQVRPLDAGRLFSRDKTYLLVGLTGQLGQSL
CEWMIRNGAGYVCLASRNPNIDTQWLESFQGTGGIVKILDITNKNNLKRVATCPPIAGIA
NAAMVLHDEMFSTMSLDKMQSALRPKIDGTNNLDELFYELDFFILFSSLARVVGNSGQAN
YAAATGYLASLARQRRKRGVAGSTFDMGRVVGAGYVERALNKFGISESEFHTMFAETIRA
GVVTTGLRNPRFSHCILSNAANMEEVLEVIECFSAKLRVILHISELGIDSLVAVEVRSWF
LKELKVDMPVLKVLGGGSVADLSEYVIDKLPEKLLEQISFAQSRFWFLRLLLEDQT-TFN
VAFYYQVTGNLRIRDLDRAIRTLGTRHEALRTCFLKAYAFDIASGDLMRVVLLTLSPTSH
YLLFNYHHILMDGASYQIFLTELENAYNGRQFPDFSRSQREAFESGELQ-FWRGVFLPLL
PMVEYHFDPETAARVKSVAKAQRSTTFHFYLAVFKVMLFSFTDKDLTIGIADANR-NDVM
DTIGFFLNLLTLRFSQ-QFADAITEARNTTYAALGNSRLPFDVLLKELNVPRSSAYSPFF
QAFFDYRQWSNCQFEGRTAYDITLDVTD--SATGFRAQKGLYDHLVDVLSNNT--PFSLR
DTWPETLPHRIDQIAEKKVALVDLTYASMINRIEAIAEALSRVLVFEDATVDWPCSMLAI
MRIGAVYVPLDLRRLADVAANCQPAAILVDDSTAAILHSSGSTGKPKGIVVKHSGLRNEI
ELQQSSFTFNHSSDQIYTGLVNAGMVHIVPRGDALEITKIIQHHKITYTKATPSEYSMWI
QYGSNWRFAFGGGEPLTSTVTQEFAGLLRFFNSYGPTEISISSPNYVAYILDDQLKPLPA
GMPGEVVIGGAGVSLGYLNTDRQFVP-DPYATGWTNMYRTGDIGHLDGAMVFHNRITGDT
QVKIRGLRIELTDIESNILSAAGGVLRDAVVTLRFLVAHVVFFLQHLLPLPQYMIPVLAI
PLENLPLTNHSKVDRKAIKLKRLWQDVL-GASFFVVGGNSLLVIRLQSQIRDLFNV-VVP
LVALIGANTLGDMAQVIIDWEKETTLTVLLTGATGFLAKYILAQLAAWPNVRTIHCVAVK
IVAHRGNLATPLLGLSVDVILHMGAVRSFWDNYHVLRPTNVFSTRELIRLATP--RQIPI
HYISTAGVLPSGYVASRWASEHILERAASELGLPTTVHRFVPSFELDEFVSFVDKLRIMP
GRFDMFPAEQLAKWLFSHHLSPITIFERLPGGFGYFMASQE
>KGO65245.1_Acyl_transferase/acyl_hydrolase/lysophospholipase_Penicillium_italicum 2741 bp
EPIAIVGSACRFPGGADSPSWKLLRNPRDVSKKIYHPDGAHHGTTNVQQSYLLEEWSFDA
TFFNISPNEADSI--DPQQRLLLETVYEALEFGGLTIEGSDTAVYVGNVDYHDILNSVPT
YF-ATGTARSIMANRISYFFNWHGPSIMIDTACSSSLIALHQGVQSLRTGESRVAACGAE
LMLGPEIYVAESKMNLLSPTGRSRMWDVDADGYARGDGVATVIMKRLSDAIADGDHIECL
IRGTATNQDGR--STGLTVPSSEAQAALIQQTYARAGLDLNEPRDRPQFFEAHGTGTKVG
DPREAAAIQLCFGLYVGSIKTIIGHTEGTAGLAGVIKGSLAIQHGEIPPNLLFGRLNPSI
EPHYKG--LHVPT-KAKQWPRRVSVNSFGFGGSNAHAILEQYFIPFTFSAVSEPSLVAML
QDYSVFLKLNLSDLAWTLQYRRTQFPIKATFSASTT-EGLSTKIDP-RVLGVFTGQGAQW
ASMGAQLQLENSLATLPDRPNWSLEEELLAGPETSRLAQAELSQPLCTVIQILLVDLLRV
AGITFEAVVGHSSGEIGAAYAAGFF-SAQDAVRIAYYRGGAMLAVGTSWEDAQDLIDLPF
FRGR-LQVAAHNSSASVTLSGNADAIVHAKKVFDEEKKFARLLKVDKAYHSHHMLPCGDA
YIRSLR-ACGIWYSSVYWKDNMTNAVLFAEAMKSA-HLNIALEVGPHPALKGPATQNISE
SALPYSGVLSRGINDVEAFSDALGFVWIDFLSCER-TLPSYPWNRARTHRHESRISRKMR
TIAHELLGVLSPAG-TDRDRRWTNLLKASEIPWLTGHQLQGQTVFPAAGYVAMAFEAAM-
ELLELNNLVIRKAIAFN-FGVETLVTLTGIAEFSCYAANGEVKITYGMSDIDADRFYSSL
LELGYGYTGPFHGLLSPKRGFDQCSGLLVHPSMLDIAFQAALLAYSAPGDERLWSIHVPT
SIRSIRINLPICAVLIRGSADIFSEDT-LIQVDDLTMVPFARLFSYTKW-ERLSYYYLRK
WLRNFMDHSVSSGKDWSKDTASEILDSDMKLISAVGENIPAVVRQTTV--LE-HMLRDNM
LDDFYKKGLGFLAQMMQQVTHRYPHTKILEI-G-AGTGGATKAVLEAIGNSFSSYTYTDV
SAGFFENAANLFRDKMIFKVLDVENAPVTQGFEAHSYDV-IIASNVLHATRSMQKTLGNT
RRLLKPGGYLMLLEATNNGPIRFSNIMGGLAGWWLGVE-DGRKLAPTITLRKAGFSGVDT
ITPPFSIIAAQAVNEQVDFLRRPLLVILGGLDDLPTEALSPMSTFINLVDL-DPIFKDLT
EVRMNSLKRLFSLSKQVMWVTSGAQGNNPYHMASISFGRVISHEMPHVALNHLDVIAEYL
LRQVSRLLANNERLNTSRRAVT--KDV--SHSTLAALLFLSFGTGETVFALSLLAMSLVD
LLVHVSFAVALFIT-LNSGAPKYFLDMTKVQVQPLPAERLFSSDKTYLLVGLTGQIGKSL
CKWMVQNGAGCVCLTSRHPNVDTKWLESFKGTGAIVRFLDITDKSSLKSVATCPPIGGVA
NGAMILHDTLFEEMSFNMMQEAISPKIDGSNNLDELFYHLDFFIMFSSLACLVGNPGQCN
YAAACGYMTSLARQRRLRGVAGSAFDIGRVAGVGYVDRALRKYGISEAELHQMFAETIRA
GVVTTGIRNPLFSHCIVSAAVSMEDALEVLECFSAKLRSILQITELGIDSLVAVEVRSWF
LKELKVDMPVLKLLGGGTLADICQQVLDKLPEKIREQISFSQSRFWFLSKFIDDTT-TFN
VAFYYKVTGNVRVDALERAVRVVGARHEGLRTCFLKAHVFDLARGDMMRVILLTLSPTEH
YLLLNYHHILLDGFSYQVFLSDLEKAYTGRQFPDFSRAQRNEYENGEIQ-FWRGVFLPLL
PMVEARLQSDLTARVKSMAKLQRCTAFHFYLAAFKLMIFRFTDNDLTIGIADANR-NDVM
GSIGFFLNLLTLRFRQ-SFANAIAEARSTTYAALGNSRIPFDVLLTELNVPRSSTHSPFF
QAFFDYRPWANSQFEGRTAYDITLDVTE--STTGIRAQTSLYDHLLEVLTNNM--SLSLN
QVWPETLPRRIDEVAMHAIALMDISYADMISRIEAIGEALSRILVFQQATSDWVCSMLAI
MRIGCVYVPLDLRRLATVAEDCKPGAILTDSFMAAILYTSGSTGTPKSIIVKHSGLRNEI
ELQQSAFTFNHSSDQIYTGLVNGGMVYIVPRGDPLEITKIVQQHAITYTKATPSEYLLWM
QYGSSWRFAFGGGEPLTAAVTRQFANLLRFFNSYGPTEISISSPNYVTYVLDDQLQPVPT
GMPGEIFIGGAGVSLGYLNTQEQFLP-NPYATGWTRMYRTGDIGHLDGAMVFHSRIAGDA
QVKIRGLRIELTDIESNIMSAANGALSDAVVTLHFLVAHVVFFLKSVLALPQYMIPVLAV
PLDRLPLTNHSKVDRKAIKLKRVWQNVL-HTSFFAVGGNSLLIIRLQSQIRDVFDV-VVR
LVDLLGANSLGEMARQIIDWEQETALVILVTGATGFLAKTILLQLVECENVKTIHCVAVK
IIAHSGDLSAQSLGLTVDVILHMGAVRSFWDNYHILRPSNLYPTKELVKLAAP--RLIPI
HYVSTAGVFPRGYVASRWASEQVIERAATSLGLPTWVHRFVPSQELDEFIRFVDISQRIP
GHFHMIPADQAAQVLFSHKESPITILQRMPGGFGYFLTSQD
>CZR58354.1_related_to_polyketide_synthase_Phialocephala_subalpina 2741 bp
EPIAIIGSGCRFPGSSTSPSWDLLKEPRDVLQKIYNPDGMYHGSTNVTSSYLLNERHFDA
PFFKITPIEAHAM--DPQQRLLLETVYEALESSGQSITGSNTAVYVGLEEYGEILDYLPT
YF-PTATARSIMSNRISYVFDWHGPCMTIDTACSSSLVAVHQAVQTLRGGESRMAAAGSN
LCMGSKPYISENKFNMLSPRSRSSMWDSEADGYARGDGVATLVLKTLSKALEDGDHIECL
IIESGVNQDGR--TQGITMPSSSAQETLIRETYLKAGLDISKKSDRPQFFEAHGTGTPAG
DPIEAQAIRNSFFLYVGSIKTVIGHTEGTAGIAAVMKASLGIQHGVIPPNLLFDDLSEKV
APFYGN--LKIPT-SAVPWPRRASVNSFGFGGTNAHVILESYFLPFTFSAASEKSLAGGI
DAFAKYLGIDLRSLADTLNFKRSSFPFRKSFSATTM-DTLISKMEPGKILGIFTGQGAQW
PTMGRELKLQAALDNLPDQPAWSLTQELMAPASRSQMSKATISQPLCTVVQIILVDMLRL
AGIQFDAVVGHSSGEMGAAYAAGYL-SAEDALKIAYYRGGGMMAVGTTLEDAQDLCELEE
LQGR-VSVAACNSQSSITLSGDIDALEEVKTALIDEGKFVRMLKVDTAYHSHHMLPCAGP
YASSLE-ACKIWFSSVYWTRNMTGRVNFAQAIRAAGPFSAATEVGPHPALRGPALQTIQD
ASIPYSGTLERGENDLEAFANLLGFALLTMEKFVRTVLPSYSWEHDRVYWMETRLGRAFR
TRDHELLGTFSHEG-SNHELRWRNVLSPNEVPWLHGHKLQGVIVFPGSGYVSMAIEAAI-
RLLEIQDLIMGKAMVFR-STADVQFTLLV-ASFHLEGCTGTLTIGYGTVSVDEDFFYSCL
LPIGYQYSRDFKALTEMHRTTDACTALLVHPGVLDCAIQAVILALCSPGDNRLWSLHVPT
KITRLRLNLRVDA-LFWGDAELYAADA-VMQIEGVEIVPFTKLFFDIRW-ERVAYFYLKT
LLKKFAIHEVESGKDWKYDTREAEMAKDLKLMRSVGENLCATLRETTI--LE-HMMHGNV
LIDFYVKGLGLLSNAVLQLAHRHANMNILEI-G-AGTGGVTKTIVKQLGRTFNSYTYTDI
SSGFFEKAQEVFSDCMIFKTLDVEKDPIAQGYQEGSYDL-VVCSLVLHATENLERTLKNV
RKLLKPGGYLAMLEITEMGAIRIGFSMGALPGWWLGHK-DGRALNPCVPLRKSGFSGIDA
ITPLFSIILAQATDERVSLLQQPLLTIIGGIDVVEM-FIPESAIVLSLIDL-DPFFKNLT
EIRFKSLRKLFEHSRNVLWVTKGARSEDPYAAMMIGFTRSLTVELPHLRLQLLEYIAAAL
LRLIPRVFANNNRYNSVRRPIV--KSL--DHSLPLAILFLSKGSGEWVIAVFLLARYIVT
LLVLEAFAQIIFAT-AHPQSTLRFADVSPVKVQPVDAKVSLQADKTYLLFGLSGQLGRSL
ALYMARLGAKHIVLTSRKPAVDDKWLEKARELGVEVRVNNINDRAAVRALETMPPIAGVA
NGAMVLQDTALPDMTVEIMNRVLEPKVNGSKYLDEIFQDLDFFILLSSIATICGQHGQSN
YTTANMFLNGLVAQRRRKSLAGSIMVIGAIMGIGYFSREVIQAGMSERDFHLLFAEAVLA
GEIITGLRNPIFYHVVILAATTDDEVHELIESFLQKLQVMLQLEELGTDSLVAVEIRSWF
LNELMVDIPVLKILGGATVAAMIELAIQKFPAELTEVMSYGQSRFWFLGAMLEDQT-AFN
VVFVIQLTGEIDVGRLSWAFQKVVHRHSALRTQFLKVREYDLANGDLMQIALLSQNSSSH
FLAVGYHHINMDSMSLQILLKDLDKAYRGLQYPDHAARQRRAFHQGELA-YWKNEFLPLL
PFVDAKIPQKITALVKAACAKYKISPFHFHLAVFKTLLSRFLEDDLCIGMTNANR-TEEL
DSIGLYLNMLPLRFRQ-RFAASIKEVQSKVRNALANTRLPLDVLIEQLQPERSMEYSPIF
QAFIDYKPLFKCTLGGQTAYDIMLSIVD--DAKDFQVQSSLYSWLLEQFASRP--ESSLD
NVWPETIPHRIQQMVYASPAVIDLSYRQLDARSNTIAVSMWRIATLQEPSIDWVASLLAI
LKVGATYVPLDLRRLKAVVNDCQAKIILTHPATGYLLYTSGTTGVPKGTLLKHVGMCNPI
ELQQTPSTFDLSLWETFLALATGGCLVVASRADPTALVDLIVCQKATITIATPFEYTWWL
QVAQHWSTAMAAGEVLPATLLQTFRQLFRVFNGYGPCEASIISPNAACYIVDEDLNALPV
GLPGELVLSGVGIADGYINTNALFLS-DPFASGWTKMYRTGDRGRMNGVVIVEGRIVGST
QVKIRGQRMELQDIEKNLVVTSGGTLTEAAVSVRFLVAHVTFYLQKLLPVPQYMRPSLVI
PLDKLPLTKHFKLDRKAIGMRSVWQKVL-PSDFFHVGGNSMRLVQLQREINKVFGT-RFS
LPRIFENSTLGKMAGMIIDWVAETSLTIALTGSTGFLGRTLLRQLVRDPRIAHIHCVGIK
VTLHYGDLVSTNLGLPIDAIIHNAADVSFMKTYHSLKPINLEATKEVVRLASP--HRTPI
HYISTAGIAHLGYTSSKWASEVYLEKASQEFGLPVWIHRPSSIDMMANMLKFSLIMRAVP
GFLDLIDVENVSSAIYVHHAGEMVVFEVLTLGLNELVAEFL
>KAF2874833.1_polyketide_synthase_Massariosphaeria_phaeospora 2741 bp
EPIAIIGSGCRFPGSSNSPSWDLLKQPRDVLSTIYHPDGMRHGATNVRSSYLLAERLFDA
GFFKIKPVEAQAV--DPQQRLLMETVYEALENAGLSMEGSDTAVFVGLNEYADMLDHLPT
YF-ATATAASIMSNRVNYFFDWHGPSMTIDTACSSSLVAVHQAVQTLRNGESKVAAAGAN
LILGPKPYISENKLNMLSPGSRSRMWDVDADGYARGEGTAALVLKSLSQAVADGDEIDCI
IRETGVNQDGR--TKGITMPSSVAQEMLIRETYAKAGLDLSSKRDRPQFFEAHGTGTPAG
DPQEAAAIRNAFFLYVGSIKTVIGHTEGTAGIAGILKAMMAMKDSTIPPNMLFNTLSPKV
APFYGN--IQIPT-AALPWPLRASVNSFGFGGTNAHAILESYFLPVTFSAASESSLRRTV
ESFTAHLKTSVRDLAHTLNFRRSKFPLRASFSSTST-EQLVSKLQP-KILGVFTGQGAQW
PTMARELRLEKMLAELPDRPSWSLTQELLAEASVSQLHKAALSQPLCTVVQIILVDMLRT
AGIHFDAVVGHSSGEIGAAYAAGYI-SAKDALKIAYYRGGAMMAVGTTFEDATELCELED
LAGR-IAVAACNSSSSVTLSGDIDAIEEAMATLQDEKKFARKLKVDTAYHSHHMTPYAEP
YIRSLE-ECDIWFSSVYWSDNMTMPVMFAQALEAA--FKVAFELGPHPALKGPAL---QG
AAVPYTGLLQRGVNDIEAVADALAYASLNLKEFDKHMLPSYSFDHDRVYWAESRIARLKR
TRDHELLGTLSVEG-SPHERRWRNVISPSEIPWLTGHQLQGQTVFPAAGYVAMAVEAAV-
RLLEMEELIISKAMVFE-ATAEVLFMLTIDATFVLEGFSGSLTLHFGAVDVDSEHFYTSL
TSLGYEYSGSFKALQAMKRATDSGTGLLVHPATLDCAIQAVILAFSWPGDNRLWSLHVPT
KITRFQLNLSVDSYLVAGDVSIYGPDA-VMQLEGVEIVPFTRLFFNFKW-DRVAYLYLKA
VFRIFGNEAIESGPAWKDDTRAVELTKELRLIKAVGENLVAAIRETMI--LE-HMLHDNV
LNEFYREGLGLLNNAVQQVAHRHANMNILEI-G-AGTGGVTKTIIKDLGNAFASYTYTDI
SSGFFDTAREVFRDRMVFKTLDVEKDPLDQGFQEHSYDL-IVCSLVLHATESLEATLTNV
RRLLKPGGYLLLMEITNTISFRTGFAMSALPGWWLGAK-DGRPMNPCVPLKKTGYTGIEA
LTPPYAIIVARATDEQVQLTDRPLLVMIGGIHSVEE-YVAESASVLSFMDL-DPYFKDLT
DAKLKGLSGLFERSRNAVWITKGARGADPYATAMTGFARSLVMEMPHLRLQLLDLLAETV
LRLIPRLYGVNDRFNSNRRHVL--KEV--DYSLP-AVLFVISGNDEEIIALSLIASYLVT
ILMNEALTQVIFLT-SHPHASARFADFGPVKVGPVDSLVSFKPDKTYILFGLTGQIGRSL
ALWMAGQGAKHIVLTSRNPVVDELWLTKARDKGAEVHLNDITDRDAVRALATMPPIAGVA
NGAMILHDSSVPDMTLETMIKVLRPKVNGTVHLDELFQDLDFFIVFTSVANVFGHHGQSN
YTAANTFMNGLVHRRRIQGLAGSAMAIGAVMGLGYMWREIEDMGMSERDLHQVFGEAVLA
SEVISGIRNPIFGHVTLLSATTEMEAYANIDAFLGKLKSILQLDELGVDSLIAVEIRSWF
LKELYLDMPVLKILGGATVEAMIDFAIEKLPAEMLALMSYGQTRFWFLGSLLDDPI-AFN
ITFSLELHGHIELEKLARAVEAVARRHSALRTRFLKSHEYDLANGDLMQLTLLRGSSNAH
TLLIGYHHINMDVVSLKVLLTDIDKAYHGLQYPDYAAEQRRAFEDGELS-YWRREFLPLL
PFVQAKIPLQLATRIKAACSKHRISPFHFHLAAFQTLLARFLSDDFSIGMADANR-NEQL
EAIGLYLNLLPLRLKQ-TFVEAAKQAQSKVRQALAHSRIPFDVLIDQLKPERSMQHSPIF
QAFIDYKPVLDCKVGGQTAYDITLSIVD--EPNGFQLQKSLYSWLLEQFGSHP--EATVD
SVWPETISHRVQQIIERAPALVDFSYRALNSKINTLTTKLSVVAVCQEPGLEWLASFLAV
LRIGAVYLPFDVRRLIAVAKEAQPIAVLAHTSTAYIFYTSGTSGKPKGVLVGHAGLPNGI
EMQQSAFSFDASVLQTLLGVATGACLVFASRADPVALVDLIVSQKVNVLFGTPSEYLWWM
QSTTHILTAITGGEKLKQTVLDVFKSLLEHWDAYGPTEMTIFCHNTAVYVVDENLRPVPV
GISGEIMLAGVGVAQGYLNTKARFVP-NPFASGWTTMYRSGDKGRLDGTLSLDGRISGDT
QVKIRGVRMELQDIEKNIIATAGGDLVEGVVSVRFLVAHVAFYLQKLLPLPHYMCPTVLV
PLNRLPVTQNCKLDRAAIQLRAVWCKVL-PSDFFHIGGNSMLLARVGKEMNNRFGV-KIP
LVQLFEKSTLGEMAQLIIDWEAEIALVIVLTGSTGFLGRTILKQLLDDANIEKIHCVAVK
VVVHPGSLTQPQFGLSADAIIHNSADVSFLKSYRTLRPINVDATKAIFNLAIP--RRIPF
HYVSTSGVAHLGYVASKWASEVYLEKASQVTGVPVTCQRPSSIDLMGSLFKYSLQLKAVP
GHADLIDVANVARGIILYQSGEMVVLEAIPVGMSELVGELL
>PVH70207.1_putative_hybrid_PKS-NRPS_enzyme_Cadophora_sp._DSE1049 2741 bp
EPIAIIGTGCRFPGNTNTPSWDLLHHPRDVLSDVYHPNPDHHGTTNVKKSYFLSQRRFDA
HFFGMQPKECDAI--DPQQRMLLETIYESISAAGLTLEGSSTAIYVGLDDWSGILDAFPT
YS-ATGMARSIISNRISYFFDWHGPSMTIDTACSSSLIAVHQAIQTLRSGESRVAAA---
-----GMYIAESKLHMLSPSGRCRMWDNTADGYARGEGIAAVVLKTLSDAIADGDHIECI
IRETGTNQDGR--TTGITMPNNVAQTALIRDVYARAGLDLDNVNHHPQYFHAHGTGTPAG
DPQEAEAIQNAFFLYVGSIKTIIGHTEGTAGLASLIGASLAVQHGFVPANMHFENLSEKV
APFYDH--LEVPT-ASKPWPRRVSVNSFGFGGSNAHAIVESWFTPFTFSAATSTALHESL
KSFQTFLKLNLHDLAWTLQLRRSALAFKATISGSTK-TAILASIDP-RILWVFTGQGAQW
PTMGRELKLDHSLANLPDRPLWSIKDLLLGNARDVDFGNASISQPLCTAVQIVLVELLCS
AGIHCDAVVGHSSGEIGAAFAAGLI-SASAAIRVAYYRGGAMMAVGTSLEDATAFCEMDE
FQGR-LVVAACNSSSSVTLSGDEDAIDIALQTFKDEQKFARKLNVDTAYHSPHMQPCSKP
YLESIQ-KCAFWYSSVYWVDNMVNPVLFSDAVASAGNFNLVLEIGPHPALKSPCLANLEE
PGTPYSGVLSRGQNDVDAFSAALGFIWVDFHSYERLMLPTYPWDHQRSFWTESRISGAYR
IRDHPILGAQCNESSTATEIHWRNLLRVSEVPWLNGHKLQGQTVFPASGYVAMAVEAIV-
KLFEIRDLSINRAITFS-SGVETLFSLQIVALFKCSSATGSITISIGLVNVEVDRFYNSL
AKIGYNYSEPFRALSSIQRKVNSASGLLVHPGMLDTALQTIFAAFCSPGDNRLWSLHVPT
NIDHITINLPFQSAVLKADVEIFSTNM-FIEIEGVRLVPFSTLFSNFLW-ERVSFFYLKF
LVLDWASHLVTRGAAYLSDTHDEIIEKDVQLIQVVGENLPDCIRGNNI--LE-FMTKDGL
LTNFYEAGLGLIGRMAKQISHRYPASHILEI-G-AGTGGATSSILHELGSAFSSYTYTDI
SSAFFENAETRFSDRMVFKTFDMEVDILSQGYQEGFYDV-IVASNVLHATAAVEQALENT
RRLLKPGGFLLFLEVINNDSLRSGLPMAGLPGWWVGAD-SGRPWGPTFTLRKTGFSGVDT
ATPALTCFASQAVDSRIRLLRQPLLVIIGGIRFVKD-VIPTGSTILCLSEL-DPVFKSFS
NLNLEYIKTLFNQAKEMLWITRGCRSNEPCSNMIVGVGRGLRFEYPNVRLQMLDIVASYL
LRLLPRLVSNNDRYNSSRRPIT--REV--SHSLLRSILFLHIGSGQCLLALSLLSQGLMI
VVIHEPITPSAFTA-TNVHLPDRFVDLAPVKVEPVDSGVIFRPDRSYLLFGLSGEIGQSI
CQWMVERGARYVVLTSRSPKVGERWIASMRTLGADVTACDVTNRDSLHSLQTLPPVAGIA
NGAMVLKDMLFQNMNYEDMASVLNPKVEGSKYLDELFPQLDFFILFSSITAVVGNTGQSN
YIAANMFLSSLALQRKMRGLAGSVIDISSVIGIGYVERSFASVGISEQDLHQMFAEAILV
GEIVTGFADLKFCHFILATAKTRDEAYTMLDSFTVRLKRILQIVEQGVDSLVAVEVRSWF
LKEIDTDMPVLKVLGGASITDLIEDAIERLPEYL-ERMSFGQSRFWFLNQFLQDPT-TFN
MAFSVRLVGKLSTHKLEKAIDLVANKHEALRTRFMRAHVWDLQHWETMKITLLQLSDTVN
YLVIGCHHIAMDGLSFQIFFADLQKAYLGSQYRAFSVLQRQEYENGDFK-YYRRIILSLL
PFADFRLDPSLTAHIKACSRKHKSTTFHFYLAALQALIFRFQEDDFFIGVADSNR-NDFM
GTLGFFLNLLPLRMHK-SFGDTIQDCRDKTYAALLHSKLPFDVLLDRLNIPRSASHTPLF
QVFVDYRQFADCAAQAKTGYDISLDIIE--NAAGMRLQDTFYSNLLESFARIP--EMTID
KPWPATLSHRVNEMVEKALAIRDLTYLQMKKRVNAMSKALARIGVFQEPSADFVCSMLAI
FQVGATYVPLDPRRLATISEICGIDIIMVDNHTAAILFTSGSTGIPKGIVIHHSSLRNQM
ELQQSAFSFDFSLDQIFSALANGGGLYIVPRGDPMEIAMIMASQGITYTSATPSEYLMWT
RYGSQWRMAFAGGEPLTEVLVQDIKHLLRFFNNYGPAEITIASPNYSVYILDQDQKPVPL
GFPGEIVIGGCGIAAGYLDTKEKFIL-DTFAIGWTRMYRTGDRGRLNGALTCEGRIDGDT
QIKLRGFRIEVEEIESTMLRVADGILTSAAVTLRFLVAHVEFFLHRILPLPDYMIPTLII
PIDHLPLSNHFKVDRAALRLLSLWQEVI-PVDFFHVGGNSMLLVKLQVLIRERLNV-AVR
LVDLMNAGTLKDMASIIIDWDEETALVVLLTGSTGYLGRHILDYLVTDPRIARIICVAVR
ITFKRGDLGYARMGLTVDVIIHSGANRSFWDSFSTLRSSNVSPIKELIRMSLP--RQIPL
HFISSGGVRDYGYIASKWASEKILSNAAQQLGSTVYIHRPISYGVLNELSQLAMTMKFRP
GHIDMLPVAKLVSDLIIDHQSTIRVLETMPGGLSYFIASQD
>KXX82443.1_Nonribosomal_peptide_synthetase_14_Madurella_mycetomatis 2741 bp
EPIALIGSACRFPGGCNTPSWELLRKPRDLLKKVYHPDATHHGTTDVQHSYFLDEAEFDA
QFFGIQPMESDSI--DPQQRMLLETVYDSLNAAGLPMEGSSTAVYVGLDDWSGILDSFPT
YT-ATGMARSIISNRISYFFDWHGPSMTIDTACSSSLVAVHEAVRTLRSGESRVAAAGAN
LILSPGMYIAESKLRMLSPTGRCRMWDASADGYGRGEGLAAVVLKTLSQAIADGDHIECI
IRETGVNQDGR--TSGLTMPSNLAQSALIRDTYSRAGLDITNPQDHPQFFHAHGTGTKAG
DPQEAEAISKAFFLYVGSIKTVIGHTEGTAGLASLIGTSLAIQHRVIPPNMHFNELNPDL
RPFYKC--LEVPT-SAQEWPLRASINSFGFGGTNAHAIIESYFSPLTFSANSEKSLSATL
AAYLEFLTVNLSDLAWTLQSRRSTLAYRKAIAGATL-EAIKIKLTP-RILGVFTGQGAQW
PRMGAGLELDDSLASLPDRPSWSLREEILASAALSRIGEAAISQPLCTAVQIVLVDLLRA
AGIEMQAVVGHSSGEIGAAYAAGLM-SATDAIRVAYYRGGAMMAAGTSAKDASSLCELDG
FRGR-IQVAAINSAASITLSGDEDAVEEAIEILKDEQKFARRLKVDTAYHSAHMLSCSGP
YIASIR-DCHVWHSSVYWVDNMTNPVLFSSAIENAGSFDLIIEIGPHPALKGPALDNFSE
VAAPYTGVLARGKDDCEELSSALGLIWVHFDRFERLILPLYPFDHQRAFWTESRVSGSYR
QRHHPLLGSICTEGTTPTETMWRNILRINEIPWLQGHRLQGQVVFPATGYVAMAVEALV-
SLLKVSEILINRAIAFS-SSVEILFRVRVIAEFTCESAKGRLELSLGMADVETDRFYSAL
AKVGYEYSHPFRGISEIKRRVDLAVGLIVHPGMLDTALQTIFAAFCSPGDERLWSLHVPV
KIDAFVINLPYEASIIVADAHLLSQDA-FVRIEGVSLAPFSVLFSSFSY-ERVSYFYLRR
LLLNWADHLVDRGSECRHDTHANIIDRDVQLIESVGENLPQVIRNSNI--LE-HMTKNGI
LSQFYEDGLGL-----------------------GGTGGSTRIILPAIGSAFSTYTYTDI
SSAFFEAAEERFKDRMVFKTFDMERDPVDQGFLEGSYDL-VIASNVLHATDKLHETMSNV
RRLIKPGGYLVNLEVVNNDPLRNGLPMGGLPGWWIGAE-SGRPWGPTLTVTACGFSGIET
ATPPFSVWAAMAADDRINLLREPLLTIIGGVRSIEA-LIPNSSTILSLTEL-DPLLRVVT
EEKLEGLKTLWRLGRNILWVTRGSRADEPHSYMMVGIGRAMRFEYPNINLQMLDIVAETL
LRLIPRLYPNNQRHNSRRRAVF--D----TQSLLQHVLMLCIGTGTPFLALSLIAHQVLV
VLVHEPALKDAFTT-SHGNFSSRFVDFSPARILAVDHDVIFRPDRTYLMVGLSGEVGQSL
CEWMVKHGARYVVLTSRNPKVDERYIRHLEAQGATIRTLDITSHESLRKCRTLPPIAGVA
NGAMVLKDILFEKMDLDALNNVLRPKVEGSKLLDELFHDLDFFIMFSSITAVVGNSGQSN
YIAANMFMTALAYQRRRRGVAGSVMDISSLVGIGYVERSFANIGISEQDLHQMFAEAILV
GEIVTGFADLKFCHFILEGVTAKDEALDIIYSFESRLRKILQIVEQGVDSLVAVEIRSWF
LKELDIDMPVLKILGGNSVVDLLNDAIERIPSSILERMSFGQTRFWFLNHALRDET-TFN
MAFSVRLEGPIRESALQGAVEAVARRHEALRTRYIRSHVWDLEDWESMKLILLSLSDTVH
WFVVCSHHISLDGISFQIFFADLEKAYKGCQYRSFAGQQRRDYEAGDIH-YYRSILIPLF
SFADIRLQASITTKIKQLARRNHSTTFHVYLAALQTLLFRLLPDSLFIGIADANR-MDFM
ASLGFFLNLLPVRFDS-TFSQAVKNARKQSFAALEHSALPFDVLLNELNVIRSGDCTPVF
QVFMDYRQFADCKAEARTGYDVSLDVIE--NAAGLKLQESLYSHLLEMFARNPSSDTLLD
EAWPETVSHRIDDMIRRKVALRDLTYRDLGGRVESIIQALAIVGVFQEPSADWICSMLAI
FRVGATYLPLDLRRLANIVQQARPAVIIYHRATAVILFTSGSTGKPKGIIIKHSSLCAQS
ELQQSAFTFDFSLDQTFAALCNGGCLHVVPRGDPAEITKLMAEEGITYTSATPSEYEMWF
QFASSWTRAFFGGEPLPTTLVQQFRVLLRIFNNYGPAETTIASPNFSVYILDKDGKPLPF
GVPGEITIGGAGVALGYLGTQDRFIP-DPFARGWTTMYRTGDRGWLDGALYCDGRIDGDM
QVKLRGFRIELGDIENVIMQTSGGVLSNAVVTLRYLVAHVIFFLDRLLPLPDYMVPSLIV
PLETLPLTSHLKIDRKAIALERLWRQVV-PTDFFHVGGSSILLVKLQALIKGEFRV-APR
LIDLMSASKLGPMASAIIDWAVETAVRILLTGATGYLGRRLLDKLATLETISQIDCLVRK
ITIVECDLSQPGLGINADVIIHCAANRSFWDDYEVLRPTNLSPVKDLIRLALP--RRVPI
HFVSSGRVAVYGYVASKWAAEECLRLVAAKTGLPVIVHRPTGLDVMKELSGIAKALSLCP
GTADLLQADVMIEGLQVRHSAGARVLERIPAGFSQFMVSHR
>sp_S4W172.1_EQXS_FUSHE_OUTGROUP 2741 bp
EPIAVIGSACRFPGGSDSPSWELLKEPRDLLSKVYHADATHHGTANVRHSYFLSESSFDN
NFFNIQPGEAEAI--DPQQRLLMEVVYQGLCSAGQTIEGSPTAVYVGVDDWSGIIEVFPR
YG-ATGMARSIMSNRISYFFDWHGPSMTIDTACSSSLVAVHQAIQTLRSGESEVAAAGAN
LILTPGMYVAESKLSMLSPSGRSKMWDQDVDGYARGEGIAAVVLKPLSAAIRDNDHIDCI
IRATGVNQDGR--TPGLTMPSATAQADLIRSTYARAGLDINKAEDRPQFFHAHGTGTPAG
DPREAEAISRAFYLYVGSIKTIIGHTEGTAGLASLIGTSLAIQSKVIPPNMHLDVLNPKV
APFYNN--LEVPT-SALEWPRRASINSFGFGGTNAHAIIEAYFSPLTFSASSEPSLRFLL
MSYSEHLKIPLKDLAYSLQTRRSTLAYRVAITATTA-ENASKQLDP-KILGIFTGQGTQW
PRMGARLELDDALSSLPDRPTWTLREMILANADRSRVAEAAISQPLCTAVQVVLVDLLSQ
AGIQLSAVVGHSSGEIGAAYAAGLL-TARDAIRVAYYRGGAMMAVGTTFGDAADFCELEA
FQGR-IQIAAKNSPSSITLSGDKDAIIEAIEIFKDEGKFARQLKVDTAYHSSHVIPCAQP
YLEAMN-KCGIWYSSVYWVDNMTSAVLFSPAVAQAGPYDLAIEVGPHPALKTPALDTI-E
GRPPYTGVIARGKDDVQQFSTALGFIWVAFEKFESVVLPNYPFDHAKQFMSMSRVSGWFN
SIQHPLLGRRCHDRETSHSVQWRNVLSHKEIPWLQGHQLQGQIIFPATGYISMAVEAIL-
GLITIEDLNITRALAFD-ASVETLFELRILAEFCCYSATAQIKASLGLRPVSVDRFYDFL
ARLGYNYSWPFRGTTSIRRKANFATGLMVHPGMLDSSLQTTFAAFCCPGDERLWALHLPT
SFRSITINFTYQSVAVLVELNLLSEET-FLQIEGMELVPFSVLFSRFDY-ERIAFYYLRR
LLVDWAAYQVSNGASAQNDTHDQLLKKDIRLLESVGENLPQVIRSGNI--LE-HMTKDGM
LQDVYEQGFGLIAHMTAQIAHRYPRMNILEI-G-AGTGGSTREILPRLGSAFSTYTYTDV
SGGFFDMAQDRFKDRMIFKTFDMNISPASQGFTEGAYDL-VIASNVLHATLELEDMMKHV
RSFLKPGGFLIILETVNNDCLRVGLPMGSLPGWWLGAE-HGRQWGPTLTLSKCGFGGIDT
TTPPGHVFCAQALDERIEILRSPMLAIIGGFHSIEE-ILPESCTVLSLTEL-DPLFTNMT
SGKLDALKILWKQGGCILWITSGSRAENPHSYMTTGVGRCMRFEYPNITLQALDIIVDHL
LRLIPRLYPYNARYNAERRKVI--KQA--DHLSPAIVVMACAGSNEPVIAVTLIASSILT
LVVHDTVRVALYTS-SDRRSPLRFIDLSQASVHPIDDGRIFRADKTFLLVGLTGELGQSL
CKWMVEQGARNIVLTSRRPNVSEHFLDSFTETGATVKAMDATNRSSIEACKTSPPIAGVV
NGAMVLRDALFENMPYEDFIKVLNPKVLGSQLLDEMFYDLDFFIFFSSTTAVMGNSGQSN
YIAGNMYMNALAAQRKKRGVAASSIDISSIIGLGYVERAFIKMGMSEQDLQKLFAEAIVL
GELVTGVTDVKFGHFLLADVKIRADAVAIIESFIVRLRRVLAVVEQGVDSLMAVEVRSWF
IKELDVDIPVLKILGGMSVPDLVDECLDLLSPSILSIMSYGQAGFWFLNDYLVNKK-AFN
MAVMLKLTGPIRTQPLEKAVKLVAERHEILRTRFLHEENWELSSGEGVKVILLRLSDQVH
FLLSGMHHIYLDGYSFSVFFKDLESAYINSQYRTFALQQRKAYEDGSIE-YYRQNFIRPF
PFAKLSIAPDVSAKIRQLARANRSTSFHVYLAALKILLFSLLPEELFIGIADANR-GDFM
GSLGFFLNVLPLRFQS-RVSSAIQSARDAVYGALQHSHLPFDVLLRELNVPRSDKHTPIF
QVFMDYRQWGGCKLSAGTGYDIALEVTE--NINTLRLQKQLYSNVLEYMIRGS--DKTVD
AAWQPTVSHQIDQVIQDNIALKDLTYVQMGNRIDAISKALTVVGVFQEPSTDWICSLLAI
FKAGAVYVPLDLRRLASIVKASRPSVIITDSTTAVILFTSGSTGEPKGLMMTHTNLLAYA
ELQQSPFSFDFSLDQTMAALTNGGCLYVVPRGDPDEISKIMVEESVTYTTATPSEYDLWL
RYSTSWKYAFSGGEAMSYKLAREFGTLLHVFNGYGPAETTILSPGFAVCIVDNKMRPVPP
GVQGEIVLGGPCIVSGYLNTRDKFLP-DTFF-TSGTVYRSGDRGRLDGLLFCDGRLEGNR
MIKLRGFRVELDEVEKTIVSHSAGALSHAVVTVRYLVAHVVFTMRSLLPLPPYMRPSAFQ
VLTDIPRTAHLKIDRKAIQLSELWRRVL-PSDFFLIGGNSILLVKLQTLLRQVSWT-APK
LVTLMGSSTLGAMAGVLIHWDEETKFTVLLTGSSGYLGRHLLSSLLNDHRVAQVHCLCRK
VRVLQSDLAQHKLGLPVDVIIHCAANRSFWDRYEALKADNLESTKELVKLVVSSGRAIPL
HFLSSGAVIKYGYVATKWASEAFLRQAVDSINLPVFSHRPVACSILNELIQIVKLLGCRP
GFVDVMPVNEVVEAIILEHKAHQRAIPCIPIGFSYFLASQD
>ACLA_023380_ACE1like_OUTGROUP 2741 bp
EPIAVIGTACRFPGGSDTPSWELLQEPRDLLQKVYHSEPEHHGTTDVQTSYFLDEADFDN
AFFNIQPSECEAV--DPQQRMLMETVYDSLCSAGQTIEGSSTAIIVGTDDWSGILETIPQ
YS-ATGMSRSIMSNRISYFFDWHGPSMTLDTACSSSLVAVHLAIQALRNGESEVAAAGAN
LLLSPGMYIAESNLHMLSPTGRSKMWDKDVDGYARGEGIASVVLKPLSAALRDGDHIECL
IRATGVNQDGR--TRGLTMPSATAQATLICETYARAGLDIEKSEDRPQFFHAHGTGTPAG
DPQEAEAISKAFYLYVGSIKTIIGHTEGTAGLASLIGTSLALQHGVIPPNMHFNALNPRI
APFYSN--LEVPT-SAQPWPRRASVNSFGFGGTNAHAIIEAYFSPLTISAATDKSLRAAL
SSYADYLKVSLRDVAYTIQERRSTLAFRAAIVASSM-EEAAQKIEP-RILGVFTGQGAQW
PRMGAKLELDAALASLAVRPEWTLREQILADASTSRVLEAAISQPLCTAVQILVVDLLRE
AGVKLDAVVGHSSGEIGAAYAAGLL-SATGAIRIAYLRGGAMMAVGTSVEDASDFCELED
FQGK-IQVAAVNSSSSITLSGDEDVVAAAVEIFKDEGKFARQLQVDTAYHSAHMIPCSKP
YLAALE-SVSDWHSSVYWVSNMTNTVLFAPAVQAAGPFTLALELGPHAALKGPCLDTLAE
-RIPYSGVLSRNKDDVSQVSTALGFVWVSFDAFEKSVLPKYEFDHSKTFWNLSRAGGAQL
INPHPILGKRCVDRETSDEIQWRNILSPKEIPWLKGHRIQGGIVFPAAGFVAMAVESTI-
SLIKIENLFIGRAIAFS-SSVESLFSLTIIAKFTCHSAEGLVTVTLAMTEIEPARFYDQF
QKLEYEYSPPFRGMLSIQRKKAYAKGLLIHPGMLDTAFQSSSAAFSCPGDGMMWGLYIPA
GIESIIINLPWESIATM-DINIFSQDT-FIQVEGLELMPFTVIFSKLKY-ERVSFYYLRQ
LLLNWASHQVKSGSSWQQDTEEAIWDEDVRLIESVGKSLPGVIRGTSI--LE-HM--EGL
FE-FYDQGLGLLARMVTHIGHRYPQMKILEV-G-AGTGGSTRTILSHLGDMFSSYTYTDI
SSGFFEAAQERFKSRMVYKTFDMERPPASQGFIEGSYDV-ILASNVLHATDKLEEMMTHV
RQLLKPGGYLVCLELTGNDTMRVGLPMGSLPGWWVGAE-NGRPWGPTVTLRKCGFGGIDT
STPVSTVFAAQAVDDRITMLRAPLLVVIGGVTSVDE-LLQYSSTVLSLTEL-DPLFKVFT
EAKLDALKILWRQAGKILWATRGARAEEPFSSMMLGLGRAMTHEYPNMSLQILDLLAGDI
LRLIPRLYKCNERYNSARRPVT--RNI--SHFIFQTILMLCAGTGKQLLALSIIAIDILA
IVVHEPIGTALITT-SPENLPRRFADFSPAKVQAIDSGVIFRADKTYFLVGMSGQVGQSL
CQWMVEHGARFVVLTSRRPQVHPEFIKSMESMGATVKALDITKRESLHECKTMPQIAGVA
QGAMVLRDSMFDGLTFENMTTVLDPKVTGTQLLDELFYDLDFFIVMSSLTSVVGNSGQSN
YTAANMFMVALAEQRKRRGVAGSAIAISSLIGIGYVERSFEKIGISEPDLHQLFAEAILV
GEITTGIMDIRFNHFILAEAKTKDEAIAIIEGFLTRLRRTLMIVEQGIDSLMAVELRSWF
LKELEVDIPVLKILGGSSITDLLAESMERVPTTVV--MSYGQDRFWFLSDYLKDKT-SFN
MTVMFKLSGKLQVNRLEHAVRTVAQRHDALRTRFMHEYVWDLNSWQAARMVLLTIDDNTH
YFMVSGHHISWDGYSFNVLFVDLDAAYSGSQYPAFASWQRESYEKGAIENYYRPMIIPLF
PFAKATLQPALVSKLKKLSRKNNATMFHLYLAALQTLVFSLLRKDFYLGLADANR-IDFM
GSLGFFLNLLPVRFDT-KISDIIKDTRNKAYKALENSSVPWNVLLDELKIPRTNTEAPIF
QLFVDYRQWCGCNLSARNGYDLTLGITD--NPTGLRFQKKLYSTVLESFADGV--DLDVS
ELWPATVSHRIDQMIEEHPALKDLTYGQMGERVNAITAALTPIGVFQNPSADWICSMLAI
FRAGATYVPLDPRRIVSIVEKANPVVVLTDRFTAVLLFTSGTTGKPKGVMLTHANLRAQC
ELQQTIYNFDVSLDQIFAALAEGGCLYVVPRGDPEAITQIMAEEGVTYTVATPSEYETWF
RYAKSWGYAFGGGEHLHSGLINEFAKLLRLFNNYGPTEASLAIPNYAVAVVDEKLQPVPF
ETSGEIVAGGPGIAAGYLDTEEKFISGDSIHPSSKTWYRTGDYGRLDGALYVDGRILGDS
QVKIRGFRVELQEIEGVLLEASKGALSHAVVSARFLAAHVVFILQHLLPLPSYMQPAVIV
VLANIPVTSNFKLDRNAIQVAQLWRGII-PTNFFDVGGNSILLVKLKAAMQRELQA-APP
LIDLMNSSTLEGMARHVIDWEAETSVTIVLAGATGYLGRHILARLVEAPEIGEIHCLVRK
VRLVTADLTQPRLGLTTDVIVNCAANRSFWDGYDTLRTVNFDAVKELVTLSVRAGGA-PL
HTVSSGAVDVYGYVASKWSTERFLANAWKELGTRVFIHRPVASAIQNDLSQILRILGKRP
GYVDVTPVKIVVDDMVTEHKGRLRLLPTMNPGFAQLITAHS
>RYP10842.1_hypothetical_protein_DL764_000394_Monosporascus_ibericus 2741 bp
EPIAIIGSGCRFPGHASSPSWDLLKNPRDLMTPIYHPDGQFHGHSNVKGSYHLHERRFDA
HFFGINPVEANVL--DPQMRLLLETVYEAVEDAGQTLDGSNTAVFAGLLDYETVMDSIGT
YH-VTGTARSLLSNRISYFFDWHGPSMTIDTACSSSLVALHQAVQVLRSGESQVAAAGTN
LILDPQYYVSESKLQMLSPDGRSRMWDAGVNGYARGDGIAAVILKPLSKAIADGDCIDCV
IRETGLNQDGK--TQGITLPSAMAQAKLIRDCYSRVGLDISNPANRPQYFEAHGTGTPAG
DPIEAEAISTAFFLYVGSIKTVVGHTEGTAGLAAIMKVALALQNSTVPPNLLFERLNPRI
EPFYKH--LEVPT-SAKPWPRRASVNSFGFGGANAHAILESYFTPFVFSAASEKSLVAYI
TTFIKYLKVNLRDLAYSLHTRRSRLQYATSTASLSI-EGLCSKLEA-RILGVFTGQGAQW
ARMGVELRLEARLSQLPDRPAWSLIDELQKDSSSSRITEATFSQPLCTAIQIVLVDLLHA
AGIKFSALVGHSSGEIGAAYASGLI-SAESAICIAYYRGGAMMAVGTSAEDAQELCDDPL
FEGR-IAIAAVNSSASVTLSGDEDAIEEARQIFVDENKFARRLKVDKAYHSRHMIPCSEV
YIQSLK-TLHIWFSSVYWDANMVSPVLFKQAIEKAGPFDLCIEIGPHPALKGPALQTIQD
QDAAYTGLLERGKNDIEAFGDGLGYIWVNLQATDELLLPTYAWDHENEYWHESRYARAIR
MRPHELLGHLTPDS-SDHEMRWRNVLRPQEISWLKGHQLQDQIVLPAAAYVVLAFEASVP
SLVEIVDLDIGQALTFT-ASIETIFSMSDIASFKYYSASGTVHLTLDLLSVDTAEFYSSL
QQLDYQYSGDFYALSKLERKLGAATGLLVHPAMLDAAFQSVLLSHSAPYDGRLWAMHVPR
RIQCASINLPFDAT-ITGDVSVYPGDA-MIQVQGLECVPFSEVFSTTHW-ERLCYQYLAN
LFFKFARHSADNGADWADDTLDRLSEPDLRLLNALGPSFPAIVMETTP--VE-IGMQDNL
LANFYSNGLGNLTRTVKQLTHRYPHLSILEV-G-AGTAGATKGIMKEVTD-FESYTFTDI
SSGFFDQAKEMLAERMTFKVLDIGRDPRSQGFADGTYDL-IVASLVLHATPFLKDTMRNV
RRLLKPGGYLVLLEGTNNDAARIGTIFGAFTGWWLGAE-DGRVLTPQVTLRESGFSGCDA
VTPPMSLIVSQALNEKVAFLREPLLVIVGGVRALDE-LLTADTTVLSLADL-DATFKNLS
DSKWNALKTMLQSAGTVLWVTEGRRSRNPHANMTVGLVHTALKEIPALSMQFLDFIAEAL
LRFIPRLIKVNDRYNSSRRPILE-QSH---HSLLYSVMFLGLGTGTQMVFLSLISLSVMI
LLVHEPCAAILFTT-THPRASMRFVDFSLTKVEPIDSRLRFSDSKTYWLAGLTGGLGLSL
CEWMVRHGAKYIVITSRNPKVDEGWIERMAAAGAVVKINDVTDRAQVVGLDTLPPIAGVA
QGAMVLDDTPIRNMNKESMLKVTRPKVEGSIHLNDLFQELDFFIFFSSVTVVIGNIGQSN
YTTANAFMTSLARQRRDRGLAASIINIGPVLGVGYIAQKERSGALAEQDVHQLFGEAVAA
GEITTGVRDPMMSHFVLAEAKNEEQIYHTVNALLPKLAGLFQFDEIGIDSLLAVEIRTWF
MKTLEVNIPVLKILSGVSAGALIDEAVAVLAPRLLVELSFSQSMFWFVAAYLDDKT-GLN
HTGSLRITGKLRSQDFKAAIEAIGQRHESLRTCFLEHHVFDLEQGETVRVLLLSRSLTEH
YFLLGSHSLVMDGLSSQVFIKDLLQLYDHLQYPDYSQKQHQEFLAGELR-YWRSEYLSVL
RVVDLKIKPDVKSQIQSVCRRCKVTPFHFYFTTFRALLARF--QDVSIGIGDANR-LELL
ESIGPYVNLLPLRFRR-NFEEVLQETRSKTYAALANSRVPFQLLLDQLKVPRSATCTPIF
QAFIDYRQWGDNHVESHTPYDLALDIID--DPQGLQTRKDIYNMLLKSFAQES--SVALS
QPWPETIVHRVQQLAESISAITSTTYSELSSKSSSIAVALSRIAILQEPTADWVASILAV
MHIGAIYLPLDLTRLSVIANDCQPSVVLVDDDTAMILYTSGSSGTPKGIALKHEGLRNWI
ELQQSASSFDMSFTQIFIALCFGGNLVLLGRGDAQAISELIVSKDVTFTCATPSEYFSWL
KYGSCWKRALCAGEPVVESLLQQFASLLRFFNSYGPTEISLVAPNYSVYVLGDGLKPVPP
GVQGEIYIGGAGVAAGYLNTGERFVP-DHLASGWNVMHRTGDLGRWDGALLIEGRISGDT
QIKLRGLRIDMRDIESAMIEAAMGSLSEVVVSVRFLVAHVKFILGTILSLPQYMLPSVVL
RLDQMPMTSSGKLDRKAVALKDIWTDVI-SSDFFHVGGTSLLLLSLQAHLKRSFNI-KLP
LVQMFESSTLAAMALRIFDWEEETKITVVLTGVTGFLGQELLKGLLDDDTISRVHCIGVK
VLLYQGDLTLPRLGLSADRIIHNGADVSHLKTFQSLRTANLQATKELIEMSLP--RLIPF
HYVSTAGVGTYGYTASKWASERYLEKVAE---WPVWIHRPSSVDLMQNLLKYCKLMHAVP
--LDLVTPATVVRSMFLHQAGNVKL-KELPIGLHEVLVAFF
>ROW04822.1_hypothetical_protein_VMCG_04865_Valsa_malicola 2741 bp
EPIAVVGCGFRFPGNANTPSWELLRSPRDLLSPIYHPNDYYHGHCNVKESYLLSGRQFDA
GFFGIMPVEANVM--DPQMRLLLEVVYEALEAGGQTIEGSDTAVYAGLGDYEKLMDALGT
YH-VTGTARSLISNRLSYFFDWRGPSMTIDTACSSSLVAVHQAIQQLRSGQSRVAATGAN
LILDPQYYVTESKLHMLSPENRSRMWDAGANGYARGEGIAAVILKTLRAAEADGDFIECV
IRETGTSQDGR--TKGITMPNSVAQAQLIRACYSRAGLNLADIADRPQYFEAHGTGTPAG
DPVEAEAISLSLFLRVGSIKTVMGHSEGAAGLAGLIKASLALKNAQIPPNLLFNHLNPDV
APFYKN--MHIPT-TAEPWPRRASVNSFGFGGTNAHAILESYFVPFVFSAAAEVSLVSYL
ASFIGWLQASLRDLAFTLYARRSRFAIATAVAASST-QDLRDKIEP-RLLGVFTGQGAQW
AGMGAALMLEARLARLPDRPSWSLMEELQ-NAKSSRLNEAGISQPLCTAVQIMQIDLLYS
AGVHFAAVVGHSSGEIAAAYAAGMI-SAEDAICIAYYRGGAMIAVGSSYDDILALCEEPE
LIGR-VCIAAVNSSASVTVSGDEGAIEEAQIVLEDEKKFVRLLKVDKAYHSHHMIPCSEP
YLRSLT-ALGIWYSSVYWERNMAKPVLFMQAIQNAGPFDAAIEVGPHPALMGPTLQTFTD
QSIPYFGLSRRGENAVESFADTLGCIWVEIDAFDRFALPTYAWNHAVEYWHESRLARAVR
TRSHELLGHLTPDS-TRQEMRWRHLLRPQEVPWLKCHRLQNQTVFPAAGYVVAAAEASAA
SLIEILNLDIHKALTFD-SSIETVSSLSDIAQFKYYAASGRVRVVLGLIKVDAIDFYTQL
EKDEYEYSGPFAVLHGIERKFGAARGMLIHPATLDAAFQSLLLAYSFPGDGRLWSMHIPR
TIRRVRFVLTFETQ-LEGDIHIYPEGA-MVQTEGLVCVPFSDMFSTTVW-ERVAFFYLRA
LLYSYALHTDSLTPAWQDDTYEHLCEPDVKLLRAIGENLVAIATERQA--IE-IGMEENL
LAQYYENAIGMLARAVKQVTHKDPHMHILEI-G-AGTGSATKRIFGEIGQCFASYTFTDI
SSGFFGAATATFAEKMTFKVLDISQSPQEQGFAEHSYDM-IVASMVLHATPKLEQTMRNV
RRLLKPGGHLIVLEGHDNHAFRVGAIFGAFPGWWLGAD-DGRLLSPCIDLRDSGFSGCDS
VTPPLTLFVSQAVDDRVAFLRDPLIILFGGARTLQA-VICGHTTVLSLLDL-DSVFANIT
EEKWEALKMMLNTARVVLWVTHGRRADNPYANMMTGVFRACSREIPTLEAQLLDILAEVL
LRLIPRLLPNNDRYNSSRRDVTSYKSM---HSVISAVMFLVMGTGEQVMALSMLVSSILT
VVVYKPFAAILVLT-DRPYTPQTFVDFSPIRVQPVDCYPMFSESKTYWLAGLSGGLGLSL
CEWMVRHGAKHIVISSRRPDIEASWLEEMTETGAVIKVCDVTNRDQVLSLSNMPPIAGVA
QGAMVLQDTAINDMKLETLSKVTTPKVKGSIHLNDLFPELDFFIFFSSVSAVVGNPGQLN
YAAANLFMASLAEQRRKRGLAASIINIGPILGAGYITQESKSTGMSERDFHQLFAEAVRS
SEITTGIRNPGFSHLILSQAKSQSDVYDIITALVPKICSLFQLDEMGIDSLLAVEIRGWF
MKTLEVNIPVLKILNGAAVGELISIASVTIPASLVLQLSFSQSMFWFVSAALEDKT-SLN
HSGSFRLSGNLRPRDLAEAVRAIGRQHEALRTCFLQNHVFDLKRGETMRLVLFSVTEALH
FLVIGANGLAMDGMSFQVFMKDLERHYLNRQFSDYSQKQHDDYISGSLR-FWKKKYLPIL
PIFDVRISTITRSQIQTTCRQHRATAFHFYLSVFRALLCLYTNEDISIGVGDANR-TQMM
DSIGMFLNLLPLRFRA-TFAEILQDTRVNMYDALAHSSVPFQVLLNELDAPRAANCTPIF
QCFIDYRLWADCQLESKTAYDIALDIID--DADGFQVRKDLYDLLAEAFATDP--NAILS
GPWPETIVHRFEDVARTEVATVSTTYAALSNSVITTAAALSKVAVLQEPTATWVASMLAI
MRIGAVYVPLDINRLAAMVKDSQASAILVDETTAMILYTSGSTGTPKGIILKHEGLRNWI
ELQQSSSNFDMSFTQIATGLCFGGSVYLLPRGDALAISEVVASHGITYTCATPSEYLSWL
RYGSKWKTAVSAGEPLSRSLLQKFKELLRLFNMYGPTEISLVAPNYSVYVVDQHLNMVPP
GVQGEIYIGGAGVAAGYLNTAERFVD-DIFATGWSKMHRTGDLGRWDGSLLIEGRVTGDT
QIKLRGLRMDLREIENTIVDAADESISEAVVSLHFLVAHVVFFLRSLLTLPQYMIPAFMI
PMETLPRTSSSKLDRRAVALRNIWAEVIPSTDFFHVGGTSLLLLGLQARVRMVFGV-RLP
LIQMFQSSTLGNMSQRVLDWDTETAVVVLLTGSTGFLGRALLAALVADPRVRMVHCLAVK
ITIHEGDLNLPRLGLSADLIIHNGADVSYLKGYATLRPANLESTKEIAALCLP--RRIPF
HYISTAGIGMFGMTATKWASERFLERVVSANGWPVFIHRPSLIDLVRNIRQYARCLHAVP
GALDLVTLDHVVRGVFIHHLGGVKLLEELPVGMDITIVALL
>KXX80750.1_Nonribosomal_peptide_synthetase_14_Madurella_mycetomatis 2741 bp
EPIAVVGSACRFAGGVTSPAWELLKAPRDVSSEIYHPDGQHHGRTNVKNAYVLAEGAFDA
EFFGVKPVEAKAL--DPQQRLLLETVYEGLEAAGIPVEGSNTGVYVGLNDYEAMMEFMAV
YH-TVGTQRSILANRISYFYDWHGPSMVVDTACSSSLVAVHLAVQALRAGEARTVACGSN
LLLGPENFIGYSKLKMLSPDGKSMMWDQNANGYARGEGVAALVLKPLSAALKDGDHIECI
IRETGTNQDGA--TPGITMPSPTAQMELIRDTYRRAHLDPREKDDRCHYFEAHGTGTQAG
DPVEARAIHGAFFLYVGSIKTIIGHTEGTAGIASILKASLSLQKGLIPPNLSFHHLNPMI
APFYRN--LRIPTLTPKEWPRRASVNSFGFGGANAHAILESFFTPCVFSAHSEKSLRANL
MAYSELLGLTLRDLAGTLRQRRSVLPVRAAISAASL-EELKSSIDI-RVLGVFTGQGAQY
ARMGAELTLDGYLADLPDRPSRSLEAEILADASSSRVSQAAISQPVCTAIQIVLVELLRL
ANVTFCAVVGHSSGEIAAAYAAGYL-TARDAIRIAYYRGGAMLAVGASLEEAEALCARED
LDGK-VAIAASNSSSSVTLSGDEDAIAAAEEILGDQGKFMRRLRVDQAYHSHHMVPCSEP
YRKALE-SCRIWFSSTYWVANMVKPVLFSQALTRAGGFDLALEVGPHPALKGPAMQTINE
NDIPYHGMLARGTDAIQATSDALGFLWIDLDRYEREVLPPYQWDHDKIYWHESRISRSIR
LRTHPLLGDVAPDS-SPHQLSWRNMLRISEMPWLTGHELQGQTVFPAAGYIAVALEAAI-
RLLDMHDFSVHHPLVLD-GEVEVLATLSDVAHFSYSAASGTVEVSLGTIPVDTDRFYSSL
AEFGYSYTGPFRALSSLRRKLGRAFGLLTHPAALDSAIQSLLLAHSYPGDGGLWSLHVPA
SVGRVRVNLSFDSASFSGEVSAYVSGA-AVQIEDVRIVPVAKVFSRMSW-ERVATFYLRK
FYLNFARHLVKDGKQWLEDTLEAVSARDVKIMHIIGEQMPRVFRKTTI--LE-HTRPNGL
LDDYYVNALGLLARAVAQITDRHPHLDILEV-G-AGTGGATKSILNKIRGACLSYTFTDI
SPSFFENAASTFADHMVFKVFDAERDPGEQGFVANSYDL-VVASFVIHATSKLEQAMANI
RRLLRPGGFVVLAEITDNEQTRTPFIFGTLPGWWVGID-EGRTLSPCVPLTRAGFSGIDT
ITPPFSVFVSQAIDDRVSFLRDPLLVIIGGFKSLID-VITTESTVVSLVDL-APVFKDMS
QAEFDSLKRLFRTEKTLIWVTHGRRAEDPFANMTVGFGRTALCEVPELRLQFLDIMAEEA
LRFMPRMQVLNARYNSARRSVV--RDG--NHALVSAIRFLALGTGDRYLALAIVALAALT
VLVHNALADALYST-SPMYATASFVGLSPIHVRRFDRGPLFKHDKTYWLAGLSGTLGLSL
CDWMVEHGARHVVISSRNPKIDAAWLATHERKGANVYVNDITDYDDVKTLVTLPPLAGVA
QGAMVLRDTPIRDMSFEQMTDVLRPKVDGSLNLDRVLGDLDWMVFFSSILQITGNIGQAN
YTAANAFMCSLAAQRRKRGLAASVINIGVIIGVGFVTRELRRSGLSESDMHQIFAEGIEA
SDIAAGLRDPKFARFILQAAETVEDAQMVLEALAAKLRAVLQMDEIGLDSLIAVDIRSWL
LQHFEVDVPVLRLLGGISIFDLVAEAVQGLPARYALSLSFTQSLFWVVDSLVEDKT-APN
HTVLMRLVGQPRIGDLRNAVETAGRHHEALRTCFLKRHVFDLTNGRLMRIILLSRSPAEN
WVLVGFHHINMDGLSFQVLMRDLDRLCRGLQYPDFSDKQRAAFNNGDIA-YWKREFLPLT
RAAHLRVNKALAQRIRDVARANKATSFHFYLTAFQILLHRLTGEDLAIGIADGGR-RDIR
DSIGPYVNLVPLRFDQ-TFGRLIADTRHKSYAGLAHARVPFDVLLKELQVSHSLTHSPVF
QAFVDYRQLGDCTLEGSTGYDLSLDVID--NPEGLMGQTSLYSDILNEFVQSP--SKRIS
ENWPETLIEQFLVAAARKTALIHLTYRQMRWRLDTIAAALDSVGVFQESTTDWICSMLAI
WKVGAIFVPLDPGRLAMAVGDCRPAVILVDRDTAMVYYTSGSTGNPKGIAVRHEGLRAVF
ELVQSSLAFDMSLIQMFISWPVGGTVCMISRGDSVALVEYMVKHGVTHTAGTPSEYTSWL
RYG--VAGALCGAEAFPLALLESLRELFRLFHIYGTTETTVYAPNKTMYIVDEHMHLLPV
GLPGEIVLGGVGVAQGYNNTKRSFVP-NVFASGWTTMYRTKDRGRLDGSILVEGRIGDDT
EIKLRGLRIDLKDIEQTIVRCAKGVVAEAVVSVRFLVAHAVLFLSELLSLPQYMLPTVIL
PIDKMPMTMSSKLDRRAVALKVVWEEVL-PSDFFHVGGTSLLLVQLQAYINQRFGV-SVR
LADLFANSMLRPMSHLIIDWEWETRPSVLITGGAGFLGRALIRAAIKNPRIERVHAVAVK
VTYYAGDLREPRLGLSIDAVLHNGADVSHLKSYFTLRRANLNATKELARLCLP--RRIPF
HYVSTAGVGMFGYKASKWASERFLERLNERLGLPVWMHRPSDMDLLHTLLGYSRKLRAVP
GWLDLVAVARVATDIYVHQTGDIAIFEKLPIGMRPAVAAVF
>KXX75016.1_Nonribosomal_peptide_synthetase_14_Madurella_mycetomatis 2741 bp
EPIAVVGSACRFAGGVTSPAWELLKAPRDVSSEIYHPDGQHHGRTNVKNAYVLAEGAFDA
EFFGVKPVEAKAL--DPQQRLLLETVYEGLEAAGIPVEGSNTGVYVGLNDYEAMMEFMAV
YH-TVGTQRSILANRISYFYDWHGPSMVVDTACSSSLVAVHLAVQALRAGEARTVACGSN
LLLGPENFIGYSKLKMLSPDGKSMMWDQNANGYARGEGVAALVLKPLSAALKDGDHIECI
IRETGTNQDGA--TPGITMPSPTAQMELIRDTYRRAHLDPREKDDRCHYFEAHGTGTQAG
DPVEARAIHGAFFLYVGSIKTIIGHTEGTAGIASILKASLSLQKGLIPPNLSFHHLNPMI
APFYRN--LRIPTLTPKEWPRRASVNSFGFGGANAHAILESFFTPCVFSAHSEKSLRANL
MAYSELLGLTLRDLAGTLRQRRSVLPVRAAISAASL-EELKSSIDI-RVLGVFTGQGAH-
-------TLDGYLADLPDRPSRSLEAEILADASSSRVSQAAISQPVCTAIQIVLVELLRL
ANVTFCAVVGHSSGEIAAAYAAGYL-TARDAIRIAYYRGGAMLAVGASLEEAEALCARED
LDGK-VAIAASNSSSSVTLSGDEDAIAAAEEILGDQGKFMRRLRVDQAYHSHHMVPCSEP
YRKALE-SCRIWFSSTYWVANMVKPVLFSQALTRAGGFDLALEVGPHPALKGPAMQTINE
NDIPYHGMLARGTDAIQATSDALGFLWIDLDRYEREVLPPYQWDHDKIYWHESRISRSIR
LRTHPLLGDVAPDS-SPHQLSWRNMLRISEMPWLTGHELQGQTVFPAAGYIAVALEAAI-
RLLDMHDFSVHHPLVLD-GEVEVLATLSDVAHFSYSAASGTVEVSLGTIPVDTDRFYSSL
AEFGYSYTGPFRALSSLRRKLGRAFGLLTHPAALDSAIQSLLLAHSYPGDGGLWSLHVPA
SVGRVRVNLSFDSASFSGEVSAYVSGA-AVQIEDVRIVPVAKVFSRMSW-ERVATFYLRK
FYLNFARHLVKDGKQWLEDTLEAVSARDVKIMHIIGEQMPRVFRKTTI--LE-HTRPNGL
LDDYYVNALGLLARAVAQITDRHPHLDILEV-G-AGTGGATKSILNKIRGACLSYTFTDI
SPSFFENAASTFADHMVFKVFDAERDPGEQGFVANSYDL-VVASFVIHATSKLEQAMANI
RRLLRPGGFVVLAEITDNEQTRTPFIFGTLPGWWVGID-EGRTLSPCVPLTRAGFSGIDT
ITPPFSVFVSQAIDDRVSFLRDPLLVIIGGFKSLID-VITTESTVVSLVDL-APVFKDMS
QAEFDSLKRLFRTEKTLIWVTHGRRAEDPFANMTVGFGRTALCEVPELRLQFLDIMAEEA
LRFMPRMQVLNARYNSARRSVV--RDG--NHALVSAIRFLALGTGDRYLALAIVALAALT
VLVHNALADALYST-SPMYATASFVGLSPIHVRRFDRGPLFKHDKTYWLAGLSGTLGLSL
CDWMVEHGARHVVISSRNPKIDAAWLATHERKGANVYVNDITDYDDVKTLVTLPPLAGVA
QGAMVLRDTPIRDMSFEQMTDVLRPKVDGSLNLDRVLGDLDWMVFFSSILQITGNIGQAN
YTAANAFMCSLAAQRRKRGLAASVINIGVIIGVGFVTRELRRSGLSESDMHQIFAEGIEA
SDIAAGLRDPKFARFILQAAETVEDAQMVLEALAAKLRAVLQMDEIGLDSLIAVDIRSWL
LQHFEVDVPVLRLLGGISIFDLVAEAVQGLPARYALSLSFTQSLFWVVDSLVEDKT-APN
HTVLMRLVGQPRIGDLRNAVETAGRHHEALRTCFLKRHVFDLTNGRLMRIILLSRSPAEN
WVLVGFHHINMDGLSFQVLMRDLDRLCRGLQYPDFSDKQRAAFNNGDIA-YWKREFLPLT
RAAHLRVNKALAQRIRDVARANKATSFHFYLTAFQILLHRLTGEDLAIGIADGGR-RDIR
DSIGPYVNLVPLRFDQ-TFGRLIADTRHKSYAGLAHARVPFDVLLKELQVSHSLTHSPVF
QAFVDYRQLGDCTLEGSTGYDLSLDVID--NPEGLMGQTSLYSDILNEFVQSP--SKRIS
ENWPETLIEQFLVAAARKTALIHLTYRQMRWRLDTIAAALDSVGVFQESTTDWICSMLAI
WKVGAIFVPLDPGRLAMAVGDCRPAVILVDRDTAMVYYTSGSTGNPKGIAVRHEGLRAVF
ELVQSSLAFDMSLIQMFISWPVGGTVCMISRGDSVALVEYMVKHGVTHTAGTPSEYTSWL
RYGSEWRGALCGAEAFPLALLESLRELFRLFHIYGTTETTVYAPNKTMYIVDEHMHLLPV
GLPGEIVLGGVGVAQGYNNTKRSFVP-NVFASGWTTMYRTKDRGRLDGSILVEGRIGDDT
EIKLRGLRIDLKDIEQTIVRCAKGVVAEAVVSVRFLVAHAVLFLSELLSLPQYMLPTVIL
PIDKMPMTMSSKLDRRAVALKVVWEEVL-PSDFFHVGGTSLLLVQLQAYINQRFGV-SVR
LADLFANSMLRPMSHLIIDWEWETRPSVLITGGAGFLGRALIRAAIKNPRIERVHAVAVK
VTYYAGDLREPRLGLSIDAVLHNGADVSHLKSYFTLRRANLNATKELARLCLP--RRIPF
HYVSTAGVGMFGYKASKWASERFLERLNERLGLPVWMHRPSDMDLLHTLLGYSRKLRAVP
GWLDLVAVARVATDIYVHQTGDIAIFEKLPIGMRPAVAAVF
