# Supplementary material for: Secondary metabolite biosynthetic diversity in the fungal family Hypoxylaceae and Xylaria hypoxylon
Source: Stud Mycol. 2021 Aug 26;99:100118. doi: 10.1016/j.simyco.2021.100118 (PMC8403587; doi:10.1016/j.simyco.2021.100118)
Supplement: Multimedia component 1 [file mmc1.zip › trimal_cytochalasin_PKS-NRPS.treefile]

(XP_001270543.1_ACLA_078660_Syn2:0.1790187763,((Dalcon_6929:0.0680114655,DalEC12_1_jgi_374979:0.0680282929)100/1/100:0.1460185127,(((Hypfra_4348:0.0570475311,Pyrgri_42858_PyiS:0.1531839496)100/1/100:0.0359633227,(TRX91225.1_hypothetical_protein_FHL15_007830_Xylaria_flabelliformis:0.0695412853,((TWU72717.1_putative_nrps-t1pks_biosynthetic_cluster_Metarhizium_rileyi:0.0036788883,OAA34686.1_Beta-ketoacyl_synthase_Metarhizium_rileyi_RCEF_4871:0.0057718305)100/1/100:0.0562290930,KAF5137949.1_Polyketide_synthase-nonribosomal_peptide_synthetase_Metarhizium_anisopliae:0.0551953134)100/1/100:0.0574259600)48/0.99/83:0.0132887720)100/1/100:0.1048909829,(((Pyrory_Guy11_Syn2:0.0093148148,CAG28798.1_putative_polyketide_synthase_peptide_synthetase_Pyricularia_grisea:0.0000031466)98.9/1/100:0.0132576638,XP_030981074.1_uncharacterized_protein_PgNI_07985_Pyricularia_grisea:0.0150009622)100/1/100:0.2200002606,Colhig2_jgi_6552:0.2038334260)100/1/100:0.1500361057)93.4/1/93:0.0353021779)99.9/1/99:0.0546048847,((((((((Pyrory_Guy11_Ace1:0.0000031466,XP_003715667.1_polyketide_synthase_peptide_synthetase_Pyricularia_oryzae_70-15:0.0000031466)97.3/1/100:0.0030649134,QBZ57568.1_hypothetical_protein_PoMZ_02497_Pyricularia_oryzae:0.0010467537)100/1/100:0.0474224512,XP_030980939.1_uncharacterized_protein_PgNI_07968_Pyricularia_grisea:0.0445470964)100/1/100:0.1420719267,((((Colhig2_jgi_4590:0.0000031466,XP_018163173.1_PKS-NRPS_hybrid_Colletotrichum_higginsianum_IMI_349063:0.0000031466)0/0.331/71:0.0000031466,AFI23577.1_PKS-NRPS_hybrid_Colletotrichum_higginsianum:0.0003921220)96.3/1/100:0.0015112639,TID02528.1_Polyketide_synthase-nonribosomal_peptide_synthetase_Colletotrichum_higginsianum:0.0000029804)100/1/100:0.0377316130,KDN69972.1_putative_polyketide_synthase_peptide_synthetase_Colletotrichum_sublineola:0.0792729782)100/1/100:0.0720481004)100/1/100:0.1879085843,EKG11539.1_Beta-ketoacyl_synthase_Macrophomina_phaseolina_MS6:0.1500584073)99.3/1/100:0.0469048049,((Chagl_1_jgi_11063:0.0557930190,QHD43130.1_NRPS_PKS_hybrid_protein_Chaetomium_globosum:0.0168766740)100/1/100:0.1807568007,(RFU80561.1_acyl_transferase_acyl_hydrolase_lysophospholipase_Trichoderma_arundinaceum:0.0765295690,XP_013954418.1_putative_PKS-NRPS_protein_Trichoderma_virens_Gv29-8:0.0831590166)100/1/100:0.1177662759)100/1/100:0.2002295712)100/1/100:0.1543218145,(((((Chagl_1_jgi_15110:0.4033166930,KAF7540713.1_hypothetical_protein_G7054_g1177_Neopestalotiopsis_clavispora:0.4298311706)98.8/1/77:0.0681052659,(TVY19262.1_PKS-NRPS_hybrid_synthetase_Lachnellula_arida:0.3509880034,(Hypric_Hr2g8916:0.3783362752,Xylhyp_3242:0.5312815582)99.6/1/100:0.0903495408)48.1/0.967/69:0.0302109119)99.9/1/100:0.0624334353,((XP_016598897.1_Acyl_transferase_acyl_hydrolase_lysophospholipase_Penicillium_expansum:0.0003703327,(KGO67320.1_Acyl_transferase_acyl_hydrolase_lysophospholipase_Penicillium_expansum:0.0000031466,KGO48676.1_Acyl_transferase_acyl_hydrolase_lysophospholipase_Penicillium_expansum:0.0003699119)0/0.332/91:0.0000031466)100/1/100:0.0690387703,KAF5007621.1_hypothetical_protein_FDECE_6054_Fusarium_decemcellulare:0.0977385952)100/1/100:0.1554491270)100/1/100:0.0704675973,(((PGH19023.1_hypothetical_protein_AJ79_00057_Helicocarpus_griseus_UAMH5409:0.1002418060,PGH16793.1_hypothetical_protein_AJ80_05108_Polytolypa_hystricis_UAMH7299:0.0662344164)100/1/100:0.0689199072,KAF4964954.1_hypothetical_protein_FSARC_7181_Fusarium_sarcochroum:0.2105429193)100/1/100:0.1556745665,(PKS11761.1_hypothetical_protein_jhhlp_001750_Lomentospora_prolificans:0.0799791031,XP_016643165.1_putative_Hybrid_NRPS_PKS_enzyme_Scedosporium_apiospermum:0.0796523433)100/1/100:0.2106261959)100/1/100:0.0837984489)100/1/100:0.0588149355,(((((((KGO64902.1_Acyl_transferase_acyl_hydrolase_lysophospholipase_Penicillium_italicum:0.0290666499,(XP_016600015.1_Acyl_transferase_acyl_hydrolase_lysophospholipase_Penicillium_expansum:0.0000036273,KGO44322.1_Acyl_transferase_acyl_hydrolase_lysophospholipase_Penicillium_expansum:0.0011107041)100/1/100:0.0316728298)99.9/1/100:0.0097698450,KOS45924.1_hypothetical_protein_ACN38_g3140_Penicillium_nordicum:0.0396621918)97/1/100:0.0060844484,((XP_038926037.1_uncharacterized_protein_LCP9604111_8063_Penicillium_roqueforti:0.0006872975,CDM26192.1_Beta-ketoacyl_synthase_Penicillium_roqueforti_FM164:0.0015419446)100/1/100:0.0419133150,OQE15068.1_hypothetical_protein_PENFLA_c034G04575_Penicillium_flavigenum:0.0498435075)81.3/1/93:0.0065244277)99.9/1/99:0.0123744322,OQE05273.1_hypothetical_protein_PENVUL_c026G08771_Penicillium_vulpinum:0.0413416025)44.8/0.991/84:0.0090432589,KXG53375.1_Acyl_transferase_acyl_hydrolase_lysophospholipase_Penicillium_griseofulvum:0.0437304611)100/1/100:0.0485919915,XP_022487888.1_hypothetical_protein_PENARI_c010G01376_Penicillium_arizonense:0.0906560624)100/1/100:0.1076999467,OQD68870.1_hypothetical_protein_PENDEC_c030G02327_Penicillium_decumbens:0.1989765529)100/1/100:0.1636258644)100/1/100:0.0944302400)99.8/1/100:0.0564337741,((XP_031873150.1_uncharacterized_protein_BP5553_00473_Venustampulla_echinocandica:0.1602672768,(KAE8373286.1_putative_hybrid_NRPS_PKS_enzyme_Aspergillus_bertholletiae:0.0553920679,(KAF7163384.1_hypothetical_protein_CNMCM6106_000334_Aspergillus_hiratsukae:0.0019224820,KAF7125782.1_hypothetical_protein_CNMCM5793_002075_Aspergillus_hiratsukae:0.0003004247)100/1/100:0.0740307319)100/1/100:0.1674685087)100/1/100:0.2088934085,((((KFY06571.1_hypothetical_protein_V492_07950_Pseudogymnoascus_sp._VKM_F-4246:0.0034599671,KFY34117.1_hypothetical_protein_V494_07043_Pseudogymnoascus_sp._VKM_F-4513__FW-928_:0.0078881167)99.8/1/100:0.0134741620,KFZ23096.1_hypothetical_protein_V502_02428_Pseudogymnoascus_sp._VKM_F-4520__FW-2644_:0.0158957987)100/1/100:0.1393261907,KAF8856698.1_putative_hybrid_NRPS_PKS_enzyme_Acephala_macrosclerotiorum:0.1801305698)100/1/100:0.2193782471,((XP_008078954.1_Acetyl-CoA_synthetase-like_protein_Glarea_lozoyensis_ATCC_20868:0.4170790357,(((KAF2084690.1_polyketide_synthase_Saccharata_proteae_CBS_121410:0.3241639259,((((EFW16137.1_polyketide_synthase_Coccidioides_posadasii_str._Silveira:0.0003815145,XP_003069897.1_polyketide_synthase:0.0003603953)91.9/0.999/100:0.0040519529,(TPX24000.1_putative_Hybrid_PKS-NRPS_biosynthetic_cluster_Coccidioides_immitis:0.0007515368,XP_001242733.2_amino_acid_adenylation_domain-containing_protein_Coccidioides_immitis_RS:0.0003614114)97.7/1/100:0.0056749039)100/1/100:0.2580794153,(((KAF4886526.1_Fusaridione_A_synthetase_fsdS_Colletotrichum_fructicola:0.0002182445,XP_031875985.1_Fusaridione_A_synthetase_Colletotrichum_fructicola:0.0009109193)100/1/100:0.2058324317,((XP_007826303.2_polyketide_synthase_Metarhizium_robertsii_ARSEF_23:0.0000031495,EXU95862.1_hybrid_polyketide_synthase-nonribosomal_peptide_synthetase_Metarhizium_robertsii:0.0003751946)99.9/1/100:0.0142792179,KID82736.1_Beta-ketoacyl_synthase_Metarhizium_guizhouense_ARSEF_977:0.0169424422)100/1/100:0.2176387350)98.9/1/100:0.0512400311,GAW18777.1_hypothetical_protein_ANO14919_082590_fungal_sp._No.14919:0.2700857441)100/1/100:0.1260629431)99.6/1/100:0.0530107552,((((QOJ72663.1_XenE_Xenoacremonium_sp._BF-2018a:0.1438111459,XP_018074800.1_polyketide_synthetase_Mollisia_scopiformis:0.1138097915)95.7/1/100:0.0308880010,OQE21884.1_hypothetical_protein_PENSTE_c011G08446_Penicillium_steckii:0.2268610239)96.6/1/100:0.0445762689,(KAB5576162.1_polyketide_synthetase_Coniochaeta_sp._2T2.1:0.0555132690,XP_030995827.1_uncharacterized_protein_E0L32_000510_Phialemoniopsis_curvata:0.0674684396)100/1/100:0.1749794716)100/1/100:0.1419337335,PQE08176.1_hypothetical_protein_CJF31_00008253_Rutstroemia_sp._NJR-2017a_BVV2:0.3070391810)100/1/100:0.1231259714)100/1/100:0.0667063825)100/1/100:0.0923276081,(CZR58354.1_related_to_polyketide_synthase_Phialocephala_subalpina:0.3006879599,KAF2874833.1_polyketide_synthase_Massariosphaeria_phaeospora:0.2769671972)100/1/100:0.2738962437)96.6/1/92:0.0382628662,((XP_033649168.1_amino_acid_adenylation_domain-containing_protein_Westerdykella_ornata:0.4582472219,(XP_031868532.1_uncharacterized_protein_BP5553_06488_Venustampulla_echinocandica:0.2788868458,TVY94338.1_Hybrid_PKS-NRPS_synthetase_Lachnellula_willkommii:0.3601187019)100/1/100:0.0991212861)100/1/100:0.0729681612,((((CZT02515.1_related_to_polyketide_synthase_Rhynchosporium_agropyri:0.0000035462,(CZS89930.1_related_to_polyketide_synthase_Rhynchosporium_commune:0.0018156651,CZT42999.1_related_to_polyketide_synthase_Rhynchosporium_secalis:0.0018117863)97.3/1/100:0.0018137046)100/1/100:0.0733772896,(KAG4413304.1_hypothetical_protein_IFR04_013564_Cadophora_malorum:0.0190465568,PVH74406.1_hypothetical_protein_DL98DRAFT_604524_Cadophora_sp._DSE1049:0.0182929740)100/1/100:0.0685806379)100/1/100:0.3815984631,(XP_037164498.1_uncharacterized_protein_HO173_006747_Letharia_columbiana:0.4306276504,(PVH70207.1_putative_hybrid_PKS-NRPS_enzyme_Cadophora_sp._DSE1049:0.3026489445,(KXX82443.1_Nonribosomal_peptide_synthetase_14_Madurella_mycetomatis:0.2702576136,(sp_S4W172.1_EQXS_FUSHE_OUTGROUP:0.3552859371,ACLA_023380_ACE1like_OUTGROUP:0.3258146845)100/1/100:0.1336977465)100/1/100:0.0968824268)100/1/100:0.1965334113)19.1/0.773/56:0.0246843730)68.2/0.998/74:0.0283773133,(((RYP90391.1_hypothetical_protein_DL770_003475_Monosporascus_sp._CRB-9-2:0.1069231753,PGH21386.1_hypothetical_protein_AJ80_03303_Polytolypa_hystricis_UAMH7299:0.0912900236)89.4/1/96:0.0327116214,PLN84151.1_hypothetical_protein_BDW42DRAFT_199691_Aspergillus_taichungensis:0.1900302263)100/1/100:0.0698230996,(KAE9373525.1_hypothetical_protein_N431DRAFT_482543_Chalara_longipes_BDJ:0.1546557458,KGO65245.1_Acyl_transferase_acyl_hydrolase_lysophospholipase_Penicillium_italicum:0.1709944378)99.7/1/100:0.0422478344)100/1/100:0.3411642981)100/1/100:0.0799942094)100/1/94:0.0516565176)83/0.997/86:0.0211182571)96.3/1/98:0.0343624923,((RYP10842.1_hypothetical_protein_DL764_000394_Monosporascus_ibericus:0.2998056606,ROW04822.1_hypothetical_protein_VMCG_04865_Valsa_malicola:0.3407511958)100/1/100:0.1845826356,(KXX80750.1_Nonribosomal_peptide_synthetase_14_Madurella_mycetomatis:0.0007460197,KXX75016.1_Nonribosomal_peptide_synthetase_14_Madurella_mycetomatis:0.0003929244)100/1/100:0.5662531505)100/1/100:0.1048624614)99.3/1/99:0.0514237422)99.9/1/100:0.0607384171)14.1/0.763/57:0.0242412382)100/1/100:0.2177568328);
