# Supplementary material for: Secondary metabolite biosynthetic diversity in the fungal family Hypoxylaceae and Xylaria hypoxylon
Source: Stud Mycol. 2021 Aug 26;99:100118. doi: 10.1016/j.simyco.2021.100118 (PMC8403587; doi:10.1016/j.simyco.2021.100118)
Supplement: Multimedia component 1 [file mmc1.zip › trimal_FAD-monooxygenase.mfa]

>CazL_FAD-dependent_monooxygenase 320 bp
DVAIVGGGLVGVIAALGLVH-RRVTVYERGAKFQ-ELGAGIGFPRVARECMQRMDPRVLD
ALARVTQVR--YWDGFNALLFDVSCLRSHFLLEMVALLPETQF-GKRLVEYIDKVVLRFA
DGSRVVIGCDGIHSTTRKLLLGADASHPTYSHKKIFRGLAPINAVANALHLG-PNAHTLS
FPVNNGTLGYMLFAIHDPSTRDQVARAFQSWGPHIVEAVSLL-PEKLDMYGVFDMADHPA
PIYGRVCIAGA-HASSPFHGVGAGMGILVELLAQVALTAALKTFSTVRMERTHLVQSSRD
MGNIEFERRARKIDGMVADA
>sp|Q5BEJ7.1|AFOD_EMENI 320 bp
SIAIIGGGIIGLMTALGLLH-RKVTIYERASAWP-DIGAAFAFTGIARECMQRLDPAILS
ALSKVAQVR--YWDGFHSVLFEIACLRGVFHAEMARLLPEVRF-GKRLVAYEDKVVLRFE
DGEVIVIACDGVHSTARRVLLGAEAANARYSRKAVYRALVPMPAAIDALHCG-PDAHIVS
FPVNNAQIYNVFLFTHDPSSKEEILSAVENWGPHIKELASLF-PEQLSKYAIFDQADHPL
PYYGRVALAGA-HASSPFHGAGACMGVLAELLEKVNIELALKTYSDVRIERSQLVKSSRE
MGDLEWERRSRVIQGMVDQA
>FAD-dependent_monooxygenase_HmazaD 320 bp
EVAIVGGGVIGVMTALGLLR-RKVVIYERASSWH-EIGAGFAFTGVARECMQQLDPAILE
VLNRISETS--YWDAYHSLLFQMGCVRSQFLLGMASLLPDVKF-GKQFVSYDDKVRLHFD
DGTTALLGCDGIHSTTRRVLLGVNTTRTSYTHTVAYRAMVPIDAGIAALHCG-PN-----
--VMNGTLLNVAVFVHEPATRGELELALNDWGPHVVEITKLF-PEKMVKWGIFDMDRDPA
PTYGRVCIVGA-HASSPFQGVGACVGVLCEALGAVAISQALQAYSQSRIERGQVVRSSRE
MGQMKLERASQKVSAMVARV
>FAD-dependent_monooxygenase_JmazaD 320 bp
DIAVIGGGIIGVITTLGLLH-RRVTLYEQADNFH-EISAAFAITAVARDCMQRLNPQVLE
ALRHVGENR--YWDGFNSLLFQVGCLRSLFLREMASYLPETKF-GKQLESYTDKVVLHFT
DGSIAIVGCDGIHSRTREVMLGDSSSHAQYSHIVAYRAVVPIADSICALHMG-PEATIMS
YPVNKWTLSNIAIFLHDPGTRDEVAEALRDWSPAIRELVGLL-PEHLTKWGIFDMANNPS
PTYGRVCIAGA-HASSPFHGVGACMGVLATALETAAIANAFQTYSAIRLRRSQLVKSSRE
MGEMELESRSRKIDEMVADT
>sp|Q5B8A3.1|PKFD_EMENI 320 bp
KIAIIGGGIIGIITALGLIH-RNVTVYERAPKYT-ETSAGFSFSKGARKAMEIVSPRVLE
ALLRVAAIR--YFDGFTEAQWQIGCLRAAFLESLGQEVPEVKF-GKVLESYEDKVLLRFR
DGSTAVIGCDGIKSRTRRIMLGDTAAAPGYTEIVAYRAVLPLEGVVAALAVG-PDAYTVS
YPIANKPLANMILFRKQTCHRSTAQDAVKDWKPEIQRLVDLL-PENPNKWAIFDTSDNPV
PSYGRVCIAGA-HASTPFLASGAAMGVLATVLNTAAITAAFQAYSGIRMQRSQVVKDSRT
VGEVAIWQRYTQIEEMVERA
>FAD-dependent_monooxygenase_Hfaza1D 320 bp
EVAIIGGGITGLTLAVGLLC-RKFTIYERAQAFR-ELGAGIGFTPNAERAMKALDPRIHY
SFRKVAVFR--YVDGFHMLMYKIGCRRSDFLQQLVNLIPTIKM-EKNLEEVQDKVLMRFE
DGSTVVIGCDGINSRLRPLMFGQSSSQPSYSHKFAFRGIIPMDKARAALHLG-PGAHALT
FPIAGGTMMNVVAFVTDAATKNEAIDAFAGFGPAVRTIMSLL-PDKLDKWAIFDMYDNPV
PTYGRLCLAGA-HASTPHHGAGAGCGILAELLASVMVTKALAVYNEMRYDRSQLVRSSRM
LGEMELWRRCHEIDEMVRNG
>FAD-dependent_monooxygenase_Hraza1D 320 bp
EVAIIGGGITGLTLAAGLLC-RKFTIYERAHTFR-ELGAGIGFTPNAERAMKALDPRVYY
SFRKVAAFR--YVDGFNMLMYKIGCRRSDFLQQLVNLIPRVRM-EKNLEQVQDRVLMRFE
DGSTVVIGCDGINSRLRPLMFGETASQPSYSHKFAFRGLIPMDRARAVLHLG-PNAHALT
FPIAGGSMMNVVAFVTDAATKHEAINAFSGFGPAVRAIMSLL-PDKLDKWAIFDMYDHPV
PTYGRLCLAGA-HASTPHHGAGAGCGILAELLSVVMIPKALAVYNEMRYERSQLVKSSRI
LGEMELWRRCHEIDEMVRNG
>FAD-dependent_monooxygenase_MrPigN 320 bp
DLAIIGGGITGLSLAAGLLS-RHVTIYERARQFR-EIGAGIGFTPNAERSMIALDPRVHT
AFKKVATFR--WVDGYTELLFEMGCHRAQFLDELVKLIPEVRL-GKTLQRVTEKLLLEFE
DGSTAVIGCDGIRSRVRQLILGEDASYPRYSHKSAFRGLVSMDRAVDAMHLG-QGAHVLT
FPVAMGKLLNVVAFVTDPASKEEAVQAFSGFGHVVRAVMDLL-PDTLDRWAVFDTYDHPA
STYGRMCIAGA-HASSPHHGAGAGTGILAAVLAAAALRAALATYNAIRLERSQIVQSSRI
LGELEVYWRSHQIDDMLRRT
>sp|A2QTE7.1|EPAD_ASPNC 320 bp
EVAIIGAGITGITLALGLLS-RPVRVYERARDFH-EIGAGIGFTPNAEWAMKVVDPRIQA
AFKRVATFQ--WVDGFNQLLFKIGCHRADFLGELARLLPEVTF-QKALDTVEPGQLLRFQ
DGTTAVIGCDGIRSRVRQILLGEDAASAHYSHKYAARGLIPMDRAREALHLG-PDAHALT
FPVSHGSLLNVVAFVTDQGPKEDVTAAFSRFGPTMRTIIDLL-PDPIDQWAVFDTYDHPP
NTYGAVCIAGA-HAAAPHHGAGAGCGVLCAVLDMALITTAFETYDAVRRERAQLVESSRV
IGNLEVYWRSHRIDAMMRET
>sp|G3XMC2.1|AZAH_ASPNA 320 bp
EVAIIGAGITGITLALGLLS-RPVRVYERARDFH-EIGAGIGFTPNAEWAMKVVDPRIQA
AFKRVATFQ--WVDGFNQLLFKIGCHRADFLGELARLLPEVTF-QKALDTVEPGQLLRFQ
DGTTAVIGCDGIRSRVRQILLGEDTASAHYSHKYAARGLIPMDRAREALHLG-PDAHALT
FPVSHGSLLNVVAFVTDQGPKKDVTAAFSRFGPTMRTIIDLL-PDPIDQWAVFDTYDHPP
NTYGAVCIAGA-HAAAPHHGAGAGCGVLCAVLHMALITAAFETYDSVCRERAQLVESSRV
IGNLEVYWRSHRIDAMMRET
>FAD-dependent_monooxygenase_Hfaza2D 320 bp
QVAIVGGGIIGLITALGLLK-RPVKIYEQARSFR-EIGAGVAFTANALKCMSLLDPVIVD
CVNAVATLR--YHDGYNKLLFLLGCHRANLLDELVKSIPSVEF-GKRFTGYKDPIPSPF-
--FFTVIGCDGIKSKVRQLLLGEEASYPHFTHKVAYRALIPMDQVEPVIHMG-PRAHILH
FPVAAGKLLNVVAFVTDAATREDVAAAFEGWGPTVRKIVSLL-PDNIDKWAIFDTYDHPA
TTFGRVCLAGA-HASAPHHGAGAGIGVLCTLLEKAVIDASLQIYNDVRPPRSQLVQSSRE
VCDIEITARSHKLEGMLEQL
>FAD-dependent_monooxygenase_Hraza2D 320 bp
DVAIVGGGIIGLVTAMGLLK-RPVKIYEQARSFR-EIGAGVAFTANALECMALLDPAIVD
AVNAVATLR--YHDGYHKLLFLLGCHRANLLDELVRSIPDVEF-GKRFTGYKDKLLLQFG
DGSTEVIGCDGIKSKVRQLILGAEASYPHFTHKVAYRALIPMEQVEPALHMG-PGAHILH
FPVASGKLLNVVAFVTDPATREDLITAFEGWGPTARKIVDLL-PDNIDKWAIFDTYDYPA
STYGRICLAGA-HASSPHHGAGAGIGVLCTLLEKVIIEKSLEIYNQVRPPRSQLVQSSRE
VCEIQITARSHKLKGMVKEL
>FAD-dependent_monooxygenase_Hrubaza2D 320 bp
QVAIVGGGIVGLITALGLLK-RPVKIYEQASSFR-EIGAGVAFTANALQCMALVDPVIVD
AVNAVATLR--YHDGYNKLLGLLGCHRAALLDELVKYIPSVEF-RKRFTECKDRLLLQFS
DGTSLIIGCDGIKSKIRQLVLGPEASYPYFTHKVAYRALIPMERVEPVIHTG-PRAHILH
FPVSGGKLLNVVAFAAEPATRADVAAVFQGWGPTVTKIISLL-PDDIDKWAIFDTYDHPA
PTYGRVCLAGA-HAAAPHHGAGAGIGVLCTLLEQAVVEAALQVYDAVRPPRSRLVQSSRS
VCDVEITARSHRLDGMLKEL
>FAD-dependent_monooxygenase_HpazaD 320 bp
KVAIIGGGIVGVVTALGLLK-RNVELYEQARSLR-EIGAGLAFTTNAQRCMELLDPKILA
AMKAVSTYN--YVDGFHKQLFQLGCHRAHFLDELVKHLPPVKF-QKRLNSYVIAITLHFE
DGTSAVIGCDGIKSRVRQLLFGQDASYPSYTHQVAYRGLIPMDKALAALHMG-PKGHVLN
FPVAQHTLMNVVAFADDPATKEEVVKYFEGWGPAVRTIAGLL-NDSLDKWAIFDTYEHPA
PTFGRICIAGA-HAASPHHGAGAGFGVLGTVMEEAVLSAAFQAYDAARRERAQLVRSSRE
VCKTDIEWRAHKIDGMIRDA
>sp|A0A2U8U2L6.1|ASL1_SARSH 320 bp
EIAIVGGGIVGVILAIGLTR-QKVRVFEQAASFR-EIGAGMAFNACARNCMDLIDPVITQ
ALLRCGALR--WIDGYNRPLSEIGCRRDQFLEELAKEVPQVEF-RKRLASLEDPVVLNFT
DGTRAVIGCDGIKSVVRKQMFGTNASNAQYTHKVAYRGLVPMNRAVEVLHVG-PGAHLTH
YPVANNTVLNVVAFLSDEGSREDVLTGLKGWHPTVLNLVNLL-PEKLSKWALFDLCEFPA
PSYGRVCIAGA-HASSPHHGASACLGVLNVLLAQVAIETAFKTFDTVRHKRTQLVNSSRR
VCDLEIRDRSYKIDGMVKQT
>sp|A0A4V1E8I5.1|EUPB_PHOSX 320 bp
HIAIVGGGIVGVILTLGLLR-QSVRLYEQSAGFR-EIGAGIAFTASARRCMELMDPAIID
ALRRCGALR--WIDGYNKPLAEIGCRRDQLLEELAKHIPSIMF-HKRLDTIQQKMILNFV
DGSSAVIGCDGIKSRVRQHLFGDNASFPQYTHKVAYRGLVPMDRAIEILHVG-PGAHLTH
YPVANHTALNVVVFLSDKGTRSEVEKALQGWHPTVLGIVNLL-PDELSKWALFDQGEFPL
PHYGRICLAGA-HASSPHHGAGACLGVLSTLLSQVLLEAAFETFNLVRRTRTQLVNSSRR
VCDLEIRDRSYKIDGMLEQT
>sp|B8M9J8.1|TROPB_TALSN 320 bp
SVGIVGGGIIGVILAAGLVR-RDVKVFEQARGFR-EIGAGMAFTANAVRCMEMLDPAIVW
ALRSSGALR--WVDGYHKRLYQLACRRDQFLEALVKVLPEVEC-QKRLQKIHEKVTLEFA
DGTFCVIGADGIRSRVRQHLFGEDYSHPHYSHKFAFRGLITMENAISALHVG-PNAHLIH
YPVANETMVNIAAFVSDPATREEAMGYFANWNPGLRAVLGFM-PENIDRWAMFDTYDYPA
PFFGKICLVGA-HAAVPHHGAGACIGIATVLLAEVAIAAAFGSFNAVRRVRAQFVDSSRR
VCDLEIKDRSHKINSMLQEA
>sp|Q5AUX8.1|DBAH_EMENI 320 bp
QVAIIGGGIVGVVLAVGLIR-QKVRLFEQSQGFR-EIGAGIAFTANAIRCMEQIDPAIVT
ALRSSGSLR--WIDGYNRMLYKIGCRRDQFLEALVKVIPPVEC-KKRLESIEEKLILTFV
DGTTAVIGCDGIKSRVREIILGEGASYPHYTHKVAYRTLIPMEDAIKALHVG-PNAHLIH
YPVANKKMINATAFVSDPGCREDMEKAFAGWSPCVRNVVNLF-PKELDKWAVFDLWDYPA
PFYGKICLAGA-HASSPHHGAGACIGILATLMKQVALSAAFETFNAIRRTRSQLVNSSRR
VCDFELKDRSYKIDEMIKET
>sp|B6HN76.1|SORC_PENRW 320 bp
EVAIVGGGITGLALAVGLLK-RSFTIYERAENFG-ELGVGITFTPNAQRAMEALDPCVLQ
SFTNVASIN--FVDGVRALLFQLACRRCDFVDQIVQHIPKVQY-RKWLDSIETRAVLKFR
DGEIVVIGCDGIRSQVRASMFGTDCPRAQYSHQLGYRGMVPLAQATAVLHTG-PGAFVLT
IPLAEVHAMHIEAFIMDPATRNEATKAFAEFGPTVRSAVSMF-PEKLEKWAVFDMLEAPV
PTFGRVCLAGA-HASTPNQGGGAGFGILAEVLAVLVASEALAVYSEVRYERSQLVRSSRR
TGELDIISRSHQLAGMVSDA
>sp|G0R6T0.1|SORC_HYPJQ 320 bp
EVAIVGGGLTGLALALGLLR-RNFTIYERAASFG-ELGVGIHFTPNAERAMKALDPRILQ
SYVDVATLS--FVDGLHDLLFQLAARRCDIVSQLVKHIPQVQL-LKWLQSVEERAVLTFR
DGSTVVVGCDGIRSQVRSAMFGSGAPRAQYAHQLAFRGLVPMAKVAATLYLG-PGGFVLS
VPLAGINMMHLEVFVMDPSTRAEAEKAFTEFNPTVRSLISLL-PEELGKWAIFDMLDSPA
PSYGRMCLAGA-HASTPNQGGGAGAGMLAEILAALEISEGLKIYSDARYERAQLVQSSRR
VAQLEILERSHQLDAAVEEA
>sp|A0A084B9Z5.1|SAT7_STACB 320 bp
SVAIVGGGIVGIALALGLVE-RRVSVYERAQELP-EIGVGFAFNGAARKSMARLSPLVMA
AVERVANDN--YWDGYTKLLFRMSCLRSQFLNEMLQALPPVTF-GKELDSYDDPVRLRFT
DGTTVLIGSDGLRSRVRQQLFATSVCNPTYTHKTCYRAVIPMAAAESAMHTG-PRAHVLS
YPIAQHKLVNVVLFVTHPGDKKVLQNRLADWRPEVRNLVAQL-PDAPTAWGIFDTAEHPV
PFYGRVGLVGA-HASSPHHGAGAGFGVLAVALGMASVAAALQAFNDVRYDRTQLIRSSKE
TGDIELEGRQKTIDAMAEEV
>sp|Q0CJ62.1|ATA_ASPTN 320 bp
SVAIIGGGIGGLSLAIGLLQNKDVAIYETAPKFA-EIGAGVALGPNAQHALALISPAAEH
AFRIHATFEHVWFDFRNEVLSKVTVHRAKFLDELVKLIPRAHF-GKRLIHIQKQYKLFFE
DGTTCVIGADGIHSSVRKHLLGESAATPVFTGTVVYRGLIPMDVARDAIWCG-DGGMVMT
YPIDHGETLNVVGTRNDPVDEETVRNDFMGWGEIPSKVI------QPTMWAILD--HYPA
PYYGNVAIMGA-HATTPFQGAGAGQAILSTLFQRVLVRPALAAYNNVRLRRTQVVATSRD
ALRLVWNGRMDWLEKQNRDA
>sp|A6T923.1|HPXO_KLEP7 320 bp
KAIVIGAGIGGLSAAVALKQ-SDCDVYEAVKEIK-PVGAAISVWPNGVKCMAHLG--MGD
IMETFGGYRD-FRSGENRTGSRPPVSRAELQREMLDYWGRVQF-GKRVTRCEEGVTVWFT
DGSSLLIAADGSHSALRPWVLGF-TPQRRYAGYVNWNGLVEIDEALAPGFVG-EGKRVSL
MPVSAGRFYFFFDVPLPDTLRADLSRYFAGWAPPVQKLIAALDPQTTNRIEIHDI--EPF
SRLGRVALLGG-HSTTPDIGQGGCAAMLGAVFRQTDIAAALREYEAQRCDRVRLVLKARK
RCDIWYQELREETNGMCDTI
>sp|A0A3B1EFQ2.1|STR9_STRTC 320 bp
RIAVVGGGPGGVIAALALSKSPEIDLYEAATAFG-DIGLSLGMPWRPWRILRLLG--LQG
YLAALLPYR--------EDIFTCRFRRSHFHAALLPHLPSKTYTSKRLVSYAEPIVITFA
DGTTVLVGADGIKSPTRASMYNYAKIRAKFSGVEVYRSVISAEQLRAAAFLGKEKVRMPT
YPIQNSQFLNCALYICDDVEAKDLRSSLPDWEPEAQAAVSCM-GEVVSRWAICTL--SPL
PFFSRVVLLGAVRVTTPFSTFSSDHCQLSEILTHPNVQKALEIYSEVRVPMSTVLESSRR
TGMDRMQQEMVWAEDEKKKA
>sp|A0A1Y0BRF9.1|ADRH_PENRO 320 bp
KVIIVGGSIAGLTLAHSLSQ-ADHVVLEKRASIAPQEGAFIGVWPNGAQILDQLG--LYH
SLEKLTALS--FPDGYSIFKYPISLDRQKVLEILFQNYPNIIT-NQRVSEVRLSASVVTE
DGSVLIVGADGVHSRIRSEMWRLATPQERQTLTVEYACVFGISRAIPGLHYG-DKFCVIT
FHGKDGRVFWFIIQKLDNAPRYSPNDAAELCDKIQDVIIWRD-ITVGDLWKMTALEEGLF
ETWNRIVILGV-HKMTPNIGQGANTAILASLINRVCIETMLQKYKTLRYERAKTYERSRF
GARFPRPHRLETGGRPQQQW
>sp|H1VM35.1|DPCHE_COLHI 320 bp
KVIIVGGSITGLTLAHSLHK-IDFTILEKRATVTPQEGASVGILPNGARVLDQLG--LYG
LVEEATAIH--FPDGFHNFGYPVFLERRRLLEVLYNALPDVLV-NKTVSDIEQGVKVRTA
DGDVIVVGADGVHSRTRSELWRMSVRMEKARMSAEYSCVFGISRGPSGLRMY-DGRTLVV
IPSKDDVVFWFLSRKLGEAPRFTLEDAAAECAELADAPLGND-VRFGDVWKMVVLEENLL
RTWGRVLCIGI-HKMTVNLGQGANCAILTNLLSQCELDALLRRFNDVHLSRVSIYDTSWL
IARVPLPRSSFPGSKEDKSG
>sp|Q0C9L4.1|CTVC_ASPTN 320 bp
KVIIVGASVTGLTLAHCLHR-ADYVVLEKHHEVHPPIGAAVAILPNGGRIMEQLG--IFR
HIEDRCQLC--FQDGFYRFGLKFALERTQLLEILYTHLPDVLT-SKGVVRITPKMSVTTA
DGDELVVGADGVHSVTRREMWRIAPFKEQASMSVEFSCIFGMSNPIPGRRIG-PGFTFLI
FPAAGDSLFWVLIEKLPDVPRFSQEDAVTRCEAAASQPVWQE-VRFRDIWAMVALEENLF
RTWGRIICIGI-SKMTPNIGQGANTAILANVIYAITIHRALANFSERHRKRLDIHLESRW
ITRLPLTERSGKHSKWQEFG
>sp|Q4WLD1.1|PYR5_ASPFU 320 bp
RVLIIGGSIAGLTLAHCLEK-ADYVLLEKKEEIAPQEGASIGILPNGGRIMEQLG--LYH
QIEQLIEVT--YPDGFHRFGYPLFLDRQKLLQILAAGPVQVKL-GHQVVNIESGVTVRTS
HGHVLVVGADGVHSRVRAEMWRLAFRSEYNKLTIDYACIFGISSPVDQLCYN-DGWSILS
VIGQNGRVFWFLFIKLDNGPRFSPADARAHCERLAHEPVWNG-VKFGHVWAMTPLEEGLF
SKWRNIVCIGM-HKFAPHIGQGANCAILSNRLQAWDLSEILAGFVEDRLRRLGVAVAARS
AMRLEPPERSGPGQPRKRPT
>sp|A0A2U8U2L0.1|ASL6_SARSH 320 bp
KILVSGAGVAGTALVNFLCRSKDITVVERAPALR-AAGSQLDLKSFGAPLMRKLG--LIE
KVREKSIFT--FVDSKG-KGYEGEIMRADLVAVLYEASKEYVF-GKHGVHFTQKVNVVFS
DGSSLVVGADGQYSMTRRLLWEPESGDTTLKYTGVTAGFFQMPKSEDEACLQ-AGPRGLC
LRCAHKDFTQAMLGIPTEQQKQMWEESVGSFKWQGQRVLAEL--RKSDDFYMTPVAQVKV
DRWGRVVLVGG-YCPSVMTGRGTTVSLLAGELAKHNIDAALESYEKVLRPFITMFQSKFG
VGVFALMKEEKET-------
>sp|A0A2U8U2L4.1|ASL4_SARSH 320 bp
KVLINGGGIAGNAIAFWLTK-LDVTVLERFPALR-TTGLQLDLRGHGIEVLKRMG--LDD
AMKAKVIAQ--FVDTNGKGGVQAEIMRGDICRVFYAATKDYKF-GTSVESFEDSIKVQLT
DHTVLLIGADGVTSSIRKMMLGPGVPDKFIQFQNLYASYFTIPAPIKPDFIA-PGSKLLM
TRRDNPERLQVYMGGKAAEEKLGIEEFMQGCGWRTSEMIDEL--RKADDFYLERLGMVKL
DSWGRVALVGA-WCSSVLTGMGTTSCLLAGEIAKHNLANALAGYEEKFMPFMHMPSSQWG
VTILWVIREAVRN-------
>TerC_reannotated 320 bp
HVIVVGAGPCGFSLSLVLAR-AHVTLLDKADGVG-SQPRAAHIFAPGIQMLRRAG--VLE
DVRRAGFFR--KADGTPTTVLPI-----TLGKILWCHALKVRW-GCHVVDVGQWVSVREN
GGTEFVCGCDGAASQVRKSLFGGE-----------FRGKTWTDQMVAT-EWGYDDLNTLI
DPDD----WHIVARLTKQDGSKSLREVLDEHPARFEHLLPGH--PKPDDYTPYRLHQRSA
EKYGRICLAAA-HLCNPWGGLGLTGGFLSECLIGIADHSILDKYDEVRRAIY-NFTDPIS
TSNFRMHEDSKIRYGILHDF
>TropB_Hypomontagnella_monticulosa 320 bp
EIAIVGGGVIGLSLAAGLIKQNNVKIYEQAKSFR-EIGAGMAFTANAIRCMSLMNPDIAS
ALRSGGSLR--WIDGYNEMLYKLGTRRDHFLEALVKVIPQVELN-KRLDNIEEKLQLNFA
DGTSAVIGCDGIKSRVRELMFGEDASYPHYTHKVAYRALVPMDKAIQALHVG-PNAHLIH
YPVAKQTMINATVFVSDPGTRKDIENVFADWNPCLTSLIEYF-PEKLEKWAVFDTWDYPA
PYFGSICLAGAAHASSPHHGAGACCGILCTLMIEVALSLAFEVFNTVRRTRGQLVNSSRR
VCDFEIKDRYYKINAMIQQT
>TropB_Hypoxylon_rubiginosum 320 bp
EIAIVGGGIIGLSLAAGLIKQNNVKVYEQAKGFR-EIGAGMAFTANAIRCMGLMNPDIVS
ALRSGGSLR--WIDGYNTMLFKIGTRRDQFLEALVKVIPEVELK-KRLDTIEKRVQLKFT
DGTTAVIGCDGIKSRVRELLFGSDASFPHYTHKVAYRALVPMDKAISALHVG-PNAHLIH
YPVANQTMINATAFVSDPALRKDLEEAFAGWNPCLTALIRHF-PEKLDKWAVFDTWDYPA
PFFGSVCLAGAAHASSPHHGAGACCGILVTLLQQVALAAAFEVFDAVRRTRGQLVNSSRR
VCDLEIRDRSLKIDGMMRDA
>TropB_Jackrogersella_multiformis 320 bp
EVAIVGGGIIGLSLAAGLIQQNKVKVYEQAKGFR-EIGAGMAFTANAIRCMGLMNPDIVG
ALRSGGSLR--WIDGYNQMLFKIGTRRDQFLEALVKVIPQVELK-KRLDTIEDRLQLRFT
DGTSAVIGCDGIKSRVRELMFGSEASYPHYTHKVAYRALVPMDKAIAALHVG-PNAHLIH
YPVANQTMINATAFLSDPALRKDLEDAFADWNPCLTALIQYF-PEKLEKWAVFDTWDYPA
PFFGNICLAGAAHASSPHHGAGACCGILVTLLSRVALGSAFDVFDAMRRTRSQLVNSSRR
VCDMELKDRSLKIDTMIKQT
>TropB_Hypoxylon_rickii 320 bp
EIAIVGGGIIGLTLAAGLIKRNKVKVYEQAKSFR-EIGAGMAFTANAIQCMGLMNPDIVT
ALRSGGSLR--WIDGYNQMLYKIGTRRDQFLEALVKVIPQVEHR-KRLDTIYE-VRLKFS
DGTWAVIGCDGIKSRVRELMFGEEVSFPHYTHKVAYRALVPMDKAIQALHVG-PNAHLIH
YPVANQTMINATAFLSDPGLRSDLEIAFAGWNPCLTALIQHF-PEKLEKWAVFDTWDFPT
PYFGLVCLAGAAHASSPHHGAGACCGILCTLMDQVALHSVFEVFDKMRRTRSQLVNSSRR
VCDLEIKDRSLKIDDMIKQT
