# Supplementary material for: Secondary metabolite biosynthetic diversity in the fungal family Hypoxylaceae and Xylaria hypoxylon
Source: Stud Mycol. 2021 Aug 26;99:100118. doi: 10.1016/j.simyco.2021.100118 (PMC8403587; doi:10.1016/j.simyco.2021.100118)
Supplement: Multimedia component 1 [file mmc1.zip › trimal_FAD-monooxygenase.treefile]

(CazL_FAD-dependent_monooxygenase:0.3504090393,sp_Q5BEJ7.1_AFOD_EMENI:0.3413336597,(FAD-dependent_monooxygenase_HmazaD:0.3761905102,(FAD-dependent_monooxygenase_JmazaD:0.2847738517,(sp_Q5B8A3.1_PKFD_EMENI:0.5966673597,((((((FAD-dependent_monooxygenase_Hfaza1D:0.0599550828,FAD-dependent_monooxygenase_Hraza1D:0.0513893159)99.8/1/100:0.1792728427,(sp_B6HN76.1_SORC_PENRW:0.2153447742,sp_G0R6T0.1_SORC_HYPJQ:0.2258065543)100/1/100:0.3613927822)96.7/1/92:0.1465924568,(FAD-dependent_monooxygenase_MrPigN:0.2145815039,(sp_A2QTE7.1_EPAD_ASPNC:0.0013337742,sp_G3XMC2.1_AZAH_ASPNA:0.0182349280)100/1/100:0.3225851750)18.9/0.629/60:0.0560301195)85.3/0.996/85:0.0880233192,((sp_Q0CJ62.1_ATA_ASPTN:0.6191056055,sp_A0A3B1EFQ2.1_STR9_STRTC:1.7839614226)56.5/0.82/86:0.2129205456,(sp_A6T923.1_HPXO_KLEP7:1.3332762033,((sp_A0A1Y0BRF9.1_ADRH_PENRO:0.4246181917,((sp_H1VM35.1_DPCHE_COLHI:0.4207885970,sp_Q0C9L4.1_CTVC_ASPTN:0.6102227979)89.5/0.986/52:0.1296262821,sp_Q4WLD1.1_PYR5_ASPFU:0.5933577636)85.3/0.938/51:0.1537377935)100/1/100:1.1784328600,((sp_A0A2U8U2L0.1_ASL6_SARSH:0.7261645599,sp_A0A2U8U2L4.1_ASL4_SARSH:0.7969184328)100/1/100:1.1886936580,TerC_reannotated:2.3303221564)63.6/0.658/85:0.3079008108)91.6/0.995/92:0.3493574649)98.4/1/98:0.6000184380)98.5/1/94:0.2968120404)93.9/0.998/92:0.0975887247,((((FAD-dependent_monooxygenase_Hfaza2D:0.0659117626,FAD-dependent_monooxygenase_Hrubaza2D:0.1564790916)72.5/0.946/91:0.0360098357,FAD-dependent_monooxygenase_Hraza2D:0.0936710848)99.9/1/100:0.2367430349,((sp_A0A2U8U2L6.1_ASL1_SARSH:0.2142675054,sp_A0A4V1E8I5.1_EUPB_PHOSX:0.1457815847)99.8/1/100:0.1582059196,(sp_B8M9J8.1_TROPB_TALSN:0.3475638471,(sp_Q5AUX8.1_DBAH_EMENI:0.1455150965,(TropB_Hypomontagnella_monticulosa:0.0927123897,((TropB_Hypoxylon_rubiginosum:0.0713992602,TropB_Jackrogersella_multiformis:0.0605926630)69.9/0.996/93:0.0290292772,TropB_Hypoxylon_rickii:0.0915698646)90.4/0.999/97:0.0357805934)100/1/100:0.1382054601)66/0.881/90:0.0433279861)91.6/1/96:0.0847555381)99.8/1/100:0.2370689277)46.3/0.78/63:0.0568902306,FAD-dependent_monooxygenase_HpazaD:0.2888526501)87.6/0.979/80:0.0442079979)98.9/1/99:0.1797832993,sp_A0A084B9Z5.1_SAT7_STACB:0.6376901100)17.9/0.626/70:0.0762574562)42.5/0.913/70:0.1063906471)91.4/0.999/87:0.0672392738)16/0.637/63:0.0599924965);
