# Supplementary material for: Secondary metabolite biosynthetic diversity in the fungal family Hypoxylaceae and Xylaria hypoxylon
Source: Stud Mycol. 2021 Aug 26;99:100118. doi: 10.1016/j.simyco.2021.100118 (PMC8403587; doi:10.1016/j.simyco.2021.100118)
Supplement: Multimedia component 1 [file mmc1.zip › trimal_NRPSlike.mfa]

>Annulohypoxylon_truncatum_NRPS-like_protein_1_(TP_BGC) 743 bp
ISYKDLAQSNSIKIREHRP-ILLYFDTHENNIIWFWSVLLANGIPVISAP--FGNRHDHI
VKLSMLLEHPICITTDDTVDSLSGSATAVLMLTSGSTGMPKAVRLSHKQILAAVAGKKRP
FFNWIGLDHVASLVEIHIQSLVDQIHAHAADVVSSPKTFLSLLHRHRVSQTFAPNFFLAK
LVTTMQPDFSNLAWLASGGEDNDVDTCVAASALL-QRYGAPRNVITAGFGMTETCAGAIF
NLNCPDYDVKSVASLGMCMNGIEMRVTNEAGNLEVRGSIVFDGYYHNPKATAEAFTSDGW
FRTGDQAMID-NQGYLSLIGRVKDIININGAKFNVQTALAQA-L-NHRITRFVTFPSRAH
TEQVTVAYIPRKIEEVASEVCQL-QVGASPL-VFALREELPTSTLGKISRAKMRILYESG
VFYHLKRVKELKHTEALFVAD-IG--VNTSIFELGFSSIDVIRLKNRIDSELGIKVPVTT
LMRHPTPAAIANALYDPVVVFHGSKTPL-WLVHPGIGEVLVFVGLAQHIDRPVYALRARG
FEPGFKSIEEAVDTYIAAIRQRQPQGPYALAGYSYGTMLAFEITKKLEAAGIVQFFGSFN
LPPHIK-TRMRQLHW-NNCLLHLIYFLGLTTEAEAERQALTYISDPDRMAELGLDRSSLT
RWTNVAYDLATDYEPEGKVEAMDVFYATPLKNREVWLLIKWRDFCNSEPRFREVD-GAHY
TMIGPDHVATFWAILRALNARGV
>Hypoxylon_rubiginosum_NRPS-like_protein_1_(TP_BGC) 743 bp
FSYLELASHYSQILRDEQP-VLLHLDEHWDTIVWFWAVLLANGLPVLSSP--FSNRRQHI
QGLSNLLQSPICITTSRMIESLGGRSLAMLMLTSGSTGNAKAVRLTHKQVVAAVAGKDGP
FLNWIGLDHVASLVEIHIQALADQVHACAADVVSSPSVFLDLLSRHRACRTFAPNFFLGR
LVSAGSADLSSLQVVASGGEANNVETCVAASKLF-EKFGARRDVVTPGFGMTETCAGAIF
NLACPDYDAEAVACLGKCMEGIEMRVVDEPGDLEVRGGVVFDGYYRNPRATADAFPSDGW
FRTGDQAYIN-SDGNLCLIGRKREVININGIKIDIDSLLDRA-L-GDRVSRFVVFPSRAH
TEQITISYIPKEIEELAAQACMT-SVSARPL-VFSLRESLPTSALGKISRAKMSSLFEAG
LFNHMQCLDAYKKAEALLIDM-IG--PETQVFELGFTSMDLIRLKRRIDTRLGITVPVIT
LIRNPTARLLAVALYDPVVTFKGTKTPL-WLIHPGVGEVLVFVGLAQHLDRPIYALRARG
FEPGFSCITEAVDTYVHAIQQRQPQGPYALAGYSYGAMLAFETAKRLDANGAVRFLGSFN
LPPHIK-TRMRQLSW-NMCLLHLTQFLGLTTEDAVEADALARVADSVRTEELGLDGAALA
RWADVAYGLAAEYEPAGSVGGIDVFHAAPLKSREAWVLGRWRDFSGTEPRVHAVG-GAHY
TLIGPEHVVGFAATLRALAARGI
>Hypoxylon_rickii_NRPS-like_protein_1_(TP_BGC) 743 bp
TPYSVLASRNSLRVRESRP-VILHMDDHWDTILWFWSILFAGGLPVLSPP--LSARHKHL
RNISALFDSPICITRASSVESLKSALPAVLMLTSGSTGDSKAVPLTYSQISAAIIGKDRA
FLNWIGLDHVASLVEIHLQALVDQVHVHPADIISTPATFLDLLDRYQVCRSFAPNFFLAK
LAQSVPPNLSNLTVLASGGEANGVKICVALSALL-ERYGAPHNVVTPGFGMTETCAGAIF
NLNFPAYDVHSVASLGSCMNGIEMRVTNEPGSLEVRGEVVFSGYYRNPEATAEAFTPDGW
FRTGDQATLD-VAGNLVLIGRARDVMNINGVKFEVQAVIQEA-L-GDRVSRVVSFPSSSH
TDQVTVAYLPKKVDELAIRACIL-STGSRPL-VFSLRQQLPISALGKISRTKMRSLFEAG
EFDHNKTIENIRRDEVAIIEA-ID--LDTPAFALGFTSMNLIQLKHRIDIRLKRTIPIIT
LMKHPTPRSLAAALYDPVVTFQGTKTPL-WLVHPGVGEVLVFVGLAQQLDRPVYALRARG
FEKGFTDINDAVETYLGAILQRQPEGPYAIAGYSYGTMLAFEIAKRLEHAGVVQFLGSFN
LPPHIK-SRMRQLRW-NLCLLHLTQFLGLVTEEAAEDDAMAQISDPTRMSELNLSSEDLS
AWADVAYGLAVDYEPSGSVETIDVFHAIPLKSEEEWVLAKWADFCRTTPKFHKVR-GAHY
TMINPDHVHSFAGTLRALLDRGL
>Hypoxylon_pulicicidum_NRPS-like_protein_2_(TP_BGC) 743 bp
MSYHDLARQKGALIREECP-VLLHLDDQQDAIIWFWAVLLARGLPVMSTP--FSSRDSHI
HNLAALLESPICITRAKMIESLGGNSLAMLMLTSGSTGNAKAVCLTHHQVLAAIRGKGRP
FLNWIGLDHVASVVEIHLPSLVDQIHVHASNVVSSPQTFLDLLSRHRVCHTFAPNFFLAR
LATV---DLSSLAHIISGGEANDVSVCITVSKLL-EKCGASKNVITPGFGMTETCAGSIY
NLECPDSDIREFASVGKCIEGIELRITHVPGNIEVRGEVVFKGYYRHPEANSESFTPDGW
FRTADQGVID-DDGNLRLMGRAKDVININGVKFDIQGSIERA-V-GSLVARAICFPSRQH
TERVTVAYAPIHIEDLIAQACFA-STGSYPA-IFMLGKDLPTSALGKISRSKMSRLFEAG
HFTHELEVKRIRKGEGIITSD-FD--AETNIFELGITSMDLIRLKNCLKSRLGVEVPVTT
LVKHTSARVLAGALYDPIVVLQGTKTPL-WLVHPGVGEVLVFVGLARQLDRPIYALRAKG
FE-GFRSIEEAVGIYVSAIQSRQPRGPYALAGYSYGTMLAFEIAKKLKA---VGFLGSFN
LPPHIK-MRMRQLSW-NLCLLNLSYFTGLISEELAHDDAFKKISDRDRIMELGLSEHDLM
QWTHVSCSLAVDYEPGGTVDVMDIFHAVPLRSRHEWILSKWKDFCKTEPVLHEVG-GAHY
TMLGSDHVNGFSVKLLALADRGL
>Hypoxylon_rubiginosum_NRPS-like_protein_2_(TP_BGC) 743 bp
------------------------------------------------------------
------------------------------MLTSGSTGNAKLVCLTHRQVLAAAEGKGRP
FLNWIGLDHVAALIEIHIQALVGQVHVHAADITSSPRLFLDLLSTHHVSSSFAPNFFIAK
LVSAIEADLSNLTKITSGGEANDTETCAAAATLL-ERYGAARNVIAPGFGMTETFSAVEL
KRATSDYDLKNVSSLGKCIPGIDMRITNEPGNLEVRGDLVFDRYYRNSKATTEAVTSDGW
FRTGDQAIVD-SEGNLSLLGRAKDVFNLNGAKFTIQRAVEQA------------------
---ITVAYIPQKIDEMIVQACVL-CTGHRPV-VFSMAEKLPTTTLGKISRAKMSSLFEEG
LFSHLETVRRFRAAEALLIDT-IG--LDTPLFELGCTSMNFIQLKRRIDTRLGTAVPIAT
LMKNPTVRSMAIALYDPVVTLRGSKTPL-WLVHPGGGEVLVFVGLAQHLDRPIYALRARG
FEPEFASIAEAVEIYVEAIRKRQPQGPYALAGYSYGGMLAFEIAKKLNSGTSVRFLGCID
RPPRVI-MLM---NW-NWSLLNLAQFLDVATEECVDSEALQQLADGSQMEELGRSEPDLV
RWADIAFSLADSYYPDGLVDAMDIFHAIPPKSREEWVLSEWNDFCRTEPRFHRAE-GTHY
TMLGKDYISGFSTTLKALKARGL
>Annulohypoxylon_truncatum_NRPS-like_protein_2_(TP_BGC) 743 bp
VTYRTLAKQNSFKIAPGSP-VLVHFEHHWDTILWVWAVMLAGGVPVLSPP--LSNREKHL
QALSQLLGSPICITREASVETLNGDSLAMLMLTSGSSGNAKAVGLSHRQILAAVSGKDGA
FLNWIGLDHVASLVEIHMQALVDQVHVHTADIVASPPLFLDLLSKHRVSRSFAPNFFLAK
LVTACDGDLSNLTVLASGGEANDIRTCAAASALF-AKYGASPTVIMPGFGMTETCAGAIF
NSDCPRSDLQSIASVGRCMPGIEMRIICQPGRLEIRGTVVFKGYYRNLAATTEAFTSDGW
FRTGDEGTID-TKGNLSLIGRVKDVININGVKIDIQASLEAA-L-STRALRVVSFPSRAA
TEQITIAYIPNEIDRLAAQACSLVTTACRPV-IFGVGSKLPLTTLGKISGAKMRALFEAG
MFEHGEVMDKFRRTETLLREE-VG--LETNFFQLGFTSMDFIRLKHRLDTRLGITVATIV
FLKHPTVRSLAGALYDAVVVLRGTKTPL-WLVHPGVGEVLVFVGLAQHMDRPIYALRARG
FEPVFADINEAVTTYVAAVRQKQPRGPYAIAGYSYGTMLAFEMAKRLEAGETVGFLGSFN
LPPHIK-VRMRQLSW-NMCLLHLTQFLGLVSAAFADEEALAWIVDASRMRDLGLGERELA
RWADVAHGLAVDYEPSGLVPSIDVFHAEPLKSREAWVLSRWKDFSRSEPRFHEVG-GAHY
TMIGPEYVASFSEKLRALNSRGI
>Hypoxylon_pulicicidum_NRPS-like_protein_1_(TP_BGC) 743 bp
VSYSTLASKNSLQLAAGVP-VLLYMNDHWDSILWFWTVLLAGGIPIPSPP--LSNRQKHL
QNLSELLQSPICLIRGITIESLDPSSLAALMLTSGSSGDAKAVRLTHRQILSAVSGKKGA
FLNWIGLDHVASLIEIHIQALVDQVHVHAADVVASPRLFLDLLSRHRVSRSFAPNFFLAK
LVAACPRDLSNLTFLASGGEANDVPTCVAITELL-MRYGAPRNVITTGFGMTETCAGAIY
NTACPDHDVVSIASLGRCMPGIEMRVTGEVGDLELRGAVIFDGYYRNPVASAEAFTPDGW
FRTGDRASID-SEGNLSLAGRLKDVINIHGVKIDLQASLEIS-LKDTCVAQILCFPSRAA
SEQVTVAYIPTETDRLAIEACMMVSTACRPV-VFCISQNLPTTTLGKISSAKLRAMFEDG
LFDHNRIISDFRQTEAILCAD-ID--LDSSLFELGFTSMDLIRLKVQLDTRLGVTVDTAL
LLKHPSVRSMASALYDPVVTLLGIKTPL-WLIHPGIGEVLVFIGLVQHMDRPIYALRARG
LEPGFTSVGEAVDTYVASLRQRQPRGPYAIAGYSYGAMIAFEMTKRLEDEEGVRFLGSFN
LPPHIK-DRMRQLEW-NMCLLHLAQFLGLITESYADEDALEIIAGDVRMGELGLTVQDLL
RWANVAHALALEYEPTGCVDTLDVFHAEPLKTRHQWVLDRWRDFCRTEPRFHEVG-GTHY
TMIGPEHVVDFSRQLRALERRGL
>Daldinia_concentrica_NRPS-like_protein_1_(TP_BGC) 743 bp
VTYTDLVKQISRTIQVGRP-VLLHFDDHWDVILWFWSVLFAGGLPVLSSP--FSNRHKQI
RVLSTLLESPICFTRSKPIESLEDGDLLMLMLTSGSTGDAKAVSFTHKQVLHAISSKDRP
FLNWIGLDHVAGLLEIHLQALIDQIHVSAADIVPSPETFLDLLSRHGVSRTFAPNFFLAK
VVSTVGSDLSSLVCVTSGGEANDMKTCLAASALF-SKYGAPRNVITPGFGMTETCAGAIY
NSNCPEYDISTIASLGKCINGIEMRITGEPGDLEVRGPVVFKNYYRNQNATSQAFTPDHW
FRTGDRAVID-SNGNLSLVGRAKDVININGIKIDVQTAIEHV-L-DDRVARLVVFPSTLH
TEQVTVAYIPNEIARLVTQACLL-QTATRP----------------------MARLFEDG
EFTHEHAMLRTSNAETHLLEV-LGTYVETSLFDIGFTSMHVIKLKYYIEKRLGIDVSVIH
ILRNPTIRALAADLYDPVVVFRGSKTPL-WLIHPGVGEVLVFVALAQCLDWPVFALRAAG
FESNFDGIKQAVDVYTAAIRRRQPHGPYALAGYSYGTMLAFEIAKRLGAGDEVRFLGSFN
LPPHIK-HRIRLLNW-NVCLLHLSHFLELVTEDVSDTEAMRWVAHKSRWKELGLETDALA
RWVDVAFGLASDYDPSGLVNNIDVFHAVPLKSREVWLLSRWADFVRESPRFHAVE-GEHY
TMIGAEHVTSFAQILIALKARGV
>Annulohypoxylon_truncatum_NRPS-like_protein_3_(TQ_BGC) 743 bp
LSYRELAEINASKLKTGSV-VLVHFDNALDSIIWYWSVILAGAIPSVTGPGMFSQRTKHL
NHLYSTFNGPLCLTRRSTIEELSPSSLAAVMLTSGSSGNAKAVPLTHQQLLAAFRGKESP
FLSWTHMDHVANLVHCHIFAIVSQIQVAAADILLNPTQLLNLVSRHRVSRMFAPNFLLAK
ILRLIKSNLEAL-YIDTGGEANVTEVCVGLQSVL-SRYGAPADVFKPSFGMTETCAGCIV
NDKCPSYDSSGFTSLGKPMPGVRMRIAGERGSLEITGEAIFKGYYNNPAATAEAFTTDGW
FRTGDNAYMD-EQGHLHLDGRTKEMININGVKYELDSALEQAEIPGTTPSYFCCFAMRGD
TEVVVVLYLPSEAQSSIIRTCSM-HTHSRPM-VVPLRVQMPKSTLGKLSRTKLKAALEEG
NFANDEAIARYRQEEAAILDD-FS--VNDSIFSTGATSMDLVAIMQRLNGFLKASIRLTD
ILKNPTARGIASRVYDPVVTLQGTKTPL-WLVHPGVGEVLVFVNLAHHIDRPIHAFRARG
FNAAFNSLDEVFETYRAAIKKRQPRGPYAIAGYSFGGMVAFEVTKLLEAGDEVRLCGSWN
LPPHIK-FRMRELLW-DECVIHLFYFVGLMDEAAAYTDAIRYLSDPARWDELGLDEEYYL
LWVGLASNMAVDYEPEGSVAKMDVFVADPLSNREDWILMAWKSFVRSDVRFHHVE-GAHY
TMLNPEYVVNFAKTLRVLRERGL
>Daldinia_concentrica_NRPS-like_protein_2_(TQ_BGC) 743 bp
LSYGELAETNASKLKSGSV-VLIHFDNALDSIIWYWSVLLAGGIPSVTGPGMFSQRQKHL
SHLYSTFNGPLCLTRRSTVEELSPSSIAAVMLTSGSSGNAKAVPLTHQQLLAAFRGKESP
FLSWTHMDHVANIVHCHIFAIVSQIQVAAADILIDPVQLLNLVSRHHVSRMFAPNFLLAK
ILRLIKSNLEAL-YIDTGGEANVTEVCVGLQSVL-SRYGAPADVFKPSFGMTETCAGCIV
NDKCPSYDSSGFASLGEPMPGVQIRIAGESGSLEITGEAIFKGYYNNPTATAEAFTSDGW
FRTGDNAYID-DQGQLYLDGRSKEMININGVKYELDSALEQAEIPGTTPSYFCCFAMRAD
TEVVVVLYLPSETQNSIIRTCSM-HTHSRPM-VVPLRIQMPKSTLGKLSRTKLKASLEEG
NFANDEAIARYRQEEAAILDD-FS--VNDSIFSTGATSMDLVAIMQRLNGFLTASIRLTD
ILKNPTARGIASCVYDPVVTLQGTKTPL-WLVHPGVGEVLVFVNLAHHIDRPIHAFRARG
FNAAFNSLDEVFETYRTAIKKRQPHGPYAIAGYSFGGMVAFEVTKLLEAGDEVRLCGSWN
LPPHIK-FRMRELLW-DECVIHLFYFVGLMDEATAYTDAIRYLSDPARWEELGLDEEYYL
LWVGLASNMAVDYEPEGSIAKMDVFVADPLSNREDWILSAWKDFVRSDVRFHHVE-GAHY
TMLNPEYVVNFAKTLRVLREREL
>Hypoxylon_pulicicidum_NRPS-like_protein_3_(TQ_BGC) 743 bp
LSYKELAETNASKLKSGSV-VLVHFDNALDSIIWYWSVLLAGAIPSVTGPGMFSQRQKHL
SHLYSTFNGPLCLTRRSTVEELSPSSIAAVMLTSGSSGNAKAVPLTHQQLLAAFRGKESP
FLSWTHMDHVANLVHCHIFAIVSQVQVAGADILIDPVQLLNLVSRHRVSRMFAPNFLLAK
ILRLIKSNLEAL-YIDTGGEANVTEVCVGLQSVL-SRYGAPADVFKPSFGMTETCAGCIV
NDKCPSYDSSGFASLGEPMPGLRMRIAGERGSLELAGEAIFKGYYNNPTATAEAFTSDGW
FRTGDNAYID-DQGQLHLDGRTKEMININGVKYELDSALEQAEIPGTTPSYFCCFAMRAD
TEVVVVLYLPSEAQSSIIRTCSM-HTHSRPM-VVPLRVQMPKSTLGKLSRTKLKASLEEG
VFANDEAIARYRQEEAAILDD-FS--VNDSIFSTGATSMDLVAIMQRLNSFLRASIRLTD
ILKNPTARGIASRVYDPVVTLQGTKTPL-WLVHPGVGEVLVFVNLAHHIDRPIHAFRARG
FNAAFHALEEVFETYRAAIKKRQPHGPYAIAGYSFGGMVAFEVTKLLEAGDEVRLCGSWN
LPPHIK-FRMRELLW-DECVIHLFYFVGLMDEATAYTDAIRYLSDPARWDELGLDEEYYL
LWVGLASNMAVDYEPAGSVANMDVFVADPLSNREDWILAAWKDFVRSDVRFHHVE-GAHY
TMLNPEYVVNFAKTLRVLRERGL
>Hypomontagnella_submonticulosa_NRPS-like_protein_1_(TQ_BGC) 743 bp
LSYRDLAEANASKLKSGSV-VLVHFDNALDSIIWYWSVLLAGAIPSVTGPGMFSQRQKHL
AHLYSTFNGPLCLTRRSTIEELSPSSIAAVMLTSGSSGNAKAVPLIHQQLLAAFRGKESP
FLSWTHMDHVANLVHCHIFAIVSQIQVAAADILIDPVQLLNLVSRHRVSRIFAPNFLLAK
ILRLIKSNLEAL-YIDTGGEANVTEVCVGLQSVL-SRYGAPADVFKPSFGMTETCAGCIV
NDKCPSYDSTGFTSLGKPMPGLQMRIAGESGSLEITGEAIFKGYYNNPAATAEAFTSDGW
FKTGDNAYIN-DQGQLHLDGRTKEMININGVKYELDSALEQAEIPGTTPSYFCCFATRGD
TEIVVVLYLPSEAQSSIIRTCSM-YTHSRPM-VVPLRVQMPKSTLGKLSRTKLKASLEEG
KFANDEAIARYRQEEAAILDD-FS--VNDSIFSTGATSMDLVAIMQRLNGFLRTSIRLTD
ILKNPTARGIASRVYDPVVTLQGNKTPL-WLVHPGVGEVLVFVNLAHHIDRPIHAFRARG
FNAAFNKLDEVFETYRAAIKKRQPRGPYAIAGYSFGGMVAFEVTKLLEAGDEVRLCGSWN
LPPHIK-FRMRELLW-DECVIHLFYFVGLMDEATAYTDAIRYLSDPARWDELGLDEEYYL
LWVGLASNMAVDYEPKGSVANMDVFVADPLSNREDWILAAWKDFVRSDVRFHHVE-GAHY
TMLNPEYVVNFAKTLRVLRERGL
>Hypoxylon_rickii_NRPS-like_protein_2_(TQ_BGC) 743 bp
LSYRELSEANASKLKSGSV-VLVHFDNALDSIIWYWSVLLTGAIPSVTGPSMFSQRQKHL
SHLHSTYNGPLCLTRRSTIEELSPSSIAAVMLTSGSSGNAKAVPLTHQQLLAAFRGKQSP
FLSWTHMDHVANLVHCHIFAIVSQIQVAAADILIDPVQLLNLVSRHRASRMFAPNFLLAK
ILRLVKSNLEAL-YIDTGGEANVTEVCVGLQSVL-SRYGAPADVFKPSFGMTETCAGCIF
NNKCPSYEGSGFTSLGEPMPGVRMRIAGESGSLEITGEAIFKGYYNNPAATAEAFTSDGW
FKTGDNAYID-DQGQLHLDGRTKEMININGVKYELDSALDQAEIPGSTASYFCCFAMRAD
TEVVVVLYLPSEAQSSITRTCSM-HTHSRPM-VVPLRIQMPKSTLGKLSRTKLKASLEEG
KFANDEAIARHRQEEAAILDD-FS--VNDSVFSTGATSMDLVAVMQRLNGFLRASIRLTD
ILKDATARGIASRVYDPVVTLQGTKTPL-WLVHPGVGEVLVFVNLAHHIDRPIHAFRARG
FNAAFNSLSEVFETYRGAIKKRQPQGPYAIAGYSFGGMVAFEVTKLLEAGDEVRLCGSWN
LPPHIK-FRMRELLW-DECVIHLFYFVGLMDEATAYTDAIRYLSDPARWDELGLDEEYYL
LWVGLASNMAVDYEPEGGVANMDVFVADPLSNREDWVLAAWKSFVRSEVRFHHVE-GAHY
TMLNPEYVVNFAKTLRVLRERGL
>Entonaema_liquescens_NRPS-like_protein_1_(TQ_BGC) 743 bp
LSYNELAETNATKLKSGSV-VFVHFDNALDSIIWYWSVLLAGAIPSVTGPGMFSQRQKHL
KHLYNTFNGPLCLTRRSTVEELSPSSIAAVMLTSGSSGNAKAVPLTHRQLLAAFRGKESP
FLSWTHMDHVANLVHCHIFAIVSQIQVAAADILIDPVQLLNLVSRHRVSRMFAPNFLLAK
ILRLIKSNLEAL-YIDTGGEANVTEVCVGLQSVL-SRYGAPDNVFKPSFGMTETCAGCIV
NDECPSYDSSGFTSLGKPIPGLQMRIAGESGSLEITGEAIFKGYYNNPTATAEAFTSDGW
FRTGDNAYID-DQGQLHLDGRTKEMININGVKYELDSALEQAEIPGTTPSYFCCFATRAD
TEVVVVLYLPSEAQSSIIRTCSM-HTHSRPM-VVPLRVEMPKSTLGKLSRTKLKASLEEG
KFANDEAIARHRQEEAAILDD-FS--VNDSIFSTGATSMDLVAIMQRLNGFLRASIRLTD
ILKNPTARGIASRVYDPVVTLQGTKTPL-WLVHRRRRGARVCQPSAPHY-RPADPVPGAG
FNAAFQSLGEVFETYRAAIKKRQPRGP-------------FEVTKLLEAGDEVALCGSWN
LPPHIK-FRMRELLW-DECVIHLFYFVGLMDEATAYTDAIRYLSDPARWEELGLDEEYYL
LWVGLASNMAVDYEPEGSVKNMDVFVADPLSNREDWVLAAWKSFVRTEVRFHHVE-GAHY
TMLNPEYVVNFAKTLRVLRERGL
>sp|A7XRY0.1|TDIA_EMENI 743 bp
VSYKDLAEANATRLLPKSI-VLVHFESALDSIVWYWSVLLAGGIPALTGPGMFSQRERHL
RHLSETLNSPVCLTRPATVDEISSTDMLALMLTSGSSGNAKAVPLTHQQLLAAFRGKRSP
FLSWVHMDHVANLVHCHIFAIISQIQVPAPDLLINPAQLLNLISRHRVSRTFMPNFLCAK
LRRQLESNLETL-YIDTGGEANVTEVCIALQSLL-SRYGAPDNVFKPSFGMTETVAGCIF
NSHCPSYDHAEFACLGKPMPGVRMRVTGERGSLEVTGEVVFKGYYNNPAATAEAFTSDGW
FRTGDLAFID-SNGNLHLDGRTKEMININGVKYELDAALEQAQIPGATPSYFCTFSSRMD
TEVVVVLYLPSSTQSSIIRVVAM-HTRSRPR-VVPLRPQMPKSTLGKLSRAKLKTALEEG
QFANDEAIRRYQQDEAVILDDSFG--VNDSILSIGATSMDLVAIIHRINKCLQPSLRLTD
ILKDSTARGLAVALYDPVVTLQGTKSPL-WLVHPGVGEVLVFVNLAHHIDRPVYAFRAKG
FNAAFTSLEELFTTYRDAIKERQPHGPYAIAGYSFGGMVAFEVSKLLEQGDEVRYCGSWN
LPPHIK-FRMRELVW-EECVIHLFYFVGLMTELAAYTDAIRYLCDAARWDELGLSEEYYL
LWVGLASNMAVDYEPSGSVKCMDVFVADPLSDRIDWVLSAWKEFVREDVRFHDVQ-GAHY
TMLNREYVEAFAGTLKVLRERGL
>AUO29226.1 743 bp
FSYSDLARKAAGALRPGSV-VLLHFNDHWNSMLWFWATLIADCIPAMSTP--FSNRLRHL
KHLSTTLRSPKCLTTASCVQSLEGGDIAVLMFTSGSSGHCKVVPLTHEQILASLSGKNTA
QLNWVGMNHVASLVEVHLFSISDQVHIPTVEVLSHVTLFLDLIHRHRVSRTFAPNFFLAK
LRAALSASLSNLRYIVSGGEANVTQTINDLAQML-KKCGAVSNVIVPAFGMTETCAGAIY
NTSFPQYDVEPFASVGSCMPGIQVRIVGTVGNLEICGPVVLKGYFNDPAATKSTFTNDNW
FKTGDLAFVD-DNGMLVLAGREKDSIIVNGANYDIESAIDEANIPGLISGFTCCFSTFAD
TEEVIIVYLPNETAAAIRKVAMM-SVGVRAT-VLPLDRTLEKSTLGKLARGKIKAAYERG
DYKNEQMMALHHKLEQSLLED-FD--VLTSIFDLGITSIELLKLKRGIEDLIGHGIPLIT
LMTNPTIRTLSDALYNPVVVLQGKKPPI-WLVHPVGGEVMIFMNLAKFIDRPVYGLRARG
FNDGFHTFEEIVSTYHASIKEKQPSGPYAIAGYSYGAKVAFDIAKALEHGDEVRFLGLLD
LPPSLNGTQMRAVAW-KEMLLHICRMVGVIREEGIKKHAIETVADVTRLAELGLTASALE
RWANLTHALIVDHKTNGSVAGADAFYCDPMASNEQWAIGKWSDHTRSPPRFHHIA-GTHY
TILDAENIFSFQKTFLALNDRGI
>sp|A0A336U965.1|MELA_ASPTE 743 bp
ITYRDLASKASVAVHPGAA-VLLHFNNHLDNIVWFWAVLLAGCIPAITPA--FSNRVANL
EHLSSTLITDWCLTSQASVETLKPTDTALLLFTSGSTGKSKAVCLSHFQIVSAIAGKQSS
FLNWVGLDHVAAIIEIHLQALLDQVHVPGSDVISDPIWFLDLMATHRVSRTFAPNFFLAR
IRDALVQDLSGLRYVASGGEANTTKTCDDLSQLL-KSFGAPLNVIVPGFGMTETCAGAIF
NTNCPDYDKKEYTSVGSCMPGIFMRVTGEMGSLELAGPVVFRQYLNNPAATQESFTMDGW
FKTGDCGTLD-ENGYLVLGGRAKETIIINGVKYEIETAVEEHNIKGLSRSFTCCFSSLAE
TEEIVLVYLPTATADAISKVVLM-STGSRPH-IIPLEQALPKSTLGKLSRSKIKAAYERG
EYRNRSLIARHRQFEKGLLDE-FD--VQTPIFDVGIDSIELINLKRDIEQHLGFAIPIII
LLENTTVRELAAALYNPVVTLQGDKNPL-WLVHPGAGEVLIFINLAKFIDRPVYALRARG
FDEGFDSIEDAVTSYYNGVKSKQPHGPYALAGYCYGSMLAFEVAKKLEEGDEVRFVGSFN
LPPHIK-MRMRELDW-KECLLHLAYFLDLITQKRSRETILQAIADKERYAQLSLSRPFLS
RWADVAYELAGDYDPDGRVASMDVFFSIPLASKSEWRLSQWDDFTRSHVRFHDVP-GEHY
SMIGPEHVFAFQKILRALAERGM
>sp|Q0CWD0.2|APVA_ASPTN 743 bp
YSYQDLAIKASVALRPGSV-ILLHFDNHWDNIVWFWAASFAGCLPAISAS--FSNRTAHI
ERLSTTLMHPLCLTNERAVETLSLSDDALLLFTSGSSGNSKGVCLSHGQILASISGKNTS
FLNWVGLDHVAAIVEIHLQAMKTQVHVPAADILSSPATFLQLLEKHRVSRTFAPNFFLAK
LRDLLQEDLRSLEYVASGGEANVTKTCDRLSEYL-VAFGAPKDVIVPGFGMTETCAGSIF
NTRCPEYDKSEFASVGTCMPGISMRVTGEIGHLQLTGPVVFKRYFNNTSATQEAFTPDGW
FKTGDMGCID-ENGCLTLTGRAKENMIINGVNHEIETALDK--IPGLTPSYSCCFSFFGE
TEEICVVYLPTQTADAISKTVLM-STGSRPH-VLPLERELPKSSLGKLSRAKIKAAYEKG
EYANNELMRRYRELEKTLLDA-FD--VKTPIFDVGINSVELIRLKRDIEDHLGMAIPMIM
LMTHSTVRDLATALYDPVVTLQGHKNPL-WLVHPGAGEVLVFINLAQYIDRPVYALRARG
FNDGFETIEEATASYYNGIRSRQPHGPYALAGYCYGSMLAFEVAKMLESGEEVRFLGSFN
LPPHIK-MRMRELDW-KECLLHLAYFLDLVSQERSREEILDSVANMERYAELSLNRPLLV
RWADVAYELAFDYDPAGCVAGMDVFFSIPLASKTEWRLSQWEDFTRTVPKFHDVA-GEHY
SMIGPDHVFSFQKTLRALDERGM
>sp|Q0CU19.2|BTYA_ASPTN 743 bp
LTYAELAQQNARRLGPGSL-VLLHLDGYRDNMIWLWSLIYAGCIPVMSTP--FAHRRSHL
LHLQSLLRDPICLTRQGNIESINVDDIALLMLTSGSTGHAKAVPLTHSQLLSALAGKHGP
SLNWVAFDHIASLAEMHFHPIIDQVHVAAADVITDPLILLELIHRHRVGITFAPNFLLAK
LLDSLERDLSCLMHLLSGGEANVVDTCARLARRLTQDYGVPSTCIKPAFGMTETCAGCSF
NDRFPTYETVDFASLGRGVKGVQMRVTSEVGNLELSGPSVFRGYYNNSQATRDSFTPDGW
FRTGDLAMID-AGGQLVLRGRSKELICINGAKYEVESAIEDAKVRGVTPGFTICFGYRAQ
TESLAVVYLPAQAQNAIIRVGLI-MTGTRPY-VLPLDAHLVKSSLGKISRNKIKTGLESG
AFQNNRLLKLRQSTETLLLDE-FG--VETPMFAFGITSLDMIAWKRQAETILGHEIPMLA
IITSPTIRVLARQLYNPVVTLQGSKTPL-WLIHPIGGEVLVFVSLAGLFDRPVHALRARG
LNRGFGSIHEAADAYYQAIKRVQPHGPYAVAGYSYGSLVAFEVAKRLDQKDEVPFFGSLD
LPPFHA-QIISKSDW-TESLLHLASSLSLIAEEEINTRAIQKIAPPRRIRELDLSPDGLM
RWTKLTSAMTRGYVPVGQTRSVDVFYTEPSGTRDEWL-REWRQFGRLETQFHPLE-GLHY
RLMDEDNVHKVYRVLSAMDARGL
>sp|Q5B7T4.1|MICA_EMENI 743 bp
ISYAELAGEKARLIGSESI-ILLHFDTQREVIEWFWAATLAGYLPAISTP--FVDRKAHL
LHLHAQLNQPVVLTSKRDVESLLAEDVAVLMLTSGSTGSAKAVPLRHGQLLTAIQGKGDV
FYNWVGLDHVASLTEIHLHALSDQVHTAASELLRNSLQFVRLLDTHKVAYTFAPNFFLTK
VLDSLREDLSSLKALISGGESNVVVTCDKLTREL-RRRGVQAEVIRPGFGMTETCAGSIY
SRACPSYDIREFASLGSCIPGMHMRIMGESGELQVAGPVVFDHYYNDETATRNAFTPDGW
FITGDLGWID-DAGNLNLAGRTKDTIIVNGVKWELEAAIEEEAVSGLVRSFTVVVPTRSA
TEEIAVVYSPAETAQVISKTVSL-LTGTKPARLIPLPQSLEKSSLGKISHSKVRAALESG
EYADQLILAQYRQSERAVQEG-IN--MDDSIYDLGVSSLNLILLRSTLQRMLDPKIPLSI
ILNNPTPGAIARSIYNAIVPLQHGGTPL-FCIHPGSGEVLVFVALAAHFTRPVYALRTRG
YGSNFGSIEETVETYATQIRQVQPHGPYAIAGYSLGSTLAFEVAKVLEAGEEVKFLASID
YPPHIA-HYVRDLNW-TDVLLHIAFFLELIDEKTMVETALTHIGDAERARALAIDTKHLG
LISDIAENFVKTYKPQGKVQHLDVFVADPPTDRKDWRLGRWVDFCETKVEFHDCP-GIHA
KMLNREHIAGFAKVFKAMRRRGV
>Jackrogersella_multiformis_NRPS-like_protein_1_(TP_BGC) 743 bp
LSYASLAQNDACCLKPGSINVLLYFNTHRDNIRWFWAVLAAGGVPCIAAP--FVSRRDHI
AHLISLLENPTILTTEATIESLAVDDLAVLMLTSGSTGNAKAVCLSNEQILRACAGKKDV
FLNWVGLDHAVNLVEMHIHAMAEQVHVQANDFLADPLLFPRVINQHRVSVTFAPNFFLDL
VTAQILEDLSSLRSLFSGGEANVVKTAVDLTKIF-QAYGTTAEFICPGYGLTESCAGVTW
GFNCPSYDAKEFTSVGSPIPGGFVRVIDEIGDLQISGSVVFKKYYRNPEATKDAFTQDGW
FITGDQARID-VNGQLHIVGRVKDTININGVKYEVETAIEQAKLSGITSSFTIVFPHRAS
TEGYCIVYKATNIDDNMARISTA-ITNKKPFRIIPLPESFNRSSLGKVSRAKLRKAFEAG
DFHNRTLIHAFRKTEESALEE-VS--VTDNIFHLGFTSLDINSFACRLQATLGSQVTLTE
VLRHPTIRSICNSIYDPVVVLQGDKTPF-WIIHPASGNVLVFIPLSRYLDRPVYGLRARG
VRMGFGSIDEMAVTYFDAIKRTQPQGPYAIAGYSLGSSVAFEVAKLLIAGDDVRFVGALD
SPPHIA-PLVGTLTW-SAALVMVSFFLGLIPEKYSNEVALEFISDPARLDALQLNKGGLS
RIADIAHNFARKYEPVGTVPTMDVFIVDPLLGREEWYLYRWKDFVTQDLKYHQSA-GSHA
DMLNPKNVRSFQRILQILAAKGL
>sp|A0A0S1RUN4.1|INVA2_PAXIN 743 bp
KTFAEFVHALAQAMRTGSV-IVVYLTEHEDNMAAVWASLLAGYVPCLQPA--LSAKEGHV
GHIKNLFSSATWLTNESLLSELNSDDEAILFLTSGSTGFSKAVVHTHRTILAACHAKESK
IMNWVGFDHVAGSLEMHIAPLASQLHVHASAILSDPLRFLHLIEEKSIQLAFAPNFLLAK
LTRDLEKDLSSIKRINSGGEAVVSSTAQAFARTL-KNLGDASFVISAGFGMTETCAGCIY
DP-INVLETPEFLELGTPVAGCEMRVVGESGELQVRGPMVFVRYYNNPEATSSSFVEGGW
YRTGDVGIVE--QGKMRLSGRIKDTVIVHGVSYELETYLQT--VEGVTHSFLAAAPYRQE
TEGFVVFYSPTATHRALRDVSVK-LITLPPQQIIPIPINMEKTTLGKLSRARLVNLFKQG
ELAAEELVSIARGTEKTLAGD-MS--ASENFFELGGTSIDVIRLKREGESAFDLPIPTIQ
ILKHPVISSLAKYVYDPIVPLQGNKTPI-FMVHPGVGEVLIFVNLAKYFERPFYALRARG
FEPGFTTMDEMVSSYAAAIKRTQAHGPYAIAGYSYGGVVAFEVAKRLEAGDEVKFTGLIN
IPPHIA-DRMHEIDW-TGGMLNLSYFLGLVSKQDANDEQLEIVSPPERLVELQLTPEKLD
HWVDIAGSLGKTYEPASSVSVLDVFYAIPLRSKEDWLLKPWAGYSRAEPSYTDVP-GQHY
TLMDFDHVPGFQKIFRRLEARGL
>sp|A0A0S2E7Z1.1|INVA1_PAXIN 743 bp
KTFSLFVRNLGRALLAGSI-IVVYLTEHEDNMAAVWACLLAGYVPCLQPA--LSAKEGHV
AHIKNLFGSATWLTNEALLSELQPDDEAILFLTSGSTGFSKAVVHTHRTILAACYAKESN
ILNWVGFDHVAGSLEMHIAPLASQLHVHASAILSDPLRFLQLIDEKSINVAFAPNFLLAK
LTRDLEKDLSSVTRINSGGEAVVSKTAKAFVATL-KNLSKVSFVISPGFGMTETCAGCIY
NP-ADVSTSEEFLELGTPITGCEMRIVGESGELQVRGPMVFSRYYNNAEATASSFVEGGW
YRTGDVGIVE--NGVMRLSGRIKETVIVHGVSYELETYLQT--VEGVTHSFLAAAPYRQE
TEGFIIFYAPTATHRALRDISVK-MITLPPQHIVPIPVNMEKTTLGKLSRARLTGLFKQG
ELAAEELLSEARGTEQTLAAD-VS--ATDNFFELGGTSIDVIRLKREGEAAFDLPIPTIQ
ILKHPVVSSLANYIYDPIVPLQGKKTPI-FMVHPGVGEVLIFVNLAKYFERPFYALRARG
FEPGFTSMDEMVSCYAAAVKRTQAHGPYAIAGYSYGGVVAFEVAKRLEAGEEVKFTGLIN
IPPHIA-DRMHEIDW-TGGMLNLSYFLGLVSKQDANDEQLEIVSPPERLVELQLTPEKLD
HWVDIAGSLGKEYNPGGSVSALDVFYAIPLRSKEDWLLKPWEEFSRGATSYTDVP-GQHY
TLMDFDHVPGFQKIFRRLEARGL
>sp|I6NXV7.1|GREA_SUIGR 743 bp
KTFSAFVRNLARAMLTGSV-VVVYLTEHEDNMTAVWACLLAGFVPCLQPA--LSAKEGHV
AHIKNLFGSATWLTSELLLSELKPDDEAILFLTSGSTGFSKAVVHTHRTILAACRAKESQ
VLNWVGFDHVAGSLEMHITPLASQLHVHASAILADPLRLLRLIDEKSIELAFAPNFLLSK
LTRDLEKDLSSIKRINSGGEAVVSKTAQAFAATM-KQLSAVSFVISAGFGMTETCAGCIY
DP-VDVLKNKEFLDLGRPINGCEMRIVGESGELQVRGPMVFVRYYNNAEATSSSFVEGGW
YRTGDVGIIE--NGVMRLSGRIKDTVIVHGVSYELETYLQT--VEGVTHSFLAAAPYRQE
TEGFIIFYSPTATHRALRDICVK-MITLPPQFVVPIPVNMEKTTLGKLSRARLISLFKQG
QLASEELLSEARGTEKALASE-MS--ASDNFFELGGTSIDVIRLKREGEAHFGLPIPTIQ
ILKHPVVSSLANYVYDPIVPLQGNKTPI-FFVHPGVGEVLIFVNLAKYFERPFYALRARG
FEPGFTSMDEMVSCYAAAVKRTQATGPYAIAGYSYGGVVAFEVAKRLEAGDEVKFTGLIN
IPPHIA-DRMHEIDW-TGGMLNLSYFLGLVSKHDANDEQLEVVSPPERLVELQLTPGKLD
HWVDIAGSLGKDYNPSGSVSAVDVFYAIPLRSKADWLLKPWSGFSRGDASYTDVP-GQHY
TLMDFDHVPQFQKIFRRLEARGL
>sp|B7STY1.1|ATRA_TAPPA 743 bp
RTFQDFVRNLASALAAGEV-VVVYLTEHEDNMSAVWACLLAGLVPCLQPA--LSAKEGHI
AHIRKLFGSATWLTNDALFSDLQPDDEAILFLTSGSTGFSKAVVHTHRTIINACIAKQTN
ILNWVGFDHVAGSLEMHIAPLCSQLHVHASAILSDPLLLLRLIDERSIDIAFAPNFLLAK
MVRDLEKDLSSLRRMNSGGEAVVSKTAVAFVQLL-KKLSKVSFKVAAGFGMTETCAGCIY
DV-VDLAENSEFLALGAPVHGCEMRIVGQPGELQVRGPMIFVRYYNNPEATKSSFVEGGW
YRTGDIGIIE--NGNMRLSGRIKDTVIVHGVSYELETYLQT--VQGVTHSFLAAAPYRQE
TEGFVVFYAPTETHRAIKDVSVK-MMTLPPQHIVPIPMDMEKTTLGKLSRARLLSQFVQG
ALAAEELISMARGDEKALANE-VS--ARDNFFELGGTSIDVIRLKREGEAHFGLSIPIIQ
ILKNPIVSDLAKYVYDPIVPLQGDKTPI-FFVHPGVGEVLIFVNLAKYFERPFYAFRARG
FEPGFGSMDEMVTSYANAMKKTQPKGPYAIAGYSYGGVVAFEVAKRLESGEEVKFVGLIN
IPPHIA-DRMHEIDW-TGGMLNLAYFLSLVTKQDATDEQLEVVAPPERVTELQLTPGKLD
HWVSIAGSLGKSYNPGGNVSAVDVFYAIPLKSKEDWLLKPWSQFSRGEPQFIDVP-GQHY
TLMDFDHVPQFQKIFRRLEARGL
>Pyrenopolyporus_hunteri_NRPS-like_protein_1_(TQ_BGC) 743 bp
LSYKELAETNASKLKAGSI-VLVHFDNAVDSIVWYWSVLLAGAIPSVTGPGMFSQRKKHL
THLDNTFDAPLCLTRRSTVEEISPTDIAAVMLTSGSSGNAKGVPLTHRQLLAAFRGKESP
FLSWTHMDHVANLVHCHIFAIVSQIQVSSADILIDPAQLLNLVSRHRVSRTFAPNFLLAK
LLRLFKSNLETL-YMDTGGEANVTEVCVGLQAAL-SKYGAPADVFKPSFGMTETCAGCIF
NDKCPSYDSSAFVSLGQPMPGMRMRIAGERGSLEITGDAVFKGYYNNPTATAESFTSDGW
FRTGDMAYVD-AHGNLHLDGRTKEMININGVKYELDSALEQGEIPGATPSYFCCFSIRGD
TEVVVVLYLPSEAQNSIIRVCSM-HTHSRPV-VVPLRIEMPKSTLGKLSRTKLKASLEAG
AFANDEAIARYRQEEAAVLED-FS--VNDSIFSTGATSMDLVAISQRLNRFLKASIRLTD
ILKNPTPRGIASRIYDPVVTLQGKKTPL-WLVHPGVSEVLVFVNLAHHIDRPVHAFRARG
FNAAFTSLTEVFETYRDAIKKRQPHGPYAIAGYSFGGMVAFEVTKLLEAGDEVRLCGSWN
LPPHIK-WRMRELLW-DECVIHLFYFVGLMDEETAYTDAIRYLCDKARWDELGLDEEYYL
LWVGLASTMAVDYEPAGSVANMDVFVADPLSNREDWILSAWKDFVRSDVRFHHVQ-GAHY
TMLNKEYVVNFAETLRVLRERGL
>sp|B8NTZ9.1|LNAA_ASPFN 743 bp
LTYQDLAAMLARELQTEEP-VGVVVQHGISDVVAQMAILYAAGTCVPMDPT-LPD-KGRL
DRLKARY---ILVDRANIVDDSTLEHRTHIIHTSGTTSEPKAVQIAARSILQVV---HAP
FEPLYPTDRVASSFDVSLFDILLR---GACIVVVSKVTLLDLIDRQGITVMATTTAIL-N
LAASVYPAFEKLRLCFIGGEAANISAIETIFQA-----GPPTQLIN-AYGPTECCIFCLA
HR-VTIADVQ-VVSIGKPIGRTVAYICGHEGELLIGGAGVSPGYINQPDKNRASFVAQRF
YRTGDIVRRRVSNGQIDYVGRRDHQVKVRGFRIAVESAIMKTGQFSEAVALKVEAGSE--
--SILVAFAVA-----VLSAVDM-LKAVLPD-YMVPKIEMPVNSHAKVDRKYLQQLFRNR
WAEDNE-------TRGKLAPA-SN--DNADFFLLGATSMQASLLISRIQKTFNVQVSLLT
LYDNSSLIRLAGILADSLVP--PSDPPVDWLRQPNVHQVGCLVGLAKYDDQFRYKLEDRY
LGLGFEEIAHWASVIFHLGARVNYTQPYSLHGYAQSQWVVENMLQRLMDGE----MGSYP
LLPNQR-KEFVPVDYVNAVILHIASSTA---------TAVGRVVPPNRDLSLDMN-DSME
LVGSLAEGNVRGVSYQQWVQELDRQSPERLRMLTEKLLTRWEDTTNTRQALESYPGGLKF
PVLDSELMQKYIRYLQPLNGTDS
