# Supplementary material for: Secondary metabolite biosynthetic diversity in the fungal family Hypoxylaceae and Xylaria hypoxylon
Source: Stud Mycol. 2021 Aug 26;99:100118. doi: 10.1016/j.simyco.2021.100118 (PMC8403587; doi:10.1016/j.simyco.2021.100118)
Supplement: Multimedia component 1 [file mmc1.zip › trimal_NRPSlike.treefile]

(Annulohypoxylon_truncatum_NRPS-like_protein_1__TP_BGC_:0.3382417420,Hypoxylon_rubiginosum_NRPS-like_protein_1__TP_BGC_:0.2795964897,(Hypoxylon_rickii_NRPS-like_protein_1__TP_BGC_:0.3305764396,((Hypoxylon_pulicicidum_NRPS-like_protein_2__TP_BGC_:0.4130080269,Hypoxylon_rubiginosum_NRPS-like_protein_2__TP_BGC_:0.3925443443)37.1/0.755/38:0.0394142228,(((Annulohypoxylon_truncatum_NRPS-like_protein_2__TP_BGC_:0.2299296801,Hypoxylon_pulicicidum_NRPS-like_protein_1__TP_BGC_:0.2938803404)97.9/1/98:0.0933784095,((((((((Annulohypoxylon_truncatum_NRPS-like_protein_3__TQ_BGC_:0.0304989211,(Hypomontagnella_submonticulosa_NRPS-like_protein_1__TQ_BGC_:0.0227696302,Entonaema_liquescens_NRPS-like_protein_1__TQ_BGC_:0.0654340163)75.8/0.968/49:0.0044629304)65.6/0.732/43:0.0024715226,Hypoxylon_rickii_NRPS-like_protein_2__TQ_BGC_:0.0440601413)91.5/1/96:0.0076364519,Daldinia_concentrica_NRPS-like_protein_2__TQ_BGC_:0.0301002175)88.7/0.993/94:0.0065175784,Hypoxylon_pulicicidum_NRPS-like_protein_3__TQ_BGC_:0.0121576837)100/1/99:0.0502557168,Pyrenopolyporus_hunteri_NRPS-like_protein_1__TQ_BGC_:0.0658368962)99.9/1/99:0.0990877838,sp_A7XRY0.1_TDIA_EMENI:0.1377799329)100/1/99:0.4693312166,(AUO29226.1:0.5340282257,(sp_A0A336U965.1_MELA_ASPTE:0.2255687582,sp_Q0CWD0.2_APVA_ASPTN:0.1872284334)100/1/100:0.1894047138)99.7/1/100:0.1583677891)49/0.835/71:0.0343197459,((sp_Q0CU19.2_BTYA_ASPTN:0.6417918491,((((sp_A0A0S1RUN4.1_INVA2_PAXIN:0.0919933727,sp_A0A0S2E7Z1.1_INVA1_PAXIN:0.0575812045)81.5/1/86:0.0306494470,sp_I6NXV7.1_GREA_SUIGR:0.0461122723)98.1/1/93:0.0963089282,sp_B7STY1.1_ATRA_TAPPA:0.0951803107)99.8/1/100:0.7025376615,sp_B8NTZ9.1_LNAA_ASPFN:4.0065623019)80.7/0.982/71:0.2373974623)42.2/0.828/53:0.0613529750,(sp_Q5B7T4.1_MICA_EMENI:0.6742223877,Jackrogersella_multiformis_NRPS-like_protein_1__TP_BGC_:0.6146759965)98.9/1/98:0.1889206141)98.7/1/73:0.1187812198)100/1/96:0.3269742685)8.6/0.585/33:0.0327167489,Daldinia_concentrica_NRPS-like_protein_1__TP_BGC_:0.4166380751)48.3/0.947/40:0.0402213494)77.1/0.816/47:0.0254138942)89/0.995/71:0.0401244254);
