# Supplementary material for: Secondary metabolite biosynthetic diversity in the fungal family Hypoxylaceae and Xylaria hypoxylon
Source: Stud Mycol. 2021 Aug 26;99:100118. doi: 10.1016/j.simyco.2021.100118 (PMC8403587; doi:10.1016/j.simyco.2021.100118)
Supplement: Multimedia component 2 [file mmc2.zip]

Archive with 27 entries (20 files):
- Network Files/
- Network Files/Characterized Set/
- Network Files/Characterized Set/FNPset_2021-04-06.tsv
- Network Files/Characterized Set/MIBiG2.0_set.tsv
- Network Files/Core Biosynthetic Protein content/
- Network Files/Core Biosynthetic Protein content/FNP_2021-04-06.metadata.BGCs.tsv
- Network Files/Core Biosynthetic Protein content/Metadata.BGCs.tsv
- Network Files/Core Biosynthetic Protein content/MIBiG2.0.metadata.BGCs.tsv
- Network Files/Cytoscape networks.cys
- Network Files/Description/
- Network Files/Description/Network_Annotations_Full.tsv
- Network Files/Metabolites/
- Network Files/Metabolites/metabolitesFNP+MIBiG_2021-04-01.tsv
- Network Files/Networks/
- Network Files/Networks/mix_c0.30_pruned.network
- Network Files/Networks/mix_c0.40_pruned.network
- Network Files/Networks/mix_c0.50_pruned.network
- Network Files/Networks/PKSI_c0.30_pruned.network
- Network Files/Networks/PKSI_c0.40_pruned.network
- Network Files/Networks/PKSI_c0.50_pruned.network
- Network Files/Sub Network ID/
- Network Files/Sub Network ID/SubNetworks_BGC_guide_mix_0.30.tsv
- Network Files/Sub Network ID/SubNetworks_BGC_guide_mix_0.40.tsv
- Network Files/Sub Network ID/SubNetworks_BGC_guide_mix_0.50.tsv
- Network Files/Sub Network ID/SubNetworks_BGC_guide_PKSI_0.30.tsv
- Network Files/Sub Network ID/SubNetworks_BGC_guide_PKSI_0.40.tsv
- Network Files/Sub Network ID/SubNetworks_BGC_guide_PKSI_0.50.tsv
