# Supplementary material for: Secondary metabolite biosynthetic diversity in the fungal family Hypoxylaceae and Xylaria hypoxylon
Source: Stud Mycol. 2021 Aug 26;99:100118. doi: 10.1016/j.simyco.2021.100118 (PMC8403587; doi:10.1016/j.simyco.2021.100118)
Supplement: Multimedia component 2 [file mmc2.zip › Network Files/Characterized Set/FNPset_2021-04-06.tsv]

BGC	Characterized Set
FNP033	FNP
FNP037	FNP
FNP050	FNP
FNP051	FNP
FNP065	FNP
FNP068	FNP
FNP070	FNP
FNP073	FNP
FNP078	FNP
FNP079	FNP
FNP080	FNP
FNP082	FNP
FNP083	FNP
FNP085	FNP
FNP087	FNP
FNP088	FNP
FNP090	FNP
FNP091	FNP
FNP092	FNP
FNP093	FNP
FNP094	FNP
FNP095	FNP
FNP096	FNP
FNP097	FNP
FNP098	FNP
FNP099	FNP
FNP100	FNP
FNP101	FNP
FNP105	FNP
FNP106	FNP
FNP107	FNP
FNP108	FNP
FNP110	FNP
FNP111	FNP
FNP112	FNP
FNP117	FNP
FNP118	FNP
FNP119	FNP
