# Supplementary material for: Secondary metabolite biosynthetic diversity in the fungal family Hypoxylaceae and Xylaria hypoxylon
Source: Stud Mycol. 2021 Aug 26;99:100118. doi: 10.1016/j.simyco.2021.100118 (PMC8403587; doi:10.1016/j.simyco.2021.100118)
Supplement: Multimedia component 2 [file mmc2.zip › Network Files/Characterized Set/MIBiG2.0_set.tsv]

BGC	Characterized Set
BGC0000003.1	MIBiG 2.0
BGC0000004.1	MIBiG 2.0
BGC0000005.1	MIBiG 2.0
BGC0000006.1	MIBiG 2.0
BGC0000007.1	MIBiG 2.0
BGC0000008.1	MIBiG 2.0
BGC0000009.1	MIBiG 2.0
BGC0000010.1	MIBiG 2.0
BGC0000011.1	MIBiG 2.0
BGC0000012.1	MIBiG 2.0
BGC0000013.1	MIBiG 2.0
BGC0000022.1	MIBiG 2.0
BGC0000027.1	MIBiG 2.0
BGC0000030.1	MIBiG 2.0
BGC0000037.1	MIBiG 2.0
BGC0000039.1	MIBiG 2.0
BGC0000045.1	MIBiG 2.0
BGC0000046.1	MIBiG 2.0
BGC0000048.1	MIBiG 2.0
BGC0000057.1	MIBiG 2.0
BGC0000062.1	MIBiG 2.0
BGC0000063.1	MIBiG 2.0
BGC0000064.1	MIBiG 2.0
BGC0000070.1	MIBiG 2.0
BGC0000076.1	MIBiG 2.0
BGC0000077.1	MIBiG 2.0
BGC0000088.1	MIBiG 2.0
BGC0000098.1	MIBiG 2.0
BGC0000099.1	MIBiG 2.0
BGC0000101.1	MIBiG 2.0
BGC0000104.1	MIBiG 2.0
BGC0000107.1	MIBiG 2.0
BGC0000120.1	MIBiG 2.0
BGC0000121.1	MIBiG 2.0
BGC0000129.1	MIBiG 2.0
BGC0000134.1	MIBiG 2.0
BGC0000146.1	MIBiG 2.0
BGC0000152.1	MIBiG 2.0
BGC0000154.1	MIBiG 2.0
BGC0000156.1	MIBiG 2.0
BGC0000160.1	MIBiG 2.0
BGC0000161.1	MIBiG 2.0
BGC0000168.1	MIBiG 2.0
BGC0000170.1	MIBiG 2.0
BGC0000292.1	MIBiG 2.0
BGC0000293.1	MIBiG 2.0
BGC0000304.1	MIBiG 2.0
BGC0000307.1	MIBiG 2.0
BGC0000312.1	MIBiG 2.0
BGC0000313.1	MIBiG 2.0
BGC0000317.1	MIBiG 2.0
BGC0000321.1	MIBiG 2.0
BGC0000334.1	MIBiG 2.0
BGC0000337.1	MIBiG 2.0
BGC0000342.1	MIBiG 2.0
BGC0000348.1	MIBiG 2.0
BGC0000355.1	MIBiG 2.0
BGC0000356.1	MIBiG 2.0
BGC0000357.1	MIBiG 2.0
BGC0000361.1	MIBiG 2.0
BGC0000372.1	MIBiG 2.0
BGC0000404.1	MIBiG 2.0
BGC0000405.1	MIBiG 2.0
BGC0000420.1	MIBiG 2.0
BGC0000442.1	MIBiG 2.0
BGC0000627.1	MIBiG 2.0
BGC0000631.1	MIBiG 2.0
BGC0000667.1	MIBiG 2.0
BGC0000673.1	MIBiG 2.0
BGC0000676.1	MIBiG 2.0
BGC0000682.1	MIBiG 2.0
BGC0000684.1	MIBiG 2.0
BGC0000685.1	MIBiG 2.0
BGC0000686.1	MIBiG 2.0
BGC0000687.1	MIBiG 2.0
BGC0000688.1	MIBiG 2.0
BGC0000811.1	MIBiG 2.0
BGC0000812.1	MIBiG 2.0
BGC0000815.1	MIBiG 2.0
BGC0000816.1	MIBiG 2.0
BGC0000818.1	MIBiG 2.0
BGC0000819.1	MIBiG 2.0
BGC0000894.1	MIBiG 2.0
BGC0000900.1	MIBiG 2.0
BGC0000901.1	MIBiG 2.0
BGC0000930.1	MIBiG 2.0
BGC0000959.1	MIBiG 2.0
BGC0000968.1	MIBiG 2.0
BGC0000977.1	MIBiG 2.0
BGC0000983.1	MIBiG 2.0
BGC0000992.1	MIBiG 2.0
BGC0001026.1	MIBiG 2.0
BGC0001030.1	MIBiG 2.0
BGC0001035.1	MIBiG 2.0
BGC0001037.1	MIBiG 2.0
BGC0001044.1	MIBiG 2.0
BGC0001049.1	MIBiG 2.0
BGC0001057.1	MIBiG 2.0
BGC0001067.1	MIBiG 2.0
BGC0001068.1	MIBiG 2.0
BGC0001082.1	MIBiG 2.0
BGC0001084.1	MIBiG 2.0
BGC0001118.1	MIBiG 2.0
BGC0001122.1	MIBiG 2.0
BGC0001123.1	MIBiG 2.0
BGC0001124.1	MIBiG 2.0
BGC0001136.1	MIBiG 2.0
BGC0001141.1	MIBiG 2.0
BGC0001142.1	MIBiG 2.0
BGC0001143.1	MIBiG 2.0
BGC0001144.1	MIBiG 2.0
BGC0001166.1	MIBiG 2.0
BGC0001182.1	MIBiG 2.0
BGC0001187.1	MIBiG 2.0
BGC0001190.1	MIBiG 2.0
BGC0001205.1	MIBiG 2.0
BGC0001218.1	MIBiG 2.0
BGC0001219.1	MIBiG 2.0
BGC0001220.1	MIBiG 2.0
BGC0001238.1	MIBiG 2.0
BGC0001239.1	MIBiG 2.0
BGC0001240.1	MIBiG 2.0
BGC0001241.1	MIBiG 2.0
BGC0001242.1	MIBiG 2.0
BGC0001244.1	MIBiG 2.0
BGC0001245.1	MIBiG 2.0
BGC0001246.1	MIBiG 2.0
BGC0001248.1	MIBiG 2.0
BGC0001249.1	MIBiG 2.0
BGC0001250.1	MIBiG 2.0
BGC0001251.1	MIBiG 2.0
BGC0001252.1	MIBiG 2.0
BGC0001254.1	MIBiG 2.0
BGC0001255.1	MIBiG 2.0
BGC0001257.1	MIBiG 2.0
BGC0001258.1	MIBiG 2.0
BGC0001260.1	MIBiG 2.0
BGC0001261.1	MIBiG 2.0
BGC0001262.1	MIBiG 2.0
BGC0001264.1	MIBiG 2.0
BGC0001265.1	MIBiG 2.0
BGC0001266.1	MIBiG 2.0
BGC0001267.1	MIBiG 2.0
BGC0001268.1	MIBiG 2.0
BGC0001273.1	MIBiG 2.0
BGC0001275.1	MIBiG 2.0
BGC0001276.1	MIBiG 2.0
BGC0001277.1	MIBiG 2.0
BGC0001278.1	MIBiG 2.0
BGC0001280.1	MIBiG 2.0
BGC0001281.1	MIBiG 2.0
BGC0001284.1	MIBiG 2.0
BGC0001286.1	MIBiG 2.0
BGC0001290.1	MIBiG 2.0
BGC0001304.1	MIBiG 2.0
BGC0001305.1	MIBiG 2.0
BGC0001306.1	MIBiG 2.0
BGC0001338.1	MIBiG 2.0
BGC0001339.1	MIBiG 2.0
BGC0001340.1	MIBiG 2.0
BGC0001358.1	MIBiG 2.0
BGC0001360.1	MIBiG 2.0
BGC0001365.1	MIBiG 2.0
BGC0001371.1	MIBiG 2.0
BGC0001372.1	MIBiG 2.0
BGC0001373.1	MIBiG 2.0
BGC0001375.1	MIBiG 2.0
BGC0001390.1	MIBiG 2.0
BGC0001399.1	MIBiG 2.0
BGC0001400.1	MIBiG 2.0
BGC0001402.1	MIBiG 2.0
BGC0001403.1	MIBiG 2.0
BGC0001404.1	MIBiG 2.0
BGC0001405.1	MIBiG 2.0
BGC0001436.1	MIBiG 2.0
BGC0001445.1	MIBiG 2.0
BGC0001446.1	MIBiG 2.0
BGC0001449.1	MIBiG 2.0
BGC0001475.1	MIBiG 2.0
BGC0001481.1	MIBiG 2.0
BGC0001489.1	MIBiG 2.0
BGC0001508.1	MIBiG 2.0
BGC0001515.1	MIBiG 2.0
BGC0001516.1	MIBiG 2.0
BGC0001517.1	MIBiG 2.0
BGC0001518.1	MIBiG 2.0
BGC0001527.1	MIBiG 2.0
BGC0001528.1	MIBiG 2.0
BGC0001541.1	MIBiG 2.0
BGC0001542.1	MIBiG 2.0
BGC0001544.1	MIBiG 2.0
BGC0001545.1	MIBiG 2.0
BGC0001547.1	MIBiG 2.0
BGC0001557.1	MIBiG 2.0
BGC0001563.1	MIBiG 2.0
BGC0001565.1	MIBiG 2.0
BGC0001571.1	MIBiG 2.0
BGC0001573.1	MIBiG 2.0
BGC0001578.1	MIBiG 2.0
BGC0001583.1	MIBiG 2.0
BGC0001585.1	MIBiG 2.0
BGC0001600.1	MIBiG 2.0
BGC0001604.1	MIBiG 2.0
BGC0001606.1	MIBiG 2.0
BGC0001609.1	MIBiG 2.0
BGC0001616.1	MIBiG 2.0
BGC0001617.1	MIBiG 2.0
BGC0001621.1	MIBiG 2.0
BGC0001624.1	MIBiG 2.0
BGC0001626.1	MIBiG 2.0
BGC0001636.1	MIBiG 2.0
BGC0001642.1	MIBiG 2.0
BGC0001659.1	MIBiG 2.0
BGC0001668.1	MIBiG 2.0
BGC0001677.1	MIBiG 2.0
BGC0001679.1	MIBiG 2.0
BGC0001697.1	MIBiG 2.0
BGC0001699.1	MIBiG 2.0
BGC0001706.1	MIBiG 2.0
BGC0001708.1	MIBiG 2.0
BGC0001712.1	MIBiG 2.0
BGC0001717.1	MIBiG 2.0
BGC0001718.1	MIBiG 2.0
BGC0001720.1	MIBiG 2.0
BGC0001722.1	MIBiG 2.0
BGC0001724.1	MIBiG 2.0
BGC0001729.1	MIBiG 2.0
BGC0001738.1	MIBiG 2.0
BGC0001741.1	MIBiG 2.0
BGC0001749.1	MIBiG 2.0
BGC0001768.1	MIBiG 2.0
BGC0001775.1	MIBiG 2.0
BGC0001776.1	MIBiG 2.0
BGC0001777.1	MIBiG 2.0
BGC0001793.1	MIBiG 2.0
BGC0001794.1	MIBiG 2.0
BGC0001811.1	MIBiG 2.0
BGC0001816.1	MIBiG 2.0
BGC0001820.1	MIBiG 2.0
BGC0001827.1	MIBiG 2.0
BGC0001839.1	MIBiG 2.0
BGC0001854.1	MIBiG 2.0
BGC0001857.1	MIBiG 2.0
BGC0001858.1	MIBiG 2.0
BGC0001865.1	MIBiG 2.0
BGC0001866.1	MIBiG 2.0
BGC0001874.1	MIBiG 2.0
BGC0001881.1	MIBiG 2.0
BGC0001882.1	MIBiG 2.0
BGC0001886.1	MIBiG 2.0
BGC0001888.1	MIBiG 2.0
BGC0001892.1	MIBiG 2.0
BGC0001893.1	MIBiG 2.0
BGC0001899.1	MIBiG 2.0
BGC0001901.1	MIBiG 2.0
BGC0001906.1	MIBiG 2.0
BGC0001907.1	MIBiG 2.0
BGC0001909.1	MIBiG 2.0
BGC0001913.1	MIBiG 2.0
BGC0001915.1	MIBiG 2.0
BGC0001923.1	MIBiG 2.0
BGC0001924.1	MIBiG 2.0
BGC0001926.1	MIBiG 2.0
BGC0001936.1	MIBiG 2.0
BGC0001954.1	MIBiG 2.0
BGC0001966.1	MIBiG 2.0
BGC0001969.1	MIBiG 2.0
BGC0001976.1	MIBiG 2.0
BGC0001977.1	MIBiG 2.0
BGC0001978.1	MIBiG 2.0
BGC0001982.1	MIBiG 2.0
BGC0001988.1	MIBiG 2.0
BGC0001989.1	MIBiG 2.0
BGC0001990.1	MIBiG 2.0
BGC0001995.1	MIBiG 2.0
BGC0001996.1	MIBiG 2.0
BGC0001998.1	MIBiG 2.0
BGC0002030.1	MIBiG 2.0
BGC0002035.1	MIBiG 2.0
