# Supplementary material for: Secondary metabolite biosynthetic diversity in the fungal family Hypoxylaceae and Xylaria hypoxylon
Source: Stud Mycol. 2021 Aug 26;99:100118. doi: 10.1016/j.simyco.2021.100118 (PMC8403587; doi:10.1016/j.simyco.2021.100118)
Supplement: Multimedia component 2 [file mmc2.zip › Network Files/Core Biosynthetic Protein content/FNP_2021-04-06.metadata.BGCs.tsv]

BGC	antiSMASH products	Core Biosynthetic Protein content	Core Biosynthetic Protein IDs	Core Biosynthetic Protein Identifiers	Metabolites
FNP033		NRPS, NRPS-like	XP_011315630.1, XP_011315631.1	FNP033~L0+CDS9, FNP033~L0+CDS10
FNP037		Diterpene_synthase	BCI98771.1	FNP037~L0+CDS3
FNP050		nrPKS	QEN17973.1	FNP050~L0+CDS1
FNP051		nrPKS, rPKS	KFH44362.1, KFH44396.1	FNP051~L0+CDS7, FNP051~L0+CDS8
FNP065		rPKS	XP_965600.1	FNP065~L0+CDS9
FNP068		rPKS	OSS48297.1	FNP068~L0+CDS1
FNP070		rPKS, NRPS	XP_020054826.1, XP_020054837.1	FNP070~L0+CDS1, FNP070~L0+CDS12
FNP073		DMATS, NRPS	QIQ51364.1, QIQ51365.1	FNP073~L0+CDS3, FNP073~L0+CDS4
FNP078		rPKS	ART89046.1	FNP078~L0+CDS1
FNP079		rPKS	QNJ99675.1	FNP079~L0+CDS1
FNP080		rPKS	XP_659388.1	FNP080~L0+CDS1
FNP082		PKS-NRPS_hybrid	QOG08944.1	FNP082~L0+CDS4
FNP083		PKS-NRPS_hybrid	XP_001790998.1	FNP083~L0+CDS3
FNP085		rPKS, nrPKS	OPB37944.1, OPB37950.1	FNP085~L0+CDS3, FNP085~L0+CDS9
FNP087		NRPS	KIA75458.1	FNP087~L0+CDS6
FNP088		NRPS-like, rPKS	KIA75587.1, KIA75596.1	FNP088~L0+CDS1, FNP088~L0+CDS10
FNP090		PKS-NRPS_hybrid	FAA01291.1	FNP090~L0+CDS1
FNP091		rPKS	OAG05545.1	FNP091~L0+CDS5
FNP092		NRPS-like, nrPKS	ESK96610.1, ESK96613.1	FNP092~L0+CDS3, FNP092~L0+CDS6
FNP093		rPKS	EIN09536.1	FNP093~L0+CDS3
FNP094		rPKS	KIJ60886.1	FNP094~L0+CDS8
FNP095		nrPKS	ERF77221.1	FNP095~L0+CDS4
FNP096		UbiA-type_terpene	EHK18383.1	FNP096~L0+CDS2
FNP097		UbiA-type_terpene	CCD48294.1	FNP097~L0+CDS4
FNP098		UbiA-type_terpene	KAA1470692.1	FNP098~L0+CDS1
FNP099		Sesquiterpene_synthase	XP_007305993.1	FNP099~L0+CDS1
FNP100		Diterpene_synthase	XP_007383173.1	FNP100~L0+CDS1
FNP101		Diterpene_synthase	XP_007315031.1	FNP101~L0+CDS1
FNP105		NRPS-like, Sesquiterpene_synthase	XP_020056253.1, XP_020056254.1	FNP105~L0+CDS2, FNP105~L0+CDS3
FNP106		NRPS, DMATS	XP_020052773.1, XP_020052775.1	FNP106~L0+CDS1, FNP106~L0+CDS3
FNP107		rPKS	GAA85575.1	FNP107~L0+CDS1
FNP108		rPKS	KZL86691.1	FNP108~L0+CDS3
FNP110		rPKS	XP_020053918.1	FNP110~L0+CDS1
FNP111		PKS-NRPS_hybrid	QPC57090.1	FNP111~L0+CDS3
FNP112		NRPS, NRPS-like		FNP112~L0+CDS1, FNP112~L0+CDS2
FNP117		nrPKS		FNP117~L0+CDS2
FNP118		NRPS, NRPS, DMATS, NRPS, NRPS	CCE30225.1, CCE30226.1, CCE30228.1, CCE30235.1, CCE30237.1	FNP118~L0+CDS1, FNP118~L0+CDS2, FNP118~L0+CDS4, FNP118~L0+CDS11, FNP118~L0+CDS13
FNP119		rPKS	EHK18438.1	FNP119~L0+CDS12
