# Supplementary material for: Secondary metabolite biosynthetic diversity in the fungal family Hypoxylaceae and Xylaria hypoxylon
Source: Stud Mycol. 2021 Aug 26;99:100118. doi: 10.1016/j.simyco.2021.100118 (PMC8403587; doi:10.1016/j.simyco.2021.100118)
Supplement: Multimedia component 2 [file mmc2.zip › Network Files/Core Biosynthetic Protein content/Metadata.BGCs.tsv]

BGC	antiSMASH products	Core Biosynthetic Protein content	Core Biosynthetic Protein IDs	Core Biosynthetic Protein Identifiers	Metabolites
AT.BGC.1
AT.BGC.10		NRPS-like		AT.BGC.10~L0+CDS6
AT.BGC.11		NRPS-like, DMATS		AT.BGC.11~L0+CDS1, AT.BGC.11~L0+CDS4
AT.BGC.12		NRPS-like, NRPS-like		AT.BGC.12~L0+CDS3, AT.BGC.12~L0+CDS4
AT.BGC.13		nrPKS		AT.BGC.13~L0+CDS4
AT.BGC.14		nrPKS		AT.BGC.14~L0+CDS3
AT.BGC.15		nrPKS		AT.BGC.15~L0+CDS4
AT.BGC.16		nrPKS		AT.BGC.16~L0+CDS4
AT.BGC.17		nrPKS		AT.BGC.17~L0+CDS6
AT.BGC.18		nrPKS		AT.BGC.18~L0+CDS8
AT.BGC.19		other_PKS		AT.BGC.19~L0+CDS3
AT.BGC.2		Meroterpenoid_synthase, DMATS, nrPKS		AT.BGC.2~L0+CDS5, AT.BGC.2~L0+CDS9, AT.BGC.2~L0+CDS11
AT.BGC.20		rPKS		AT.BGC.20~L0+CDS4
AT.BGC.21		rPKS		AT.BGC.21~L0+CDS3
AT.BGC.22		rPKS, NRPS-like		AT.BGC.22~L0+CDS1, AT.BGC.22~L0+CDS4
AT.BGC.23		rPKS		AT.BGC.23~L0+CDS6
AT.BGC.24		rPKS		AT.BGC.24~L0+CDS1
AT.BGC.25		rPKS		AT.BGC.25~L0+CDS7
AT.BGC.26		rPKS		AT.BGC.26~L0+CDS3
AT.BGC.27		rPKS		AT.BGC.27~L0+CDS7
AT.BGC.28		rPKS		AT.BGC.28~L0+CDS7
AT.BGC.29		rPKS		AT.BGC.29~L0+CDS1
AT.BGC.3		NRPS		AT.BGC.3~L0+CDS3
AT.BGC.30		rPKS, Sesquiterpene_synthase		AT.BGC.30~L0+CDS1, AT.BGC.30~L0+CDS11
AT.BGC.31		rPKS		AT.BGC.31~L0+CDS1
AT.BGC.32		rPKS		AT.BGC.32~L0+CDS5
AT.BGC.33		rPKS		AT.BGC.33~L0+CDS6
AT.BGC.34		rPKS		AT.BGC.34~L0+CDS1
AT.BGC.35		rPKS		AT.BGC.35~L0+CDS7
AT.BGC.36		rPKS		AT.BGC.36~L0+CDS3
AT.BGC.37		rPKS		AT.BGC.37~L0+CDS2
AT.BGC.38		rPKS		AT.BGC.38~L0+CDS5
AT.BGC.39		rPKS		AT.BGC.39~L0+CDS1
AT.BGC.4		NRPS, DMATS, NRPS		AT.BGC.4~L0+CDS1, AT.BGC.4~L0+CDS5, AT.BGC.4~L0+CDS11
AT.BGC.40		rPKS		AT.BGC.40~L0+CDS6
AT.BGC.41		other_PKS		AT.BGC.41~L0+CDS5
AT.BGC.42		other_PKS		AT.BGC.42~L0+CDS5
AT.BGC.43		Sesquiterpene_synthase		AT.BGC.43~L0+CDS4
AT.BGC.44		Sesquiterpene_synthase		AT.BGC.44~L0+CDS1
AT.BGC.45		Sesquiterpene_synthase		AT.BGC.45~L0+CDS1
AT.BGC.46		Sesquiterpene_synthase		AT.BGC.46~L0+CDS1
AT.BGC.47		Sesquiterpene_synthase		AT.BGC.47~L0+CDS8
AT.BGC.48		Sesquiterpene_synthase		AT.BGC.48~L0+CDS1
AT.BGC.49		Sesquiterpene_synthase		AT.BGC.49~L0+CDS1
AT.BGC.5		NRPS, NRPS, NRPS-like		AT.BGC.5~L0+CDS4, AT.BGC.5~L0+CDS5, AT.BGC.5~L0+CDS9
AT.BGC.50		Sesquiterpene_synthase		AT.BGC.50~L0+CDS1
AT.BGC.51		Sesquiterpene_synthase		AT.BGC.51~L0+CDS1
AT.BGC.52		Sesquiterpene_synthase		AT.BGC.52~L0+CDS2
AT.BGC.53		Sesquiterpene_synthase		AT.BGC.53~L0+CDS1
AT.BGC.54		Sesquiterpene_synthase		AT.BGC.54~L0+CDS2
AT.BGC.55		Diterpene_synthase		AT.BGC.55~L0+CDS3
AT.BGC.56		Diterpene_synthase		AT.BGC.56~L0+CDS13
AT.BGC.57		Diterpene_synthase		AT.BGC.57~L0+CDS9
AT.BGC.58		NRPS-like		AT.BGC.58~L0+CDS4
AT.BGC.6		NRPS		AT.BGC.6~L0+CDS1
AT.BGC.7		NRPS		AT.BGC.7~L0+CDS1
AT.BGC.8		NRPS, NRPS		AT.BGC.8~L0+CDS1, AT.BGC.8~L0+CDS2
AT.BGC.9		NRPS-like		AT.BGC.9~L0+CDS2
DC.BGC.1
DC.BGC.10		UbiA-type_terpene, NRPS-like		DC.BGC.10~L0+CDS2, DC.BGC.10~L0+CDS7
DC.BGC.11		nrPKS		DC.BGC.11~L0+CDS4
DC.BGC.12		nrPKS		DC.BGC.12~L0+CDS3
DC.BGC.13		nrPKS		DC.BGC.13~L0+CDS5
DC.BGC.14		nrPKS		DC.BGC.14~L0+CDS1
DC.BGC.15		nrPKS		DC.BGC.15~L0+CDS8
DC.BGC.16		rPKS		DC.BGC.16~L0+CDS6
DC.BGC.17		rPKS		DC.BGC.17~L0+CDS1
DC.BGC.18		rPKS		DC.BGC.18~L0+CDS2
DC.BGC.19		rPKS		DC.BGC.19~L0+CDS5
DC.BGC.2		NRPS		DC.BGC.2~L0+CDS3
DC.BGC.20		rPKS		DC.BGC.20~L0+CDS3
DC.BGC.21		rPKS		DC.BGC.21~L0+CDS1
DC.BGC.22		rPKS		DC.BGC.22~L0+CDS1
DC.BGC.23		rPKS		DC.BGC.23~L0+CDS1
DC.BGC.24		rPKS		DC.BGC.24~L0+CDS1
DC.BGC.25		rPKS		DC.BGC.25~L0+CDS3
DC.BGC.26		rPKS		DC.BGC.26~L0+CDS1
DC.BGC.27		rPKS		DC.BGC.27~L0+CDS1
DC.BGC.28		rPKS		DC.BGC.28~L0+CDS2
DC.BGC.29		rPKS		DC.BGC.29~L0+CDS1
DC.BGC.3		NRPS		DC.BGC.3~L0+CDS7
DC.BGC.30		rPKS		DC.BGC.30~L0+CDS2
DC.BGC.31		rPKS		DC.BGC.31~L0+CDS7
DC.BGC.32		rPKS		DC.BGC.32~L0+CDS3
DC.BGC.33		rPKS		DC.BGC.33~L0+CDS5
DC.BGC.34		PKS-NRPS_hybrid		DC.BGC.34~L0+CDS4
DC.BGC.35		DMATS		DC.BGC.35~L0+CDS6
DC.BGC.36		Sesquiterpene_synthase		DC.BGC.36~L0+CDS1
DC.BGC.37		Sesquiterpene_synthase		DC.BGC.37~L0+CDS1
DC.BGC.38		Sesquiterpene_synthase		DC.BGC.38~L0+CDS1
DC.BGC.39		Sesquiterpene_synthase		DC.BGC.39~L0+CDS1
DC.BGC.4		NRPS		DC.BGC.4~L0+CDS1
DC.BGC.40		Sesquiterpene_synthase		DC.BGC.40~L0+CDS1
DC.BGC.41		Sesquiterpene_synthase		DC.BGC.41~L0+CDS1
DC.BGC.42		Sesquiterpene_synthase		DC.BGC.42~L0+CDS1
DC.BGC.43		Sesquiterpene_synthase		DC.BGC.43~L0+CDS2
DC.BGC.44		Diterpene_synthase		DC.BGC.44~L0+CDS2
DC.BGC.45		Diterpene_synthase		DC.BGC.45~L0+CDS1
DC.BGC.46		Diterpene_synthase		DC.BGC.46~L0+CDS1
DC.BGC.47		NRPS-like		DC.BGC.47~L0+CDS1
DC.BGC.5		NRPS		DC.BGC.5~L0+CDS2
DC.BGC.6		NRPS		DC.BGC.6~L0+CDS1
DC.BGC.7		NRPS-like		DC.BGC.7~L0+CDS11
DC.BGC.8		NRPS-like, DMATS		DC.BGC.8~L0+CDS1, DC.BGC.8~L0+CDS4
DC.BGC.9		NRPS-like		DC.BGC.9~L0+CDS1
EL.BGC.1		DMATS		EL.BGC.1~L0+CDS4
EL.BGC.10		NRPS-like, DMATS		EL.BGC.10~L0+CDS1, EL.BGC.10~L0+CDS4
EL.BGC.11		NRPS-like		EL.BGC.11~L0+CDS2
EL.BGC.12		UbiA-type_terpene, NRPS-like		EL.BGC.12~L0+CDS4, EL.BGC.12~L0+CDS9
EL.BGC.13		NRPS-like		EL.BGC.13~L0+CDS2
EL.BGC.14		rPKS, rPKS		EL.BGC.14~L0+CDS7, EL.BGC.14~L0+CDS9
EL.BGC.15		rPKS		EL.BGC.15~L0+CDS2
EL.BGC.16		rPKS		EL.BGC.16~L0+CDS1
EL.BGC.17		rPKS		EL.BGC.17~L0+CDS2
EL.BGC.18		other_PKS, rPKS		EL.BGC.18~L0+CDS2, EL.BGC.18~L0+CDS3
EL.BGC.19		rPKS		EL.BGC.19~L0+CDS4
EL.BGC.2
EL.BGC.20		rPKS		EL.BGC.20~L0+CDS1
EL.BGC.21		rPKS		EL.BGC.21~L0+CDS5
EL.BGC.22		rPKS		EL.BGC.22~L0+CDS8
EL.BGC.23		rPKS		EL.BGC.23~L0+CDS2
EL.BGC.24		rPKS		EL.BGC.24~L0+CDS1
EL.BGC.25		rPKS		EL.BGC.25~L0+CDS7
EL.BGC.26		rPKS		EL.BGC.26~L0+CDS3
EL.BGC.27		rPKS		EL.BGC.27~L0+CDS1
EL.BGC.28		rPKS		EL.BGC.28~L0+CDS1
EL.BGC.29		nrPKS		EL.BGC.29~L0+CDS4
EL.BGC.3		NRPS, NRPS-like		EL.BGC.3~L0+CDS10, EL.BGC.3~L0+CDS11
EL.BGC.30		rPKS		EL.BGC.30~L0+CDS4
EL.BGC.31		rPKS		EL.BGC.31~L0+CDS3
EL.BGC.32		nrPKS		EL.BGC.32~L0+CDS5
EL.BGC.33		rPKS		EL.BGC.33~L0+CDS2
EL.BGC.34		nrPKS		EL.BGC.34~L0+CDS4
EL.BGC.35		rPKS		EL.BGC.35~L0+CDS3
EL.BGC.36		rPKS		EL.BGC.36~L0+CDS2
EL.BGC.37		rPKS		EL.BGC.37~L0+CDS10
EL.BGC.38		nrPKS		EL.BGC.38~L0+CDS8
EL.BGC.39		rPKS		EL.BGC.39~L0+CDS2
EL.BGC.4		NRPS		EL.BGC.4~L0+CDS10
EL.BGC.40		rPKS		EL.BGC.40~L0+CDS2
EL.BGC.41		rPKS		EL.BGC.41~L0+CDS1
EL.BGC.42		rPKS		EL.BGC.42~L0+CDS4
EL.BGC.43		rPKS		EL.BGC.43~L0+CDS1
EL.BGC.44		PKS-NRPS_hybrid		EL.BGC.44~L0+CDS6
EL.BGC.45
EL.BGC.46		Sesquiterpene_synthase		EL.BGC.46~L0+CDS1
EL.BGC.47		Sesquiterpene_synthase		EL.BGC.47~L0+CDS1
EL.BGC.48		Sesquiterpene_synthase		EL.BGC.48~L0+CDS6
EL.BGC.49		Sesquiterpene_synthase		EL.BGC.49~L0+CDS1
EL.BGC.5		NRPS		EL.BGC.5~L0+CDS1
EL.BGC.50		Sesquiterpene_synthase		EL.BGC.50~L0+CDS1
EL.BGC.51		Sesquiterpene_synthase		EL.BGC.51~L0+CDS1
EL.BGC.52		Sesquiterpene_synthase		EL.BGC.52~L0+CDS1
EL.BGC.53		Sesquiterpene_synthase		EL.BGC.53~L0+CDS2
EL.BGC.54
EL.BGC.6		NRPS-like, NRPS		EL.BGC.6~L0+CDS5, EL.BGC.6~L0+CDS10
EL.BGC.7		NRPS		EL.BGC.7~L0+CDS1
EL.BGC.8		NRPS		EL.BGC.8~L0+CDS2
EL.BGC.9		NRPS-like		EL.BGC.9~L0+CDS1
HF.BGC.1
HF.BGC.10		nrPKS		HF.BGC.10~L0+CDS4
HF.BGC.11		nrPKS		HF.BGC.11~L0+CDS7
HF.BGC.12		nrPKS		HF.BGC.12~L0+CDS2
HF.BGC.13		rPKS		HF.BGC.13~L0+CDS2
HF.BGC.14		rPKS		HF.BGC.14~L0+CDS5
HF.BGC.15		rPKS, rPKS		HF.BGC.15~L0+CDS9, HF.BGC.15~L0+CDS12
HF.BGC.16		rPKS		HF.BGC.16~L0+CDS2
HF.BGC.17		rPKS		HF.BGC.17~L0+CDS8
HF.BGC.18		rPKS, Diterpene_synthase		HF.BGC.18~L0+CDS2, HF.BGC.18~L0+CDS5
HF.BGC.19		rPKS		HF.BGC.19~L0+CDS6
HF.BGC.2		DMATS, rPKS		HF.BGC.2~L0+CDS3, HF.BGC.2~L0+CDS12
HF.BGC.20		rPKS		HF.BGC.20~L0+CDS2
HF.BGC.21		rPKS		HF.BGC.21~L0+CDS2
HF.BGC.22		rPKS		HF.BGC.22~L0+CDS2
HF.BGC.23		rPKS		HF.BGC.23~L0+CDS5
HF.BGC.24		rPKS		HF.BGC.24~L0+CDS3
HF.BGC.25		rPKS		HF.BGC.25~L0+CDS2
HF.BGC.26		rPKS		HF.BGC.26~L0+CDS1
HF.BGC.27		rPKS		HF.BGC.27~L0+CDS1
HF.BGC.28		rPKS		HF.BGC.28~L0+CDS1
HF.BGC.29		rPKS		HF.BGC.29~L0+CDS4
HF.BGC.3		NRPS		HF.BGC.3~L0+CDS2
HF.BGC.30		PKS-NRPS_hybrid		HF.BGC.30~L0+CDS4
HF.BGC.31		PKS-NRPS_hybrid		HF.BGC.31~L0+CDS7
HF.BGC.32		Sesquiterpene_synthase		HF.BGC.32~L0+CDS1
HF.BGC.33		Sesquiterpene_synthase		HF.BGC.33~L0+CDS3
HF.BGC.34		Sesquiterpene_synthase		HF.BGC.34~L0+CDS1
HF.BGC.35		Sesquiterpene_synthase		HF.BGC.35~L0+CDS8
HF.BGC.36		Sesquiterpene_synthase		HF.BGC.36~L0+CDS1
HF.BGC.37		Sesquiterpene_synthase		HF.BGC.37~L0+CDS2
HF.BGC.38		Sesquiterpene_synthase		HF.BGC.38~L0+CDS2
HF.BGC.39		Sesquiterpene_synthase		HF.BGC.39~L0+CDS1
HF.BGC.4		NRPS		HF.BGC.4~L0+CDS2
HF.BGC.40		Sesquiterpene_synthase		HF.BGC.40~L0+CDS2
HF.BGC.41		Sesquiterpene_synthase		HF.BGC.41~L0+CDS1
HF.BGC.42		NRPS-like		HF.BGC.42~L0+CDS6
HF.BGC.5		NRPS		HF.BGC.5~L0+CDS2
HF.BGC.6		nrPKS		HF.BGC.6~L0+CDS2
HF.BGC.7		nrPKS		HF.BGC.7~L0+CDS8
HF.BGC.8		rPKS, nrPKS		HF.BGC.8~L0+CDS4, HF.BGC.8~L0+CDS9
HF.BGC.9		nrPKS		HF.BGC.9~L0+CDS6
HL.BGC.1
HL.BGC.10		rPKS		HL.BGC.10~L0+CDS1
HL.BGC.11		rPKS		HL.BGC.11~L0+CDS2
HL.BGC.12		rPKS		HL.BGC.12~L0+CDS1
HL.BGC.13		rPKS		HL.BGC.13~L0+CDS1
HL.BGC.14		rPKS		HL.BGC.14~L0+CDS3
HL.BGC.15		rPKS		HL.BGC.15~L0+CDS1
HL.BGC.16		rPKS		HL.BGC.16~L0+CDS1
HL.BGC.17		rPKS		HL.BGC.17~L0+CDS5
HL.BGC.18		rPKS		HL.BGC.18~L0+CDS2
HL.BGC.19		rPKS		HL.BGC.19~L0+CDS3
HL.BGC.2		NRPS		HL.BGC.2~L0+CDS1
HL.BGC.20		PKS-NRPS_hybrid		HL.BGC.20~L0+CDS5
HL.BGC.21		Sesquiterpene_synthase		HL.BGC.21~L0+CDS1
HL.BGC.22		Sesquiterpene_synthase		HL.BGC.22~L0+CDS1
HL.BGC.23		Sesquiterpene_synthase		HL.BGC.23~L0+CDS1
HL.BGC.24		NRPS-like		HL.BGC.24~L0+CDS1
HL.BGC.3		NRPS		HL.BGC.3~L0+CDS2
HL.BGC.4		NRPS		HL.BGC.4~L0+CDS1
HL.BGC.5		NRPS		HL.BGC.5~L0+CDS1
HL.BGC.6		nrPKS		HL.BGC.6~L0+CDS6
HL.BGC.7		nrPKS		HL.BGC.7~L0+CDS6
HL.BGC.8		nrPKS		HL.BGC.8~L0+CDS5
HL.BGC.9		rPKS, NRPS-like		HL.BGC.9~L0+CDS2, HL.BGC.9~L0+CDS8
HM.BGC.1		DMATS		HM.BGC.1~L0+CDS4
HM.BGC.10		NRPS-like		HM.BGC.10~L0+CDS5
HM.BGC.11		NRPS-like, NRPS-like		HM.BGC.11~L0+CDS1, HM.BGC.11~L0+CDS4
HM.BGC.12		NRPS-like		HM.BGC.12~L0+CDS6
HM.BGC.13		rPKS, nrPKS		HM.BGC.13~L0+CDS4, HM.BGC.13~L0+CDS14
HM.BGC.14		nrPKS		HM.BGC.14~L0+CDS9
HM.BGC.15		nrPKS		HM.BGC.15~L0+CDS4
HM.BGC.16		nrPKS		HM.BGC.16~L0+CDS3
HM.BGC.17		nrPKS		HM.BGC.17~L0+CDS2
HM.BGC.18		nrPKS, rPKS		HM.BGC.18~L0+CDS3, HM.BGC.18~L0+CDS7
HM.BGC.19		rPKS, other_PKS		HM.BGC.19~L0+CDS6, HM.BGC.19~L0+CDS7
HM.BGC.2
HM.BGC.20		rPKS		HM.BGC.20~L0+CDS1
HM.BGC.21		rPKS		HM.BGC.21~L0+CDS2
HM.BGC.22		rPKS, nrPKS		HM.BGC.22~L0+CDS2, HM.BGC.22~L0+CDS4
HM.BGC.23		rPKS		HM.BGC.23~L0+CDS2
HM.BGC.24		rPKS		HM.BGC.24~L0+CDS1
HM.BGC.25		NRPS-like, UbiA-type_terpene, rPKS		HM.BGC.25~L0+CDS1, HM.BGC.25~L0+CDS4, HM.BGC.25~L0+CDS7
HM.BGC.26		rPKS, rPKS		HM.BGC.26~L0+CDS3, HM.BGC.26~L0+CDS15
HM.BGC.27		rPKS		HM.BGC.27~L0+CDS2
HM.BGC.28		rPKS		HM.BGC.28~L0+CDS1
HM.BGC.29		rPKS		HM.BGC.29~L0+CDS3
HM.BGC.3
HM.BGC.30		rPKS		HM.BGC.30~L0+CDS5
HM.BGC.31		rPKS, rPKS		HM.BGC.31~L0+CDS1, HM.BGC.31~L0+CDS5
HM.BGC.32		rPKS		HM.BGC.32~L0+CDS10
HM.BGC.33		rPKS		HM.BGC.33~L0+CDS1
HM.BGC.34		rPKS		HM.BGC.34~L0+CDS6
HM.BGC.35		rPKS		HM.BGC.35~L0+CDS1
HM.BGC.36		rPKS		HM.BGC.36~L0+CDS5
HM.BGC.37		rPKS, rPKS		HM.BGC.37~L0+CDS3, HM.BGC.37~L0+CDS8
HM.BGC.38		rPKS		HM.BGC.38~L0+CDS1
HM.BGC.39		rPKS		HM.BGC.39~L0+CDS1
HM.BGC.4		DMATS, NRPS		HM.BGC.4~L0+CDS5, HM.BGC.4~L0+CDS6
HM.BGC.40		rPKS		HM.BGC.40~L0+CDS4
HM.BGC.41		rPKS		HM.BGC.41~L0+CDS1
HM.BGC.42		rPKS		HM.BGC.42~L0+CDS7
HM.BGC.43		rPKS		HM.BGC.43~L0+CDS1
HM.BGC.44		nrPKS		HM.BGC.44~L0+CDS7
HM.BGC.45		rPKS		HM.BGC.45~L0+CDS5
HM.BGC.46		rPKS		HM.BGC.46~L0+CDS6
HM.BGC.47		rPKS		HM.BGC.47~L0+CDS2
HM.BGC.48		rPKS		HM.BGC.48~L0+CDS2
HM.BGC.49		rPKS		HM.BGC.49~L0+CDS5
HM.BGC.5		NRPS		HM.BGC.5~L0+CDS1
HM.BGC.50		other_PKS		HM.BGC.50~L0+CDS2
HM.BGC.51		PKS-NRPS_hybrid		HM.BGC.51~L0+CDS4
HM.BGC.52		Terpene_other		HM.BGC.52~L0+CDS1
HM.BGC.53		Sesquiterpene_synthase		HM.BGC.53~L0+CDS4
HM.BGC.54		Sesquiterpene_synthase		HM.BGC.54~L0+CDS2
HM.BGC.55		Sesquiterpene_synthase		HM.BGC.55~L0+CDS1
HM.BGC.56		Sesquiterpene_synthase		HM.BGC.56~L0+CDS1
HM.BGC.57		Sesquiterpene_synthase		HM.BGC.57~L0+CDS1
HM.BGC.58		Sesquiterpene_synthase		HM.BGC.58~L0+CDS1
HM.BGC.59		Sesquiterpene_synthase		HM.BGC.59~L0+CDS3
HM.BGC.6		NRPS		HM.BGC.6~L0+CDS2
HM.BGC.60		Sesquiterpene_synthase		HM.BGC.60~L0+CDS1
HM.BGC.61		Sesquiterpene_synthase		HM.BGC.61~L0+CDS4
HM.BGC.62		Sesquiterpene_synthase		HM.BGC.62~L0+CDS1
HM.BGC.63		NRPS-like		HM.BGC.63~L0+CDS5
HM.BGC.7		NRPS		HM.BGC.7~L0+CDS2
HM.BGC.8		NRPS		HM.BGC.8~L0+CDS18
HM.BGC.9		NRPS-like		HM.BGC.9~L0+CDS4
HP.BGC.1
HP.BGC.10		NRPS-like		HP.BGC.10~L0+CDS9
HP.BGC.11		NRPS-like, DMATS		HP.BGC.11~L0+CDS2, HP.BGC.11~L0+CDS5
HP.BGC.12		nrPKS		HP.BGC.12~L0+CDS8
HP.BGC.13		rPKS, nrPKS		HP.BGC.13~L0+CDS4, HP.BGC.13~L0+CDS10
HP.BGC.14		nrPKS, rPKS		HP.BGC.14~L0+CDS1, HP.BGC.14~L0+CDS11
HP.BGC.15		NRPS-like, nrPKS		HP.BGC.15~L0+CDS8, HP.BGC.15~L0+CDS11
HP.BGC.16		nrPKS		HP.BGC.16~L0+CDS7
HP.BGC.17		nrPKS		HP.BGC.17~L0+CDS4
HP.BGC.18		nrPKS		HP.BGC.18~L0+CDS2
HP.BGC.19		nrPKS		HP.BGC.19~L0+CDS8
HP.BGC.2		Meroterpenoid_synthase, DMATS, nrPKS		HP.BGC.2~L0+CDS5, HP.BGC.2~L0+CDS11, HP.BGC.2~L0+CDS13
HP.BGC.20		nrPKS, rPKS		HP.BGC.20~L0+CDS4, HP.BGC.20~L0+CDS12
HP.BGC.21		nrPKS		HP.BGC.21~L0+CDS12
HP.BGC.22		rPKS		HP.BGC.22~L0+CDS16
HP.BGC.23		rPKS		HP.BGC.23~L0+CDS10
HP.BGC.24		rPKS		HP.BGC.24~L0+CDS7
HP.BGC.25		NRPS-like, rPKS		HP.BGC.25~L0+CDS3, HP.BGC.25~L0+CDS5
HP.BGC.26		rPKS		HP.BGC.26~L0+CDS5
HP.BGC.27		rPKS		HP.BGC.27~L0+CDS2
HP.BGC.28		rPKS		HP.BGC.28~L0+CDS11
HP.BGC.29		rPKS		HP.BGC.29~L0+CDS2
HP.BGC.3		Meroterpenoid_synthase, DMATS, DMATS		HP.BGC.3~L0+CDS5, HP.BGC.3~L0+CDS10, HP.BGC.3~L0+CDS11
HP.BGC.30		rPKS		HP.BGC.30~L0+CDS4
HP.BGC.31		rPKS		HP.BGC.31~L0+CDS7
HP.BGC.32		rPKS		HP.BGC.32~L0+CDS4
HP.BGC.33		rPKS		HP.BGC.33~L0+CDS3
HP.BGC.34		rPKS		HP.BGC.34~L0+CDS9
HP.BGC.35		rPKS		HP.BGC.35~L0+CDS1
HP.BGC.36		rPKS, rPKS		HP.BGC.36~L0+CDS3, HP.BGC.36~L0+CDS7
HP.BGC.37		rPKS		HP.BGC.37~L0+CDS1
HP.BGC.38		rPKS		HP.BGC.38~L0+CDS1
HP.BGC.39		rPKS		HP.BGC.39~L0+CDS5
HP.BGC.4		NRPS		HP.BGC.4~L0+CDS9
HP.BGC.40		rPKS		HP.BGC.40~L0+CDS2
HP.BGC.41		rPKS		HP.BGC.41~L0+CDS1
HP.BGC.42		rPKS		HP.BGC.42~L0+CDS2
HP.BGC.43		rPKS		HP.BGC.43~L0+CDS4
HP.BGC.44		rPKS		HP.BGC.44~L0+CDS1
HP.BGC.45		rPKS, NRPS		HP.BGC.45~L0+CDS14, HP.BGC.45~L0+CDS16
HP.BGC.46		PKS-NRPS_hybrid, NRPS-like		HP.BGC.46~L0+CDS1, HP.BGC.46~L0+CDS8
HP.BGC.47		PKS-NRPS_hybrid		HP.BGC.47~L0+CDS2
HP.BGC.48		PKS-NRPS_hybrid		HP.BGC.48~L0+CDS2
HP.BGC.49
HP.BGC.5		NRPS		HP.BGC.5~L0+CDS1
HP.BGC.50		Sesquiterpene_synthase		HP.BGC.50~L0+CDS1
HP.BGC.51		Sesquiterpene_synthase		HP.BGC.51~L0+CDS2
HP.BGC.52		Sesquiterpene_synthase		HP.BGC.52~L0+CDS2
HP.BGC.53		Sesquiterpene_synthase		HP.BGC.53~L0+CDS1
HP.BGC.54		Sesquiterpene_synthase		HP.BGC.54~L0+CDS1
HP.BGC.55		Sesquiterpene_synthase		HP.BGC.55~L0+CDS1
HP.BGC.56		Sesquiterpene_synthase, Sesquiterpene_synthase		HP.BGC.56~L0+CDS1, HP.BGC.56~L0+CDS2
HP.BGC.57		Sesquiterpene_synthase		HP.BGC.57~L0+CDS1
HP.BGC.58		Sesquiterpene_synthase		HP.BGC.58~L0+CDS1
HP.BGC.59		Sesquiterpene_synthase		HP.BGC.59~L0+CDS2
HP.BGC.6		NRPS		HP.BGC.6~L0+CDS2
HP.BGC.60		Sesquiterpene_synthase		HP.BGC.60~L0+CDS3
HP.BGC.61		Sesquiterpene_synthase		HP.BGC.61~L0+CDS1
HP.BGC.62		Diterpene_synthase		HP.BGC.62~L0+CDS2
HP.BGC.63		NRPS-like		HP.BGC.63~L0+CDS7
HP.BGC.7		NRPS		HP.BGC.7~L0+CDS10
HP.BGC.8		NRPS		HP.BGC.8~L0+CDS2
HP.BGC.9		NRPS-like		HP.BGC.9~L0+CDS2
HR.BGC.1
HR.BGC.10		NRPS-like, DMATS		HR.BGC.10~L0+CDS1, HR.BGC.10~L0+CDS4
HR.BGC.11		NRPS-like		HR.BGC.11~L0+CDS1
HR.BGC.12		NRPS-like, UbiA-type_terpene		HR.BGC.12~L0+CDS3, HR.BGC.12~L0+CDS5
HR.BGC.13		NRPS-like		HR.BGC.13~L0+CDS1
HR.BGC.14		nrPKS		HR.BGC.14~L0+CDS5
HR.BGC.15		nrPKS		HR.BGC.15~L0+CDS4
HR.BGC.16		nrPKS		HR.BGC.16~L0+CDS8
HR.BGC.17		nrPKS		HR.BGC.17~L0+CDS4
HR.BGC.18		nrPKS		HR.BGC.18~L0+CDS8
HR.BGC.19		nrPKS		HR.BGC.19~L0+CDS2
HR.BGC.2		DMATS, Meroterpenoid_synthase		HR.BGC.2~L0+CDS3, HR.BGC.2~L0+CDS7
HR.BGC.20		nrPKS		HR.BGC.20~L0+CDS6
HR.BGC.21		rPKS		HR.BGC.21~L0+CDS2
HR.BGC.22		rPKS		HR.BGC.22~L0+CDS5
HR.BGC.23		rPKS, rPKS		HR.BGC.23~L0+CDS4, HR.BGC.23~L0+CDS5
HR.BGC.24		rPKS		HR.BGC.24~L0+CDS2
HR.BGC.25		NRPS, rPKS		HR.BGC.25~L0+CDS5, HR.BGC.25~L0+CDS7
HR.BGC.26		rPKS		HR.BGC.26~L0+CDS2
HR.BGC.27		rPKS		HR.BGC.27~L0+CDS1
HR.BGC.28		rPKS		HR.BGC.28~L0+CDS1
HR.BGC.29		rPKS		HR.BGC.29~L0+CDS6
HR.BGC.3		NRPS		HR.BGC.3~L0+CDS2
HR.BGC.30		rPKS		HR.BGC.30~L0+CDS1
HR.BGC.31		rPKS		HR.BGC.31~L0+CDS6
HR.BGC.32		rPKS		HR.BGC.32~L0+CDS3
HR.BGC.33		rPKS		HR.BGC.33~L0+CDS3
HR.BGC.34		rPKS		HR.BGC.34~L0+CDS6
HR.BGC.35		rPKS		HR.BGC.35~L0+CDS1
HR.BGC.36		rPKS		HR.BGC.36~L0+CDS7
HR.BGC.37		rPKS		HR.BGC.37~L0+CDS1
HR.BGC.38		rPKS		HR.BGC.38~L0+CDS2
HR.BGC.39		rPKS		HR.BGC.39~L0+CDS1
HR.BGC.4		NRPS		HR.BGC.4~L0+CDS2
HR.BGC.40		rPKS		HR.BGC.40~L0+CDS3
HR.BGC.41		PKS-NRPS_hybrid		HR.BGC.41~L0+CDS1
HR.BGC.42		PKS-NRPS_hybrid		HR.BGC.42~L0+CDS10
HR.BGC.43		PKS-NRPS_hybrid		HR.BGC.43~L0+CDS1
HR.BGC.44		Sesquiterpene_synthase		HR.BGC.44~L0+CDS8
HR.BGC.45		Sesquiterpene_synthase		HR.BGC.45~L0+CDS7
HR.BGC.46		Sesquiterpene_synthase		HR.BGC.46~L0+CDS6
HR.BGC.47		Sesquiterpene_synthase		HR.BGC.47~L0+CDS3
HR.BGC.48		Sesquiterpene_synthase		HR.BGC.48~L0+CDS1
HR.BGC.49		Sesquiterpene_synthase		HR.BGC.49~L0+CDS1
HR.BGC.5		NRPS		HR.BGC.5~L0+CDS2
HR.BGC.50		Sesquiterpene_synthase		HR.BGC.50~L0+CDS1
HR.BGC.51		Sesquiterpene_synthase		HR.BGC.51~L0+CDS1
HR.BGC.52		Sesquiterpene_synthase		HR.BGC.52~L0+CDS3
HR.BGC.53		Diterpene_synthase		HR.BGC.53~L0+CDS1
HR.BGC.54		Diterpene_synthase		HR.BGC.54~L0+CDS5
HR.BGC.55		Diterpene_synthase		HR.BGC.55~L0+CDS3
HR.BGC.56		Diterpene_synthase, NRPS-like		HR.BGC.56~L0+CDS1, HR.BGC.56~L0+CDS3
HR.BGC.57		NRPS-like		HR.BGC.57~L0+CDS1
HR.BGC.6		NRPS		HR.BGC.6~L0+CDS5
HR.BGC.7		NRPS		HR.BGC.7~L0+CDS2
HR.BGC.8		NRPS-like		HR.BGC.8~L0+CDS2
HR.BGC.9		NRPS-like		HR.BGC.9~L0+CDS6
HRUB.BGC.1		DMATS		HRUB.BGC.1~L0+CDS3
HRUB.BGC.10		NRPS		HRUB.BGC.10~L0+CDS2
HRUB.BGC.11		NRPS		HRUB.BGC.11~L0+CDS10
HRUB.BGC.12		NRPS-like		HRUB.BGC.12~L0+CDS3
HRUB.BGC.13		NRPS-like		HRUB.BGC.13~L0+CDS1
HRUB.BGC.14		NRPS-like		HRUB.BGC.14~L0+CDS1
HRUB.BGC.15		NRPS-like		HRUB.BGC.15~L0+CDS2
HRUB.BGC.16		NRPS-like		HRUB.BGC.16~L0+CDS1
HRUB.BGC.17		NRPS-like		HRUB.BGC.17~L0+CDS2
HRUB.BGC.18		nrPKS		HRUB.BGC.18~L0+CDS3
HRUB.BGC.19		rPKS, nrPKS		HRUB.BGC.19~L0+CDS2, HRUB.BGC.19~L0+CDS12
HRUB.BGC.2
HRUB.BGC.20		nrPKS		HRUB.BGC.20~L0+CDS3
HRUB.BGC.21		nrPKS		HRUB.BGC.21~L0+CDS4
HRUB.BGC.22		nrPKS		HRUB.BGC.22~L0+CDS3
HRUB.BGC.23		nrPKS		HRUB.BGC.23~L0+CDS8
HRUB.BGC.24		nrPKS		HRUB.BGC.24~L0+CDS2
HRUB.BGC.25		nrPKS, rPKS		HRUB.BGC.25~L0+CDS2, HRUB.BGC.25~L0+CDS6
HRUB.BGC.26		nrPKS		HRUB.BGC.26~L0+CDS8
HRUB.BGC.27		nrPKS, NRPS-like		HRUB.BGC.27~L0+CDS4, HRUB.BGC.27~L0+CDS5
HRUB.BGC.28		rPKS, rPKS		HRUB.BGC.28~L0+CDS1, HRUB.BGC.28~L0+CDS7
HRUB.BGC.29		rPKS		HRUB.BGC.29~L0+CDS9
HRUB.BGC.3		nrPKS, NRPS-like, DMATS		HRUB.BGC.3~L0+CDS4, HRUB.BGC.3~L0+CDS5, HRUB.BGC.3~L0+CDS6
HRUB.BGC.30		rPKS		HRUB.BGC.30~L0+CDS5
HRUB.BGC.31		rPKS		HRUB.BGC.31~L0+CDS2
HRUB.BGC.32		rPKS		HRUB.BGC.32~L0+CDS1
HRUB.BGC.33		rPKS		HRUB.BGC.33~L0+CDS3
HRUB.BGC.34		NRPS, rPKS, rPKS		HRUB.BGC.34~L0+CDS1, HRUB.BGC.34~L0+CDS3, HRUB.BGC.34~L0+CDS12
HRUB.BGC.35		rPKS		HRUB.BGC.35~L0+CDS8
HRUB.BGC.36		rPKS		HRUB.BGC.36~L0+CDS2
HRUB.BGC.37		rPKS		HRUB.BGC.37~L0+CDS4
HRUB.BGC.38		rPKS		HRUB.BGC.38~L0+CDS3
HRUB.BGC.39		rPKS		HRUB.BGC.39~L0+CDS7
HRUB.BGC.4		rPKS, UbiA-type_terpene		HRUB.BGC.4~L0+CDS10, HRUB.BGC.4~L0+CDS12
HRUB.BGC.40		rPKS		HRUB.BGC.40~L0+CDS12
HRUB.BGC.41		rPKS		HRUB.BGC.41~L0+CDS6
HRUB.BGC.42		rPKS		HRUB.BGC.42~L0+CDS2
HRUB.BGC.43		rPKS		HRUB.BGC.43~L0+CDS3
HRUB.BGC.44		rPKS		HRUB.BGC.44~L0+CDS1
HRUB.BGC.45		rPKS		HRUB.BGC.45~L0+CDS1
HRUB.BGC.46		rPKS		HRUB.BGC.46~L0+CDS5
HRUB.BGC.47		rPKS		HRUB.BGC.47~L0+CDS2
HRUB.BGC.48		rPKS		HRUB.BGC.48~L0+CDS1
HRUB.BGC.49		rPKS		HRUB.BGC.49~L0+CDS2
HRUB.BGC.5		NRPS		HRUB.BGC.5~L0+CDS4
HRUB.BGC.50		rPKS		HRUB.BGC.50~L0+CDS2
HRUB.BGC.51		rPKS, rPKS		HRUB.BGC.51~L0+CDS2, HRUB.BGC.51~L0+CDS5
HRUB.BGC.52		rPKS		HRUB.BGC.52~L0+CDS8
HRUB.BGC.53		rPKS		HRUB.BGC.53~L0+CDS1
HRUB.BGC.54		rPKS		HRUB.BGC.54~L0+CDS2
HRUB.BGC.55		rPKS		HRUB.BGC.55~L0+CDS11
HRUB.BGC.56		rPKS		HRUB.BGC.56~L0+CDS4
HRUB.BGC.57		PKS-NRPS_hybrid		HRUB.BGC.57~L0+CDS1
HRUB.BGC.58		PKS-NRPS_hybrid		HRUB.BGC.58~L0+CDS9
HRUB.BGC.59		other_PKS		HRUB.BGC.59~L0+CDS4
HRUB.BGC.6		NRPS		HRUB.BGC.6~L0+CDS1
HRUB.BGC.60		UbiA-type_terpene, NRPS-like		HRUB.BGC.60~L0+CDS4, HRUB.BGC.60~L0+CDS9
HRUB.BGC.61
HRUB.BGC.62		Sesquiterpene_synthase		HRUB.BGC.62~L0+CDS6
HRUB.BGC.63		Sesquiterpene_synthase		HRUB.BGC.63~L0+CDS7
HRUB.BGC.64		Sesquiterpene_synthase		HRUB.BGC.64~L0+CDS1
HRUB.BGC.65		Sesquiterpene_synthase		HRUB.BGC.65~L0+CDS1
HRUB.BGC.66		Sesquiterpene_synthase		HRUB.BGC.66~L0+CDS1
HRUB.BGC.67		Sesquiterpene_synthase		HRUB.BGC.67~L0+CDS2
HRUB.BGC.68		Sesquiterpene_synthase		HRUB.BGC.68~L0+CDS5
HRUB.BGC.69		Sesquiterpene_synthase		HRUB.BGC.69~L0+CDS1
HRUB.BGC.7		NRPS		HRUB.BGC.7~L0+CDS5
HRUB.BGC.70		Sesquiterpene_synthase		HRUB.BGC.70~L0+CDS8
HRUB.BGC.71		Triterpene_synthase		HRUB.BGC.71~L0+CDS5
HRUB.BGC.72		Diterpene_synthase		HRUB.BGC.72~L0+CDS4
HRUB.BGC.73		Diterpene_synthase		HRUB.BGC.73~L0+CDS8
HRUB.BGC.74		NRPS-like		HRUB.BGC.74~L0+CDS1
HRUB.BGC.8		NRPS		HRUB.BGC.8~L0+CDS1
HRUB.BGC.9		NRPS		HRUB.BGC.9~L0+CDS1
HSM.BGC.1
HSM.BGC.10		NRPS-PKS_hybrid		HSM.BGC.10~L0+CDS2
HSM.BGC.11		nrPKS		HSM.BGC.11~L0+CDS4
HSM.BGC.12		rPKS, nrPKS		HSM.BGC.12~L0+CDS1, HSM.BGC.12~L0+CDS11
HSM.BGC.13		nrPKS		HSM.BGC.13~L0+CDS1
HSM.BGC.14		nrPKS		HSM.BGC.14~L0+CDS8
HSM.BGC.15		rPKS, nrPKS		HSM.BGC.15~L0+CDS2, HSM.BGC.15~L0+CDS9
HSM.BGC.16		rPKS		HSM.BGC.16~L0+CDS1
HSM.BGC.17		rPKS, nrPKS, rPKS		HSM.BGC.17~L0+CDS6, HSM.BGC.17~L0+CDS7, HSM.BGC.17~L0+CDS9
HSM.BGC.18		rPKS		HSM.BGC.18~L0+CDS3
HSM.BGC.19		rPKS		HSM.BGC.19~L0+CDS4
HSM.BGC.2
HSM.BGC.20		NRPS-like, rPKS		HSM.BGC.20~L0+CDS2, HSM.BGC.20~L0+CDS4
HSM.BGC.21		rPKS		HSM.BGC.21~L0+CDS1
HSM.BGC.22		rPKS		HSM.BGC.22~L0+CDS7
HSM.BGC.23		rPKS		HSM.BGC.23~L0+CDS4
HSM.BGC.24		rPKS		HSM.BGC.24~L0+CDS2
HSM.BGC.25		rPKS		HSM.BGC.25~L0+CDS1
HSM.BGC.26		rPKS, rPKS		HSM.BGC.26~L0+CDS2, HSM.BGC.26~L0+CDS7
HSM.BGC.27		rPKS		HSM.BGC.27~L0+CDS1
HSM.BGC.28		rPKS		HSM.BGC.28~L0+CDS1
HSM.BGC.29		rPKS		HSM.BGC.29~L0+CDS3
HSM.BGC.3		NRPS, DMATS		HSM.BGC.3~L0+CDS4, HSM.BGC.3~L0+CDS7
HSM.BGC.30		rPKS		HSM.BGC.30~L0+CDS2
HSM.BGC.31		rPKS		HSM.BGC.31~L0+CDS2
HSM.BGC.32		other_PKS		HSM.BGC.32~L0+CDS3
HSM.BGC.33		rPKS, rPKS		HSM.BGC.33~L0+CDS5, HSM.BGC.33~L0+CDS9
HSM.BGC.34		rPKS		HSM.BGC.34~L0+CDS1
HSM.BGC.35		rPKS		HSM.BGC.35~L0+CDS2
HSM.BGC.36		rPKS		HSM.BGC.36~L0+CDS1
HSM.BGC.37		rPKS		HSM.BGC.37~L0+CDS5
HSM.BGC.38
HSM.BGC.39		NRPS		HSM.BGC.39~L0+CDS2
HSM.BGC.4		NRPS		HSM.BGC.4~L0+CDS1
HSM.BGC.40		NRPS		HSM.BGC.40~L0+CDS1
HSM.BGC.41		Sesquiterpene_synthase		HSM.BGC.41~L0+CDS2
HSM.BGC.42		Sesquiterpene_synthase		HSM.BGC.42~L0+CDS2
HSM.BGC.43		Sesquiterpene_synthase		HSM.BGC.43~L0+CDS2
HSM.BGC.44		Sesquiterpene_synthase		HSM.BGC.44~L0+CDS1
HSM.BGC.45		Sesquiterpene_synthase		HSM.BGC.45~L0+CDS1
HSM.BGC.46		Sesquiterpene_synthase		HSM.BGC.46~L0+CDS1
HSM.BGC.47		Sesquiterpene_synthase		HSM.BGC.47~L0+CDS1
HSM.BGC.48		Diterpene_synthase		HSM.BGC.48~L0+CDS1
HSM.BGC.49		Diterpene_synthase		HSM.BGC.49~L0+CDS6
HSM.BGC.5		NRPS-like		HSM.BGC.5~L0+CDS2
HSM.BGC.6		NRPS-like		HSM.BGC.6~L0+CDS2
HSM.BGC.7		DMATS, NRPS-like		HSM.BGC.7~L0+CDS1, HSM.BGC.7~L0+CDS4
HSM.BGC.8		NRPS-like, NRPS-like		HSM.BGC.8~L0+CDS7, HSM.BGC.8~L0+CDS10
HSM.BGC.9		NRPS-like		HSM.BGC.9~L0+CDS6
HSP.BGC.1		DMATS		HSP.BGC.1~L0+CDS5
HSP.BGC.10		NRPS-like		HSP.BGC.10~L0+CDS3
HSP.BGC.11		NRPS-like		HSP.BGC.11~L0+CDS2
HSP.BGC.13		NRPS-like		HSP.BGC.13~L0+CDS1
HSP.BGC.14		NRPS-like		HSP.BGC.14~L0+CDS2
HSP.BGC.16		NRPS-like		HSP.BGC.16~L0+CDS3
HSP.BGC.17		NRPS-like, NRPS-like		HSP.BGC.17~L0+CDS2, HSP.BGC.17~L0+CDS5
HSP.BGC.18		NRPS-like		HSP.BGC.18~L0+CDS2
HSP.BGC.19		NRPS-like		HSP.BGC.19~L0+CDS5
HSP.BGC.2
HSP.BGC.21		NRPS-like		HSP.BGC.21~L0+CDS5
HSP.BGC.22		nrPKS, rPKS		HSP.BGC.22~L0+CDS2, HSP.BGC.22~L0+CDS12
HSP.BGC.23		nrPKS		HSP.BGC.23~L0+CDS4
HSP.BGC.24		nrPKS		HSP.BGC.24~L0+CDS7
HSP.BGC.25		nrPKS		HSP.BGC.25~L0+CDS4
HSP.BGC.26		nrPKS		HSP.BGC.26~L0+CDS1
HSP.BGC.27		nrPKS, rPKS		HSP.BGC.27~L0+CDS2, HSP.BGC.27~L0+CDS9
HSP.BGC.28		rPKS, other_PKS		HSP.BGC.28~L0+CDS9, HSP.BGC.28~L0+CDS10
HSP.BGC.29		rPKS		HSP.BGC.29~L0+CDS1
HSP.BGC.3
HSP.BGC.30		rPKS		HSP.BGC.30~L0+CDS2
HSP.BGC.31		rPKS		HSP.BGC.31~L0+CDS1
HSP.BGC.32		rPKS		HSP.BGC.32~L0+CDS4
HSP.BGC.33		rPKS		HSP.BGC.33~L0+CDS2
HSP.BGC.34		UbiA-type_terpene, rPKS		HSP.BGC.34~L0+CDS3, HSP.BGC.34~L0+CDS6
HSP.BGC.35		rPKS, rPKS		HSP.BGC.35~L0+CDS3, HSP.BGC.35~L0+CDS15
HSP.BGC.36		other_PKS		HSP.BGC.36~L0+CDS3
HSP.BGC.37		rPKS		HSP.BGC.37~L0+CDS4
HSP.BGC.38		rPKS, other_PKS		HSP.BGC.38~L0+CDS1, HSP.BGC.38~L0+CDS2
HSP.BGC.39		rPKS		HSP.BGC.39~L0+CDS7
HSP.BGC.4		nrPKS, NRPS-like, DMATS		HSP.BGC.4~L0+CDS4, HSP.BGC.4~L0+CDS5, HSP.BGC.4~L0+CDS6
HSP.BGC.40		rPKS, rPKS		HSP.BGC.40~L0+CDS2, HSP.BGC.40~L0+CDS6
HSP.BGC.41		rPKS		HSP.BGC.41~L0+CDS2
HSP.BGC.42		rPKS		HSP.BGC.42~L0+CDS2
HSP.BGC.43		rPKS		HSP.BGC.43~L0+CDS3
HSP.BGC.44		rPKS		HSP.BGC.44~L0+CDS3
HSP.BGC.45		rPKS		HSP.BGC.45~L0+CDS4
HSP.BGC.46		rPKS, rPKS		HSP.BGC.46~L0+CDS3, HSP.BGC.46~L0+CDS8
HSP.BGC.47		rPKS		HSP.BGC.47~L0+CDS2
HSP.BGC.48		rPKS		HSP.BGC.48~L0+CDS1
HSP.BGC.49		rPKS		HSP.BGC.49~L0+CDS1
HSP.BGC.5		NRPS, DMATS		HSP.BGC.5~L0+CDS1, HSP.BGC.5~L0+CDS2
HSP.BGC.50		rPKS		HSP.BGC.50~L0+CDS1
HSP.BGC.51		rPKS		HSP.BGC.51~L0+CDS7
HSP.BGC.52		rPKS		HSP.BGC.52~L0+CDS1
HSP.BGC.53		nrPKS		HSP.BGC.53~L0+CDS6
HSP.BGC.54		rPKS		HSP.BGC.54~L0+CDS6
HSP.BGC.55		rPKS		HSP.BGC.55~L0+CDS5
HSP.BGC.56		rPKS		HSP.BGC.56~L0+CDS2
HSP.BGC.57		rPKS		HSP.BGC.57~L0+CDS1
HSP.BGC.58		rPKS		HSP.BGC.58~L0+CDS6
HSP.BGC.59		rPKS		HSP.BGC.59~L0+CDS2
HSP.BGC.6		NRPS		HSP.BGC.6~L0+CDS1
HSP.BGC.60		PKS-NRPS_hybrid		HSP.BGC.60~L0+CDS7
HSP.BGC.61		PKS-NRPS_hybrid		HSP.BGC.61~L0+CDS2
HSP.BGC.62
HSP.BGC.63		Sesquiterpene_synthase		HSP.BGC.63~L0+CDS1
HSP.BGC.64		Sesquiterpene_synthase		HSP.BGC.64~L0+CDS1
HSP.BGC.65		Sesquiterpene_synthase		HSP.BGC.65~L0+CDS2
HSP.BGC.66		Sesquiterpene_synthase		HSP.BGC.66~L0+CDS1
HSP.BGC.67		Sesquiterpene_synthase		HSP.BGC.67~L0+CDS1
HSP.BGC.68		Sesquiterpene_synthase		HSP.BGC.68~L0+CDS1
HSP.BGC.69		Sesquiterpene_synthase		HSP.BGC.69~L0+CDS8
HSP.BGC.7		NRPS		HSP.BGC.7~L0+CDS5
HSP.BGC.70		Sesquiterpene_synthase		HSP.BGC.70~L0+CDS5
HSP.BGC.71		Sesquiterpene_synthase		HSP.BGC.71~L0+CDS1
HSP.BGC.8		NRPS		HSP.BGC.8~L0+CDS1
HSP.BGC.9		NRPS-like		HSP.BGC.9~L0+CDS5
JM.BGC.1		DMATS		JM.BGC.1~L0+CDS4
JM.BGC.10		UbiA-type_terpene, NRPS-like		JM.BGC.10~L0+CDS1, JM.BGC.10~L0+CDS5
JM.BGC.11		NRPS-like		JM.BGC.11~L0+CDS1
JM.BGC.12		NRPS-like		JM.BGC.12~L0+CDS7
JM.BGC.13		nrPKS, rPKS		JM.BGC.13~L0+CDS4, JM.BGC.13~L0+CDS12
JM.BGC.14		nrPKS		JM.BGC.14~L0+CDS5
JM.BGC.15		nrPKS		JM.BGC.15~L0+CDS4
JM.BGC.16		nrPKS		JM.BGC.16~L0+CDS1
JM.BGC.17		nrPKS		JM.BGC.17~L0+CDS5
JM.BGC.18		nrPKS, rPKS		JM.BGC.18~L0+CDS1, JM.BGC.18~L0+CDS6
JM.BGC.19		nrPKS		JM.BGC.19~L0+CDS3
JM.BGC.2
JM.BGC.20		nrPKS		JM.BGC.20~L0+CDS1
JM.BGC.21		rPKS		JM.BGC.21~L0+CDS8
JM.BGC.22		rPKS		JM.BGC.22~L0+CDS1
JM.BGC.23		rPKS		JM.BGC.23~L0+CDS2
JM.BGC.24		rPKS		JM.BGC.24~L0+CDS5
JM.BGC.25		rPKS		JM.BGC.25~L0+CDS1
JM.BGC.26		rPKS, NRPS-like		JM.BGC.26~L0+CDS1, JM.BGC.26~L0+CDS5
JM.BGC.27		rPKS		JM.BGC.27~L0+CDS1
JM.BGC.28		rPKS		JM.BGC.28~L0+CDS2
JM.BGC.29		rPKS		JM.BGC.29~L0+CDS3
JM.BGC.3		nrPKS, DMATS, Meroterpenoid_synthase		JM.BGC.3~L0+CDS3, JM.BGC.3~L0+CDS5, JM.BGC.3~L0+CDS9
JM.BGC.30		rPKS		JM.BGC.30~L0+CDS1
JM.BGC.31		rPKS		JM.BGC.31~L0+CDS10
JM.BGC.32		rPKS		JM.BGC.32~L0+CDS1
JM.BGC.33		rPKS		JM.BGC.33~L0+CDS9
JM.BGC.34		rPKS		JM.BGC.34~L0+CDS3
JM.BGC.35		rPKS		JM.BGC.35~L0+CDS2
JM.BGC.36		rPKS		JM.BGC.36~L0+CDS1
JM.BGC.37		rPKS		JM.BGC.37~L0+CDS1
JM.BGC.38		rPKS		JM.BGC.38~L0+CDS6
JM.BGC.39		rPKS, other_PKS		JM.BGC.39~L0+CDS6, JM.BGC.39~L0+CDS9
JM.BGC.4		NRPS		JM.BGC.4~L0+CDS5
JM.BGC.40		rPKS		JM.BGC.40~L0+CDS4
JM.BGC.41		rPKS, NRPS-like		JM.BGC.41~L0+CDS1, JM.BGC.41~L0+CDS4
JM.BGC.42		rPKS		JM.BGC.42~L0+CDS1
JM.BGC.43		rPKS		JM.BGC.43~L0+CDS4
JM.BGC.44		PKS-NRPS_hybrid		JM.BGC.44~L0+CDS5
JM.BGC.45		PKS-NRPS_hybrid		JM.BGC.45~L0+CDS3
JM.BGC.46		PKS-NRPS_hybrid		JM.BGC.46~L0+CDS8
JM.BGC.47		PKS-NRPS_hybrid		JM.BGC.47~L0+CDS3
JM.BGC.48		Sesquiterpene_synthase		JM.BGC.48~L0+CDS1
JM.BGC.49		Sesquiterpene_synthase		JM.BGC.49~L0+CDS7
JM.BGC.5		NRPS		JM.BGC.5~L0+CDS1
JM.BGC.50		Sesquiterpene_synthase		JM.BGC.50~L0+CDS3
JM.BGC.51		Diterpene_synthase, Diterpene_synthase, Diterpene_synthase		JM.BGC.51~L0+CDS1, JM.BGC.51~L0+CDS2, JM.BGC.51~L0+CDS3
JM.BGC.52		Sesquiterpene_synthase		JM.BGC.52~L0+CDS1
JM.BGC.53		Sesquiterpene_synthase		JM.BGC.53~L0+CDS1
JM.BGC.54		Sesquiterpene_synthase		JM.BGC.54~L0+CDS1
JM.BGC.55		Sesquiterpene_synthase		JM.BGC.55~L0+CDS1
JM.BGC.56		Sesquiterpene_synthase		JM.BGC.56~L0+CDS1
JM.BGC.6		NRPS		JM.BGC.6~L0+CDS1
JM.BGC.7		NRPS		JM.BGC.7~L0+CDS2
JM.BGC.8		NRPS-like		JM.BGC.8~L0+CDS5
JM.BGC.9		NRPS-like		JM.BGC.9~L0+CDS2
PH.BGC.1
PH.BGC.10		NRPS-like		PH.BGC.10~L0+CDS2
PH.BGC.11		nrPKS		PH.BGC.11~L0+CDS4
PH.BGC.12		nrPKS		PH.BGC.12~L0+CDS5
PH.BGC.13		nrPKS		PH.BGC.13~L0+CDS2
PH.BGC.14		nrPKS		PH.BGC.14~L0+CDS4
PH.BGC.15		NRPS-like, nrPKS, rPKS		PH.BGC.15~L0+CDS11, PH.BGC.15~L0+CDS12, PH.BGC.15~L0+CDS17
PH.BGC.16		rPKS		PH.BGC.16~L0+CDS3
PH.BGC.17		rPKS		PH.BGC.17~L0+CDS2
PH.BGC.18		rPKS		PH.BGC.18~L0+CDS2
PH.BGC.19		rPKS		PH.BGC.19~L0+CDS1
PH.BGC.2		NRPS-like, NRPS		PH.BGC.2~L0+CDS4, PH.BGC.2~L0+CDS9
PH.BGC.20		rPKS		PH.BGC.20~L0+CDS8
PH.BGC.21		rPKS		PH.BGC.21~L0+CDS3
PH.BGC.22		rPKS		PH.BGC.22~L0+CDS8
PH.BGC.23		rPKS		PH.BGC.23~L0+CDS2
PH.BGC.24		rPKS		PH.BGC.24~L0+CDS1
PH.BGC.25		rPKS		PH.BGC.25~L0+CDS3
PH.BGC.26		rPKS		PH.BGC.26~L0+CDS1
PH.BGC.27		other_PKS		PH.BGC.27~L0+CDS3
PH.BGC.28		PKS-NRPS_hybrid		PH.BGC.28~L0+CDS1
PH.BGC.29		Sesquiterpene_synthase		PH.BGC.29~L0+CDS2
PH.BGC.3		NRPS		PH.BGC.3~L0+CDS1
PH.BGC.30		Sesquiterpene_synthase		PH.BGC.30~L0+CDS2
PH.BGC.31		Sesquiterpene_synthase		PH.BGC.31~L0+CDS1
PH.BGC.32		Sesquiterpene_synthase		PH.BGC.32~L0+CDS1
PH.BGC.4		NRPS		PH.BGC.4~L0+CDS1
PH.BGC.5		NRPS		PH.BGC.5~L0+CDS2
PH.BGC.6		NRPS-like		PH.BGC.6~L0+CDS1
PH.BGC.7		NRPS-like		PH.BGC.7~L0+CDS1
PH.BGC.8		DMATS, NRPS-like		PH.BGC.8~L0+CDS2, PH.BGC.8~L0+CDS5
PH.BGC.9
XH.BGC.1		NRPS-PKS_hybrid		XH.BGC.1~L0+CDS3
XH.BGC.10		NRPS		XH.BGC.10~L0+CDS1
XH.BGC.11		NRPS-like		XH.BGC.11~L0+CDS4
XH.BGC.12		NRPS-like		XH.BGC.12~L0+CDS1
XH.BGC.13		NRPS-like		XH.BGC.13~L0+CDS1
XH.BGC.14		nrPKS		XH.BGC.14~L0+CDS4
XH.BGC.15		nrPKS		XH.BGC.15~L0+CDS4
XH.BGC.16		nrPKS, NRPS-like, NRPS-like		XH.BGC.16~L0+CDS8, XH.BGC.16~L0+CDS11, XH.BGC.16~L0+CDS14
XH.BGC.17		nrPKS		XH.BGC.17~L0+CDS1
XH.BGC.18		nrPKS		XH.BGC.18~L0+CDS2
XH.BGC.19		nrPKS		XH.BGC.19~L0+CDS5
XH.BGC.2
XH.BGC.20		nrPKS		XH.BGC.20~L0+CDS2
XH.BGC.21		nrPKS		XH.BGC.21~L0+CDS4
XH.BGC.22		rPKS		XH.BGC.22~L0+CDS6
XH.BGC.23		rPKS		XH.BGC.23~L0+CDS3
XH.BGC.24		rPKS		XH.BGC.24~L0+CDS5
XH.BGC.25		rPKS		XH.BGC.25~L0+CDS1
XH.BGC.26		rPKS		XH.BGC.26~L0+CDS2
XH.BGC.27		rPKS, DMATS		XH.BGC.27~L0+CDS2, XH.BGC.27~L0+CDS9
XH.BGC.28		rPKS		XH.BGC.28~L0+CDS4
XH.BGC.29		rPKS		XH.BGC.29~L0+CDS4
XH.BGC.3		Meroterpenoid_synthase, UbiA-type_terpene, rPKS		XH.BGC.3~L0+CDS6, XH.BGC.3~L0+CDS13, XH.BGC.3~L0+CDS14
XH.BGC.30		rPKS		XH.BGC.30~L0+CDS2
XH.BGC.31		rPKS		XH.BGC.31~L0+CDS2
XH.BGC.32		rPKS		XH.BGC.32~L0+CDS1
XH.BGC.33		rPKS		XH.BGC.33~L0+CDS5
XH.BGC.34		rPKS		XH.BGC.34~L0+CDS4
XH.BGC.35		rPKS		XH.BGC.35~L0+CDS13
XH.BGC.36		rPKS		XH.BGC.36~L0+CDS1
XH.BGC.37		rPKS		XH.BGC.37~L0+CDS6
XH.BGC.38		rPKS		XH.BGC.38~L0+CDS5
XH.BGC.39		rPKS		XH.BGC.39~L0+CDS1
XH.BGC.4		NRPS		XH.BGC.4~L0+CDS1
XH.BGC.40		rPKS		XH.BGC.40~L0+CDS3
XH.BGC.41		rPKS		XH.BGC.41~L0+CDS6
XH.BGC.42		rPKS		XH.BGC.42~L0+CDS5
XH.BGC.43		rPKS		XH.BGC.43~L0+CDS6
XH.BGC.44		rPKS		XH.BGC.44~L0+CDS2
XH.BGC.45		rPKS		XH.BGC.45~L0+CDS1
XH.BGC.46		rPKS		XH.BGC.46~L0+CDS6
XH.BGC.47		rPKS		XH.BGC.47~L0+CDS2
XH.BGC.48		rPKS		XH.BGC.48~L0+CDS2
XH.BGC.49		rPKS		XH.BGC.49~L0+CDS3
XH.BGC.5		NRPS		XH.BGC.5~L0+CDS1
XH.BGC.50		rPKS		XH.BGC.50~L0+CDS1
XH.BGC.51		rPKS		XH.BGC.51~L0+CDS1
XH.BGC.52		rPKS		XH.BGC.52~L0+CDS1
XH.BGC.53		other_PKS, rPKS		XH.BGC.53~L0+CDS5, XH.BGC.53~L0+CDS6
XH.BGC.54		rPKS		XH.BGC.54~L0+CDS4
XH.BGC.55		rPKS		XH.BGC.55~L0+CDS2
XH.BGC.56		rPKS		XH.BGC.56~L0+CDS2
XH.BGC.57
XH.BGC.58		other_PKS		XH.BGC.58~L0+CDS2
XH.BGC.59		NRPS-like, UbiA-type_terpene		XH.BGC.59~L0+CDS6, XH.BGC.59~L0+CDS13
XH.BGC.6		NRPS-like, NRPS		XH.BGC.6~L0+CDS3, XH.BGC.6~L0+CDS5
XH.BGC.60		PKS-NRPS_hybrid		XH.BGC.60~L0+CDS4
XH.BGC.61		PKS-NRPS_hybrid		XH.BGC.61~L0+CDS1
XH.BGC.62		PKS-NRPS_hybrid		XH.BGC.62~L0+CDS5
XH.BGC.63		PKS-NRPS_hybrid		XH.BGC.63~L0+CDS1
XH.BGC.64		PKS-NRPS_hybrid		XH.BGC.64~L0+CDS1
XH.BGC.65		PKS-NRPS_hybrid		XH.BGC.65~L0+CDS7
XH.BGC.66		rPKS, Sesquiterpene_synthase		XH.BGC.66~L0+CDS2, XH.BGC.66~L0+CDS10
XH.BGC.67		Sesquiterpene_synthase		XH.BGC.67~L0+CDS1
XH.BGC.68		Sesquiterpene_synthase		XH.BGC.68~L0+CDS11
XH.BGC.69		Sesquiterpene_synthase		XH.BGC.69~L0+CDS1
XH.BGC.7		NRPS		XH.BGC.7~L0+CDS1
XH.BGC.70		Sesquiterpene_synthase		XH.BGC.70~L0+CDS10
XH.BGC.71		Sesquiterpene_synthase		XH.BGC.71~L0+CDS9
XH.BGC.72		Sesquiterpene_synthase		XH.BGC.72~L0+CDS1
XH.BGC.73		Sesquiterpene_synthase		XH.BGC.73~L0+CDS3
XH.BGC.74		Sesquiterpene_synthase		XH.BGC.74~L0+CDS1
XH.BGC.75		Sesquiterpene_synthase		XH.BGC.75~L0+CDS1
XH.BGC.76		Diterpene_synthase		XH.BGC.76~L0+CDS1
XH.BGC.77		Sesquiterpene_synthase		XH.BGC.77~L0+CDS2
XH.BGC.78		Diterpene_synthase		XH.BGC.78~L0+CDS1
XH.BGC.79		Triterpene_synthase		XH.BGC.79~L0+CDS4
XH.BGC.8		NRPS		XH.BGC.8~L0+CDS1
XH.BGC.80		Diterpene_synthase		XH.BGC.80~L0+CDS6
XH.BGC.81		Diterpene_synthase		XH.BGC.81~L0+CDS1
XH.BGC.9		NRPS		XH.BGC.9~L0+CDS2
