# Supplementary material for: Secondary metabolite biosynthetic diversity in the fungal family Hypoxylaceae and Xylaria hypoxylon
Source: Stud Mycol. 2021 Aug 26;99:100118. doi: 10.1016/j.simyco.2021.100118 (PMC8403587; doi:10.1016/j.simyco.2021.100118)
Supplement: Multimedia component 2 [file mmc2.zip › Network Files/Core Biosynthetic Protein content/MIBiG2.0.metadata.BGCs.tsv]

BGC	antiSMASH products	Core Biosynthetic Protein content	Core Biosynthetic Protein IDs	Core Biosynthetic Protein Identifiers	Metabolites
BGC0000003.1	T1PKS	rPKS	BAD97694.1	BGC0000003.1~L0+CDS1
BGC0000004.1	T1PKS	nrPKS	BAE71314.1	BGC0000004.1~L0+CDS2
BGC0000005.1
BGC0000006.1	T1PKS	nrPKS	AAS90093.1	BGC0000006.1~L0+CDS2
BGC0000007.1	T1PKS	nrPKS	AAS89999.1	BGC0000007.1~L0+CDS4
BGC0000008.1	T1PKS	nrPKS	AAS90022.1	BGC0000008.1~L0+CDS2
BGC0000009.1	T1PKS	nrPKS	AAS90047.1	BGC0000009.1~L0+CDS4
BGC0000010.1
BGC0000011.1	T1PKS	nrPKS	ACH72912.1	BGC0000011.1~L0+CDS7
BGC0000012.1	T1PKS	rPKS	BAD83684.1	BGC0000012.1~L0+CDS5
BGC0000013.1	T1PKS	nrPKS	CBF79143.1	BGC0000013.1~L0+CDS1
BGC0000022.1	T1PKS	nrPKS, rPKS	EAA65602.1, EAA65604.1	BGC0000022.1~L0+CDS8, BGC0000022.1~L0+CDS10
BGC0000027.1	T1PKS	nrPKS	AGN71604.1	BGC0000027.1~L0+CDS3
BGC0000030.1	T1PKS	nrPKS	CCT67991.1	BGC0000030.1~L0+CDS2
BGC0000037.1	T1PKS	nrPKS	CBF69451.1	BGC0000037.1~L0+CDS1
BGC0000039.1	T1PKS	PKS-NRPS_hybrid, rPKS	BAC20564.1, BAC20566.1	BGC0000039.1~L0+CDS4, BGC0000039.1~L0+CDS6
BGC0000045.1	T1PKS	nrPKS, rPKS	AGC95321.1, AGC95324.1	BGC0000045.1~L0+CDS2, BGC0000045.1~L0+CDS5
BGC0000046.1	T1PKS	rPKS	ACZ57548.1	BGC0000046.1~L0+CDS5
BGC0000048.1	T1PKS	nrPKS	AAZ95017.1	BGC0000048.1~L0+CDS15
BGC0000057.1	T1PKS	nrPKS	EAA59563.1	BGC0000057.1~L0+CDS3
BGC0000062.1	T1PKS, NRPS	rPKS, NRPS-like, NRPS, NRPS-like	AAD43562.2, AAN74813.2, AAN74817.2, AAN74819.2	BGC0000062.1~L0+CDS7, BGC0000062.1~L0+CDS12, BGC0000062.1~L0+CDS16, BGC0000062.1~L0+CDS18
BGC0000063.1	T1PKS, NRPS	rPKS, NRPS-like, NRPS, NRPS-like	ACB12550.1, ACB12556.1, ACB12559.1, ACB12561.1	BGC0000063.1~L0+CDS2, BGC0000063.1~L0+CDS7, BGC0000063.1~L0+CDS11, BGC0000063.1~L0+CDS13
BGC0000064.1	T1PKS, NRPS	PKS-NRPS_hybrid	AAT28740.1	BGC0000064.1~L0+CDS1
BGC0000070.1	T1PKS	nrPKS	ADI24953.1	BGC0000070.1~L0+CDS10
BGC0000076.1	T1PKS	nrPKS, rPKS	ACD39753.1, ACD39758.1	BGC0000076.1~L0+CDS3, BGC0000076.1~L0+CDS8
BGC0000077.1	T1PKS	nrPKS, rPKS	ACD39762.1, ACD39767.1	BGC0000077.1~L0+CDS3, BGC0000077.1~L0+CDS8
BGC0000088.1	T1PKS	rPKS	AAD34559.1	BGC0000088.1~L0+CDS10
BGC0000098.1	T1PKS	rPKS, PKS-NRPS_hybrid	ABA02240.1, ABA02239.1	BGC0000098.1~L0+CDS1, BGC0000098.1~L0+CDS8
BGC0000099.1	T1PKS	nrPKS	ADH01663.1	BGC0000099.1~L0+CDS1
BGC0000101.1
BGC0000104.1	T1PKS	UbiA-type_terpene, nrPKS	ADY00128.1, ADY00130.1	BGC0000104.1~L0+CDS1, BGC0000104.1~L0+CDS3
BGC0000107.1	T1PKS	nrPKS	CBF74114.1	BGC0000107.1~L0+CDS1
BGC0000120.1	T1PKS	rPKS	AIG62146.1	BGC0000120.1~L0+CDS15
BGC0000121.1	T1PKS	nrPKS	AGO59040.1	BGC0000121.1~L0+CDS1
BGC0000129.1	T1PKS	NRPS-like, rPKS, Meroterpenoid_synthase, UbiA-type_terpene	EAL89229.1, EAL89230.2, EAL89232.1, EAL89234.2	BGC0000129.1~L0+CDS1, BGC0000129.1~L0+CDS2, BGC0000129.1~L0+CDS5, BGC0000129.1~L0+CDS7
BGC0000134.1	T1PKS	nrPKS, rPKS	ACD39770.1, ACD39774.1	BGC0000134.1~L0+CDS1, BGC0000134.1~L0+CDS5
BGC0000146.1	T1PKS	rPKS	BAJ09789.1	BGC0000146.1~L0+CDS6
BGC0000152.1	T1PKS	nrPKS	AAC49191.1	BGC0000152.1~L0+CDS1
BGC0000154.1	T1PKS	nrPKS	EED18001.1	BGC0000154.1~L0+CDS5
BGC0000156.1	T1PKS	nrPKS	AEN83889.1	BGC0000156.1~L0+CDS5
BGC0000160.1	T1PKS	rPKS, Diterpene_synthase	EAU32819.1, EAU32823.1	BGC0000160.1~L0+CDS4, BGC0000160.1~L0+CDS8
BGC0000161.1	T1PKS	nrPKS	EAU38791.1	BGC0000161.1~L0+CDS11
BGC0000168.1	T1PKS, indole	nrPKS, NRPS-like, DMATS	ADI24926.1, ADI24927.1, ADI24928.1	BGC0000168.1~L0+CDS9, BGC0000168.1~L0+CDS10, BGC0000168.1~L0+CDS11
BGC0000170.1	T1PKS	UbiA-type_terpene, rPKS	EHA22195.1, EHA22196.1	BGC0000170.1~L0+CDS4, BGC0000170.1~L0+CDS5
BGC0000292.1	NRPS	NRPS	EAU36744.1	BGC0000292.1~L0+CDS5
BGC0000293.1	indole, NRPS	NRPS, DMATS	EAW16180.1, EAW16181.1	BGC0000293.1~L0+CDS1, BGC0000293.1~L0+CDS2
BGC0000304.1	NRPS	NRPS	ACZ66258.1	BGC0000304.1~L0+CDS11
BGC0000307.1	NRPS	NRPS	ACJ04424.1	BGC0000307.1~L0+CDS1
BGC0000312.1	NRPS	NRPS	ACR78148.1	BGC0000312.1~L0+CDS9
BGC0000313.1	NRPS	NRPS	ACI30655.1	BGC0000313.1~L0+CDS6
BGC0000317.1	NRPS	NRPS-like, NRPS	KFH48713.1, KFH48607.1	BGC0000317.1~L0+CDS2, BGC0000317.1~L0+CDS5
BGC0000321.1	NRPS	NRPS		BGC0000321.1~L0+CDS11
BGC0000334.1	NRPS	NRPS		BGC0000334.1~L0+CDS2
BGC0000337.1	NRPS	rPKS, NRPS, NRPS		BGC0000337.1~L0+CDS3, BGC0000337.1~L0+CDS6, BGC0000337.1~L0+CDS13
BGC0000342.1	NRPS	NRPS	CAA79245.2	BGC0000342.1~L0+CDS1
BGC0000348.1	NRPS	NRPS	ABM91454.1	BGC0000348.1~L0+CDS6
BGC0000355.1	NRPS	NRPS, NRPS	EAL89046.1, EAL89049.1	BGC0000355.1~L0+CDS2, BGC0000355.1~L0+CDS5
BGC0000356.1	indole, NRPS	NRPS, DMATS, DMATS	BAH23995.1, BAH23998.1, BAH24002.1	BGC0000356.1~L0+CDS1, BGC0000356.1~L0+CDS4, BGC0000356.1~L0+CDS8
BGC0000357.1	NRPS	NRPS	CAP93139.1	BGC0000357.1~L0+CDS1
BGC0000361.1	NRPS	NRPS	EAL88817.1	BGC0000361.1~L0+CDS4
BGC0000372.1	indole, NRPS	NRPS, DMATS	EAL92291.2, EAL92290.2	BGC0000372.1~L0+CDS4, BGC0000372.1~L0+CDS5
BGC0000404.1	NRPS	NRPS	ABA70582.1	BGC0000404.1~L0+CDS8
BGC0000405.1	NRPS	NRPS	ABR12615.1	BGC0000405.1~L0+CDS9
BGC0000420.1	indole, NRPS	DMATS, NRPS	CAP96440.1, CAP96445.1	BGC0000420.1~L0+CDS2, BGC0000420.1~L0+CDS7
BGC0000442.1	NRPS-like, indole	NRPS-like, DMATS	CBF80711.1, CBF80712.1	BGC0000442.1~L0+CDS1, BGC0000442.1~L0+CDS2
BGC0000627.1	fungal-RiPP
BGC0000631.1	terpene	Sesquiterpene_synthase	ATZ56107.1	BGC0000631.1~L0+CDS5
BGC0000667.1	terpene	Sesquiterpene_synthase	CDM31315.1	BGC0000667.1~L0+CDS2
BGC0000673.1
BGC0000676.1	terpene	Diterpene_synthase	BAD29971.1	BGC0000676.1~L0+CDS2
BGC0000682.1	T1PKS	Meroterpenoid_synthase, UbiA-type_terpene, other_PKS	EAU29526.1, EAU29527.1, EAU29529.1	BGC0000682.1~L0+CDS1, BGC0000682.1~L0+CDS2, BGC0000682.1~L0+CDS4
BGC0000684.1	T1PKS	nrPKS	CBF70387.1	BGC0000684.1~L0+CDS5
BGC0000685.1	terpene	Sesquiterpene_synthase		BGC0000685.1~L0+CDS6
BGC0000686.1		Triterpene_synthase	EAL89318.1	BGC0000686.1~L0+CDS1
BGC0000687.1		Diterpene_synthase		BGC0000687.1~L0+CDS2
BGC0000688.1	terpene	Diterpene_synthase		BGC0000688.1~L0+CDS6
BGC0000811.1	indole	DMATS, DMATS	EAL94098.1, EAL94103.2	BGC0000811.1~L0+CDS4, BGC0000811.1~L0+CDS9
BGC0000812.1
BGC0000815.1
BGC0000816.1	indole, NRPS	DMATS, DMATS, NRPS	AGA37262.1, AGA37265.1, AGA37267.1	BGC0000816.1~L0+CDS2, BGC0000816.1~L0+CDS5, BGC0000816.1~L0+CDS7
BGC0000818.1	indole, NRPS	DMATS, NRPS, DMATS	AGC83574.1, AGC83576.1, AGC83577.1	BGC0000818.1~L0+CDS3, BGC0000818.1~L0+CDS5, BGC0000818.1~L0+CDS6
BGC0000819.1	indole, NRPS	DMATS, NRPS, DMATS, DMATS	AGA37268.1, AGA37269.1, AGA37276.1, AGA37277.1	BGC0000819.1~L0+CDS1, BGC0000819.1~L0+CDS2, BGC0000819.1~L0+CDS9, BGC0000819.1~L0+CDS10
BGC0000894.1		NRPS-like	ACA34725.1	BGC0000894.1~L0+CDS7
BGC0000900.1	NRPS	NRPS		BGC0000900.1~L0+CDS1
BGC0000901.1	NRPS	NRPS, NRPS		BGC0000901.1~L0+CDS1, BGC0000901.1~L0+CDS2
BGC0000930.1	terpene	Sesquiterpene_synthase	AAK53579.1	BGC0000930.1~L0+CDS6
BGC0000959.1	T1PKS, NRPS	PKS-NRPS_hybrid	CBF80487.1	BGC0000959.1~L0+CDS5
BGC0000968.1	T1PKS, NRPS	PKS-NRPS_hybrid	CAO91861.1	BGC0000968.1~L0+CDS3
BGC0000977.1	T1PKS, indole, NRPS	DMATS, PKS-NRPS_hybrid	BAK26561.1, BAK26562.1	BGC0000977.1~L0+CDS5, BGC0000977.1~L0+CDS6
BGC0000983.1	T1PKS, NRPS	PKS-NRPS_hybrid	EAW09117.1	BGC0000983.1~L0+CDS6
BGC0000992.1	T1PKS, indole, NRPS	DMATS, PKS-NRPS_hybrid	AAV66102.1, AAV66110.2	BGC0000992.1~L0+CDS9, BGC0000992.1~L0+CDS13
BGC0001026.1	T1PKS, NRPS	PKS-NRPS_hybrid	ACS68554.1	BGC0001026.1~L0+CDS4
BGC0001030.1	T1PKS, NRPS	NRPS, rPKS	AUS29494.1, AUS29495.1	BGC0001030.1~L0+CDS4, BGC0001030.1~L0+CDS5
BGC0001035.1	T1PKS, NRPS, betalactone	rPKS, NRPS, NRPS-like	EPE34340.1, EPE34341.1, EPE34349.1	BGC0001035.1~L0+CDS15, BGC0001035.1~L0+CDS16, BGC0001035.1~L0+CDS24
BGC0001037.1	T1PKS, NRPS	PKS-NRPS_hybrid	EAL85113.2	BGC0001037.1~L0+CDS2
BGC0001044.1	indole, NRPS	NRPS, DMATS	AAS92545.1, AAS92554.1	BGC0001044.1~L0+CDS7, BGC0001044.1~L0+CDS17
BGC0001049.1	T1PKS, NRPS	PKS-NRPS_hybrid	CAL69597.1	BGC0001049.1~L0+CDS4
BGC0001057.1	T1PKS, NRPS	NRPS, nrPKS, rPKS	ABB90279.1, ABB90282.1, ABB90283.1	BGC0001057.1~L0+CDS3, BGC0001057.1~L0+CDS6, BGC0001057.1~L0+CDS7
BGC0001067.1	T1PKS	rPKS, NRPS-like, UbiA-type_terpene	EAL85129.1, EAL85117.1, EAL85115.1	BGC0001067.1~L0+CDS1, BGC0001067.1~L0+CDS13, BGC0001067.1~L0+CDS15
BGC0001068.1	T1PKS	PKS-NRPS_hybrid, UbiA-type_terpene		BGC0001068.1~L0+CDS3, BGC0001068.1~L0+CDS5
BGC0001082.1	indole, terpene	Meroterpenoid_synthase, DMATS	ADO29934.1, AAK11526.2	BGC0001082.1~L0+CDS4, BGC0001082.1~L0+CDS8
BGC0001084.1	indole, NRPS	DMATS, NRPS, DMATS	ADM34136.1, ADM34138.1, ADM34139.1	BGC0001084.1~L0+CDS3, BGC0001084.1~L0+CDS5, BGC0001084.1~L0+CDS6
BGC0001118.1	T1PKS	nrPKS	EAL84397.1	BGC0001118.1~L0+CDS2
BGC0001122.1	T1PKS, NRPS	PKS-NRPS_hybrid	EAU38971.1	BGC0001122.1~L0+CDS10
BGC0001123.1	NRPS	NRPS	BAE56606.1	BGC0001123.1~L0+CDS19
BGC0001124.1	T1PKS	rPKS	EHA19289.1	BGC0001124.1~L0+CDS1
BGC0001136.1	T1PKS, NRPS	PKS-NRPS_hybrid	ADN43685.1	BGC0001136.1~L0+CDS5
BGC0001141.1	T1PKS	rPKS	AIA58899.1	BGC0001141.1~L0+CDS7
BGC0001142.1	NRPS	NRPS, NRPS	ADY16689.1, ADY16697.1	BGC0001142.1~L0+CDS6, BGC0001142.1~L0+CDS14
BGC0001143.1	T1PKS	NRPS-like, nrPKS, rPKS	EHA28233.1, EHA28237.1, EHA28244.1	BGC0001143.1~L0+CDS4, BGC0001143.1~L0+CDS8, BGC0001143.1~L0+CDS15
BGC0001144.1	T1PKS, indole	nrPKS, DMATS	EGD99348.1, EGD99349.1	BGC0001144.1~L0+CDS1, BGC0001144.1~L0+CDS2
BGC0001166.1	NRPS	NRPS	AGQ43600.1	BGC0001166.1~L0+CDS1
BGC0001182.1	T1PKS, NRPS	PKS-NRPS_hybrid	XP_001220460.1	BGC0001182.1~L0+CDS3
BGC0001187.1	T1PKS, NRPS	PKS-NRPS_hybrid, NRPS-like	AKL78824.1, AKL78825.1	BGC0001187.1~L0+CDS1, BGC0001187.1~L0+CDS2
BGC0001190.1	T1PKS, NRPS-like	NRPS-like, rPKS	EWG54274.1, EWG54266.1	BGC0001190.1~L0+CDS8, BGC0001190.1~L0+CDS16
BGC0001205.1	T1PKS, indole	DMATS, NRPS-like, rPKS	KGO40475.1, KGO40476.1, KGO40478.1	BGC0001205.1~L0+CDS6, BGC0001205.1~L0+CDS7, BGC0001205.1~L0+CDS9
BGC0001218.1	T1PKS, NRPS	PKS-NRPS_hybrid	AKC54422.1	BGC0001218.1~L0+CDS6
BGC0001219.1		nrPKS	EAQ84779.1	BGC0001219.1~L0+CDS1
BGC0001220.1	NRPS	NRPS	BAN91483.1	BGC0001220.1~L0+CDS1
BGC0001238.1
BGC0001239.1
BGC0001240.1	NRPS	NRPS	EXU96269.1	BGC0001240.1~L0+CDS1
BGC0001241.1	indole	DMATS	ABV57826.1	BGC0001241.1~L0+CDS13
BGC0001242.1	T1PKS	nrPKS	CCE67070.1	BGC0001242.1~L0+CDS2
BGC0001244.1	T1PKS	rPKS	AIW00670.1	BGC0001244.1~L0+CDS1
BGC0001245.1	T1PKS	rPKS, nrPKS	AHV78245.1, AHV78247.1	BGC0001245.1~L0+CDS2, BGC0001245.1~L0+CDS5
BGC0001246.1	T1PKS	rPKS, nrPKS	AHV78252.1, AHV78253.1	BGC0001246.1~L0+CDS4, BGC0001246.1~L0+CDS5
BGC0001248.1		Triterpene_synthase	ACF70484.1	BGC0001248.1~L0+CDS1
BGC0001249.1	NRPS	NRPS	AFN69082.1	BGC0001249.1~L0+CDS1
BGC0001250.1	NRPS	NRPS	AET13875.1	BGC0001250.1~L0+CDS1
BGC0001251.1	NRPS	NRPS	AET13879.1	BGC0001251.1~L0+CDS1
BGC0001252.1	T1PKS	rPKS	BAN19720.1	BGC0001252.1~L0+CDS1
BGC0001254.1	T1PKS	rPKS	BAJ14522.1	BGC0001254.1~L0+CDS1
BGC0001255.1	T1PKS, NRPS	PKS-NRPS_hybrid	AGO86662.1	BGC0001255.1~L0+CDS2
BGC0001257.1	T1PKS	nrPKS	AAD38786.1	BGC0001257.1~L0+CDS1
BGC0001258.1	T1PKS	nrPKS	AAN59953.1	BGC0001258.1~L0+CDS1
BGC0001260.1	indole, terpene	Meroterpenoid_synthase, DMATS	BAM84047.1, BAM84051.1	BGC0001260.1~L0+CDS3, BGC0001260.1~L0+CDS7
BGC0001261.1	NRPS	NRPS	AAF01762.1	BGC0001261.1~L0+CDS1
BGC0001262.1
BGC0001264.1	T1PKS	rPKS	BAQ25466.1	BGC0001264.1~L0+CDS6
BGC0001265.1	T1PKS	nrPKS	BAD22832.1	BGC0001265.1~L0+CDS1
BGC0001266.1	T1PKS	nrPKS	ADM79459.1	BGC0001266.1~L0+CDS1
BGC0001267.1	indole	DMATS	ABV57826.1	BGC0001267.1~L0+CDS13
BGC0001268.1	T1PKS, NRPS	PKS-NRPS_hybrid	AFP73394.1	BGC0001268.1~L0+CDS1
BGC0001273.1	T1PKS	rPKS	AAS98200.1	BGC0001273.1~L0+CDS1
BGC0001275.1	T1PKS	rPKS	AAX35547.1	BGC0001275.1~L0+CDS1
BGC0001276.1	T1PKS	rPKS	BAA20102.2	BGC0001276.1~L0+CDS1
BGC0001277.1	terpene	Sesquiterpene_synthase	AAK33084.1	BGC0001277.1~L0+CDS11
BGC0001278.1	terpene	Sesquiterpene_synthase	AAK33074.1	BGC0001278.1~L0+CDS12
BGC0001280.1	T1PKS	rPKS	BAQ25466.1	BGC0001280.1~L0+CDS6
BGC0001281.1	T1PKS	nrPKS, nrPKS	XP_011392698.1, XP_011392701.1	BGC0001281.1~L0+CDS63, BGC0001281.1~L0+CDS67
BGC0001284.1	T1PKS	nrPKS	AKN45693.1	BGC0001284.1~L0+CDS1
BGC0001286.1
BGC0001290.1	T1PKS, NRPS	NRPS, rPKS, NRPS-like	CBF87069.1, CBF87072.1, CBF87076.1	BGC0001290.1~L0+CDS1, BGC0001290.1~L0+CDS3, BGC0001290.1~L0+CDS5
BGC0001304.1	T1PKS	nrPKS	EED53479.1	BGC0001304.1~L0+CDS2
BGC0001305.1	T1PKS	rPKS	CCT72377.1	BGC0001305.1~L0+CDS1
BGC0001306.1
BGC0001338.1	T1PKS	nrPKS, NRPS-like	ALI92655.1, ALI92663.1	BGC0001338.1~L0+CDS8, BGC0001338.1~L0+CDS16
BGC0001339.1	T1PKS, terpene	rPKS, NRPS-like, rPKS, Squalene_synthase	AMY15057.1, AMY15066.1, AMY15068.1, AMY15074.1	BGC0001339.1~L0+CDS4, BGC0001339.1~L0+CDS13, BGC0001339.1~L0+CDS15, BGC0001339.1~L0+CDS21
BGC0001340.1	T1PKS	rPKS	ANF07288.1	BGC0001340.1~L0+CDS13
BGC0001358.1	T1PKS, NRPS	rPKS, rPKS, NRPS-like, NRPS	OAQ83760.1, OAQ83765.1, OAQ83766.1, OAQ83772.1	BGC0001358.1~L0+CDS8, BGC0001358.1~L0+CDS13, BGC0001358.1~L0+CDS14, BGC0001358.1~L0+CDS20
BGC0001360.1	T1PKS	nrPKS, UbiA-type_terpene	CDM36726.1, CDM36728.1	BGC0001360.1~L0+CDS6, BGC0001360.1~L0+CDS8
BGC0001365.1	indole, NRPS	DMATS, NRPS	CCE28987.1, CCE28989.1	BGC0001365.1~L0+CDS8, BGC0001365.1~L0+CDS10
BGC0001371.1	NRPS, betalactone	NRPS, NRPS-like	AMM63162.1, AMM63166.1	BGC0001371.1~L0+CDS7, BGC0001371.1~L0+CDS10
BGC0001372.1	indole, NRPS	DMATS, DMATS, NRPS	ANY57885.1, ANY57887.1, ANY57892.1	BGC0001372.1~L0+CDS7, BGC0001372.1~L0+CDS9, BGC0001372.1~L0+CDS14
BGC0001373.1	T1PKS, terpene	Sesquiterpene_synthase, rPKS	BAV32145.1, BAV32159.1	BGC0001373.1~L0+CDS6, BGC0001373.1~L0+CDS20
BGC0001375.1	indole	DMATS	BAU61567.1	BGC0001375.1~L0+CDS4
BGC0001390.1	T1PKS, NRPS-like	nrPKS, NRPS-like, UbiA-type_terpene	BAV19379.1, BAV19380.1, BAV19381.1	BGC0001390.1~L0+CDS1, BGC0001390.1~L0+CDS2, BGC0001390.1~L0+CDS3
BGC0001399.1	NRPS	NRPS	CBF76038.1	BGC0001399.1~L0+CDS1
BGC0001400.1	T1PKS	rPKS	EAU29808.1	BGC0001400.1~L0+CDS2
BGC0001402.1	NRPS	NRPS	CRG85572.1	BGC0001402.1~L0+CDS2
BGC0001403.1	T1PKS	nrPKS	EAL89339.1	BGC0001403.1~L0+CDS12
BGC0001404.1	T1PKS	nrPKS, rPKS	CAP95404.1, CAP95405.1	BGC0001404.1~L0+CDS3, BGC0001404.1~L0+CDS4
BGC0001405.1	T1PKS	rPKS, nrPKS	EAQ86385.1, EAQ86392.1	BGC0001405.1~L0+CDS6, BGC0001405.1~L0+CDS13
BGC0001436.1	T1PKS, NRPS-like	NRPS-like, rPKS	ASK38699.1, ASK38717.1	BGC0001436.1~L0+CDS1, BGC0001436.1~L0+CDS19
BGC0001445.1	T1PKS, NRPS	PKS-NRPS_hybrid	EED49862.1	BGC0001445.1~L0+CDS1
BGC0001446.1	T1PKS	nrPKS	EED57518.1	BGC0001446.1~L0+CDS2
BGC0001449.1	T1PKS, NRPS	PKS-NRPS_hybrid	AEO57481.1	BGC0001449.1~L0+CDS3
BGC0001475.1	terpene	Sesquiterpene_synthase	XP_001213594.1	BGC0001475.1~L0+CDS2
BGC0001481.1	terpene	Sesquiterpene_synthase	CCT74306.1	BGC0001481.1~L0+CDS1
BGC0001489.1	T1PKS	nrPKS	AUW31184.1	BGC0001489.1~L0+CDS3
BGC0001508.1	T1PKS	nrPKS, UbiA-type_terpene, Meroterpenoid_synthase	ART41209.1, ART41212.1, ART41214.1	BGC0001508.1~L0+CDS3, BGC0001508.1~L0+CDS6, BGC0001508.1~L0+CDS8
BGC0001515.1	NRPS	NRPS	CBF73453.1	BGC0001515.1~L0+CDS15
BGC0001516.1	NRPS-like	NRPS-like	XP_002373813.1	BGC0001516.1~L0+CDS3
BGC0001517.1	NRPS	NRPS	XP_001217690.1	BGC0001517.1~L0+CDS4
BGC0001518.1	NRPS	NRPS	BAE60013.1	BGC0001518.1~L0+CDS1
BGC0001527.1	NRPS	NRPS	AQX36215.1	BGC0001527.1~L0+CDS1
BGC0001528.1		Sesquiterpene_synthase	BBE36502.1	BGC0001528.1~L0+CDS4
BGC0001541.1	T1PKS	nrPKS	PIB02405.1	BGC0001541.1~L0+CDS4
BGC0001542.1	T1PKS	nrPKS	ARU80380.1	BGC0001542.1~L0+CDS4
BGC0001544.1	T1PKS, NRPS-like	NRPS-PKS_hybrid	PKY07881.1	BGC0001544.1~L0+CDS1
BGC0001545.1	NRPS	NRPS	XP_011325838.1	BGC0001545.1~L0+CDS5
BGC0001547.1		Meroterpenoid_synthase, UbiA-type_terpene	BAW27604.1, BAW27606.1	BGC0001547.1~L0+CDS9, BGC0001547.1~L0+CDS11
BGC0001557.1	T1PKS, NRPS-like	NRPS-like, rPKS	ASK38699.1, ASK38717.1	BGC0001557.1~L0+CDS1, BGC0001557.1~L0+CDS19
BGC0001563.1	T1PKS, NRPS	PKS-NRPS_hybrid	BAZ95823.1	BGC0001563.1~L0+CDS5
BGC0001565.1	T1PKS, NRPS	NRPS, rPKS	ATQ39428.1, ATQ39432.1	BGC0001565.1~L0+CDS4, BGC0001565.1~L0+CDS9
BGC0001571.1		UbiA-type_terpene	AVY05505.1	BGC0001571.1~L0+CDS4
BGC0001573.1	NRPS	NRPS, NRPS	ARB50206.1, ARB50207.1	BGC0001573.1~L0+CDS4, BGC0001573.1~L0+CDS5
BGC0001578.1	T1PKS	nrPKS	EED21099.1	BGC0001578.1~L0+CDS10
BGC0001583.1	T1PKS	nrPKS	DAB41653.1	BGC0001583.1~L0+CDS4
BGC0001585.1	NRPS	NRPS	DAB41661.1	BGC0001585.1~L0+CDS8
BGC0001600.1	T1PKS, NRPS-like	NRPS-like, rPKS	CEF75881.1, CEF75886.1	BGC0001600.1~L0+CDS2, BGC0001600.1~L0+CDS7
BGC0001604.1	terpene	Diterpene_synthase	ANV81300.1	BGC0001604.1~L0+CDS6
BGC0001606.1	T1PKS	rPKS	CCT75967.1	BGC0001606.1~L0+CDS2
BGC0001609.1	NRPS	NRPS	EHK22005.1	BGC0001609.1~L0+CDS8
BGC0001616.1
BGC0001617.1	terpene	Sesquiterpene_synthase	XP_007301506.1	BGC0001617.1~L0+CDS8
BGC0001621.1	NRPS	NRPS	XP_002379984.1	BGC0001621.1~L0+CDS1
BGC0001624.1	indole	DMATS	APC57597.1	BGC0001624.1~L0+CDS5
BGC0001626.1	T1PKS, NRPS-like	UbiA-type_terpene, NRPS-like, nrPKS	KFA69341.1, KFA69336.1, KFA69335.1	BGC0001626.1~L0+CDS8, BGC0001626.1~L0+CDS9, BGC0001626.1~L0+CDS10
BGC0001636.1	NRPS	NRPS	BBC83957.1	BGC0001636.1~L0+CDS2
BGC0001642.1	terpene	Sesquiterpene_synthase	CCT72694.1	BGC0001642.1~L0+CDS1
BGC0001659.1		Sesquiterpene_synthase	APY21859.1	BGC0001659.1~L0+CDS2
BGC0001668.1	NRPS-like	NRPS-like	CBF82791.1	BGC0001668.1~L0+CDS1
BGC0001677.1	T1PKS	nrPKS, UbiA-type_terpene	API82664.1, API82666.1	BGC0001677.1~L0+CDS5, BGC0001677.1~L0+CDS7
BGC0001679.1	NRPS	NRPS	CBF77087.1	BGC0001679.1~L0+CDS2
BGC0001697.1	T1PKS	rPKS	EAA36364.1	BGC0001697.1~L0+CDS15
BGC0001699.1	NRPS	NRPS	CBF87869.1	BGC0001699.1~L0+CDS2
BGC0001706.1	indole, terpene	Meroterpenoid_synthase, DMATS, DMATS	AUM60064.1, AUM60055.1, AUM60056.1	BGC0001706.1~L0+CDS5, BGC0001706.1~L0+CDS10, BGC0001706.1~L0+CDS11
BGC0001708.1	T1PKS	Meroterpenoid_synthase, UbiA-type_terpene, nrPKS	PKX88476.1, PKX88486.1, PKX88487.1	BGC0001708.1~L0+CDS2, BGC0001708.1~L0+CDS12, BGC0001708.1~L0+CDS13
BGC0001712.1	NRPS-like, indole	NRPS-like, DMATS, UbiA-type_terpene	PLB46276.1, PLB46277.1, PLB46283.1	BGC0001712.1~L0+CDS8, BGC0001712.1~L0+CDS9, BGC0001712.1~L0+CDS15
BGC0001717.1	indole, NRPS	NRPS, DMATS	BBB04327.1, BBB04329.1	BGC0001717.1~L0+CDS1, BGC0001717.1~L0+CDS3
BGC0001718.1	indole, NRPS	NRPS, DMATS	XP_020057667.1, XP_020057669.1	BGC0001718.1~L0+CDS1, BGC0001718.1~L0+CDS3
BGC0001720.1	T1PKS	nrPKS	EJP62792.1	BGC0001720.1~L0+CDS6
BGC0001722.1	T1PKS	nrPKS, UbiA-type_terpene	CBF83139.1, CBF83143.1	BGC0001722.1~L0+CDS1, BGC0001722.1~L0+CDS3
BGC0001724.1	T1PKS, NRPS	PKS-NRPS_hybrid	EPS29069.1	BGC0001724.1~L0+CDS9
BGC0001729.1	T1PKS	UbiA-type_terpene, Meroterpenoid_synthase, rPKS	BAV69306.1, BAV69309.1, BAV69313.1	BGC0001729.1~L0+CDS6, BGC0001729.1~L0+CDS9, BGC0001729.1~L0+CDS13
BGC0001738.1	T1PKS, NRPS	PKS-NRPS_hybrid	BBC43184.1	BGC0001738.1~L0+CDS1
BGC0001741.1	T1PKS, NRPS	PKS-NRPS_hybrid	ARP51711.1	BGC0001741.1~L0+CDS10
BGC0001749.1	T1PKS	rPKS	EHA52508.1	BGC0001749.1~L0+CDS12
BGC0001768.1	NRPS	NRPS	XP_003044554.1	BGC0001768.1~L0+CDS4
BGC0001775.1	indole, terpene	Meroterpenoid_synthase	BBD84644.1	BGC0001775.1~L0+CDS3
BGC0001776.1	indole, terpene	Meroterpenoid_synthase, DMATS	AGZ20474.1, AGZ20478.1	BGC0001776.1~L0+CDS10, BGC0001776.1~L0+CDS15
BGC0001777.1	indole, terpene	DMATS	DAB41648.1	BGC0001777.1~L0+CDS5
BGC0001793.1	T1PKS, NRPS-like	NRPS-PKS_hybrid	AQV04224.1	BGC0001793.1~L0+CDS5
BGC0001794.1	T1PKS, NRPS-like	NRPS-PKS_hybrid	AQV04230.1	BGC0001794.1~L0+CDS6
BGC0001811.1	terpene	Sesquiterpene_synthase	BAX01962.1	BGC0001811.1~L0+CDS6
BGC0001816.1	T1PKS, NRPS-like, NRPS	NRPS-like, Sesquiterpene_synthase, rPKS, NRPS, NRPS, NRPS	AQM58276.1, AQM58281.1, AQM58285.1, AQM58286.1, AQM58287.1, AQM58288.1	BGC0001816.1~L0+CDS1, BGC0001816.1~L0+CDS6, BGC0001816.1~L0+CDS10, BGC0001816.1~L0+CDS11, BGC0001816.1~L0+CDS12, BGC0001816.1~L0+CDS13
BGC0001820.1	NRPS	NRPS	AQZ42163.1	BGC0001820.1~L0+CDS6
BGC0001827.1	T1PKS	nrPKS	AWM95789.1	BGC0001827.1~L0+CDS8
BGC0001839.1	terpene	Squalene_synthase		BGC0001839.1~L0+CDS2
BGC0001854.1	T1PKS	rPKS, nrPKS	KKP00963.1, KKP00966.1	BGC0001854.1~L0+CDS1, BGC0001854.1~L0+CDS4
BGC0001857.1	T1PKS, NRPS	PKS-NRPS_hybrid	QBE85649.1	BGC0001857.1~L0+CDS9
BGC0001858.1	T1PKS
BGC0001865.1	T1PKS	nrPKS	XP_001798923.1	BGC0001865.1~L0+CDS14
BGC0001866.1	T1PKS	rPKS, nrPKS	XP_028481819.1, XP_028481820.1	BGC0001866.1~L0+CDS8, BGC0001866.1~L0+CDS9
BGC0001874.1	T1PKS, indole, NRPS	DMATS, PKS-NRPS_hybrid	AFA26385.1, AFA26384.1	BGC0001874.1~L0+CDS2, BGC0001874.1~L0+CDS3
BGC0001881.1	T1PKS, NRPS	PKS-NRPS_hybrid	QCS37521.1	BGC0001881.1~L0+CDS11
BGC0001882.1
BGC0001886.1	T1PKS	nrPKS	CCE31584.1	BGC0001886.1~L0+CDS16
BGC0001888.1
BGC0001892.1	T1PKS	rPKS, rPKS	ATZ45182.1, ATZ45185.1	BGC0001892.1~L0+CDS6, BGC0001892.1~L0+CDS9
BGC0001893.1
BGC0001899.1	T1PKS	rPKS	CBX99534.1	BGC0001899.1~L0+CDS4
BGC0001901.1	T1PKS	rPKS, nrPKS	KKP00963.1, KKP00966.1	BGC0001901.1~L0+CDS2, BGC0001901.1~L0+CDS5
BGC0001906.1	T1PKS	nrPKS		BGC0001906.1~L0+CDS6
BGC0001907.1	T1PKS	rPKS, other_PKS		BGC0001907.1~L0+CDS4, BGC0001907.1~L0+CDS5
BGC0001909.1	T1PKS	rPKS	ATV82110.1	BGC0001909.1~L0+CDS4
BGC0001913.1	T1PKS	rPKS	BBG28498.1	BGC0001913.1~L0+CDS1
BGC0001915.1		Sesquiterpene_synthase	BBE36502.1	BGC0001915.1~L0+CDS4
BGC0001923.1	T1PKS, NRPS-like	UbiA-type_terpene, NRPS-like, nrPKS, Meroterpenoid_synthase	BBF25313.1, BBF25314.1, BBF25315.1, BBF25318.1	BGC0001923.1~L0+CDS2, BGC0001923.1~L0+CDS3, BGC0001923.1~L0+CDS4, BGC0001923.1~L0+CDS7
BGC0001924.1
BGC0001926.1	T1PKS	rPKS, Meroterpenoid_synthase, UbiA-type_terpene	BBG28484.1, BBG28486.1, BBG28487.1	BGC0001926.1~L0+CDS5, BGC0001926.1~L0+CDS7, BGC0001926.1~L0+CDS8
BGC0001936.1	indole, terpene	Meroterpenoid_synthase, DMATS, DMATS	AUM60064.1, AUM60055.1, AUM60056.1	BGC0001936.1~L0+CDS5, BGC0001936.1~L0+CDS10, BGC0001936.1~L0+CDS11
BGC0001954.1	T1PKS	PKS-NRPS_hybrid	QBC19710.1	BGC0001954.1~L0+CDS2
BGC0001966.1	T1PKS, NRPS	NRPS-like, NRPS, rPKS	QCC62990.1, QCC62999.1, QCC63000.1	BGC0001966.1~L0+CDS3, BGC0001966.1~L0+CDS12, BGC0001966.1~L0+CDS13
BGC0001969.1	terpene	Sesquiterpene_synthase	AZQ56744.1	BGC0001969.1~L0+CDS3
BGC0001976.1	T1PKS	nrPKS	QCO93110.1	BGC0001976.1~L0+CDS5
BGC0001977.1	T1PKS	nrPKS	QCO93110.1	BGC0001977.1~L0+CDS5
BGC0001978.1	T1PKS, NRPS	PKS-NRPS_hybrid	QBE85649.1	BGC0001978.1~L0+CDS9
BGC0001982.1	T1PKS, NRPS	PKS-NRPS_hybrid	QCS37521.1	BGC0001982.1~L0+CDS11
BGC0001988.1	T1PKS	nrPKS	PKX92308.1	BGC0001988.1~L0+CDS18
BGC0001989.1
BGC0001990.1
BGC0001995.1	terpene	Sesquiterpene_synthase	XP_001826046.3	BGC0001995.1~L0+CDS2
BGC0001996.1
BGC0001998.1	T1PKS	rPKS	XP_659388.1	BGC0001998.1~L0+CDS1
BGC0002030.1	T1PKS	rPKS, nrPKS	RWQ92174.1, RWQ92175.1	BGC0002030.1~L0+CDS12, BGC0002030.1~L0+CDS13
BGC0002035.1	T1PKS, NRPS	PKS-NRPS_hybrid		BGC0002035.1~L0+CDS3
