# Supplementary material for: Secondary metabolite biosynthetic diversity in the fungal family Hypoxylaceae and Xylaria hypoxylon
Source: Stud Mycol. 2021 Aug 26;99:100118. doi: 10.1016/j.simyco.2021.100118 (PMC8403587; doi:10.1016/j.simyco.2021.100118)
Supplement: Multimedia component 2 [file mmc2.zip › Network Files/Description/Network_Annotations_Full.tsv]

BGC	Accesion ID	Description	Product Prediction	BiG-SCAPE class	Organism	Taxonomy
AT.BGC.1	c00001_urn.loc..			Others	Annulohypoxylon truncatum Hypoxylaceae, Xylariales, Xylariomycet...
AT.BGC.10	c00001_urn.loc..	NRPS (A T TE)	NRPS-like	NRPS	Annulohypoxylon truncatum Hypoxylaceae, Xylariales, Xylariomycet...
AT.BGC.11	c00001_urn.loc..	NRPS (A T TE)	indole	Others	Annulohypoxylon truncatum Hypoxylaceae, Xylariales, Xylariomycet...
AT.BGC.12	c00001_urn.loc..	NRPS1 (A T R) & NRPS2 (A T TE)	NRPS-like	NRPS	Annulohypoxylon truncatum Hypoxylaceae, Xylariales, Xylariomycet...
AT.BGC.13	c00001_urn.loc..	NRPKS (SAT KS AT PT ACP ACP TE)	T1PKS	PKSI	Annulohypoxylon truncatum Hypoxylaceae, Xylariales, Xylariomycet...
AT.BGC.14	c00001_urn.loc..	NRPKS (SAT KS AT PT ACP Met TE)	T1PKS	PKSI	Annulohypoxylon truncatum Hypoxylaceae, Xylariales, Xylariomycet...
AT.BGC.15	c00001_urn.loc..	NRPKS (SAT KS AT ACP Met TE)	T1PKS	PKSI	Annulohypoxylon truncatum Hypoxylaceae, Xylariales, Xylariomycet...
AT.BGC.16	c00001_urn.loc..	NRPKS (SAT KS AT PT ACP ACP TE)	T1PKS	PKSI	Annulohypoxylon truncatum Hypoxylaceae, Xylariales, Xylariomycet...
AT.BGC.17	c00001_urn.loc..	NRPKS (SAT KS AT PT ACP Met TE)	T1PKS	PKSI	Annulohypoxylon truncatum Hypoxylaceae, Xylariales, Xylariomycet...
AT.BGC.18	c00001_urn.loc..	NRPKS (SAT KS AT ACP Met TE)	T1PKS	PKSI	Annulohypoxylon truncatum Hypoxylaceae, Xylariales, Xylariomycet...
AT.BGC.19	c00001_urn.loc..	HRPKS (KS AT DH ER KR ACP)	T1PKS	PKSI	Annulohypoxylon truncatum Hypoxylaceae, Xylariales, Xylariomycet...
AT.BGC.2	c00001_urn.loc..	NRPKS (SAT KS AT PT ACP Met TE)	indole.T1PKS	Others	Annulohypoxylon truncatum Hypoxylaceae, Xylariales, Xylariomycet...
AT.BGC.20	c00001_urn.loc..	HRPKS (KS AT DH Met ER KR ACP)	T1PKS	PKSI	Annulohypoxylon truncatum Hypoxylaceae, Xylariales, Xylariomycet...
AT.BGC.21	c00001_urn.loc..	HRPKS (KS AT DH Met ER KR ACP)	T1PKS	PKSI	Annulohypoxylon truncatum Hypoxylaceae, Xylariales, Xylariomycet...
AT.BGC.22	c00001_urn.loc..	HRPKS (KS AT DH ER KR ACP)	NRPS-like.T1PKS	PKS-NRP_Hybrids	Annulohypoxylon truncatum Hypoxylaceae, Xylariales, Xylariomycet...
AT.BGC.23	c00001_urn.loc..	HRPKS (KS AT DH Met ER KR ACP)	T1PKS	PKSI	Annulohypoxylon truncatum Hypoxylaceae, Xylariales, Xylariomycet...
AT.BGC.24	c00001_urn.loc..	HRPKS (KS AT DH Met ER KR ACP)	T1PKS	PKSI	Annulohypoxylon truncatum Hypoxylaceae, Xylariales, Xylariomycet...
AT.BGC.25	c00001_urn.loc..	HRPKS (KS AT DH ER KR ACP)	T1PKS	PKSI	Annulohypoxylon truncatum Hypoxylaceae, Xylariales, Xylariomycet...
AT.BGC.26	c00001_urn.loc..	HRPKS (KS AT DH ER KR ACP)	T1PKS	PKSI	Annulohypoxylon truncatum Hypoxylaceae, Xylariales, Xylariomycet...
AT.BGC.27	c00001_urn.loc..	HRPKS (KS AT DH ER KR ACP)	T1PKS	PKSI	Annulohypoxylon truncatum Hypoxylaceae, Xylariales, Xylariomycet...
AT.BGC.28	c00001_urn.loc..	HRPKS (KS AT DH Met ER KR ACP)	T1PKS	PKSI	Annulohypoxylon truncatum Hypoxylaceae, Xylariales, Xylariomycet...
AT.BGC.29	c00001_urn.loc..	HRPKS (KS AT DH Met ER KR)	T1PKS	PKSI	Annulohypoxylon truncatum Hypoxylaceae, Xylariales, Xylariomycet...
AT.BGC.3	c00001_urn.loc..	NRPS (T C A T C)	NRPS	NRPS	Annulohypoxylon truncatum Hypoxylaceae, Xylariales, Xylariomycet...
AT.BGC.30	c00001_urn.loc..	HRPKS (KS AT DH Met ER KR ACP) & putative sesquiterpene cyclase	terpene.T1PKS	Others	Annulohypoxylon truncatum Hypoxylaceae, Xylariales, Xylariomycet...
AT.BGC.31	c00001_urn.loc..	HRPKS (KS AT DH Met ER KR ACP)	T1PKS	PKSI	Annulohypoxylon truncatum Hypoxylaceae, Xylariales, Xylariomycet...
AT.BGC.32	c00001_urn.loc..	HRPKS (KS AT DH Met KR ACP) + Trans-ER	T1PKS	PKSI	Annulohypoxylon truncatum Hypoxylaceae, Xylariales, Xylariomycet...
AT.BGC.33	c00001_urn.loc..	PRPKS (KS AT DH Met KR ACP)	T1PKS	PKSI	Annulohypoxylon truncatum Hypoxylaceae, Xylariales, Xylariomycet...
AT.BGC.34	c00001_urn.loc..	HRPKS (KS AT DH ER KR)	T1PKS	PKSI	Annulohypoxylon truncatum Hypoxylaceae, Xylariales, Xylariomycet...
AT.BGC.35	c00001_urn.loc..	HRPKS (KS AT DH Met ER KR ACP)	T1PKS	PKSI	Annulohypoxylon truncatum Hypoxylaceae, Xylariales, Xylariomycet...
AT.BGC.36	c00001_urn.loc..	HRPKS (KS AT DH ER KR ACP)	T1PKS	PKSI	Annulohypoxylon truncatum Hypoxylaceae, Xylariales, Xylariomycet...
AT.BGC.37	c00001_urn.loc..	HRPKS (KS AT DH ER KR ACP)	T1PKS	PKSI	Annulohypoxylon truncatum Hypoxylaceae, Xylariales, Xylariomycet...
AT.BGC.38	c00001_urn.loc..	HRPKS (KS AT DH ER KR ACP)	T1PKS	PKSI	Annulohypoxylon truncatum Hypoxylaceae, Xylariales, Xylariomycet...
AT.BGC.39	c00001_urn.loc..	PRPKS (KS AT DH Met KR ACP)	T1PKS	PKSI	Annulohypoxylon truncatum Hypoxylaceae, Xylariales, Xylariomycet...
AT.BGC.4	c00001_urn.loc..	NRPS1 (A T C) & NRPS2 (C A T C A T C A T C)	indole.NRPS	Others	Annulohypoxylon truncatum Hypoxylaceae, Xylariales, Xylariomycet...
AT.BGC.40	c00001_urn.loc..	HRPKS (KS AT DH Met ER KR ACP)	T1PKS	PKSI	Annulohypoxylon truncatum Hypoxylaceae, Xylariales, Xylariomycet...
AT.BGC.41	c00001_urn.loc..			Others	Annulohypoxylon truncatum Hypoxylaceae, Xylariales, Xylariomycet...
AT.BGC.42	c00001_urn.loc..	PKS (KS AT DH ACP)	T1PKS	PKSI	Annulohypoxylon truncatum Hypoxylaceae, Xylariales, Xylariomycet...
AT.BGC.43	c00001_urn.loc..	putative sesquiterpene cyclase	terpene	Terpene	Annulohypoxylon truncatum Hypoxylaceae, Xylariales, Xylariomycet...
AT.BGC.44	c00001_urn.loc..	Sesquiterpene cyclase	terpene	Terpene	Annulohypoxylon truncatum Hypoxylaceae, Xylariales, Xylariomycet...
AT.BGC.45	c00001_urn.loc..	putative 1,8-cineole synthase (monoterpene cyclase)		Others	Annulohypoxylon truncatum Hypoxylaceae, Xylariales, Xylariomycet...
AT.BGC.46	c00001_urn.loc..	-		Others	Annulohypoxylon truncatum Hypoxylaceae, Xylariales, Xylariomycet...
AT.BGC.47	c00001_urn.loc..	Sesquiterpene cyclase	terpene	Terpene	Annulohypoxylon truncatum Hypoxylaceae, Xylariales, Xylariomycet...
AT.BGC.48	c00001_urn.loc..	Sesquiterpene cyclase	terpene	Terpene	Annulohypoxylon truncatum Hypoxylaceae, Xylariales, Xylariomycet...
AT.BGC.49	c00001_urn.loc..		terpene	Terpene	Annulohypoxylon truncatum Hypoxylaceae, Xylariales, Xylariomycet...
AT.BGC.5	c00001_urn.loc..	NRPS (T C A T C C A T C) & NRPS (At A T)	NRPS	NRPS	Annulohypoxylon truncatum Hypoxylaceae, Xylariales, Xylariomycet...
AT.BGC.50	c00001_urn.loc..		terpene	Terpene	Annulohypoxylon truncatum Hypoxylaceae, Xylariales, Xylariomycet...
AT.BGC.51	c00001_urn.loc..	putative sesquiterpene cyclase	terpene	Terpene	Annulohypoxylon truncatum Hypoxylaceae, Xylariales, Xylariomycet...
AT.BGC.52	c00001_urn.loc..	putative sesquiterpene cyclase	terpene	Terpene	Annulohypoxylon truncatum Hypoxylaceae, Xylariales, Xylariomycet...
AT.BGC.53	c00001_urn.loc..		terpene	Terpene	Annulohypoxylon truncatum Hypoxylaceae, Xylariales, Xylariomycet...
AT.BGC.54	c00001_urn.loc..	-	terpene	Terpene	Annulohypoxylon truncatum Hypoxylaceae, Xylariales, Xylariomycet...
AT.BGC.55	c00001_urn.loc..	Diterpene synthase		Others	Annulohypoxylon truncatum Hypoxylaceae, Xylariales, Xylariomycet...
AT.BGC.56	c00001_urn.loc..	Diterpene synthase		Others	Annulohypoxylon truncatum Hypoxylaceae, Xylariales, Xylariomycet...
AT.BGC.57	c00001_urn.loc..	Diterpene synthase		Others	Annulohypoxylon truncatum Hypoxylaceae, Xylariales, Xylariomycet...
AT.BGC.58	c00001_urn.loc..	NRPS (A T R)	NRPS-like	NRPS	Annulohypoxylon truncatum Hypoxylaceae, Xylariales, Xylariomycet...
AT.BGC.6	c00001_urn.loc..	NRPS (A T C T C)	NRPS	NRPS	Annulohypoxylon truncatum Hypoxylaceae, Xylariales, Xylariomycet...
AT.BGC.7	c00001_urn.loc..	NRPS (T C C A T C)	NRPS	NRPS	Annulohypoxylon truncatum Hypoxylaceae, Xylariales, Xylariomycet...
AT.BGC.8	c00001_urn.loc..	NRPS (A T C A T C T C A T C T C C)	NRPS	NRPS	Annulohypoxylon truncatum Hypoxylaceae, Xylariales, Xylariomycet...
AT.BGC.9	c00001_urn.loc..	NRPS (A T TE)	NRPS-like	NRPS	Annulohypoxylon truncatum Hypoxylaceae, Xylariales, Xylariomycet...
BGC0000003.1	BGC0000003.1	Alternaria alternata AF-toxin biosynthesis gene cluster (Aft9-1, Aft10-1, Aft11-1, Aft12-1, AftR-2, Aft3-2), complete cds	T1PKS	PKSI	Alternaria alternata	Eukaryota,Fungi,Dikarya,Ascomycota,Pezizomycotina,Dothideomycetes,Pleosporomycetidae,Pleosporales,Pleosporineae,Pleosporaceae,Alternaria,Alternaria alternata group
BGC0000004.1	BGC0000004.1	Aspergillus oryzae DNA, aflatoxin biosynthesis gene cluster, complete sequence, strain: RIB40	T1PKS	PKSI	Aspergillus oryzae	Eukaryota,Fungi,Dikarya,Ascomycota,Pezizomycotina,Eurotiomycetes,Eurotiomycetidae,Eurotiales,Aspergillaceae,Aspergillus
BGC0000005.1	BGC0000005.1	Aspergillus parasiticus strain ATCC 56775 aflatoxin biosynthetic gene cluster, partial sequence		Others	Aspergillus parasiticus	Eukaryota,Fungi,Dikarya,Ascomycota,Pezizomycotina,Eurotiomycetes,Eurotiomycetidae,Eurotiales,Aspergillaceae,Aspergillus
BGC0000006.1	BGC0000006.1	Aspergillus flavus isolate AF13 aflatoxin biosynthesis gene cluster, complete sequence	T1PKS	PKSI	Aspergillus flavus	Eukaryota,Fungi,Dikarya,Ascomycota,Pezizomycotina,Eurotiomycetes,Eurotiomycetidae,Eurotiales,Aspergillaceae,Aspergillus
BGC0000007.1	BGC0000007.1	Aspergillus flavus isolate BN008 aflatoxin biosynthesis gene cluster, complete sequence	T1PKS	PKSI	Aspergillus flavus	Eukaryota,Fungi,Dikarya,Ascomycota,Pezizomycotina,Eurotiomycetes,Eurotiomycetidae,Eurotiales,Aspergillaceae,Aspergillus
BGC0000008.1	BGC0000008.1	Aspergillus flavus isolate AF70 aflatoxin biosynthesis gene cluster, complete sequence	T1PKS	PKSI	Aspergillus flavus	Eukaryota,Fungi,Dikarya,Ascomycota,Pezizomycotina,Eurotiomycetes,Eurotiomycetidae,Eurotiales,Aspergillaceae,Aspergillus
BGC0000009.1	BGC0000009.1	Aspergillus nomius isolate AN13137 aflatoxin biosynthesis gene cluster, complete sequence	T1PKS	PKSI	Aspergillus nomius	Eukaryota,Fungi,Dikarya,Ascomycota,Pezizomycotina,Eurotiomycetes,Eurotiomycetidae,Eurotiales,Aspergillaceae,Aspergillus
BGC0000010.1	BGC0000010.1	Aspergillus flavus isolate AF36 aflatoxin biosynthesis gene cluster, complete sequence		Others	Aspergillus flavus	Eukaryota,Fungi,Dikarya,Ascomycota,Pezizomycotina,Eurotiomycetes,Eurotiomycetidae,Eurotiales,Aspergillaceae,Aspergillus
BGC0000011.1	BGC0000011.1	Aspergillus ochraceoroseus strain SRRC 1432 aflatoxin/sterigmatocystin gene cluster, complete sequence	T1PKS	PKSI	Aspergillus ochraceoroseus	Eukaryota,Fungi,Dikarya,Ascomycota,Pezizomycotina,Eurotiomycetes,Eurotiomycetidae,Eurotiales,Aspergillaceae,Aspergillus
BGC0000012.1	BGC0000012.1	Alternaria solani alt1, alt2, alt3, alt4, alt5 genes for cytochrome P-450, cytochrome, P-450, cytochrome P-450, FAD/FMN-dependent oxygenase/oxidase, polyketide synthase, complete cds	T1PKS	PKSI	Alternaria solani	Eukaryota,Fungi,Dikarya,Ascomycota,Pezizomycotina,Dothideomycetes,Pleosporomycetidae,Pleosporales,Pleosporineae,Pleosporaceae,Alternaria
BGC0000013.1	BGC0000013.1	TPA_asm: Aspergillus nidulans FGSC A4 chromosome IV	T1PKS	PKSI	Aspergillus nidulans FGSC A4	Eukaryota,Fungi,Dikarya,Ascomycota,Pezizomycotina,Eurotiomycetes,Eurotiomycetidae,Eurotiales,Aspergillaceae,Aspergillus
BGC0000022.1	BGC0000022.1	Aspergillus nidulans FGSC A4 chromosome VIII ANcontig1.15, whole genome shotgun sequence	T1PKS	PKSI	Aspergillus nidulans FGSC A4	Eukaryota,Fungi,Dikarya,Ascomycota,Pezizomycotina,Eurotiomycetes,Eurotiomycetidae,Eurotiales,Aspergillaceae,Aspergillus
BGC0000027.1	BGC0000027.1	Monascus pilosus pigment biosynthetic gene cluster, complete sequence	T1PKS	PKSI	Monascus pilosus	Eukaryota,Fungi,Dikarya,Ascomycota,Pezizomycotina,Eurotiomycetes,Eurotiomycetidae,Eurotiales,Aspergillaceae,Monascus
BGC0000030.1	BGC0000030.1	Fusarium fujikuroi IMI 58289 draft genome, chromosome FFUJ_chr05	T1PKS	PKSI	Fusarium fujikuroi IMI 58289	Eukaryota,Fungi,Dikarya,Ascomycota,Pezizomycotina,Sordariomycetes,Hypocreomycetidae,Hypocreales,Nectriaceae,Fusarium,Fusarium fujikuroi species complex
BGC0000037.1	BGC0000037.1	TPA_asm: Aspergillus nidulans FGSC A4 chromosome I	T1PKS	PKSI	Aspergillus nidulans FGSC A4	Eukaryota,Fungi,Dikarya,Ascomycota,Pezizomycotina,Eurotiomycetes,Eurotiomycetidae,Eurotiales,Aspergillaceae,Aspergillus
BGC0000039.1	BGC0000039.1	Penicillium citrinum ML-236B (compactin) biosynthetic gene cluster (mlcH, mlcG, mlcF, mlcA, mlcC, mlcB, mlcD, mlcE, mlcR), complete cds	T1PKS	PKSI	Penicillium citrinum	Eukaryota,Fungi,Dikarya,Ascomycota,Pezizomycotina,Eurotiomycetes,Eurotiomycetidae,Eurotiales,Aspergillaceae,Penicillium
BGC0000045.1	BGC0000045.1	Aspergillus terreus strain AH-02-30-F7 dehydrocurvularin biosynthetic gene cluster, complete sequence	T1PKS	PKSI	Aspergillus terreus	Eukaryota,Fungi,Dikarya,Ascomycota,Pezizomycotina,Eurotiomycetes,Eurotiomycetidae,Eurotiales,Aspergillaceae,Aspergillus
BGC0000046.1	BGC0000046.1	Alternaria brassicicola strain MUCL 202097 depudecin gene cluster, complete sequence	T1PKS	PKSI	Alternaria brassicicola	Eukaryota,Fungi,Dikarya,Ascomycota,Pezizomycotina,Dothideomycetes,Pleosporomycetidae,Pleosporales,Pleosporineae,Pleosporaceae,Alternaria
BGC0000048.1	BGC0000048.1	Mycosphaerella pini hypothetical protein (DS34) gene, partial cds; hypothetical protein (DS33), putative methionine permease (DS32), putative translation elongation factor (DS31), hypothetical protein (DS30), hypothetical protein (DS29), putative MFS multidrug transporter (DS28), hypothetical protein (DS27), hypothetical protein (DS26), putative amino acid permease (DS25), putative flavin-binding…	T1PKS	PKSI	Dothistroma septosporum	Eukaryota,Fungi,Dikarya,Ascomycota,Pezizomycotina,Dothideomycetes,Dothideomycetidae,Capnodiales,Mycosphaerellaceae,Dothistroma
BGC0000057.1	BGC0000057.1	Aspergillus nidulans FGSC A4 chromosome II ANcontig1.135, whole genome shotgun sequence	T1PKS	PKSI	Aspergillus nidulans FGSC A4	Eukaryota,Fungi,Dikarya,Ascomycota,Pezizomycotina,Eurotiomycetes,Eurotiomycetidae,Eurotiales,Aspergillaceae,Aspergillus
BGC0000062.1	BGC0000062.1	Gibberella moniliformis fumonisin biosynthetic gene cluster, complete sequence	NRPS.T1PKS	PKS-NRP_Hybrids	Fusarium verticillioides	Eukaryota,Fungi,Dikarya,Ascomycota,Pezizomycotina,Sordariomycetes,Hypocreomycetidae,Hypocreales,Nectriaceae,Fusarium,Fusarium fujikuroi species complex
BGC0000063.1	BGC0000063.1	Fusarium oxysporum strain FRC O-1890 fumonisin biosynthetic gene cluster, complete sequence	NRPS.T1PKS	PKS-NRP_Hybrids	Fusarium oxysporum	Eukaryota,Fungi,Dikarya,Ascomycota,Pezizomycotina,Sordariomycetes,Hypocreomycetidae,Hypocreales,Nectriaceae,Fusarium,Fusarium oxysporum species complex
BGC0000064.1	BGC0000064.1	Gibberella fujikuroi FUSS (fusA) gene, complete cds	NRPS.T1PKS	PKS-NRP_Hybrids	Fusarium verticillioides	Eukaryota,Fungi,Dikarya,Ascomycota,Pezizomycotina,Sordariomycetes,Hypocreomycetidae,Hypocreales,Nectriaceae,Fusarium,Fusarium fujikuroi species complex
BGC0000070.1	BGC0000070.1	Penicillium aethiopicum strain IBT 5753 griseofulvin biosynthetic gene cluster, complete sequence; and unknown genes	T1PKS	PKSI	Penicillium aethiopicum	Eukaryota,Fungi,Dikarya,Ascomycota,Pezizomycotina,Eurotiomycetes,Eurotiomycetidae,Eurotiales,Aspergillaceae,Penicillium
BGC0000076.1	BGC0000076.1	Hypomyces subiculosus strain DSM11931 hypothemycin gene cluster, partial sequence	T1PKS	PKSI	Hypomyces subiculosus	Eukaryota,Fungi,Dikarya,Ascomycota,Pezizomycotina,Sordariomycetes,Hypocreomycetidae,Hypocreales,Hypocreaceae,Hypomyces
BGC0000077.1	BGC0000077.1	Hypomyces subiculosus strain DSM11932 hypothemycin gene cluster, complete sequence; and oxidoreductase gene, complete cds	T1PKS	PKSI	Hypomyces subiculosus	Eukaryota,Fungi,Dikarya,Ascomycota,Pezizomycotina,Sordariomycetes,Hypocreomycetidae,Hypocreales,Hypocreaceae,Hypomyces
BGC0000088.1	BGC0000088.1	Aspergillus terreus strain ATCC 20542 esterase, cytochrome P450 monooxygenase (lovA), enoyl reductase (lovC), transesterase (lovD), hydroxymethylglutaryl-coenzyme A reductase, regulatory protein (lovE), polyketide synthase (lovF), regulatory protein, and cytochrome P450 monooxygenase genes, complete cds; and unknown genes	T1PKS	PKSI	Aspergillus terreus	Eukaryota,Fungi,Dikarya,Ascomycota,Pezizomycotina,Eurotiomycetes,Eurotiomycetidae,Eurotiales,Aspergillaceae,Aspergillus
BGC0000098.1	BGC0000098.1	Monascus pilosus monacolin K biosynthetic gene cluster, complete sequence	T1PKS	PKSI	Monascus pilosus	Eukaryota,Fungi,Dikarya,Ascomycota,Pezizomycotina,Eurotiomycetes,Eurotiomycetidae,Eurotiales,Aspergillaceae,Monascus
BGC0000099.1	BGC0000099.1	Penicillium marneffei strain PM1 putative polyketide synthase PKS3 gene, complete cds	T1PKS	PKSI	Talaromyces marneffei	Eukaryota,Fungi,Dikarya,Ascomycota,Pezizomycotina,Eurotiomycetes,Eurotiomycetidae,Eurotiales,Trichocomaceae,Talaromyces
BGC0000101.1	BGC0000101.1	TPA_asm: Aspergillus nidulans FGSC A4 chromosome II		Others	Aspergillus nidulans FGSC A4	Eukaryota,Fungi,Dikarya,Ascomycota,Pezizomycotina,Eurotiomycetes,Eurotiomycetidae,Eurotiales,Aspergillaceae,Aspergillus
BGC0000104.1	BGC0000104.1	Penicillium brevicompactum mycophenolic acid biosynthesis gene cluster, complete sequence	T1PKS	PKSI	Penicillium brevicompactum	Eukaryota,Fungi,Dikarya,Ascomycota,Pezizomycotina,Eurotiomycetes,Eurotiomycetidae,Eurotiales,Aspergillaceae,Penicillium
BGC0000107.1	BGC0000107.1	TPA_asm: Aspergillus nidulans FGSC A4 chromosome II	T1PKS	PKSI	Aspergillus nidulans FGSC A4	Eukaryota,Fungi,Dikarya,Ascomycota,Pezizomycotina,Eurotiomycetes,Eurotiomycetidae,Eurotiales,Aspergillaceae,Aspergillus
BGC0000120.1	BGC0000120.1	Penicillium expansum strain NRRL 35695 patulin biosynthetic gene cluster, complete sequence	T1PKS	PKSI	Penicillium expansum	Eukaryota,Fungi,Dikarya,Ascomycota,Pezizomycotina,Eurotiomycetes,Eurotiomycetidae,Eurotiales,Aspergillaceae,Penicillium
BGC0000121.1	BGC0000121.1	Pestalotiopsis fici strain CGMCC3.15140 pestheic acid biosynthetic gene cluster, complete sequence	T1PKS	PKSI	Pestalotiopsis fici	Eukaryota,Fungi,Dikarya,Ascomycota,Pezizomycotina,Sordariomycetes,Xylariomycetidae,Xylariales,Sporocadaceae,Pestalotiopsis
BGC0000129.1	BGC0000129.1	Aspergillus fumigatus Af293 chromosome 6, whole genome shotgun sequence	T1PKS	PKSI	Aspergillus fumigatus Af293	Eukaryota,Fungi,Dikarya,Ascomycota,Pezizomycotina,Eurotiomycetes,Eurotiomycetidae,Eurotiales,Aspergillaceae,Aspergillus
BGC0000134.1	BGC0000134.1	Pochonia chlamydosporia strain ATCC 16683 radicicol gene cluster, partial sequence	T1PKS	PKSI	Pochonia chlamydosporia	Eukaryota,Fungi,Dikarya,Ascomycota,Pezizomycotina,Sordariomycetes,Hypocreomycetidae,Hypocreales,Clavicipitaceae,Pochonia
BGC0000146.1	BGC0000146.1	Alternaria solani solanapyrone biosynthetic gene cluster (sol6, sol5, sol4, sol3, sol2, sol1), complete cds	T1PKS	PKSI	Alternaria solani	Eukaryota,Fungi,Dikarya,Ascomycota,Pezizomycotina,Dothideomycetes,Pleosporomycetidae,Pleosporales,Pleosporineae,Pleosporaceae,Alternaria
BGC0000152.1	BGC0000152.1	Emericella nidulans sterigmatocystin biosynthetic gene cluster: (stcA), (stcB), (stcC), (stcE), (aflR), (stcF), (stcI), (stcJ), (stcK), (stcL), (stcO), (stcQ), (stcS), (stcT), (stcU), (stcV) and (stcW) genes, complete cds	T1PKS	PKSI	Aspergillus nidulans	Eukaryota,Fungi,Dikarya,Ascomycota,Pezizomycotina,Eurotiomycetes,Eurotiomycetidae,Eurotiales,Aspergillaceae,Aspergillus
BGC0000154.1	BGC0000154.1	Talaromyces stipitatus ATCC 10500 scf_1105507295555 genomic scaffold, whole genome shotgun sequence	T1PKS	PKSI	Talaromyces stipitatus ATCC 10500	Eukaryota,Fungi,Dikarya,Ascomycota,Pezizomycotina,Eurotiomycetes,Eurotiomycetidae,Eurotiales,Trichocomaceae,Talaromyces
BGC0000156.1	BGC0000156.1	Aspergillus niger strain ATCC 1015 TAN-1612 biosynthetic gene cluster, partial sequence	T1PKS	PKSI	Aspergillus niger	Eukaryota,Fungi,Dikarya,Ascomycota,Pezizomycotina,Eurotiomycetes,Eurotiomycetidae,Eurotiales,Aspergillaceae,Aspergillus
BGC0000160.1	BGC0000160.1	Aspergillus terreus NIH2624 scaffold_9 genomic scaffold, whole genome shotgun sequence	T1PKS	PKSI	Aspergillus terreus NIH2624	Eukaryota,Fungi,Dikarya,Ascomycota,Pezizomycotina,Eurotiomycetes,Eurotiomycetidae,Eurotiales,Aspergillaceae,Aspergillus
BGC0000161.1	BGC0000161.1	Aspergillus terreus NIH2624 scaffold_1 genomic scaffold, whole genome shotgun sequence	T1PKS	PKSI	Aspergillus terreus NIH2624	Eukaryota,Fungi,Dikarya,Ascomycota,Pezizomycotina,Eurotiomycetes,Eurotiomycetidae,Eurotiales,Aspergillaceae,Aspergillus
BGC0000168.1	BGC0000168.1	Penicillium aethiopicum strain IBT 5753 viridicatumtoxin biosynthetic gene cluster, complete sequence; and unknown genes	indole.T1PKS	Others	Penicillium aethiopicum	Eukaryota,Fungi,Dikarya,Ascomycota,Pezizomycotina,Eurotiomycetes,Eurotiomycetidae,Eurotiales,Aspergillaceae,Penicillium
BGC0000170.1	BGC0000170.1	Aspergillus niger ATCC 1015, whole genome shotgun sequence	T1PKS	PKSI	Aspergillus niger ATCC 1015	Eukaryota,Fungi,Dikarya,Ascomycota,Pezizomycotina,Eurotiomycetes,Eurotiomycetidae,Eurotiales,Aspergillaceae,Aspergillus
BGC0000292.1	BGC0000292.1	Aspergillus terreus NIH2624 scaffold_4 genomic scaffold, whole genome shotgun sequence	NRPS	NRPS	Aspergillus terreus NIH2624	Eukaryota,Fungi,Dikarya,Ascomycota,Pezizomycotina,Eurotiomycetes,Eurotiomycetidae,Eurotiales,Aspergillaceae,Aspergillus
BGC0000293.1	BGC0000293.1	Neosartorya fischeri NRRL 181 1099437636266 genomic scaffold, whole genome shotgun sequence	indole.NRPS	Others	Aspergillus fischeri NRRL 181	Eukaryota,Fungi,Dikarya,Ascomycota,Pezizomycotina,Eurotiomycetes,Eurotiomycetidae,Eurotiales,Aspergillaceae,Aspergillus
BGC0000304.1	BGC0000304.1	Fusarium incarnatum apicidin biosynthetic gene cluster, complete sequence	NRPS	NRPS	Fusarium incarnatum	Eukaryota,Fungi,Dikarya,Ascomycota,Pezizomycotina,Sordariomycetes,Hypocreomycetidae,Hypocreales,Nectriaceae,Fusarium,Fusarium incarnatum-equiseti species complex
BGC0000307.1	BGC0000307.1	Aureobasidium pullulans strain BP-1938 aureobasidin A1 biosynthesis complex (aba1) gene, complete cds	NRPS	NRPS	Aureobasidium pullulans	Eukaryota,Fungi,Dikarya,Ascomycota,Pezizomycotina,Dothideomycetes,Dothideomycetidae,Dothideales,Saccotheciaceae,Aureobasidium
BGC0000312.1	BGC0000312.1	Beauveria bassiana strain ATCC 7159 bassianolide biosynthetic gene locus, partial sequence	NRPS	NRPS	Beauveria bassiana	Eukaryota,Fungi,Dikarya,Ascomycota,Pezizomycotina,Sordariomycetes,Hypocreomycetidae,Hypocreales,Cordycipitaceae,Beauveria
BGC0000313.1	BGC0000313.1	Beauveria bassiana strain ATCC 7159 beauvericin biosynthetic gene locus, complete sequence	NRPS	NRPS	Beauveria bassiana	Eukaryota,Fungi,Dikarya,Ascomycota,Pezizomycotina,Sordariomycetes,Hypocreomycetidae,Hypocreales,Cordycipitaceae,Beauveria
BGC0000317.1	BGC0000317.1	Acremonium chrysogenum ATCC 11550 scaffold2, whole genome shotgun sequence	NRPS	NRPS	Acremonium chrysogenum ATCC 11550	Eukaryota,Fungi,Dikarya,Ascomycota,Pezizomycotina,Sordariomycetes,Hypocreomycetidae,Hypocreales,Hypocreales incertae sedis,Acremonium
BGC0000321.1	BGC0000321.1	UNVERIFIED: Chaetomium virescens strain ATCC 26417 chaetocin biosynthetic gene cluster, complete sequence	NRPS	NRPS	Collariella virescens	Eukaryota,Fungi,Dikarya,Ascomycota,Pezizomycotina,Sordariomycetes,Sordariomycetidae,Sordariales,Chaetomiaceae,Collariella
BGC0000334.1	BGC0000334.1	Tolypocladium inflatum NRRL8044 contig105, whole genome shotgun sequence	NRPS	NRPS	Tolypocladium inflatum NRRL8044	Eukaryota,Fungi,Dikarya,Ascomycota,Pezizomycotina,Sordariomycetes,Hypocreomycetidae,Hypocreales,Ophiocordycipitaceae,Tolypocladium
BGC0000337.1	BGC0000337.1	Metarhizium anisopliae ARSEF 23 unplaced genomic scaffold Scf_050, whole genome shotgun sequence	NRPS	NRPS	Metarhizium robertsii ARSEF 23	Eukaryota,Fungi,Dikarya,Ascomycota,Pezizomycotina,Sordariomycetes,Hypocreomycetidae,Hypocreales,Clavicipitaceae,mitosporic Clavicipitaceae,Metarhizium
BGC0000342.1	BGC0000342.1	Fusarium scirpi esyn1 gene for enniatin synthetase	NRPS	NRPS	Fusarium scirpi	Eukaryota,Fungi,Dikarya,Ascomycota,Pezizomycotina,Sordariomycetes,Hypocreomycetidae,Hypocreales,Nectriaceae,Fusarium,Fusarium incarnatum-equiseti species complex
BGC0000348.1	BGC0000348.1	Neotyphodium lolii strain Lp19 EAS ergot alkaloid biosynthetic gene cluster, partial sequence	NRPS	NRPS	Epichloe festucae var. lolii	Eukaryota,Fungi,Dikarya,Ascomycota,Pezizomycotina,Sordariomycetes,Hypocreomycetidae,Hypocreales,Clavicipitaceae,Epichloe
BGC0000355.1	BGC0000355.1	Aspergillus fumigatus Af293 chromosome 6, whole genome shotgun sequence	NRPS	NRPS	Aspergillus fumigatus Af293	Eukaryota,Fungi,Dikarya,Ascomycota,Pezizomycotina,Eurotiomycetes,Eurotiomycetidae,Eurotiales,Aspergillaceae,Aspergillus
BGC0000356.1	BGC0000356.1	Aspergillus fumigatus DNA, fumitremorgin biosynthetic gene cluster (ftmA, ftmC, ftmD, ftmB/ftmPT1, ftmE, ftmF, ftmG, ftmH, ftmI), complete cds	indole.NRPS	Others	Aspergillus fumigatus	Eukaryota,Fungi,Dikarya,Ascomycota,Pezizomycotina,Eurotiomycetes,Eurotiomycetidae,Eurotiales,Aspergillaceae,Aspergillus
BGC0000357.1	BGC0000357.1	Penicillium chrysogenum Wisconsin 54-1255 complete genome, contig Pc00c16	NRPS	NRPS	Penicillium rubens Wisconsin 54-1255	Eukaryota,Fungi,Dikarya,Ascomycota,Pezizomycotina,Eurotiomycetes,Eurotiomycetidae,Eurotiales,Aspergillaceae,Penicillium,Penicillium chrysogenum species complex
BGC0000361.1	BGC0000361.1	Aspergillus fumigatus Af293 chromosome 6 afu1_108, whole genome shotgun sequence	NRPS	NRPS	Aspergillus fumigatus Af293	Eukaryota,Fungi,Dikarya,Ascomycota,Pezizomycotina,Eurotiomycetes,Eurotiomycetidae,Eurotiales,Aspergillaceae,Aspergillus
BGC0000372.1	BGC0000372.1	Aspergillus fumigatus Af293 chromosome 3, whole genome shotgun sequence	indole.NRPS	Others	Aspergillus fumigatus Af293	Eukaryota,Fungi,Dikarya,Ascomycota,Pezizomycotina,Eurotiomycetes,Eurotiomycetidae,Eurotiales,Aspergillaceae,Aspergillus
BGC0000404.1	BGC0000404.1	Penicillium chrysogenum strain AS-P-78 hypothetical protein genes, complete cds; penicillin gene cluster, complete sequence; and hypothetical protein genes, complete cds	NRPS	NRPS	Penicillium chrysogenum	Eukaryota,Fungi,Dikarya,Ascomycota,Pezizomycotina,Eurotiomycetes,Eurotiomycetidae,Eurotiales,Aspergillaceae,Penicillium,Penicillium chrysogenum species complex
BGC0000405.1	BGC0000405.1	Penicillium chrysogenum strain Wisconsin 54-1255 penicillin biosynthetic gene cluster, partial sequence	NRPS	NRPS	Penicillium chrysogenum	Eukaryota,Fungi,Dikarya,Ascomycota,Pezizomycotina,Eurotiomycetes,Eurotiomycetidae,Eurotiales,Aspergillaceae,Penicillium,Penicillium chrysogenum species complex
BGC0000420.1	BGC0000420.1	Penicillium chrysogenum Wisconsin 54-1255 complete genome, contig Pc00c21	indole.NRPS	Others	Penicillium rubens Wisconsin 54-1255	Eukaryota,Fungi,Dikarya,Ascomycota,Pezizomycotina,Eurotiomycetes,Eurotiomycetidae,Eurotiales,Aspergillaceae,Penicillium,Penicillium chrysogenum species complex
BGC0000442.1	BGC0000442.1	TPA_asm: Aspergillus nidulans FGSC A4 chromosome V	NRPS-like.indole	Others	Aspergillus nidulans FGSC A4	Eukaryota,Fungi,Dikarya,Ascomycota,Pezizomycotina,Eurotiomycetes,Eurotiomycetidae,Eurotiales,Aspergillaceae,Aspergillus
BGC0000627.1	BGC0000627.1	Aspergillus flavus NRRL3357 scf_1106286418846 genomic scaffold, whole genome shotgun sequence	fungal-RiPP	RiPPs	Aspergillus flavus NRRL3357	Eukaryota,Fungi,Dikarya,Ascomycota,Pezizomycotina,Eurotiomycetes,Eurotiomycetidae,Eurotiales,Aspergillaceae,Aspergillus
BGC0000631.1	BGC0000631.1	Botrytis cinerea B05.10 chromosome BCIN12, complete sequence	terpene	Terpene	Botrytis cinerea B05.10	Eukaryota,Fungi,Dikarya,Ascomycota,Pezizomycotina,Leotiomycetes,Helotiales,Sclerotiniaceae,Botrytis
BGC0000667.1	BGC0000667.1	Penicillium roqueforti FM164 genomic scaffold, ProqFM164S02, whole genome shotgun sequence	terpene	Terpene	Penicillium roqueforti FM164	Eukaryota,Fungi,Dikarya,Ascomycota,Pezizomycotina,Eurotiomycetes,Eurotiomycetidae,Eurotiales,Aspergillaceae,Penicillium
BGC0000673.1	BGC0000673.1	TPA_asm: Aspergillus nidulans FGSC A4 chromosome VII		Others	Aspergillus nidulans FGSC A4	Eukaryota,Fungi,Dikarya,Ascomycota,Pezizomycotina,Eurotiomycetes,Eurotiomycetidae,Eurotiales,Aspergillaceae,Aspergillus
BGC0000676.1	BGC0000676.1	Phoma betae PbGGS, ACS, PbP450-1, PbTP, PbP450-2, PbTF genes for geranylgeranyldiphosphate synthase, aphidicolan-16b-ol synthase, P450 monooxygenase 1, transporter protein, P450 monooxygenase 2, transcription factor, complete cds	terpene	Terpene	Phoma betae	Eukaryota,Fungi,Dikarya,Ascomycota,Pezizomycotina,Dothideomycetes,Pleosporomycetidae,Pleosporales,Pleosporineae,Didymellaceae,Phoma
BGC0000682.1	BGC0000682.1	Aspergillus terreus NIH2624 scaffold_16 genomic scaffold, whole genome shotgun sequence	T1PKS	PKSI	Aspergillus terreus NIH2624	Eukaryota,Fungi,Dikarya,Ascomycota,Pezizomycotina,Eurotiomycetes,Eurotiomycetidae,Eurotiales,Aspergillaceae,Aspergillus
BGC0000684.1	BGC0000684.1	TPA_asm: Aspergillus nidulans FGSC A4 chromosome I	T1PKS	PKSI	Aspergillus nidulans FGSC A4	Eukaryota,Fungi,Dikarya,Ascomycota,Pezizomycotina,Eurotiomycetes,Eurotiomycetidae,Eurotiales,Aspergillaceae,Aspergillus
BGC0000685.1	BGC0000685.1	Alternaria brassicicola ATCC 96836 A_brassicicola-1.0.1_Cont1.94, whole genome shotgun sequence	terpene	Terpene	Alternaria brassicicola ATCC 96836	Eukaryota,Fungi,Dikarya,Ascomycota,Pezizomycotina,Dothideomycetes,Pleosporomycetidae,Pleosporales,Pleosporineae,Pleosporaceae,Alternaria
BGC0000686.1	BGC0000686.1	Aspergillus fumigatus Af293 chromosome 4, whole genome shotgun sequence		Others	Aspergillus fumigatus Af293	Eukaryota,Fungi,Dikarya,Ascomycota,Pezizomycotina,Eurotiomycetes,Eurotiomycetidae,Eurotiales,Aspergillaceae,Aspergillus
BGC0000687.1	BGC0000687.1	Diaporthe amygdali genomic DNA, strain:N2, clone:PaGenomeA		Others	Diaporthe amygdali	Eukaryota,Fungi,Dikarya,Ascomycota,Pezizomycotina,Sordariomycetes,Sordariomycetidae,Diaporthales,Diaporthaceae,Diaporthe
BGC0000688.1	BGC0000688.1	Diaporthe amygdali genomic DNA, strain:N2, clone:PaGenomeD	terpene	Terpene	Diaporthe amygdali	Eukaryota,Fungi,Dikarya,Ascomycota,Pezizomycotina,Sordariomycetes,Sordariomycetidae,Diaporthales,Diaporthaceae,Diaporthe
BGC0000811.1	BGC0000811.1	Aspergillus fumigatus Af293 chromosome 2 afu1_92, whole genome shotgun sequence	indole	Others	Aspergillus fumigatus Af293	Eukaryota,Fungi,Dikarya,Ascomycota,Pezizomycotina,Eurotiomycetes,Eurotiomycetidae,Eurotiales,Aspergillaceae,Aspergillus
BGC0000812.1	BGC0000812.1	Shiraia sp. slf14 huperzine A biosynthesis gene cluster, complete sequence		Others	Shiraia sp. slf14	Eukaryota,Fungi,Dikarya,Ascomycota,Pezizomycotina,Dothideomycetes,Pleosporomycetidae,Pleosporales,Pleosporales incertae sedis,Shiraia
BGC0000815.1	BGC0000815.1	Neotyphodium uncinatum isolate e167 LOL-1 loline alkaloid production gene cluster, complete sequence		Others	Epichloe uncinata	Eukaryota,Fungi,Dikarya,Ascomycota,Pezizomycotina,Sordariomycetes,Hypocreomycetidae,Hypocreales,Clavicipitaceae,Epichloe
BGC0000816.1	BGC0000816.1	Malbranchea aurantiaca strain RRC1813 malbrancheamide biosynthetic gene cluster, partial sequence	indole.NRPS	Others	Malbranchea aurantiaca	Eukaryota,Fungi,Dikarya,Ascomycota,Pezizomycotina,Eurotiomycetes,Eurotiomycetidae,Onygenales,Onygenales incertae sedis,Malbranchea
BGC0000818.1	BGC0000818.1	UNVERIFIED: Aspergillus versicolor strain NRRL35600 +notoamide biosynthetic gene cluster, partial sequence	indole.NRPS	Others	Aspergillus versicolor	Eukaryota,Fungi,Dikarya,Ascomycota,Pezizomycotina,Eurotiomycetes,Eurotiomycetidae,Eurotiales,Aspergillaceae,Aspergillus
BGC0000819.1	BGC0000819.1	Penicillium fellutanum strain ATCC 20841 paraherquamide biosynthetic gene cluster, partial sequence	indole.NRPS	Others	Penicillium fellutanum	Eukaryota,Fungi,Dikarya,Ascomycota,Pezizomycotina,Eurotiomycetes,Eurotiomycetidae,Eurotiales,Aspergillaceae,Penicillium
BGC0000894.1	BGC0000894.1	Monascus aurantiacus citrinin biosynthesis gene cluster, complete sequence		Others	Monascus aurantiacus	Eukaryota,Fungi,Dikarya,Ascomycota,Pezizomycotina,Eurotiomycetes,Eurotiomycetidae,Eurotiales,Aspergillaceae,Monascus
BGC0000900.1	BGC0000900.1	Ferrichrome biosynthetic gene cluster of koji mold	NRPS	NRPS	Aspergillus oryzae	Eukaryota,Fungi,Dikarya,Ascomycota,Pezizomycotina,Eurotiomycetes,Eurotiomycetidae,Eurotiales,Aspergillaceae,Aspergillus
BGC0000901.1	BGC0000901.1	Ferrichrome Biosynthetic Gene Cluster of Black Koji-mold	NRPS	NRPS	Aspergillus niger	Eukaryota,Fungi,Dikarya,Ascomycota,Pezizomycotina,Eurotiomycetes,Eurotiomycetidae,Eurotiales,Aspergillaceae,Aspergillus
BGC0000930.1	BGC0000930.1	Gibberella zeae 88-1 trichothecene biosynthesis gene cluster, complete sequence	terpene	Terpene	Fusarium graminearum	Eukaryota,Fungi,Dikarya,Ascomycota,Pezizomycotina,Sordariomycetes,Hypocreomycetidae,Hypocreales,Nectriaceae,Fusarium
BGC0000959.1	BGC0000959.1	TPA_asm: Aspergillus nidulans FGSC A4 chromosome V	NRPS.T1PKS	PKS-NRP_Hybrids	Aspergillus nidulans FGSC A4	Eukaryota,Fungi,Dikarya,Ascomycota,Pezizomycotina,Eurotiomycetes,Eurotiomycetidae,Eurotiales,Aspergillaceae,Aspergillus
BGC0000968.1	BGC0000968.1	Penicillium expansum chaetoglobosin biosynthetic gene cluster	NRPS.T1PKS	PKS-NRP_Hybrids	Penicillium expansum	Eukaryota,Fungi,Dikarya,Ascomycota,Pezizomycotina,Eurotiomycetes,Eurotiomycetidae,Eurotiales,Aspergillaceae,Penicillium
BGC0000977.1	BGC0000977.1	Aspergillus oryzae cpaT, cpaM, cpaH, cpaO, cpaD, cpaA, cpaR genes for putative MFS multidrug transporter, hypothetical protein, cytochrome P450, FAD-dependent oxidoreductase, dimethylallyltryptophan synthase, PKS-NRPS hybrid, putative C6 transcription factor, complete cds	indole.NRPS.T1PKS	Others	Aspergillus oryzae	Eukaryota,Fungi,Dikarya,Ascomycota,Pezizomycotina,Eurotiomycetes,Eurotiomycetidae,Eurotiales,Aspergillaceae,Aspergillus
BGC0000983.1	BGC0000983.1	Aspergillus clavatus NRRL 1 1099423829803 genomic scaffold, whole genome shotgun sequence	NRPS.T1PKS	PKS-NRP_Hybrids	Aspergillus clavatus NRRL 1	Eukaryota,Fungi,Dikarya,Ascomycota,Pezizomycotina,Eurotiomycetes,Eurotiomycetidae,Eurotiales,Aspergillaceae,Aspergillus
BGC0000992.1	BGC0000992.1	Fusarium heterosporum strain ATCC 74349 fusaridione A gene cluster, complete sequence	indole.NRPS.T1PKS	Others	Fusarium heterosporum	Eukaryota,Fungi,Dikarya,Ascomycota,Pezizomycotina,Sordariomycetes,Hypocreomycetidae,Hypocreales,Nectriaceae,Fusarium
BGC0001026.1	BGC0001026.1	Metarhizium anisopliae strain ARSEF 2575 NG-391 biosynthetic gene cluster, partial sequence	NRPS.T1PKS	PKS-NRP_Hybrids	Metarhizium anisopliae	Eukaryota,Fungi,Dikarya,Ascomycota,Pezizomycotina,Sordariomycetes,Hypocreomycetidae,Hypocreales,Clavicipitaceae,Metarhizium
BGC0001030.1	BGC0001030.1	Penicillium nordicum culture DAOMC:185683 ochratoxin A biosynthetic gene cluster, complete sequence	NRPS.T1PKS	PKS-NRP_Hybrids	Penicillium nordicum	Eukaryota,Fungi,Dikarya,Ascomycota,Pezizomycotina,Eurotiomycetes,Eurotiomycetidae,Eurotiales,Aspergillaceae,Penicillium
BGC0001035.1	BGC0001035.1	Glarea lozoyensis ATCC 20868 chromosome Unknown GLAREA13, whole genome shotgun sequence	NRPS.betalactone.T1PKS	Others	Glarea lozoyensis ATCC 20868	Eukaryota,Fungi,Dikarya,Ascomycota,Pezizomycotina,Leotiomycetes,Helotiales,Helotiaceae,Glarea
BGC0001037.1	BGC0001037.1	Aspergillus fumigatus Af293 chromosome 8, whole genome shotgun sequence	NRPS.T1PKS	PKS-NRP_Hybrids	Aspergillus fumigatus Af293	Eukaryota,Fungi,Dikarya,Ascomycota,Pezizomycotina,Eurotiomycetes,Eurotiomycetidae,Eurotiales,Aspergillaceae,Aspergillus
BGC0001044.1	BGC0001044.1	Leptosphaeria maculans HDX1 (HDX1), PKS1 (PKS1), and UVI-1h (UVI-1h) genes, complete cds; sirodesmin biosynthetic gene cluster, complete sequence; MP1 (MP1), and ZnF3 (ZnF3) genes, complete cds	indole.NRPS	Others	Leptosphaeria maculans	Eukaryota,Fungi,Dikarya,Ascomycota,Pezizomycotina,Dothideomycetes,Pleosporomycetidae,Pleosporales,Pleosporineae,Leptosphaeriaceae,Leptosphaeria,Leptosphaeria maculans species complex
BGC0001049.1	BGC0001049.1	Beauveria bassiana tenellin biosynthesis gene cluster	NRPS.T1PKS	PKS-NRP_Hybrids	Beauveria bassiana	Eukaryota,Fungi,Dikarya,Ascomycota,Pezizomycotina,Sordariomycetes,Hypocreomycetidae,Hypocreales,Cordycipitaceae,Beauveria
BGC0001057.1	BGC0001057.1	Gibberella zeae aldehyde dehydrogenase (ALD), heterokaryon incompatibility protein (HET), non-ribosomal peptide synthetase (NPS), monocarboxylate transporter like-protein (MCT), and K+ channel protein (KAT) genes, complete cds; PKS gene cluster, complete sequence; and polyketide synthase (PKS13), bZIP domain-containing transcription factor (ZEB2), protein kinase Eg2-like protein (STK), and Ca2+ A…	NRPS.T1PKS	PKS-NRP_Hybrids	Fusarium graminearum	Eukaryota,Fungi,Dikarya,Ascomycota,Pezizomycotina,Sordariomycetes,Hypocreomycetidae,Hypocreales,Nectriaceae,Fusarium
BGC0001067.1	BGC0001067.1	Aspergillus fumigatus Af293 chromosome 8, whole genome shotgun sequence	T1PKS	PKSI	Aspergillus fumigatus Af293	Eukaryota,Fungi,Dikarya,Ascomycota,Pezizomycotina,Eurotiomycetes,Eurotiomycetidae,Eurotiales,Aspergillaceae,Aspergillus
BGC0001068.1	BGC0001068.1	Pyripyropene A biosynthesis genes	T1PKS	PKSI	unidentified unclassified sequences.
BGC0001082.1	BGC0001082.1	Penicillium paxilli strain PN2013 hypothetical protein PP101, hypothetical protein PP102, hypothetical protein PP103, hypothetical protein PP104, hypothetical protein PP105, hypothetical protein PP106, hypothetical protein PP107, hypothetical protein PP108, hypothetical protein PP109, hypothetical protein PP110, hypothetical protein PP111, and hypothetical protein PP112 genes, complete cds; paxil…	terpene.indole	Others	Penicillium paxilli	Eukaryota,Fungi,Dikarya,Ascomycota,Pezizomycotina,Eurotiomycetes,Eurotiomycetidae,Eurotiales,Aspergillaceae,Penicillium
BGC0001084.1	BGC0001084.1	Aspergillus sp. MF297-2 notoamide biosynthetic gene locus, partial sequence	indole.NRPS	Others	Aspergillus sp. MF297-2	Eukaryota,Fungi,Dikarya,Ascomycota,Pezizomycotina,Eurotiomycetes,Eurotiomycetidae,Eurotiales,Aspergillaceae,Aspergillus
BGC0001118.1	BGC0001118.1	Aspergillus fumigatus Af293 chromosome 4, whole genome shotgun sequence	T1PKS	PKSI	Aspergillus fumigatus Af293	Eukaryota,Fungi,Dikarya,Ascomycota,Pezizomycotina,Eurotiomycetes,Eurotiomycetidae,Eurotiales,Aspergillaceae,Aspergillus
BGC0001122.1	BGC0001122.1	Aspergillus terreus NIH2624 scaffold_1 genomic scaffold, whole genome shotgun sequence	NRPS.T1PKS	PKS-NRP_Hybrids	Aspergillus terreus NIH2624	Eukaryota,Fungi,Dikarya,Ascomycota,Pezizomycotina,Eurotiomycetes,Eurotiomycetidae,Eurotiales,Aspergillaceae,Aspergillus
BGC0001123.1	BGC0001123.1	Aspergillus oryzae RIB40 DNA, SC001	NRPS	NRPS	Aspergillus oryzae RIB40	Eukaryota,Fungi,Dikarya,Ascomycota,Pezizomycotina,Eurotiomycetes,Eurotiomycetidae,Eurotiales,Aspergillaceae,Aspergillus
BGC0001124.1	BGC0001124.1	Aspergillus niger ATCC 1015, whole genome shotgun sequence	T1PKS	PKSI	Aspergillus niger ATCC 1015	Eukaryota,Fungi,Dikarya,Ascomycota,Pezizomycotina,Eurotiomycetes,Eurotiomycetidae,Eurotiales,Aspergillaceae,Aspergillus
BGC0001136.1	BGC0001136.1	Beauveria bassiana strain 992.05 desmethylbassianin biosynthetic gene cluster, partial sequence	NRPS.T1PKS	PKS-NRP_Hybrids	Beauveria bassiana	Eukaryota,Fungi,Dikarya,Ascomycota,Pezizomycotina,Sordariomycetes,Hypocreomycetidae,Hypocreales,Cordycipitaceae,Beauveria
BGC0001141.1	BGC0001141.1	Penicillium brefeldianum strain ATCC 58665 putative F-box domain protein, thiohydrolase, putative cytochrome P450s, HRPKS, putative large tegument protein UL36, putative WD-40 protein, and putative kinesin genes, complete cds	T1PKS	PKSI	Penicillium brefeldianum	Eukaryota,Fungi,Dikarya,Ascomycota,Pezizomycotina,Eurotiomycetes,Eurotiomycetidae,Eurotiales,Aspergillaceae,Penicillium
BGC0001142.1	BGC0001142.1	Penicillium aethiopicum strain IBT 5753 hypothetical protein genes, complete cds; tryptoquialanine biosynthetic gene cluster, complete sequence; and hypothetical protein, putative RTA1-like transmembrane protein, putative Zn2Cys6 transcription factor, and hypothetical proteins genes, complete cds	NRPS	NRPS	Penicillium aethiopicum	Eukaryota,Fungi,Dikarya,Ascomycota,Pezizomycotina,Eurotiomycetes,Eurotiomycetidae,Eurotiales,Aspergillaceae,Penicillium
BGC0001143.1	BGC0001143.1	Aspergillus niger ATCC 1015, whole genome shotgun sequence	T1PKS	PKSI	Aspergillus niger ATCC 1015	Eukaryota,Fungi,Dikarya,Ascomycota,Pezizomycotina,Eurotiomycetes,Eurotiomycetidae,Eurotiales,Aspergillaceae,Aspergillus
BGC0001144.1	BGC0001144.1	Trichophyton tonsurans CBS 112818 genomic scaffold supercont1.45, whole genome shotgun sequence	indole.T1PKS	Others	Trichophyton tonsurans CBS 112818	Eukaryota,Fungi,Dikarya,Ascomycota,Pezizomycotina,Eurotiomycetes,Eurotiomycetidae,Onygenales,Arthrodermataceae,Trichophyton
BGC0001166.1	BGC0001166.1	Alternaria jesenskae HC-toxin synthetase (HTS1) mRNA, complete cds	NRPS	NRPS	Alternaria jesenskae	Eukaryota,Fungi,Dikarya,Ascomycota,Pezizomycotina,Dothideomycetes,Pleosporomycetidae,Pleosporales,Pleosporineae,Pleosporaceae,Alternaria
BGC0001182.1	BGC0001182.1	Chaetomium globosum CBS 148.51 scaffold_1 genomic scaffold, whole genome shotgun sequence	NRPS.T1PKS	PKS-NRP_Hybrids	Chaetomium globosum CBS 148.51	Eukaryota,Fungi,Dikarya,Ascomycota,Pezizomycotina,Sordariomycetes,Sordariomycetidae,Sordariales,Chaetomiaceae,Chaetomium
BGC0001187.1	BGC0001187.1	Glarea lozoyensis strain ATCC 20868 glpks3/glnrps7 operon, complete sequence	NRPS.T1PKS	PKS-NRP_Hybrids	Glarea lozoyensis	Eukaryota,Fungi,Dikarya,Ascomycota,Pezizomycotina,Leotiomycetes,Helotiales,Helotiaceae,Glarea
BGC0001190.1	BGC0001190.1	Fusarium verticillioides 7600 chromosome 3, whole genome shotgun sequence	NRPS-like.T1PKS	PKS-NRP_Hybrids	Fusarium verticillioides 7600	Eukaryota,Fungi,Dikarya,Ascomycota,Pezizomycotina,Sordariomycetes,Hypocreomycetidae,Hypocreales,Nectriaceae,Fusarium,Fusarium fujikuroi species complex
BGC0001205.1	BGC0001205.1	Penicillium expansum strain d1 contig72, whole genome shotgun sequence	indole.T1PKS	Others	Penicillium expansum	Eukaryota,Fungi,Dikarya,Ascomycota,Pezizomycotina,Eurotiomycetes,Eurotiomycetidae,Eurotiales,Aspergillaceae,Penicillium
BGC0001218.1	BGC0001218.1	Isaria fumosorosea strain ARSEF 2679 fumosorinone biosynthesis gene cluster, complete sequence	NRPS.T1PKS	PKS-NRP_Hybrids	Cordyceps fumosorosea	Eukaryota,Fungi,Dikarya,Ascomycota,Pezizomycotina,Sordariomycetes,Hypocreomycetidae,Hypocreales,Cordycipitaceae,Cordyceps
BGC0001219.1	BGC0001219.1	Chaetomium globosum CBS 148.51 scaffold_6 genomic scaffold, whole genome shotgun sequence		Others	Chaetomium globosum CBS 148.51	Eukaryota,Fungi,Dikarya,Ascomycota,Pezizomycotina,Sordariomycetes,Sordariomycetidae,Sordariales,Chaetomiaceae,Chaetomium
BGC0001220.1	BGC0001220.1	Aspergillus japonicus Acu gene for putative Aculeacin A nonribosomal peptide synthase, complete cds	NRPS	NRPS	Aspergillus japonicus	Eukaryota,Fungi,Dikarya,Ascomycota,Pezizomycotina,Eurotiomycetes,Eurotiomycetidae,Eurotiales,Aspergillaceae,Aspergillus
BGC0001238.1	BGC0001238.1	Emericella nidulans strain Glasgow G051 biotin biosynthesis gene cluster, complete sequence		Others	Aspergillus nidulans	Eukaryota,Fungi,Dikarya,Ascomycota,Pezizomycotina,Eurotiomycetes,Eurotiomycetidae,Eurotiales,Aspergillaceae,Aspergillus
BGC0001239.1	BGC0001239.1	Emericella nidulans strain FGCS 4 biotin biosynthesis gene cluster, complete sequence		Others	Aspergillus nidulans	Eukaryota,Fungi,Dikarya,Ascomycota,Pezizomycotina,Eurotiomycetes,Eurotiomycetidae,Eurotiales,Aspergillaceae,Aspergillus
BGC0001240.1	BGC0001240.1	Metarhizium robertsii strain ARSEF 2575 contig052, whole genome shotgun sequence	NRPS	NRPS	Metarhizium robertsii	Eukaryota,Fungi,Dikarya,Ascomycota,Pezizomycotina,Sordariomycetes,Hypocreomycetidae,Hypocreales,Clavicipitaceae,Metarhizium
BGC0001241.1	BGC0001241.1	Claviceps fusiformis strain PRL 1980 ergot alkaloid synthesis (EAS) gene cluster, complete sequence	indole	Others	Claviceps fusiformis	Eukaryota,Fungi,Dikarya,Ascomycota,Pezizomycotina,Sordariomycetes,Hypocreomycetidae,Hypocreales,Clavicipitaceae,Claviceps
BGC0001242.1	BGC0001242.1	Fusarium fujikuroi fusarubin biosynthesis gene cluster, strain IMI58289	T1PKS	PKSI	Fusarium fujikuroi	Eukaryota,Fungi,Dikarya,Ascomycota,Pezizomycotina,Sordariomycetes,Hypocreomycetidae,Hypocreales,Nectriaceae,Fusarium,Fusarium fujikuroi species complex
BGC0001244.1	BGC0001244.1	Parastagonospora nodorum strain SN15 mellein synthase (mlnS) gene, complete cds	T1PKS	PKSI	Parastagonospora nodorum	Eukaryota,Fungi,Dikarya,Ascomycota,Pezizomycotina,Dothideomycetes,Pleosporomycetidae,Pleosporales,Pleosporineae,Phaeosphaeriaceae,Parastagonospora
BGC0001245.1	BGC0001245.1	Lasiodiplodia theobromae culture-collection NBRC:31059 lasiodiplodin biosynthetic gene cluster, complete sequence	T1PKS	PKSI	Lasiodiplodia theobromae	Eukaryota,Fungi,Dikarya,Ascomycota,Pezizomycotina,Dothideomycetes,Dothideomycetes incertae sedis,Botryosphaeriales,Botryosphaeriaceae,Lasiodiplodia
BGC0001246.1	BGC0001246.1	Sarocladium zeae culture-collection NRRL:45893 resorcylide biosynthetic gene cluster, complete sequence	T1PKS	PKSI	Sarocladium zeae	Eukaryota,Fungi,Dikarya,Ascomycota,Pezizomycotina,Sordariomycetes,Hypocreomycetidae,Hypocreales,Hypocreales incertae sedis,Sarocladium
BGC0001248.1	BGC0001248.1	Hypholoma sublateritium oxidosqualene clavarinone cyclase (occ) gene, complete cds		Others	Hypholoma sublateritium	Eukaryota,Fungi,Dikarya,Basidiomycota,Agaricomycotina,Agaricomycetes,Agaricomycetidae,Agaricales,Strophariaceae,Hypholoma
BGC0001249.1	BGC0001249.1	Alternaria alternata strain EV-MIL31 nonribosomal peptide synthetase 6 (NPS6) gene, complete cds	NRPS	NRPS	Alternaria alternata	Eukaryota,Fungi,Dikarya,Ascomycota,Pezizomycotina,Dothideomycetes,Pleosporomycetidae,Pleosporales,Pleosporineae,Pleosporaceae,Alternaria,Alternaria alternata group
BGC0001250.1	BGC0001250.1	Epichloe festucae strain E2368 epichloenin A synthetase (sidN) gene, complete cds	NRPS	NRPS	Epichloe festucae	Eukaryota,Fungi,Dikarya,Ascomycota,Pezizomycotina,Sordariomycetes,Hypocreomycetidae,Hypocreales,Clavicipitaceae,Epichloe
BGC0001251.1	BGC0001251.1	Epichloe festucae strain F11 epichloenin A synthetase (sidN) gene, complete cds	NRPS	NRPS	Epichloe festucae	Eukaryota,Fungi,Dikarya,Ascomycota,Pezizomycotina,Sordariomycetes,Hypocreomycetidae,Hypocreales,Clavicipitaceae,Epichloe
BGC0001252.1	BGC0001252.1	Alternaria alternata ACRTS2 gene for polyketide synthase, complete cds	T1PKS	PKSI	Alternaria alternata	Eukaryota,Fungi,Dikarya,Ascomycota,Pezizomycotina,Dothideomycetes,Pleosporomycetidae,Pleosporales,Pleosporineae,Pleosporaceae,Alternaria,Alternaria alternata group
BGC0001254.1	BGC0001254.1	Alternaria alternata ACTTS3 gene for polyketide synthase, complete cds	T1PKS	PKSI	Alternaria alternata	Eukaryota,Fungi,Dikarya,Ascomycota,Pezizomycotina,Dothideomycetes,Pleosporomycetidae,Pleosporales,Pleosporineae,Pleosporaceae,Alternaria,Alternaria alternata group
BGC0001255.1	BGC0001255.1	Fusarium heterosporum strain ATCC 74349 equisetin gene cluster, complete sequence	NRPS.T1PKS	PKS-NRP_Hybrids	Fusarium heterosporum	Eukaryota,Fungi,Dikarya,Ascomycota,Pezizomycotina,Sordariomycetes,Hypocreomycetidae,Hypocreales,Nectriaceae,Fusarium
BGC0001257.1	BGC0001257.1	Nodulisporium sp. ATCC74245 polyketide synthase (pks1) gene, complete cds	T1PKS	PKSI	Nodulisporium sp. ATCC74245	Eukaryota,Fungi,Dikarya,Ascomycota,Pezizomycotina,Sordariomycetes,Xylariomycetidae,Xylariales,Xylariaceae,Nodulisporium
BGC0001258.1	BGC0001258.1	Glarea lozoyensis polyketide synthase 1 (pks1) and gsp genes, complete cds	T1PKS	PKSI	Glarea lozoyensis	Eukaryota,Fungi,Dikarya,Ascomycota,Pezizomycotina,Leotiomycetes,Helotiales,Helotiaceae,Glarea
BGC0001260.1	BGC0001260.1	Chaunopycnis alba ORF1, terK, terC, terB, terQ, terM, terP, terF, ORF2, ORF3 genes for indoleamine 2,3-dioxygenase, cytochrome P450 monooxygenase, prenyl transferase, terpene cyclase, cytochrome P450 monooxygenase, FAD-dependent monooxygenase, cytochrome P450 monooxygenase, aromatic prenyl transferase, flavin-binding monooxygenase, heat shock protein, complete cds	terpene.indole	Others	Tolypocladium album	Eukaryota,Fungi,Dikarya,Ascomycota,Pezizomycotina,Sordariomycetes,Hypocreomycetidae,Hypocreales,Ophiocordycipitaceae,Tolypocladium
BGC0001261.1	BGC0001261.1	Alternaria alternata AM-toxin synthetase (AMT) gene, complete cds	NRPS	NRPS	Alternaria alternata	Eukaryota,Fungi,Dikarya,Ascomycota,Pezizomycotina,Dothideomycetes,Pleosporomycetidae,Pleosporales,Pleosporineae,Pleosporaceae,Alternaria,Alternaria alternata group
BGC0001262.1	BGC0001262.1	Alternaria alternata AKT gene cluster, involved in AK-toxin production		Others	Alternaria alternata	Eukaryota,Fungi,Dikarya,Ascomycota,Pezizomycotina,Dothideomycetes,Pleosporomycetidae,Pleosporales,Pleosporineae,Pleosporaceae,Alternaria,Alternaria alternata group
BGC0001264.1	BGC0001264.1	Phoma betae genes for putative dehydrogenase, putative FAD binding domain protein, short-chain dehydrogenase, zinc-binding dehydrogenase family protein, cytochrome P450, polyketide synthase, hypothetical proteins, complete cds	T1PKS	PKSI	Phoma betae	Eukaryota,Fungi,Dikarya,Ascomycota,Pezizomycotina,Dothideomycetes,Pleosporomycetidae,Pleosporales,Pleosporineae,Didymellaceae,Phoma
BGC0001265.1	BGC0001265.1	Cochliobolus miyabeanus PKS1 gene for polyketide synthase, complete cds	T1PKS	PKSI	Bipolaris oryzae	Eukaryota,Fungi,Dikarya,Ascomycota,Pezizomycotina,Dothideomycetes,Pleosporomycetidae,Pleosporales,Pleosporineae,Pleosporaceae,Bipolaris
BGC0001266.1	BGC0001266.1	Cladonia grayi metabolic gene cluster, complete sequence	T1PKS	PKSI	Cladonia grayi	Eukaryota,Fungi,Dikarya,Ascomycota,Pezizomycotina,Lecanoromycetes,OSLEUM clade,Lecanoromycetidae,Lecanorales,Lecanorineae,Cladoniaceae,Cladonia
BGC0001267.1	BGC0001267.1	Claviceps fusiformis strain PRL 1980 ergot alkaloid synthesis (EAS) gene cluster, complete sequence	indole	Others	Claviceps fusiformis	Eukaryota,Fungi,Dikarya,Ascomycota,Pezizomycotina,Sordariomycetes,Hypocreomycetidae,Hypocreales,Clavicipitaceae,Claviceps
BGC0001268.1	BGC0001268.1	Gibberella fujikuroi strain IMI 58289 FusA (fusA) gene, complete cds	NRPS.T1PKS	PKS-NRP_Hybrids	Fusarium fujikuroi	Eukaryota,Fungi,Dikarya,Ascomycota,Pezizomycotina,Sordariomycetes,Hypocreomycetidae,Hypocreales,Nectriaceae,Fusarium,Fusarium fujikuroi species complex
BGC0001273.1	BGC0001273.1	Aspergillus ochraceus clone 2 MSAS-type polyketide synthase gene, complete cds	T1PKS	PKSI	Aspergillus ochraceus	Eukaryota,Fungi,Dikarya,Ascomycota,Pezizomycotina,Eurotiomycetes,Eurotiomycetidae,Eurotiales,Aspergillaceae,Aspergillus
BGC0001275.1	BGC0001275.1	Glarea lozoyensis polyketide syntase 2 (pks2) gene, complete cds	T1PKS	PKSI	Glarea lozoyensis	Eukaryota,Fungi,Dikarya,Ascomycota,Pezizomycotina,Leotiomycetes,Helotiales,Helotiaceae,Glarea
BGC0001276.1	BGC0001276.1	Aspergillus terreus atX gene for 6-methylsalicylic acid synthase, complete cds	T1PKS	PKSI	Aspergillus terreus	Eukaryota,Fungi,Dikarya,Ascomycota,Pezizomycotina,Eurotiomycetes,Eurotiomycetidae,Eurotiales,Aspergillaceae,Aspergillus
BGC0001277.1	BGC0001277.1	Gibberella zeae strain GZ3639 trichothecene gene cluster, complete sequence	terpene	Terpene	Fusarium graminearum	Eukaryota,Fungi,Dikarya,Ascomycota,Pezizomycotina,Sordariomycetes,Hypocreomycetidae,Hypocreales,Nectriaceae,Fusarium
BGC0001278.1	BGC0001278.1	Fusarium sporotrichioides trichothecene gene cluster, complete sequence	terpene	Terpene	Fusarium sporotrichioides	Eukaryota,Fungi,Dikarya,Ascomycota,Pezizomycotina,Sordariomycetes,Hypocreomycetidae,Hypocreales,Nectriaceae,Fusarium
BGC0001280.1	BGC0001280.1	Phoma betae genes for putative dehydrogenase, putative FAD binding domain protein, short-chain dehydrogenase, zinc-binding dehydrogenase family protein, cytochrome P450, polyketide synthase, hypothetical proteins, complete cds	T1PKS	PKSI	Phoma betae	Eukaryota,Fungi,Dikarya,Ascomycota,Pezizomycotina,Dothideomycetes,Pleosporomycetidae,Pleosporales,Pleosporineae,Didymellaceae,Phoma
BGC0001281.1	BGC0001281.1	Ustilago maydis 521 chromosome 23, whole genome shotgun sequence	T1PKS	PKSI	Ustilago maydis 521	Eukaryota,Fungi,Dikarya,Basidiomycota,Ustilaginomycotina,Ustilaginomycetes,Ustilaginales,Ustilaginaceae,Ustilago
BGC0001284.1	BGC0001284.1	Phaeosphaeria nodorum SN15 polyketide synthase mRNA, complete cds	T1PKS	PKSI	Parastagonospora nodorum SN15	Eukaryota,Fungi,Dikarya,Ascomycota,Pezizomycotina,Dothideomycetes,Pleosporomycetidae,Pleosporales,Pleosporineae,Phaeosphaeriaceae,Parastagonospora
BGC0001286.1	BGC0001286.1	Ustilago maydis strain MB215 itaconic acid biosynthesis gene cluster, complete sequence		Others	Ustilago maydis	Eukaryota,Fungi,Dikarya,Basidiomycota,Ustilaginomycotina,Ustilaginomycetes,Ustilaginales,Ustilaginaceae,Ustilago
BGC0001290.1	BGC0001290.1	TPA_asm: Aspergillus nidulans FGSC A4 chromosome VII	NRPS.T1PKS	PKS-NRP_Hybrids	Aspergillus nidulans FGSC A4	Eukaryota,Fungi,Dikarya,Ascomycota,Pezizomycotina,Eurotiomycetes,Eurotiomycetidae,Eurotiales,Aspergillaceae,Aspergillus
BGC0001304.1	BGC0001304.1	Aspergillus flavus NRRL3357 scf_1106286419142 genomic scaffold, whole genome shotgun sequence	T1PKS	PKSI	Aspergillus flavus NRRL3357	Eukaryota,Fungi,Dikarya,Ascomycota,Pezizomycotina,Eurotiomycetes,Eurotiomycetidae,Eurotiales,Aspergillaceae,Aspergillus
BGC0001305.1	BGC0001305.1	Fusarium fujikuroi IMI 58289 draft genome, chromosome FFUJ_chr08	T1PKS	PKSI	Fusarium fujikuroi IMI 58289	Eukaryota,Fungi,Dikarya,Ascomycota,Pezizomycotina,Sordariomycetes,Hypocreomycetidae,Hypocreales,Nectriaceae,Fusarium,Fusarium fujikuroi species complex
BGC0001306.1	BGC0001306.1	Aspergillus flavus NRRL3357 scf_1106286417850 genomic scaffold, whole genome shotgun sequence		Others	Aspergillus flavus NRRL3357	Eukaryota,Fungi,Dikarya,Ascomycota,Pezizomycotina,Eurotiomycetes,Eurotiomycetidae,Eurotiales,Aspergillaceae,Aspergillus
BGC0001338.1	BGC0001338.1	Monascus ruber isolate M7 citrinin biosynthesis gene cluster, partial sequence	T1PKS	PKSI	Monascus ruber	Eukaryota,Fungi,Dikarya,Ascomycota,Pezizomycotina,Eurotiomycetes,Eurotiomycetidae,Eurotiales,Aspergillaceae,Monascus
BGC0001339.1	BGC0001339.1	Phoma sp. MF5453 transcription factor (mfL3) gene, partial cds; and squalestatin S1 gene cluster, complete sequence	terpene.T1PKS	Others	Phoma sp. MF5453	Eukaryota,Fungi,Dikarya,Ascomycota,Pezizomycotina,Dothideomycetes,Pleosporomycetidae,Pleosporales,Pleosporineae,Didymellaceae,Phoma
BGC0001340.1	BGC0001340.1	Byssochlamys fulva strain IMI40021 byssochlamic acid and agnestadrides biosynthetic gene cluster, complete sequence	T1PKS	PKSI	Byssochlamys fulva	Eukaryota,Fungi,Dikarya,Ascomycota,Pezizomycotina,Eurotiomycetes,Eurotiomycetidae,Eurotiales,Thermoascaceae,Byssochlamys
BGC0001358.1	BGC0001358.1	Purpureocillium lilacinum isolate PLBJ-1 scaffold00002, whole genome shotgun sequence	NRPS.T1PKS	PKS-NRP_Hybrids	Purpureocillium lilacinum	Eukaryota,Fungi,Dikarya,Ascomycota,Pezizomycotina,Sordariomycetes,Hypocreomycetidae,Hypocreales,Ophiocordycipitaceae,Purpureocillium
BGC0001360.1	BGC0001360.1	Penicillium roqueforti FM164 genomic scaffold, ProqFM164S05, whole genome shotgun sequence	T1PKS	PKSI	Penicillium roqueforti FM164	Eukaryota,Fungi,Dikarya,Ascomycota,Pezizomycotina,Eurotiomycetes,Eurotiomycetidae,Eurotiales,Aspergillaceae,Penicillium
BGC0001365.1	BGC0001365.1	Claviceps purpurea 20.1 WGS project CAGA00000000 data, contig scaffold00012, whole genome shotgun sequence	indole.NRPS	Others	Claviceps purpurea 20.1	Eukaryota,Fungi,Dikarya,Ascomycota,Pezizomycotina,Sordariomycetes,Hypocreomycetidae,Hypocreales,Clavicipitaceae,Claviceps
BGC0001371.1	BGC0001371.1	Aspergillus nidulans NRRL 8112 echinocandin biosynthesis gene cluster, partial sequence	NRPS.betalactone	Others	Aspergillus nidulans NRRL 8112	Eukaryota,Fungi,Dikarya,Ascomycota,Pezizomycotina,Eurotiomycetes,Eurotiomycetidae,Eurotiales,Aspergillaceae,Aspergillus
BGC0001372.1	BGC0001372.1	Penicillium thymicola penigequinolone gene cluster, complete sequence	indole.NRPS	Others	Penicillium thymicola	Eukaryota,Fungi,Dikarya,Ascomycota,Pezizomycotina,Eurotiomycetes,Eurotiomycetidae,Eurotiales,Aspergillaceae,Penicillium
BGC0001373.1	BGC0001373.1	Sordaria araneosa DNA, contains sdnA, sdnB, sdnC, sdnD, sdnE, sdnF, sdnG, sdnH, sdnI, sdnJ, sdnK, sdnL, sdnM, sdnN, sdnO, sdnP, sdnQ, sdnR, sdnS, sdnT gene cluster, strain: ATCC 36386	terpene.T1PKS	Others	Sordaria araneosa	Eukaryota,Fungi,Dikarya,Ascomycota,Pezizomycotina,Sordariomycetes,Sordariomycetidae,Sordariales,Sordariaceae,Sordaria
BGC0001375.1	BGC0001375.1	Penicillium simplicissimum DNA, ptmO, ptmJ, ptmK, ptmE, ptmL gene cluster, strain: AK-40	indole	Others	Penicillium simplicissimum	Eukaryota,Fungi,Dikarya,Ascomycota,Pezizomycotina,Eurotiomycetes,Eurotiomycetidae,Eurotiales,Aspergillaceae,Penicillium
BGC0001390.1	BGC0001390.1	Stachybotrys bisbyi DNA, LL-Z1272beta biosynthetic gene cluster, complete sequence, strain: PYH05-7	NRPS-like.T1PKS	PKS-NRP_Hybrids	Stachybotrys bisbyi	Eukaryota,Fungi,Dikarya,Ascomycota,Pezizomycotina,Sordariomycetes,Hypocreomycetidae,Hypocreales,Stachybotryaceae,Stachybotrys
BGC0001399.1	BGC0001399.1	TPA_asm: Aspergillus nidulans FGSC A4 chromosome II	NRPS	NRPS	Aspergillus nidulans FGSC A4	Eukaryota,Fungi,Dikarya,Ascomycota,Pezizomycotina,Eurotiomycetes,Eurotiomycetidae,Eurotiales,Aspergillaceae,Aspergillus
BGC0001400.1	BGC0001400.1	Aspergillus terreus NIH2624 scaffold_15 genomic scaffold, whole genome shotgun sequence	T1PKS	PKSI	Aspergillus terreus NIH2624	Eukaryota,Fungi,Dikarya,Ascomycota,Pezizomycotina,Eurotiomycetes,Eurotiomycetidae,Eurotiales,Aspergillaceae,Aspergillus
BGC0001402.1	BGC0001402.1	Talaromyces islandicus genome assembly PIS, scaffold WF-38-12_scaffold00002, whole genome shotgun sequence	NRPS	NRPS	Talaromyces islandicus	Eukaryota,Fungi,Dikarya,Ascomycota,Pezizomycotina,Eurotiomycetes,Eurotiomycetidae,Eurotiales,Trichocomaceae,Talaromyces
BGC0001403.1	BGC0001403.1	Aspergillus fumigatus Af293 chromosome 4, whole genome shotgun sequence	T1PKS	PKSI	Aspergillus fumigatus Af293	Eukaryota,Fungi,Dikarya,Ascomycota,Pezizomycotina,Eurotiomycetes,Eurotiomycetidae,Eurotiales,Aspergillaceae,Aspergillus
BGC0001404.1	BGC0001404.1	Penicillium chrysogenum Wisconsin 54-1255 complete genome, contig Pc00c21	T1PKS	PKSI	Penicillium rubens Wisconsin 54-1255	Eukaryota,Fungi,Dikarya,Ascomycota,Pezizomycotina,Eurotiomycetes,Eurotiomycetidae,Eurotiales,Aspergillaceae,Penicillium,Penicillium chrysogenum species complex
BGC0001405.1	BGC0001405.1	Chaetomium globosum CBS 148.51 scaffold_5 genomic scaffold, whole genome shotgun sequence	T1PKS	PKSI	Chaetomium globosum CBS 148.51	Eukaryota,Fungi,Dikarya,Ascomycota,Pezizomycotina,Sordariomycetes,Sordariomycetidae,Sordariales,Chaetomiaceae,Chaetomium
BGC0001436.1	BGC0001436.1	Paecilomyces divaricatus cornexistin biosynthetic gene cluster, partial sequence	NRPS-like.T1PKS	PKS-NRP_Hybrids	Paecilomyces divaricatus	Eukaryota,Fungi,Dikarya,Ascomycota,Pezizomycotina,Eurotiomycetes,Eurotiomycetidae,Eurotiales,Thermoascaceae,Paecilomyces
BGC0001445.1	BGC0001445.1	Aspergillus flavus NRRL3357 scf_1106286418500 genomic scaffold, whole genome shotgun sequence	NRPS.T1PKS	PKS-NRP_Hybrids	Aspergillus flavus NRRL3357	Eukaryota,Fungi,Dikarya,Ascomycota,Pezizomycotina,Eurotiomycetes,Eurotiomycetidae,Eurotiales,Aspergillaceae,Aspergillus
BGC0001446.1	BGC0001446.1	Aspergillus flavus NRRL3357 scf_1106286418772 genomic scaffold, whole genome shotgun sequence	T1PKS	PKSI	Aspergillus flavus NRRL3357	Eukaryota,Fungi,Dikarya,Ascomycota,Pezizomycotina,Eurotiomycetes,Eurotiomycetidae,Eurotiales,Aspergillaceae,Aspergillus
BGC0001449.1	BGC0001449.1	Myceliophthora thermophila ATCC 42464 chromosome 3, complete sequence	NRPS.T1PKS	PKS-NRP_Hybrids	Thermothelomyces thermophilus ATCC 42464	Eukaryota,Fungi,Dikarya,Ascomycota,Pezizomycotina,Sordariomycetes,Sordariomycetidae,Sordariales,Chaetomiaceae,Thermothelomyces
BGC0001475.1	BGC0001475.1	Aspergillus terreus NIH2624 scaffold_6 genomic scaffold, whole genome shotgun sequence	terpene	Terpene	Aspergillus terreus NIH2624	Eukaryota,Fungi,Dikarya,Ascomycota,Pezizomycotina,Eurotiomycetes,Eurotiomycetidae,Eurotiales,Aspergillaceae,Aspergillus
BGC0001481.1	BGC0001481.1	Fusarium fujikuroi IMI 58289 draft genome, chromosome FFUJ_chr10	terpene	Terpene	Fusarium fujikuroi IMI 58289	Eukaryota,Fungi,Dikarya,Ascomycota,Pezizomycotina,Sordariomycetes,Hypocreomycetidae,Hypocreales,Nectriaceae,Fusarium,Fusarium fujikuroi species complex
BGC0001489.1	BGC0001489.1	Cladonia uncialis subsp. uncialis clone SPAdes28 genomic sequence	T1PKS	PKSI	Cladonia uncialis subsp. uncialis	Eukaryota,Fungi,Dikarya,Ascomycota,Pezizomycotina,Lecanoromycetes,OSLEUM clade,Lecanoromycetidae,Lecanorales,Lecanorineae,Cladoniaceae,Cladonia
BGC0001508.1	BGC0001508.1	Penicillium roqueforti strain CECT 2905 andrastin A biosynthesis gene cluster, complete sequence	T1PKS	PKSI	Penicillium roqueforti	Eukaryota,Fungi,Dikarya,Ascomycota,Pezizomycotina,Eurotiomycetes,Eurotiomycetidae,Eurotiales,Aspergillaceae,Penicillium
BGC0001515.1	BGC0001515.1	TPA_asm: Aspergillus nidulans FGSC A4 chromosome II	NRPS	NRPS	Aspergillus nidulans FGSC A4	Eukaryota,Fungi,Dikarya,Ascomycota,Pezizomycotina,Eurotiomycetes,Eurotiomycetidae,Eurotiales,Aspergillaceae,Aspergillus
BGC0001516.1	BGC0001516.1	Aspergillus flavus NRRL3357 scf_1106286417600 genomic scaffold, whole genome shotgun sequence	NRPS-like	NRPS	Aspergillus flavus NRRL3357	Eukaryota,Fungi,Dikarya,Ascomycota,Pezizomycotina,Eurotiomycetes,Eurotiomycetidae,Eurotiales,Aspergillaceae,Aspergillus
BGC0001517.1	BGC0001517.1	Aspergillus terreus NIH2624 scaffold_14 genomic scaffold, whole genome shotgun sequence	NRPS	NRPS	Aspergillus terreus NIH2624	Eukaryota,Fungi,Dikarya,Ascomycota,Pezizomycotina,Eurotiomycetes,Eurotiomycetidae,Eurotiales,Aspergillaceae,Aspergillus
BGC0001518.1	BGC0001518.1	Aspergillus oryzae RIB40 DNA, chromosome 3	NRPS	NRPS	Aspergillus oryzae RIB40	Eukaryota,Fungi,Dikarya,Ascomycota,Pezizomycotina,Eurotiomycetes,Eurotiomycetidae,Eurotiales,Aspergillaceae,Aspergillus
BGC0001527.1	BGC0001527.1	Gelatoporia subvermispora strain B siderophore synthetase (NPS2) gene, complete cds	NRPS	NRPS	Gelatoporia subvermispora	Eukaryota,Fungi,Dikarya,Basidiomycota,Agaricomycotina,Agaricomycetes,Polyporales,Gelatoporiaceae,Gelatoporia
BGC0001528.1	BGC0001528.1	Phoma betae DNA, betaestacin biosynthetic gene cluster, complete sequence, isolate: PS-13		Others	Phoma betae	Eukaryota,Fungi,Dikarya,Ascomycota,Pezizomycotina,Dothideomycetes,Pleosporomycetidae,Pleosporales,Pleosporineae,Didymellaceae,Phoma
BGC0001541.1	BGC0001541.1	Cercospora beticola strain 09-40 chromosome 1, whole genome shotgun sequence	T1PKS	PKSI	Cercospora beticola	Eukaryota,Fungi,Dikarya,Ascomycota,Pezizomycotina,Dothideomycetes,Dothideomycetidae,Capnodiales,Mycosphaerellaceae,Cercospora
BGC0001542.1	BGC0001542.1	Cercospora zeina CTB gene cluster, partial sequence	T1PKS	PKSI	Cercospora zeina	Eukaryota,Fungi,Dikarya,Ascomycota,Pezizomycotina,Dothideomycetes,Dothideomycetidae,Capnodiales,Mycosphaerellaceae,Cercospora
BGC0001544.1	BGC0001544.1	Aspergillus campestris IBT 28561 P168scaffold_1, whole genome shotgun sequence	NRPS-like.T1PKS	PKS-NRP_Hybrids	Aspergillus campestris IBT 28561	Eukaryota,Fungi,Dikarya,Ascomycota,Pezizomycotina,Eurotiomycetes,Eurotiomycetidae,Eurotiales,Aspergillaceae,Aspergillus
BGC0001545.1	BGC0001545.1	Fusarium graminearum PH-1 chromosome 3, whole genome shotgun sequence	NRPS	NRPS	Fusarium graminearum PH-1	Eukaryota,Fungi,Dikarya,Ascomycota,Pezizomycotina,Sordariomycetes,Hypocreomycetidae,Hypocreales,Nectriaceae,Fusarium
BGC0001547.1	BGC0001547.1	Aspergillus stellatus DNA, citreohybridonol biosynthetic gene cluster, complete sequence, strain: NBRC 32302		Others	Aspergillus stellatus	Eukaryota,Fungi,Dikarya,Ascomycota,Pezizomycotina,Eurotiomycetes,Eurotiomycetidae,Eurotiales,Aspergillaceae,Aspergillus
BGC0001557.1	BGC0001557.1	Paecilomyces divaricatus cornexistin biosynthetic gene cluster, partial sequence	NRPS-like.T1PKS	PKS-NRP_Hybrids	Paecilomyces divaricatus	Eukaryota,Fungi,Dikarya,Ascomycota,Pezizomycotina,Eurotiomycetes,Eurotiomycetidae,Eurotiales,Thermoascaceae,Paecilomyces
BGC0001563.1	BGC0001563.1	Cochliobolus pallescens DNA, curvupallides biosynthesis gene cluster, complete sequence, strain: DSM 62482	NRPS.T1PKS	PKS-NRP_Hybrids	Cochliobolus pallescens	Eukaryota,Fungi,Dikarya,Ascomycota,Pezizomycotina,Dothideomycetes,Pleosporomycetidae,Pleosporales,Pleosporineae,Pleosporaceae,Cochliobolus
BGC0001565.1	BGC0001565.1	Beauveria felina strain TTI-0347 cyclosporin C biosythetic gene cluster, complete sequence	NRPS.T1PKS	PKS-NRP_Hybrids	Beauveria felina	Eukaryota,Fungi,Dikarya,Ascomycota,Pezizomycotina,Sordariomycetes,Hypocreomycetidae,Hypocreales,Cordycipitaceae,Beauveria
BGC0001571.1	BGC0001571.1	Nodulisporium sp. strain JNvid demethoxyviridin biosynthetic gene cluster, complete sequence		Others	Nodulisporium sp.	Eukaryota,Fungi,Dikarya,Ascomycota,Pezizomycotina,Sordariomycetes,Xylariomycetidae,Xylariales,Xylariaceae,Nodulisporium
BGC0001573.1	BGC0001573.1	Claviceps africana strain Cla9 alkaloid synthesis gene cluster, partial sequence	NRPS	NRPS	Claviceps africana	Eukaryota,Fungi,Dikarya,Ascomycota,Pezizomycotina,Sordariomycetes,Hypocreomycetidae,Hypocreales,Clavicipitaceae,Claviceps
BGC0001578.1	BGC0001578.1	Talaromyces stipitatus ATCC 10500 scf_1105507295527 genomic scaffold, whole genome shotgun sequence	T1PKS	PKSI	Talaromyces stipitatus ATCC 10500	Eukaryota,Fungi,Dikarya,Ascomycota,Pezizomycotina,Eurotiomycetes,Eurotiomycetidae,Eurotiales,Trichocomaceae,Talaromyces
BGC0001583.1	BGC0001583.1	TPA_exp: Escovopsis weberi emodin biosynthesis gene cluster, complete sequence	T1PKS	PKSI	Escovopsis weberi	Eukaryota,Fungi,Dikarya,Ascomycota,Pezizomycotina,Sordariomycetes,Hypocreomycetidae,Hypocreales,Hypocreaceae,Escovopsis
BGC0001585.1	BGC0001585.1	TPA_exp: Escovopsis weberi epipolythiodiketopiperazine biosynthesis gene cluster, complete sequence	NRPS	NRPS	Escovopsis weberi	Eukaryota,Fungi,Dikarya,Ascomycota,Pezizomycotina,Sordariomycetes,Hypocreomycetidae,Hypocreales,Hypocreaceae,Escovopsis
BGC0001600.1	BGC0001600.1	Fusarium graminearum chromosome 1, complete genome	NRPS-like.T1PKS	PKS-NRP_Hybrids	Fusarium graminearum	Eukaryota,Fungi,Dikarya,Ascomycota,Pezizomycotina,Sordariomycetes,Hypocreomycetidae,Hypocreales,Nectriaceae,Fusarium
BGC0001604.1	BGC0001604.1	Fusarium fujikuroi strain B14 gibberellin biosynthetic gene cluster, complete sequence	terpene	Terpene	Fusarium fujikuroi	Eukaryota,Fungi,Dikarya,Ascomycota,Pezizomycotina,Sordariomycetes,Hypocreomycetidae,Hypocreales,Nectriaceae,Fusarium,Fusarium fujikuroi species complex
BGC0001606.1	BGC0001606.1	Fusarium fujikuroi IMI 58289 draft genome, chromosome FFUJ_chr11	T1PKS	PKSI	Fusarium fujikuroi IMI 58289	Eukaryota,Fungi,Dikarya,Ascomycota,Pezizomycotina,Sordariomycetes,Hypocreomycetidae,Hypocreales,Nectriaceae,Fusarium,Fusarium fujikuroi species complex
BGC0001609.1	BGC0001609.1	Trichoderma virens Gv29-8 TRIVIscaffold_47, whole genome shotgun sequence	NRPS	NRPS	Trichoderma virens Gv29-8	Eukaryota,Fungi,Dikarya,Ascomycota,Pezizomycotina,Sordariomycetes,Hypocreomycetidae,Hypocreales,Hypocreaceae,Trichoderma
BGC0001616.1	BGC0001616.1	Aspergillus japonicus MF275 DNA, himeic acid A biosynthetic gene cluster, complete sequence		Others	Aspergillus japonicus	Eukaryota,Fungi,Dikarya,Ascomycota,Pezizomycotina,Eurotiomycetes,Eurotiomycetidae,Eurotiales,Aspergillaceae,Aspergillus
BGC0001617.1	BGC0001617.1	Stereum hirsutum FP-91666 SS1 unplaced genomic scaffold STEHIscaffold_4, whole genome shotgun sequence	terpene	Terpene	Stereum hirsutum FP-91666 SS1	Eukaryota,Fungi,Dikarya,Basidiomycota,Agaricomycotina,Agaricomycetes,Russulales,Stereaceae,Stereum
BGC0001621.1	BGC0001621.1	Aspergillus flavus NRRL3357 scf_1106286418500 genomic scaffold, whole genome shotgun sequence	NRPS	NRPS	Aspergillus flavus NRRL3357	Eukaryota,Fungi,Dikarya,Ascomycota,Pezizomycotina,Eurotiomycetes,Eurotiomycetidae,Eurotiales,Aspergillaceae,Aspergillus
BGC0001624.1	BGC0001624.1	Pestalotiopsis fici Iso-A82775C biosynthesis gene cluster, complete sequence	indole	Others	Pestalotiopsis fici	Eukaryota,Fungi,Dikarya,Ascomycota,Pezizomycotina,Sordariomycetes,Xylariomycetidae,Xylariales,Sporocadaceae,Pestalotiopsis
BGC0001626.1	BGC0001626.1	Stachybotrys chlorohalonata IBT 40285 unplaced genomic scaffold scaffold432, whole genome shotgun sequence	NRPS-like.T1PKS	PKS-NRP_Hybrids	Stachybotrys chlorohalonata IBT 40285	Eukaryota,Fungi,Dikarya,Ascomycota,Pezizomycotina,Sordariomycetes,Hypocreomycetidae,Hypocreales,Stachybotryaceae,Stachybotrys
BGC0001636.1	BGC0001636.1	Curvularia clavata BAUA-2787 traF gene cluster, complete cds	NRPS	NRPS	Curvularia clavata	Eukaryota,Fungi,Dikarya,Ascomycota,Pezizomycotina,Dothideomycetes,Pleosporomycetidae,Pleosporales,Pleosporineae,Pleosporaceae,Curvularia
BGC0001642.1	BGC0001642.1	Fusarium fujikuroi IMI 58289 draft genome, chromosome FFUJ_chr08	terpene	Terpene	Fusarium fujikuroi IMI 58289	Eukaryota,Fungi,Dikarya,Ascomycota,Pezizomycotina,Sordariomycetes,Hypocreomycetidae,Hypocreales,Nectriaceae,Fusarium,Fusarium fujikuroi species complex
BGC0001659.1	BGC0001659.1	Fusarium equiseti strain CNC-477 mangicol biosynthesis gene cluster, partial sequence		Others	Fusarium equiseti	Eukaryota,Fungi,Dikarya,Ascomycota,Pezizomycotina,Sordariomycetes,Hypocreomycetidae,Hypocreales,Nectriaceae,Fusarium,Fusarium incarnatum-equiseti species complex
BGC0001668.1	BGC0001668.1	TPA_asm: Aspergillus nidulans FGSC A4 chromosome VI	NRPS-like	NRPS	Aspergillus nidulans FGSC A4	Eukaryota,Fungi,Dikarya,Ascomycota,Pezizomycotina,Eurotiomycetes,Eurotiomycetidae,Eurotiales,Aspergillaceae,Aspergillus
BGC0001677.1	BGC0001677.1	Penicillium roqueforti strain CBS221.30 mycophenolic acid biosynthesis gene cluster, partial sequence	T1PKS	PKSI	Penicillium roqueforti	Eukaryota,Fungi,Dikarya,Ascomycota,Pezizomycotina,Eurotiomycetes,Eurotiomycetidae,Eurotiales,Aspergillaceae,Penicillium
BGC0001679.1	BGC0001679.1	TPA_asm: Aspergillus nidulans FGSC A4 chromosome III	NRPS	NRPS	Aspergillus nidulans FGSC A4	Eukaryota,Fungi,Dikarya,Ascomycota,Pezizomycotina,Eurotiomycetes,Eurotiomycetidae,Eurotiales,Aspergillaceae,Aspergillus
BGC0001697.1	BGC0001697.1	Neurospora crassa OR74A linkage group I, whole genome shotgun sequence	T1PKS	PKSI	Neurospora crassa OR74A	Eukaryota,Fungi,Dikarya,Ascomycota,Pezizomycotina,Sordariomycetes,Sordariomycetidae,Sordariales,Sordariaceae,Neurospora
BGC0001699.1	BGC0001699.1	TPA_asm: Aspergillus nidulans FGSC A4 chromosome VIII	NRPS	NRPS	Aspergillus nidulans FGSC A4	Eukaryota,Fungi,Dikarya,Ascomycota,Pezizomycotina,Eurotiomycetes,Eurotiomycetidae,Eurotiales,Aspergillaceae,Aspergillus
BGC0001706.1	BGC0001706.1	Hypoxylon pulicicidum strain MF5954 hypothetical protein, cytochrome P450 oxygenase (nodW), cytochrome P450 oxygenase (nodR), cytochrome P450 oxygenase (nodX), FAD-dependent oxygenase (nodM), indole diterpene cyclase (nodB), FAD-dependent oxygenase (nodO), cytochrome P450 oxygenase (nodJ), geranylgeranyl transferase (nodC), FAD-dependent oxygenase (nodY1), prenyl transferase (nodD2), indole diter…	terpene.indole	Others	Hypoxylon pulicicidum	Eukaryota,Fungi,Dikarya,Ascomycota,Pezizomycotina,Sordariomycetes,Xylariomycetidae,Xylariales,Hypoxylaceae,Hypoxylon
BGC0001708.1	BGC0001708.1	Aspergillus novofumigatus IBT 16806 P174scaffold_14, whole genome shotgun sequence	T1PKS	PKSI	Aspergillus novofumigatus IBT 16806	Eukaryota,Fungi,Dikarya,Ascomycota,Pezizomycotina,Eurotiomycetes,Eurotiomycetidae,Eurotiales,Aspergillaceae,Aspergillus
BGC0001712.1	BGC0001712.1	Aspergillus steynii IBT 23096 P170scaffold_7, whole genome shotgun sequence	NRPS-like.indole	Others	Aspergillus steynii IBT 23096	Eukaryota,Fungi,Dikarya,Ascomycota,Pezizomycotina,Eurotiomycetes,Eurotiomycetidae,Eurotiales,Aspergillaceae,Aspergillus
BGC0001717.1	BGC0001717.1	Penicillium simplicissimum DNA, okaramine biosynthetic gene cluster, complete sequence, isolate: AK-40	indole.NRPS	Others	Penicillium simplicissimum	Eukaryota,Fungi,Dikarya,Ascomycota,Pezizomycotina,Eurotiomycetes,Eurotiomycetidae,Eurotiales,Aspergillaceae,Penicillium
BGC0001718.1	BGC0001718.1	Aspergillus aculeatus ATCC 16872 unplaced genomic scaffold ASPACscaffold_5, whole genome shotgun sequence	indole.NRPS	Others	Aspergillus aculeatus ATCC 16872	Eukaryota,Fungi,Dikarya,Ascomycota,Pezizomycotina,Eurotiomycetes,Eurotiomycetidae,Eurotiales,Aspergillaceae,Aspergillus
BGC0001720.1	BGC0001720.1	Beauveria bassiana ARSEF 2860 unplaced genomic scaffold BBA_S00032, whole genome shotgun sequence	T1PKS	PKSI	Beauveria bassiana ARSEF 2860	Eukaryota,Fungi,Dikarya,Ascomycota,Pezizomycotina,Sordariomycetes,Hypocreomycetidae,Hypocreales,Cordycipitaceae,Beauveria
BGC0001722.1	BGC0001722.1	TPA_asm: Aspergillus nidulans FGSC A4 chromosome VI	T1PKS	PKSI	Aspergillus nidulans FGSC A4	Eukaryota,Fungi,Dikarya,Ascomycota,Pezizomycotina,Eurotiomycetes,Eurotiomycetidae,Eurotiales,Aspergillaceae,Aspergillus
BGC0001724.1	BGC0001724.1	Penicillium oxalicum 114-2 unplaced genomic scaffold scaffold_4, whole genome shotgun sequence	NRPS.T1PKS	PKS-NRP_Hybrids	Penicillium oxalicum 114-2	Eukaryota,Fungi,Dikarya,Ascomycota,Pezizomycotina,Eurotiomycetes,Eurotiomycetidae,Eurotiales,Aspergillaceae,Penicillium
BGC0001729.1	BGC0001729.1	Penicillium brasilianum DNA, paraherquonin biosynthetic gene cluster, complete sequence, strain: NBRC 6234	T1PKS	PKSI	Penicillium brasilianum	Eukaryota,Fungi,Dikarya,Ascomycota,Pezizomycotina,Eurotiomycetes,Eurotiomycetidae,Eurotiales,Aspergillaceae,Penicillium
BGC0001738.1	BGC0001738.1	Pyrenochaetopsis sp. RK10-F058 DNA, phomasetin biosynthetic gene cluster, complete sequence	NRPS.T1PKS	PKS-NRP_Hybrids	Pyrenochaetopsis sp.	Eukaryota,Fungi,Dikarya,Ascomycota,Pezizomycotina,Dothideomycetes,Pleosporomycetidae,Pleosporales,Pleosporineae,Pyrenochaetopsidaceae,Pyrenochaetopsis
BGC0001741.1	BGC0001741.1	Phyllosticta cirsii phyllostictine gene cluster, complete sequence	NRPS.T1PKS	PKS-NRP_Hybrids	Phyllosticta cirsii	Eukaryota,Fungi,Dikarya,Ascomycota,Pezizomycotina,Dothideomycetes,Dothideomycetes incertae sedis,Botryosphaeriales,Phyllostictaceae,Phyllosticta
BGC0001749.1	BGC0001749.1	Magnaporthe oryzae 70-15 chromosome 3, whole genome shotgun sequence	T1PKS	PKSI	Pyricularia oryzae 70-15	Eukaryota,Fungi,Dikarya,Ascomycota,Pezizomycotina,Sordariomycetes,Sordariomycetidae,Magnaporthales,Pyriculariaceae,Pyricularia
BGC0001768.1	BGC0001768.1	Nectria haematococca mpVI 77-13-4 chromosome 7 genomic scaffold NECHAsca_22_chr7_11_0, whole genome shotgun sequence	NRPS	NRPS	[Nectria] haematococca mpVI 77-13-4	Eukaryota,Fungi,Dikarya,Ascomycota,Pezizomycotina,Sordariomycetes,Hypocreomycetidae,Hypocreales,Nectriaceae,Fusarium,Fusarium solani species complex
BGC0001775.1	BGC0001775.1	Cordana terrestris FKA-25 DNA, sespendole biosynthetic gene cluster	terpene.indole	Others	Cordana terrestris	Eukaryota,Fungi,Dikarya,Ascomycota,Pezizomycotina,Sordariomycetes,Sordariomycetidae,Sordariomycetidae incertae sedis,Cordana
BGC0001776.1	BGC0001776.1	Penicillium janthinellum strain PN2408 janthitremane gene cluster, partial sequence	terpene.indole	Others	Penicillium janthinellum	Eukaryota,Fungi,Dikarya,Ascomycota,Pezizomycotina,Eurotiomycetes,Eurotiomycetidae,Eurotiales,Aspergillaceae,Penicillium
BGC0001777.1	BGC0001777.1	TPA_exp: Escovopsis weberi shearinine biosynthesis gene cluster, complete sequence	terpene.indole	Others	Escovopsis weberi	Eukaryota,Fungi,Dikarya,Ascomycota,Pezizomycotina,Sordariomycetes,Hypocreomycetidae,Hypocreales,Hypocreaceae,Escovopsis
BGC0001793.1	BGC0001793.1	Chaetothyriaceae sp. swainsonine biosynthesis gene cluster, complete sequence	NRPS-like.T1PKS	PKS-NRP_Hybrids	Chaetothyriaceae sp.	Eukaryota,Fungi,Dikarya,Ascomycota,Pezizomycotina,Eurotiomycetes,Chaetothyriomycetidae,Chaetothyriales,Chaetothyriaceae,unclassified Chaetothyriaceae
BGC0001794.1	BGC0001794.1	Alternaria oxytropis swainsonine biosynthesis gene cluster, complete sequence	NRPS-like.T1PKS	PKS-NRP_Hybrids	Alternaria oxytropis	Eukaryota,Fungi,Dikarya,Ascomycota,Pezizomycotina,Dothideomycetes,Pleosporomycetidae,Pleosporales,Pleosporineae,Pleosporaceae,Alternaria
BGC0001811.1	BGC0001811.1	Fusarium asiaticum DNA, tri gene cluster	terpene	Terpene	Fusarium asiaticum	Eukaryota,Fungi,Dikarya,Ascomycota,Pezizomycotina,Sordariomycetes,Hypocreomycetidae,Hypocreales,Nectriaceae,Fusarium
BGC0001816.1	BGC0001816.1	Shuttle vector AtFAC9J20, complete sequence	NRPS-like.NRPS.T1PKS	PKS-NRP_Hybrids	Shuttle vector AtFAC9J20	other sequences,artificial sequences,vectors
BGC0001820.1	BGC0001820.1	Gliocladium sp. strain XZC04-CC-302 verticillins biosynthetic gene cluster sequence	NRPS	NRPS	Gliocladium sp.	Eukaryota,Fungi,Dikarya,Ascomycota,Pezizomycotina,Sordariomycetes,Hypocreomycetidae,Hypocreales,Hypocreales incertae sedis,Gliocladium
BGC0001827.1	BGC0001827.1	Sarocladium sp. RC-2018a xenovulene biosynthetic gene cluster, complete sequence	T1PKS	PKSI	Sarocladium sp. 'schorii'	Eukaryota,Fungi,Dikarya,Ascomycota,Pezizomycotina,Sordariomycetes,Hypocreomycetidae,Hypocreales,Hypocreales incertae sedis,Sarocladium
BGC0001839.1	BGC0001839.1	Aspergillus sp. Z5 contig188_scaffold34, whole genome shotgun sequence	terpene	Terpene	Aspergillus sp. Z5	Eukaryota,Fungi,Dikarya,Ascomycota,Pezizomycotina,Eurotiomycetes,Eurotiomycetidae,Eurotiales,Aspergillaceae,Aspergillus
BGC0001854.1	BGC0001854.1	Trichoderma harzianum strain T6776 Scaffolds0220.1, whole genome shotgun sequence	T1PKS	PKSI	Trichoderma harzianum	Eukaryota,Fungi,Dikarya,Ascomycota,Pezizomycotina,Sordariomycetes,Hypocreomycetidae,Hypocreales,Hypocreaceae,Trichoderma
BGC0001857.1	BGC0001857.1	Aspergillus sp. CLMG-2019a strain FRR 5400 burnettramic acid biosynthetic gene cluster, complete sequence	NRPS.T1PKS	PKS-NRP_Hybrids	Aspergillus sp. CLMG-2019a	Eukaryota,Fungi,Dikarya,Ascomycota,Pezizomycotina,Eurotiomycetes,Eurotiomycetidae,Eurotiales,Aspergillaceae,Aspergillus
BGC0001858.1	BGC0001858.1	Parastagonospora nodorum SN15 scaffold_8, whole genome shotgun sequence	T1PKS	PKSI	Parastagonospora nodorum SN15	Eukaryota,Fungi,Dikarya,Ascomycota,Pezizomycotina,Dothideomycetes,Pleosporomycetidae,Pleosporales,Pleosporineae,Phaeosphaeriaceae,Parastagonospora
BGC0001865.1	BGC0001865.1	Parastagonospora nodorum SN15 chromosome Unknown scaffold_13, whole genome shotgun sequence	T1PKS	PKSI	Parastagonospora nodorum SN15	Eukaryota,Fungi,Dikarya,Ascomycota,Pezizomycotina,Dothideomycetes,Pleosporomycetidae,Pleosporales,Pleosporineae,Phaeosphaeriaceae,Parastagonospora
BGC0001866.1	BGC0001866.1	Byssochlamys spectabilis strain CBS 101075 chromosome Unknown C8Q69scaffold_14, whole genome shotgun sequence	T1PKS	PKSI	Byssochlamys spectabilis	Eukaryota,Fungi,Dikarya,Ascomycota,Pezizomycotina,Eurotiomycetes,Eurotiomycetidae,Eurotiales,Thermoascaceae,Byssochlamys
BGC0001874.1	BGC0001874.1	Aspergillus flavus strain CA28 cyclopiazonic acid gene cluster, complete sequence	indole.NRPS.T1PKS	Others	Aspergillus flavus	Eukaryota,Fungi,Dikarya,Ascomycota,Pezizomycotina,Eurotiomycetes,Eurotiomycetidae,Eurotiales,Aspergillaceae,Aspergillus
BGC0001881.1	BGC0001881.1	Pyricularia grisea strain NI980 phytotoxin pyrichalasin H5 gene cluster, complete sequence	NRPS.T1PKS	PKS-NRP_Hybrids	Pyricularia grisea	Eukaryota,Fungi,Dikarya,Ascomycota,Pezizomycotina,Sordariomycetes,Sordariomycetidae,Magnaporthales,Pyriculariaceae,Pyricularia
BGC0001882.1	BGC0001882.1	Penicillium chrysogenum Wisconsin 54-1255 complete genome, contig Pc00c16		Others	Penicillium rubens Wisconsin 54-1255	Eukaryota,Fungi,Dikarya,Ascomycota,Pezizomycotina,Eurotiomycetes,Eurotiomycetidae,Eurotiales,Aspergillaceae,Penicillium,Penicillium chrysogenum species complex
BGC0001886.1	BGC0001886.1	Claviceps purpurea 20.1 WGS project CAGA00000000 data, contig scaffold00034, whole genome shotgun sequence	T1PKS	PKSI	Claviceps purpurea 20.1	Eukaryota,Fungi,Dikarya,Ascomycota,Pezizomycotina,Sordariomycetes,Hypocreomycetidae,Hypocreales,Clavicipitaceae,Claviceps
BGC0001888.1	BGC0001888.1	Ustilago maydis 521 chromosome 7, whole genome shotgun sequence		Others	Ustilago maydis 521	Eukaryota,Fungi,Dikarya,Basidiomycota,Ustilaginomycotina,Ustilaginomycetes,Ustilaginales,Ustilaginaceae,Ustilago
BGC0001892.1	BGC0001892.1	Botrytis cinerea B05.10 chromosome BCIN01, complete sequence	T1PKS	PKSI	Botrytis cinerea B05.10	Eukaryota,Fungi,Dikarya,Ascomycota,Pezizomycotina,Leotiomycetes,Helotiales,Sclerotiniaceae,Botrytis
BGC0001893.1	BGC0001893.1	Botrytis cinerea B05.10 chromosome BCIN08, complete sequence		Others	Botrytis cinerea B05.10	Eukaryota,Fungi,Dikarya,Ascomycota,Pezizomycotina,Leotiomycetes,Helotiales,Sclerotiniaceae,Botrytis
BGC0001899.1	BGC0001899.1	Leptosphaeria maculans JN3 lm_SuperContig_11_v2 genomic supercontig, whole genome, isolate v23.1.3	T1PKS	PKSI	Leptosphaeria maculans JN3	Eukaryota,Fungi,Dikarya,Ascomycota,Pezizomycotina,Dothideomycetes,Pleosporomycetidae,Pleosporales,Pleosporineae,Leptosphaeriaceae,Leptosphaeria,Leptosphaeria maculans species complex
BGC0001901.1	BGC0001901.1	Trichoderma harzianum strain T6776 Scaffolds0220.1, whole genome shotgun sequence	T1PKS	PKSI	Trichoderma harzianum	Eukaryota,Fungi,Dikarya,Ascomycota,Pezizomycotina,Sordariomycetes,Hypocreomycetidae,Hypocreales,Hypocreaceae,Trichoderma
BGC0001906.1	BGC0001906.1	Daldinia eschscholzii IFB-TL01 unplaced genomic scaffold scaffold_20, whole genome shotgun sequence	T1PKS	PKSI	Daldinia eschscholzii IFB-TL01	Eukaryota,Fungi,Dikarya,Ascomycota,Pezizomycotina,Sordariomycetes,Xylariomycetidae,Xylariales,Hypoxylaceae,Daldinia
BGC0001907.1	BGC0001907.1	Daldinia eschscholzii IFB-TL01 unplaced genomic scaffold scaffold_36, whole genome shotgun sequence	T1PKS	PKSI	Daldinia eschscholzii IFB-TL01	Eukaryota,Fungi,Dikarya,Ascomycota,Pezizomycotina,Sordariomycetes,Xylariomycetidae,Xylariales,Hypoxylaceae,Daldinia
BGC0001909.1	BGC0001909.1	Strobilurus tenacellus strobilurin gene cluster, partial sequence	T1PKS	PKSI	Strobilurus tenacellus	Eukaryota,Fungi,Dikarya,Basidiomycota,Agaricomycotina,Agaricomycetes,Agaricomycetidae,Agaricales,Physalacriaceae,Strobilurus
BGC0001913.1	BGC0001913.1	Fungal sp. ATCC 74256 DNA, phiA, phiB, phiC, phiD, phiE, phiF, phiG, phiH, phiI, phiJ, phiK, phiL, phiM, phiN, phiO gene cluster	T1PKS	PKSI	fungal sp. ATCC 74256	Eukaryota,Fungi
BGC0001915.1	BGC0001915.1	Phoma betae DNA, betaestacin biosynthetic gene cluster, complete sequence, isolate: PS-13		Others	Phoma betae	Eukaryota,Fungi,Dikarya,Ascomycota,Pezizomycotina,Dothideomycetes,Pleosporomycetidae,Pleosporales,Pleosporineae,Didymellaceae,Phoma
BGC0001923.1	BGC0001923.1	Acremonium egyptiacum F-1392 DNA, ascochlorin biosynthesis gene cluster, complete sequence	NRPS-like.T1PKS	PKS-NRP_Hybrids	Acremonium egyptiacum	Eukaryota,Fungi,Dikarya,Ascomycota,Pezizomycotina,Sordariomycetes,Hypocreomycetidae,Hypocreales,Hypocreales incertae sedis,Acremonium
BGC0001924.1	BGC0001924.1	Acremonium egyptiacum F-1392 DNA, ascofuranone biosynthesis gene cluster, complete sequence		Others	Acremonium egyptiacum	Eukaryota,Fungi,Dikarya,Ascomycota,Pezizomycotina,Sordariomycetes,Hypocreomycetidae,Hypocreales,Hypocreales incertae sedis,Acremonium
BGC0001926.1	BGC0001926.1	Talaromyces verruculosus TPU1311 chrodrimanin B biosynthetic gene cluster, complete sequence	T1PKS	PKSI	Talaromyces verruculosus	Eukaryota,Fungi,Dikarya,Ascomycota,Pezizomycotina,Eurotiomycetes,Eurotiomycetidae,Eurotiales,Trichocomaceae,Talaromyces
BGC0001936.1	BGC0001936.1	Hypoxylon pulicicidum strain MF5954 hypothetical protein, cytochrome P450 oxygenase (nodW), cytochrome P450 oxygenase (nodR), cytochrome P450 oxygenase (nodX), FAD-dependent oxygenase (nodM), indole diterpene cyclase (nodB), FAD-dependent oxygenase (nodO), cytochrome P450 oxygenase (nodJ), geranylgeranyl transferase (nodC), FAD-dependent oxygenase (nodY1), prenyl transferase (nodD2), indole diter…	terpene.indole	Others	Hypoxylon pulicicidum	Eukaryota,Fungi,Dikarya,Ascomycota,Pezizomycotina,Sordariomycetes,Xylariomycetidae,Xylariales,Hypoxylaceae,Hypoxylon
BGC0001954.1	BGC0001954.1	Talaromyces wortmannii strain CBS 387.67 TwmA, TwmB, TwmC, TwmD, TwmE, and TwmF genes, complete cds	T1PKS	PKSI	Talaromyces wortmannii	Eukaryota,Fungi,Dikarya,Ascomycota,Pezizomycotina,Eurotiomycetes,Eurotiomycetidae,Eurotiales,Trichocomaceae,Talaromyces
BGC0001966.1	BGC0001966.1	Phoma sp. strain F3723 BII-rafflesfungin biosynthetic gene cluster, partial sequence	NRPS.T1PKS	PKS-NRP_Hybrids	Phoma sp.	Eukaryota,Fungi,Dikarya,Ascomycota,Pezizomycotina,Dothideomycetes,Pleosporomycetidae,Pleosporales,Pleosporineae,Didymellaceae,Phoma
BGC0001969.1	BGC0001969.1	Talaromyces wortmannii asperterpenoid A biosynthetic gene cluster, complete sequence	terpene	Terpene	Talaromyces wortmannii	Eukaryota,Fungi,Dikarya,Ascomycota,Pezizomycotina,Eurotiomycetes,Eurotiomycetidae,Eurotiales,Trichocomaceae,Talaromyces
BGC0001976.1	BGC0001976.1	Phoma sp. strain CGMCC XZ068 eupenifeldin biosynthetic gene cluster, complete sequence	T1PKS	PKSI	Phoma sp.	Eukaryota,Fungi,Dikarya,Ascomycota,Pezizomycotina,Dothideomycetes,Pleosporomycetidae,Pleosporales,Pleosporineae,Didymellaceae,Phoma
BGC0001977.1	BGC0001977.1	Phoma sp. strain CGMCC XZ068 eupenifeldin biosynthetic gene cluster, complete sequence	T1PKS	PKSI	Phoma sp.	Eukaryota,Fungi,Dikarya,Ascomycota,Pezizomycotina,Dothideomycetes,Pleosporomycetidae,Pleosporales,Pleosporineae,Didymellaceae,Phoma
BGC0001978.1	BGC0001978.1	Aspergillus sp. CLMG-2019a strain FRR 5400 burnettramic acid biosynthetic gene cluster, complete sequence	NRPS.T1PKS	PKS-NRP_Hybrids	Aspergillus sp. CLMG-2019a	Eukaryota,Fungi,Dikarya,Ascomycota,Pezizomycotina,Eurotiomycetes,Eurotiomycetidae,Eurotiales,Aspergillaceae,Aspergillus
BGC0001982.1	BGC0001982.1	Pyricularia grisea strain NI980 phytotoxin pyrichalasin H5 gene cluster, complete sequence	NRPS.T1PKS	PKS-NRP_Hybrids	Pyricularia grisea	Eukaryota,Fungi,Dikarya,Ascomycota,Pezizomycotina,Sordariomycetes,Sordariomycetidae,Magnaporthales,Pyriculariaceae,Pyricularia
BGC0001988.1	BGC0001988.1	Aspergillus novofumigatus IBT 16806 P174scaffold_5, whole genome shotgun sequence	T1PKS	PKSI	Aspergillus novofumigatus IBT 16806	Eukaryota,Fungi,Dikarya,Ascomycota,Pezizomycotina,Eurotiomycetes,Eurotiomycetidae,Eurotiales,Aspergillaceae,Aspergillus
BGC0001989.1	BGC0001989.1	Kluyveromyces lactis strain NRRL Y-1140 chromosome C complete sequence		Others	Kluyveromyces lactis	Eukaryota,Fungi,Dikarya,Ascomycota,Saccharomycotina,Saccharomycetes,Saccharomycetales,Saccharomycetaceae,Kluyveromyces
BGC0001990.1	BGC0001990.1	Aspergillus fumigatus Af293 chromosome 5, whole genome shotgun sequence		Others	Aspergillus fumigatus Af293	Eukaryota,Fungi,Dikarya,Ascomycota,Pezizomycotina,Eurotiomycetes,Eurotiomycetidae,Eurotiales,Aspergillaceae,Aspergillus
BGC0001995.1	BGC0001995.1	Aspergillus oryzae RIB40 DNA, chromosome 7	terpene	Terpene	Aspergillus oryzae RIB40	Eukaryota,Fungi,Dikarya,Ascomycota,Pezizomycotina,Eurotiomycetes,Eurotiomycetidae,Eurotiales,Aspergillaceae,Aspergillus
BGC0001996.1	BGC0001996.1	Aspergillus oryzae RIB40 DNA, chromosome 8		Others	Aspergillus oryzae RIB40	Eukaryota,Fungi,Dikarya,Ascomycota,Pezizomycotina,Eurotiomycetes,Eurotiomycetidae,Eurotiales,Aspergillaceae,Aspergillus
BGC0001998.1	BGC0001998.1	Aspergillus nidulans FGSC A4 chromosome VII map unlocalized scaffold_2, whole genome shotgun sequence	T1PKS	PKSI	Aspergillus nidulans FGSC A4	Eukaryota,Fungi,Dikarya,Ascomycota,Pezizomycotina,Eurotiomycetes,Eurotiomycetidae,Eurotiales,Aspergillaceae,Aspergillus
BGC0002030.1	BGC0002030.1	Byssochlamys spectabilis strain CBS 101075 C8Q69scaffold_14, whole genome shotgun sequence	T1PKS	PKSI	Byssochlamys spectabilis	Eukaryota,Fungi,Dikarya,Ascomycota,Pezizomycotina,Eurotiomycetes,Eurotiomycetidae,Eurotiales,Thermoascaceae,Byssochlamys
BGC0002035.1	BGC0002035.1	Neonectria sp. DH2 000001F, whole genome shotgun sequence	NRPS.T1PKS	PKS-NRP_Hybrids	Neonectria sp. DH2	Eukaryota,Fungi,Dikarya,Ascomycota,Pezizomycotina,Sordariomycetes,Hypocreomycetidae,Hypocreales,Nectriaceae,Neonectria
DC.BGC.1	c00001_urn.loc..			Others	Daldinia concentrica Hypoxylaceae, Xylariales, Xylariomycetidae,...
DC.BGC.10	c00001_urn.loc..	NRPS (A R)	NRPS-like	NRPS	Daldinia concentrica Hypoxylaceae, Xylariales, Xylariomycetidae,...
DC.BGC.11	c00001_urn.loc..	NRPKS (KS AT PT ACP Met Hyd)	T1PKS	PKSI	Daldinia concentrica Hypoxylaceae, Xylariales, Xylariomycetidae,...
DC.BGC.12	c00001_urn.loc..	NRPKS (SAT KS AT PT ACP ACP R)	T1PKS	PKSI	Daldinia concentrica Hypoxylaceae, Xylariales, Xylariomycetidae,...
DC.BGC.13	c00001_urn.loc..	NRPKS (SAT KS AT PT ACP ACP TE)	T1PKS	PKSI	Daldinia concentrica Hypoxylaceae, Xylariales, Xylariomycetidae,...
DC.BGC.14	c00001_urn.loc..	NRPKS (SAT KS AT PT ACP Met Hyd)	T1PKS	PKSI	Daldinia concentrica Hypoxylaceae, Xylariales, Xylariomycetidae,...
DC.BGC.15	c00001_urn.loc..	NRPKS (SAT KS AT PT ACP Met R)	T1PKS	PKSI	Daldinia concentrica Hypoxylaceae, Xylariales, Xylariomycetidae,...
DC.BGC.16	c00001_urn.loc..	HRPKS (KS AT DH Met ER KR ACP)	T1PKS	PKSI	Daldinia concentrica Hypoxylaceae, Xylariales, Xylariomycetidae,...
DC.BGC.17	c00001_urn.loc..	HRPKS (KS AT DH Met ER KR ACP)	T1PKS	PKSI	Daldinia concentrica Hypoxylaceae, Xylariales, Xylariomycetidae,...
DC.BGC.18	c00001_urn.loc..	HRPKS (KS AT DH Met ER KR ACP)	T1PKS	PKSI	Daldinia concentrica Hypoxylaceae, Xylariales, Xylariomycetidae,...
DC.BGC.19	c00001_urn.loc..	HRPKS (KS AT DH Met ER KR ACP)	T1PKS	PKSI	Daldinia concentrica Hypoxylaceae, Xylariales, Xylariomycetidae,...
DC.BGC.2	c00001_urn.loc..	NRPS (T C A T C)	NRPS	NRPS	Daldinia concentrica Hypoxylaceae, Xylariales, Xylariomycetidae,...
DC.BGC.20	c00001_urn.loc..	PRPKS (KS AT DH Met KR ACP)	T1PKS	PKSI	Daldinia concentrica Hypoxylaceae, Xylariales, Xylariomycetidae,...
DC.BGC.21	c00001_urn.loc..	HRPKS (KS AT DH Met ER KR ACP)	T1PKS	PKSI	Daldinia concentrica Hypoxylaceae, Xylariales, Xylariomycetidae,...
DC.BGC.22	c00001_urn.loc..	HRPKS (KS AT DH Met ER KR ACP)	T1PKS	PKSI	Daldinia concentrica Hypoxylaceae, Xylariales, Xylariomycetidae,...
DC.BGC.23	c00001_urn.loc..	HRPKS (KS AT DH ER KR ACP)	T1PKS	PKSI	Daldinia concentrica Hypoxylaceae, Xylariales, Xylariomycetidae,...
DC.BGC.24	c00001_urn.loc..	HRPKS (KS AT DH ER KR ACP)	T1PKS	PKSI	Daldinia concentrica Hypoxylaceae, Xylariales, Xylariomycetidae,...
DC.BGC.25	c00001_urn.loc..	HRPKS (KS AT DH ER KR ACP)	T1PKS	PKSI	Daldinia concentrica Hypoxylaceae, Xylariales, Xylariomycetidae,...
DC.BGC.26	c00001_urn.loc..	PRPKS (KS AT DH KR ACP)	T1PKS	PKSI	Daldinia concentrica Hypoxylaceae, Xylariales, Xylariomycetidae,...
DC.BGC.27	c00001_urn.loc..	HRPKS (KS AT DH ER KR ACP)	T1PKS	PKSI	Daldinia concentrica Hypoxylaceae, Xylariales, Xylariomycetidae,...
DC.BGC.28	c00001_urn.loc..	HRPKS (KS AT DH Met ER KR ACP)	T1PKS	PKSI	Daldinia concentrica Hypoxylaceae, Xylariales, Xylariomycetidae,...
DC.BGC.29	c00001_urn.loc..	HRPKS (KS AT DH ER KR ACP)	T1PKS	PKSI	Daldinia concentrica Hypoxylaceae, Xylariales, Xylariomycetidae,...
DC.BGC.3	c00001_urn.loc..	NRPS (A T C C A T C A T C)	NRPS.betalactone	Others	Daldinia concentrica Hypoxylaceae, Xylariales, Xylariomycetidae,...
DC.BGC.30	c00001_urn.loc..	HRPKS (KS AT DH Met ER KR ACP)	T1PKS	PKSI	Daldinia concentrica Hypoxylaceae, Xylariales, Xylariomycetidae,...
DC.BGC.31	c00001_urn.loc..	HRPKS (KS AT DH Met ER KR ACP)	T1PKS	PKSI	Daldinia concentrica Hypoxylaceae, Xylariales, Xylariomycetidae,...
DC.BGC.32	c00001_urn.loc..	HRPKS (KS AT DH Met ER KR ACP)	T1PKS	PKSI	Daldinia concentrica Hypoxylaceae, Xylariales, Xylariomycetidae,...
DC.BGC.33	c00001_urn.loc..	HRPKS (KS AT DH Met ER KR ACP)	T1PKS	PKSI	Daldinia concentrica Hypoxylaceae, Xylariales, Xylariomycetidae,...
DC.BGC.34	c00001_urn.loc..	PKS-NRPS (KS AT DH Met KR ACP C A T R)	NRPS.T1PKS	PKS-NRP_Hybrids	Daldinia concentrica Hypoxylaceae, Xylariales, Xylariomycetidae,...
DC.BGC.35	c00001_urn.loc..		indole	Others	Daldinia concentrica Hypoxylaceae, Xylariales, Xylariomycetidae,...
DC.BGC.36	c00001_urn.loc..	Cineole synthase		Others	Daldinia concentrica Hypoxylaceae, Xylariales, Xylariomycetidae,...
DC.BGC.37	c00001_urn.loc..	Sesquiterpene synthase		Others	Daldinia concentrica Hypoxylaceae, Xylariales, Xylariomycetidae,...
DC.BGC.38	c00001_urn.loc..	Putative sesquiterpene synthase	terpene	Terpene	Daldinia concentrica Hypoxylaceae, Xylariales, Xylariomycetidae,...
DC.BGC.39	c00001_urn.loc..		terpene	Terpene	Daldinia concentrica Hypoxylaceae, Xylariales, Xylariomycetidae,...
DC.BGC.4	c00001_urn.loc..	NRPS (A T C T C)	NRPS	NRPS	Daldinia concentrica Hypoxylaceae, Xylariales, Xylariomycetidae,...
DC.BGC.40	c00001_urn.loc..		terpene	Terpene	Daldinia concentrica Hypoxylaceae, Xylariales, Xylariomycetidae,...
DC.BGC.41	c00001_urn.loc..		terpene	Terpene	Daldinia concentrica Hypoxylaceae, Xylariales, Xylariomycetidae,...
DC.BGC.42	c00001_urn.loc..	Putative sesquiterpene synthase	terpene	Terpene	Daldinia concentrica Hypoxylaceae, Xylariales, Xylariomycetidae,...
DC.BGC.43	c00001_urn.loc..	Putative sesquiterpene synthase		Others	Daldinia concentrica Hypoxylaceae, Xylariales, Xylariomycetidae,...
DC.BGC.44	c00001_urn.loc..	Diterpene synthase		Others	Daldinia concentrica Hypoxylaceae, Xylariales, Xylariomycetidae,...
DC.BGC.45	c00001_urn.loc..	Diterpene synthase		Others	Daldinia concentrica Hypoxylaceae, Xylariales, Xylariomycetidae,...
DC.BGC.46	c00001_urn.loc..	Diterpene synthase		Others	Daldinia concentrica Hypoxylaceae, Xylariales, Xylariomycetidae,...
DC.BGC.47	c00001_urn.loc..	NRPS (A T R)	NRPS-like	NRPS	Daldinia concentrica Hypoxylaceae, Xylariales, Xylariomycetidae,...
DC.BGC.5	c00001_urn.loc..	NRPS (A T C A T C T C A T C T C T C)	NRPS	NRPS	Daldinia concentrica Hypoxylaceae, Xylariales, Xylariomycetidae,...
DC.BGC.6	c00001_urn.loc..	NRPS (T C C A T C)	NRPS	NRPS	Daldinia concentrica Hypoxylaceae, Xylariales, Xylariomycetidae,...
DC.BGC.7	c00001_urn.loc..	NRPS (A T TE)		Others	Daldinia concentrica Hypoxylaceae, Xylariales, Xylariomycetidae,...
DC.BGC.8	c00001_urn.loc..	NRPS (A T TE)	indole	Others	Daldinia concentrica Hypoxylaceae, Xylariales, Xylariomycetidae,...
DC.BGC.9	c00001_urn.loc..	NRPS (A T R)	NRPS-like	NRPS	Daldinia concentrica Hypoxylaceae, Xylariales, Xylariomycetidae,...
EL.BGC.1	c00001_urn.loc..		indole	Others	Entonaema liquescens Hypoxylaceae, Xylariales, Xylariomycetidae,...
EL.BGC.10	c00001_urn.loc..	NRPS-like (A T TE)	indole	Others	Entonaema liquescens Hypoxylaceae, Xylariales, Xylariomycetidae,...
EL.BGC.11	c00001_urn.loc..	NRPS-like (A T R)	NRPS-like	NRPS	Entonaema liquescens Hypoxylaceae, Xylariales, Xylariomycetidae,...
EL.BGC.12	c00001_urn.loc..	NRPS-like (A T R)	NRPS-like	NRPS	Entonaema liquescens Hypoxylaceae, Xylariales, Xylariomycetidae,...
EL.BGC.13	c00001_urn.loc..	NRPS-like (A T R)	NRPS-like	NRPS	Entonaema liquescens Hypoxylaceae, Xylariales, Xylariomycetidae,...
EL.BGC.14	c00001_urn.loc..	NRPKS (KS AT PT ACP Met Hyd Peptidase) & PKS (SAT AT Met) & HRPKS (KS AT DH Met ER KR ACP)	T1PKS	PKSI	Entonaema liquescens Hypoxylaceae, Xylariales, Xylariomycetidae,...
EL.BGC.15	c00001_urn.loc..	HRPKS (KS AT DH Met ER KR ACP)	T1PKS	PKSI	Entonaema liquescens Hypoxylaceae, Xylariales, Xylariomycetidae,...
EL.BGC.16	c00001_urn.loc..	HRPKS (KS AT DH ER KR ACP)	T1PKS	PKSI	Entonaema liquescens Hypoxylaceae, Xylariales, Xylariomycetidae,...
EL.BGC.17	c00001_urn.loc..	HRPKS (KS AT DH Met ER KR ACP)	T1PKS	PKSI	Entonaema liquescens Hypoxylaceae, Xylariales, Xylariomycetidae,...
EL.BGC.18	c00001_urn.loc..	HRPKS (KS AT DH Met ER KR)	T1PKS	PKSI	Entonaema liquescens Hypoxylaceae, Xylariales, Xylariomycetidae,...
EL.BGC.19	c00001_urn.loc..	HRPKS (KS AT DH Met ER KR ACP)	T1PKS	PKSI	Entonaema liquescens Hypoxylaceae, Xylariales, Xylariomycetidae,...
EL.BGC.2	c00001_urn.loc..			Others	Entonaema liquescens Hypoxylaceae, Xylariales, Xylariomycetidae,...
EL.BGC.20	c00001_urn.loc..	PRPKS (KS AT DH KR ACP)	T1PKS	PKSI	Entonaema liquescens Hypoxylaceae, Xylariales, Xylariomycetidae,...
EL.BGC.21	c00001_urn.loc..	HRPKS (KS AT DH Met ER KR ACP)	T1PKS	PKSI	Entonaema liquescens Hypoxylaceae, Xylariales, Xylariomycetidae,...
EL.BGC.22	c00001_urn.loc..	HRPKS (KS AT DH ER KR ACP)	T1PKS	PKSI	Entonaema liquescens Hypoxylaceae, Xylariales, Xylariomycetidae,...
EL.BGC.23	c00001_urn.loc..	HRPKS (KS AT DH Met ER KR ACP)	T1PKS	PKSI	Entonaema liquescens Hypoxylaceae, Xylariales, Xylariomycetidae,...
EL.BGC.24	c00001_urn.loc..	HRPKS (KS AT DH ER KR ACP)	T1PKS	PKSI	Entonaema liquescens Hypoxylaceae, Xylariales, Xylariomycetidae,...
EL.BGC.25	c00001_urn.loc..	HRPKS (KS AT DH Met ER KR ACP)	T1PKS	PKSI	Entonaema liquescens Hypoxylaceae, Xylariales, Xylariomycetidae,...
EL.BGC.26	c00001_urn.loc..	HRPKS (KS AT DH Met ER KR ACP)	T1PKS	PKSI	Entonaema liquescens Hypoxylaceae, Xylariales, Xylariomycetidae,...
EL.BGC.27	c00001_urn.loc..	PRPKS (KS AT DH KR ACP)	T1PKS	PKSI	Entonaema liquescens Hypoxylaceae, Xylariales, Xylariomycetidae,...
EL.BGC.28	c00001_urn.loc..	HRPKS (KS AT DH Met ER KR ACP)	T1PKS	PKSI	Entonaema liquescens Hypoxylaceae, Xylariales, Xylariomycetidae,...
EL.BGC.29	c00001_urn.loc..	NRPKS (SAT KS AT PT ACP ACP R)	T1PKS	PKSI	Entonaema liquescens Hypoxylaceae, Xylariales, Xylariomycetidae,...
EL.BGC.3	c00001_urn.loc..	NRPS (T C A T TC)	NRPS	NRPS	Entonaema liquescens Hypoxylaceae, Xylariales, Xylariomycetidae,...
EL.BGC.30	c00001_urn.loc..	HRPKS (KS AT DH Met ER KR ACP)	T1PKS	PKSI	Entonaema liquescens Hypoxylaceae, Xylariales, Xylariomycetidae,...
EL.BGC.31	c00001_urn.loc..	HRPKS (KS AT DH ER KR ACP)	T1PKS	PKSI	Entonaema liquescens Hypoxylaceae, Xylariales, Xylariomycetidae,...
EL.BGC.32	c00001_urn.loc..	NRPKS (SAT KS AT PT ACP ACP TE)	T1PKS	PKSI	Entonaema liquescens Hypoxylaceae, Xylariales, Xylariomycetidae,...
EL.BGC.33	c00001_urn.loc..	HRPKS (KS AT DH ER KR ACP)	T1PKS	PKSI	Entonaema liquescens Hypoxylaceae, Xylariales, Xylariomycetidae,...
EL.BGC.34	c00001_urn.loc..	NRPKS (SAT KS AT PT ACP Met Hyd)	T1PKS	PKSI	Entonaema liquescens Hypoxylaceae, Xylariales, Xylariomycetidae,...
EL.BGC.35	c00001_urn.loc..	HRPKS (KS AT DH Met ER KR ACP)	T1PKS	PKSI	Entonaema liquescens Hypoxylaceae, Xylariales, Xylariomycetidae,...
EL.BGC.36	c00001_urn.loc..	HRPKS (KS AT DH Met ER KR ACP)	T1PKS	PKSI	Entonaema liquescens Hypoxylaceae, Xylariales, Xylariomycetidae,...
EL.BGC.37	c00001_urn.loc..	HRPKS (KS AT DH Met KR ACP) + Trans-ER	T1PKS	PKSI	Entonaema liquescens Hypoxylaceae, Xylariales, Xylariomycetidae,...
EL.BGC.38	c00001_urn.loc..	NRPKS (SAT KS AT PT ACP Met R)	T1PKS	PKSI	Entonaema liquescens Hypoxylaceae, Xylariales, Xylariomycetidae,...
EL.BGC.39	c00001_urn.loc..	PRPKS (KS AT DH Met KR ACP)	T1PKS	PKSI	Entonaema liquescens Hypoxylaceae, Xylariales, Xylariomycetidae,...
EL.BGC.4	c00001_urn.loc..	NRPS (A T C C A T C A T C)	NRPS.betalactone	Others	Entonaema liquescens Hypoxylaceae, Xylariales, Xylariomycetidae,...
EL.BGC.40	c00001_urn.loc..	HRPKS (KS AT DH ER KR ACP)	T1PKS	PKSI	Entonaema liquescens Hypoxylaceae, Xylariales, Xylariomycetidae,...
EL.BGC.41	c00001_urn.loc..	HRPKS (KS AT DH Met ER KR ACP)	T1PKS	PKSI	Entonaema liquescens Hypoxylaceae, Xylariales, Xylariomycetidae,...
EL.BGC.42	c00001_urn.loc..	HRPKS (KS AT DH ER KR ACP)	T1PKS	PKSI	Entonaema liquescens Hypoxylaceae, Xylariales, Xylariomycetidae,...
EL.BGC.43	c00001_urn.loc..	HRPKS (KS AT DH Met ER KR ACP)	T1PKS	PKSI	Entonaema liquescens Hypoxylaceae, Xylariales, Xylariomycetidae,...
EL.BGC.44	c00001_urn.loc..	PKS-NRPS (KS AT DH Met KR C A T R)	NRPS.T1PKS	PKS-NRP_Hybrids	Entonaema liquescens Hypoxylaceae, Xylariales, Xylariomycetidae,...
EL.BGC.45	c00001_urn.loc..			Others	Entonaema liquescens Hypoxylaceae, Xylariales, Xylariomycetidae,...
EL.BGC.46	c00001_urn.loc..	Putative 1,8-cineole synthase		Others	Entonaema liquescens Hypoxylaceae, Xylariales, Xylariomycetidae,...
EL.BGC.47	c00001_urn.loc..			Others	Entonaema liquescens Hypoxylaceae, Xylariales, Xylariomycetidae,...
EL.BGC.48	c00001_urn.loc..	Putative sesquiterpene cyclase	terpene	Terpene	Entonaema liquescens Hypoxylaceae, Xylariales, Xylariomycetidae,...
EL.BGC.49	c00001_urn.loc..	Putative sesquiterpene cyclase	terpene	Terpene	Entonaema liquescens Hypoxylaceae, Xylariales, Xylariomycetidae,...
EL.BGC.5	c00001_urn.loc..	NRPS (A T C T C)	NRPS	NRPS	Entonaema liquescens Hypoxylaceae, Xylariales, Xylariomycetidae,...
EL.BGC.50	c00001_urn.loc..	Putative sesquiterpene cyclase	terpene	Terpene	Entonaema liquescens Hypoxylaceae, Xylariales, Xylariomycetidae,...
EL.BGC.51	c00001_urn.loc..	Putative sesquiterpene cyclase	terpene	Terpene	Entonaema liquescens Hypoxylaceae, Xylariales, Xylariomycetidae,...
EL.BGC.52	c00001_urn.loc..	Putative sesquiterpene cyclase	terpene	Terpene	Entonaema liquescens Hypoxylaceae, Xylariales, Xylariomycetidae,...
EL.BGC.53	c00001_urn.loc..	Putative sesquiterpene cyclase		Others	Entonaema liquescens Hypoxylaceae, Xylariales, Xylariomycetidae,...
EL.BGC.54	c00001_urn.loc..	NRPS-like (A T R)		Others	Entonaema liquescens Hypoxylaceae, Xylariales, Xylariomycetidae,...
EL.BGC.6	c00001_urn.loc..	NRPS (A Met T) & NRPS (A T C A T)	NRPS	NRPS	Entonaema liquescens Hypoxylaceae, Xylariales, Xylariomycetidae,...
EL.BGC.7	c00001_urn.loc..	NRPS (T A T C C A T C)	NRPS	NRPS	Entonaema liquescens Hypoxylaceae, Xylariales, Xylariomycetidae,...
EL.BGC.8	c00001_urn.loc..	NRPS (A T C A T C T C A T C T C T C)	NRPS	NRPS	Entonaema liquescens Hypoxylaceae, Xylariales, Xylariomycetidae,...
EL.BGC.9	c00001_urn.loc..	NRPS-like (A T R)	NRPS-like	NRPS	Entonaema liquescens Hypoxylaceae, Xylariales, Xylariomycetidae,...
FNP033	NC_026474.1	Fusarium graminearum PH-1 chromosome 1, whole genome shotgun sequence	NRPS	NRPS	Fusarium graminearum PH-1	Eukaryota,Fungi,Dikarya,Ascomycota,Pezizomycotina,Sordariomycetes,Hypocreomycetidae,Hypocreales,Nectriaceae,Fusarium
FNP037	LC314149.1	Rhodocybe pseudopiperita DNA, pleuromutilin gene cluster, strain: ATCC 20527		Others	Rhodocybe pseudopiperita	Eukaryota,Fungi,Dikarya,Basidiomycota,Agaricomycotina,Agaricomycetes,Agaricomycetidae,Agaricales,Entolomataceae,Rhodocybe
FNP050	MN052626.1	Ascochyta fabae non-reducing polyketide synthase gene, complete cds	T1PKS	PKSI	Ascochyta fabae	Eukaryota,Fungi,Dikarya,Ascomycota,Pezizomycotina,Dothideomycetes,Pleosporomycetidae,Pleosporales,Pleosporineae,Didymellaceae,Ascochyta
FNP051	JPKY01000049.1	Acremonium chrysogenum ATCC 11550 scaffold49, whole genome shotgun sequence	T1PKS	PKSI	Acremonium chrysogenum ATCC 11550	Eukaryota,Fungi,Dikarya,Ascomycota,Pezizomycotina,Sordariomycetes,Hypocreomycetidae,Hypocreales,Hypocreales incertae sedis,Acremonium
FNP065	NC_026501.1	Neurospora crassa OR74A linkage group I, whole genome shotgun sequence	T1PKS	PKSI	Neurospora crassa OR74A	Eukaryota,Fungi,Dikarya,Ascomycota,Pezizomycotina,Sordariomycetes,Sordariomycetidae,Sordariales,Sordariaceae,Neurospora
FNP068	KZ107846.1	Epicoccum nigrum strain ICMP 19927 unplaced genomic scaffold scaffold_9, whole genome shotgun sequence	T1PKS	PKSI	Epicoccum nigrum	Eukaryota,Fungi,Dikarya,Ascomycota,Pezizomycotina,Dothideomycetes,Pleosporomycetidae,Pleosporales,Pleosporineae,Didymellaceae,Epicoccum
FNP070	NW_017962986.1	Aspergillus aculeatus ATCC 16872 unplaced genomic scaffold ASPACscaffold_11, whole genome shotgun sequence	NRPS.T1PKS	PKS-NRP_Hybrids	Aspergillus aculeatus ATCC 16872	Eukaryota,Fungi,Dikarya,Ascomycota,Pezizomycotina,Eurotiomycetes,Eurotiomycetidae,Eurotiales,Aspergillaceae,Aspergillus,Aspergillus subgen. Circumdati
FNP073	MT024570.1	Aspergillus sp. CLG-2019 strain MST-FP2251 BGC nanangelenin biosynthetic gene cluster, complete sequence	indole.NRPS	Others	Aspergillus nanangensis	Eukaryota,Fungi,Dikarya,Ascomycota,Pezizomycotina,Eurotiomycetes,Eurotiomycetidae,Eurotiales,Aspergillaceae,Aspergillus
FNP078	KX819293.1	Agaricomycetes sp. isolate BY1 polyene polyketide synthase 1 (pps1) gene, complete cds	T1PKS	PKSI	Agaricomycetes sp.	Eukaryota,Fungi,Dikarya,Basidiomycota,Agaricomycotina,Agaricomycetes
FNP079	MT304701.1	Laetiporus sulphureus strain JMRC:SF012599 laetiporic acid synthase (lpaA) mRNA, complete cds	T1PKS	PKSI	Laetiporus sulphureus	Eukaryota,Fungi,Dikarya,Basidiomycota,Agaricomycotina,Agaricomycetes,Polyporales,Laetiporus
FNP080	NT_107014.1	Aspergillus nidulans FGSC A4 chromosome VII map unlocalized scaffold_2, whole genome shotgun sequence	T1PKS	PKSI	Aspergillus nidulans FGSC A4	Eukaryota,Fungi,Dikarya,Ascomycota,Pezizomycotina,Eurotiomycetes,Eurotiomycetidae,Eurotiales,Aspergillaceae,Aspergillus,Aspergillus subgen. Nidulantes
FNP082	MT586757.1	Aspergillus flavipes strain CNL-338 cytochalasan biosynthetic gene cluster, complete sequence	NRPS.T1PKS	PKS-NRP_Hybrids	Aspergillus flavipes	Eukaryota,Fungi,Dikarya,Ascomycota,Pezizomycotina,Eurotiomycetes,Eurotiomycetidae,Eurotiales,Aspergillaceae,Aspergillus,Aspergillus subgen. Circumdati
FNP083	NW_001884549.1	Parastagonospora nodorum SN15 chromosome Unknown scaffold_1, whole genome shotgun sequence	NRPS.T1PKS	PKS-NRP_Hybrids	Parastagonospora nodorum SN15	Eukaryota,Fungi,Dikarya,Ascomycota,Pezizomycotina,Dothideomycetes,Pleosporomycetidae,Pleosporales,Pleosporineae,Phaeosphaeriaceae,Parastagonospora
FNP085	LVVK01000021.1	Trichoderma guizhouense strain NJAU 4742 T37_S00017, whole genome shotgun sequence	T1PKS	PKSI	Trichoderma guizhouense	Eukaryota,Fungi,Dikarya,Ascomycota,Pezizomycotina,Sordariomycetes,Hypocreomycetidae,Hypocreales,Hypocreaceae,Trichoderma
FNP087	JOMC01000153.1	Aspergillus ustus strain 3.3904 AUSC_154, whole genome shotgun sequence	NRPS	NRPS	Aspergillus ustus	Eukaryota,Fungi,Dikarya,Ascomycota,Pezizomycotina,Eurotiomycetes,Eurotiomycetidae,Eurotiales,Aspergillaceae,Aspergillus
FNP088	JOMC01000079.1	Aspergillus ustus strain 3.3904 AUSC_79, whole genome shotgun sequence	NRPS-like.T1PKS	PKS-NRP_Hybrids	Aspergillus ustus	Eukaryota,Fungi,Dikarya,Ascomycota,Pezizomycotina,Eurotiomycetes,Eurotiomycetidae,Eurotiales,Aspergillaceae,Aspergillus
FNP090	BR001648.1	TPA_exp: Aspergillus violaceofuscus CBS 115571 DNA, biosynthetic gene cluster of pyranoviolin A	NRPS.T1PKS	PKS-NRP_Hybrids	Aspergillus violaceofuscus	Eukaryota,Fungi,Dikarya,Ascomycota,Pezizomycotina,Eurotiomycetes,Eurotiomycetidae,Eurotiales,Aspergillaceae,Aspergillus
FNP091	KV441552.1	Paraphaeosphaeria sporulosa strain AP3s5-JAC2a unplaced genomic scaffold CC84scaffold_5, whole genome shotgun sequence	T1PKS	PKSI	Paraphaeosphaeria sporulosa	Eukaryota,Fungi,Dikarya,Ascomycota,Pezizomycotina,Dothideomycetes,Pleosporomycetidae,Pleosporales,Massarineae,Didymosphaeriaceae,Paraphaeosphaeria
FNP092	AWSO01000045.1	Moniliophthora roreri MCA 2997 sctg_0009_0002, whole genome shotgun sequence	NRPS-like.T1PKS	PKS-NRP_Hybrids	Moniliophthora roreri MCA 2997	Eukaryota,Fungi,Dikarya,Basidiomycota,Agaricomycotina,Agaricomycetes,Agaricomycetidae,Agaricales,Marasmiaceae,Moniliophthora
FNP093	JH687542.1	Punctularia strigosozonata HHB-11173 SS5 unplaced genomic scaffold PUNSTscaffold_5, whole genome shotgun sequence	T1PKS	PKSI	Punctularia strigosozonata HHB-11173 SS5	Eukaryota,Fungi,Dikarya,Basidiomycota,Agaricomycotina,Agaricomycetes,Corticiales,Punctulariaceae,Punctularia
FNP094	KN839868.1	Hydnomerulius pinastri MD-312 unplaced genomic scaffold scaffold_34, whole genome shotgun sequence	T1PKS	PKSI	Hydnomerulius pinastri MD-312	Eukaryota,Fungi,Dikarya,Basidiomycota,Agaricomycotina,Agaricomycetes,Agaricomycetidae,Boletales,Paxilineae,Paxillaceae,Hydnomerulius
FNP095	KE720645.1	Endocarpon pusillum Z07020 unplaced genomic scaffold C653857, whole genome shotgun sequence	T1PKS	PKSI	Endocarpon pusillum Z07020	Eukaryota,Fungi,Dikarya,Ascomycota,Pezizomycotina,Eurotiomycetes,Chaetothyriomycetidae,Verrucariales,Verrucariaceae,Endocarpon
FNP096	ABDF02000086.1	Trichoderma virens Gv29-8 TRIVIscaffold_86, whole genome shotgun sequence		Others	Trichoderma virens Gv29-8	Eukaryota,Fungi,Dikarya,Ascomycota,Pezizomycotina,Sordariomycetes,Hypocreomycetidae,Hypocreales,Hypocreaceae,Trichoderma
FNP097	FQ790293.1	Botryotinia fuckeliana T4 SuperContig_277_1 genomic supercontig		Others	Botrytis cinerea T4	Eukaryota,Fungi,Dikarya,Ascomycota,Pezizomycotina,Leotiomycetes,Helotiales,Sclerotiniaceae,Botrytis
FNP098	NSJX01000009.1	Dentipellis sp. KUC8613 scaffold_9, whole genome shotgun sequence		Others	Dentipellis sp. KUC8613	Eukaryota,Fungi,Dikarya,Basidiomycota,Agaricomycotina,Agaricomycetes,Russulales,Hericiaceae,Dentipellis
FNP099	NW_006763140.1	Stereum hirsutum FP-91666 SS1 unplaced genomic scaffold STEHIscaffold_10, whole genome shotgun sequence		Others	Stereum hirsutum FP-91666 SS1	Eukaryota,Fungi,Dikarya,Basidiomycota,Agaricomycotina,Agaricomycetes,Russulales,Stereaceae,Stereum
FNP105	NW_017962983.1	Aspergillus aculeatus ATCC 16872 unplaced genomic scaffold ASPACscaffold_8, whole genome shotgun sequence	NRPS	NRPS	Aspergillus aculeatus ATCC 16872	Eukaryota,Fungi,Dikarya,Ascomycota,Pezizomycotina,Eurotiomycetes,Eurotiomycetidae,Eurotiales,Aspergillaceae,Aspergillus,Aspergillus subgen. Circumdati
FNP106	NW_017962991.1	Aspergillus aculeatus ATCC 16872 unplaced genomic scaffold ASPACscaffold_16, whole genome shotgun sequence	indole.NRPS	Others	Aspergillus aculeatus ATCC 16872	Eukaryota,Fungi,Dikarya,Ascomycota,Pezizomycotina,Eurotiomycetes,Eurotiomycetidae,Eurotiales,Aspergillaceae,Aspergillus,Aspergillus subgen. Circumdati
FNP107	DF126453.1	Aspergillus kawachii IFO 4308 DNA, contig: scaffold00007, whole genome shotgun sequence	T1PKS	PKSI	Aspergillus luchuensis IFO 4308	Eukaryota,Fungi,Dikarya,Ascomycota,Pezizomycotina,Eurotiomycetes,Eurotiomycetidae,Eurotiales,Aspergillaceae,Aspergillus
FNP108	LFIW01000394.1	Colletotrichum incanum strain MAFF 238704 contig470, whole genome shotgun sequence	T1PKS	PKSI	Colletotrichum incanum	Eukaryota,Fungi,Dikarya,Ascomycota,Pezizomycotina,Sordariomycetes,Hypocreomycetidae,Glomerellales,Glomerellaceae,Colletotrichum
FNP110	NW_017962988.1	Aspergillus aculeatus ATCC 16872 unplaced genomic scaffold ASPACscaffold_13, whole genome shotgun sequence	T1PKS	PKSI	Aspergillus aculeatus ATCC 16872	Eukaryota,Fungi,Dikarya,Ascomycota,Pezizomycotina,Eurotiomycetes,Eurotiomycetidae,Eurotiales,Aspergillaceae,Aspergillus,Aspergillus subgen. Circumdati
FNP111	MT127616.1	Tolypocladium sp. 49Y tolypyridone C biosynthetic gene cluster, complete sequence	NRPS.T1PKS	PKS-NRP_Hybrids	Tolypocladium sp. 49Y	Eukaryota,Fungi,Dikarya,Ascomycota,Pezizomycotina,Sordariomycetes,Hypocreomycetidae,Hypocreales,Ophiocordycipitaceae,Tolypocladium,unclassified Tolypocladium
FNP112	c00001_urn.loc..	:1762827-1895677 Penicillium citrinum DNA, scaffold: scaffold_4, strain: JCM 22607, whole genome shotgun sequence	NRPS	NRPS	synthetic DNA construct.
FNP117	c00001_urn.loc..	Aspergillus nidulans FGSC A4 chromosome II scaffold_11, whole genome shotgun sequence	T1PKS	PKSI	Aspergillus nidulans FGSC A4	Eukaryota,Fungi,Dikarya,Ascomycota,Pezizomycotina,Eurotiomycetes,Eurotiomycetidae,Eurotiales,Aspergillaceae,Aspergillus
FNP118	CAGA01000020.1	Claviceps purpurea 20.1 WGS project CAGA00000000 data, contig scaffold00022, whole genome shotgun sequence	indole.NRPS	Others	Claviceps purpurea 20.1	Eukaryota,Fungi,Dikarya,Ascomycota,Pezizomycotina,Sordariomycetes,Hypocreomycetidae,Hypocreales,Clavicipitaceae,Claviceps
FNP119	c00001_urn.loc..	Trichoderma virens Gv29-8 TRIVIscaffold_86, whole genome shotgun sequence	T1PKS	PKSI	Trichoderma virens Gv29-8	Eukaryota,Fungi,Dikarya,Ascomycota,Pezizomycotina,Sordariomycetes,Hypocreomycetidae,Hypocreales,Hypocreaceae,Trichoderma
HF.BGC.1	c00001_urn.loc..			Others	Hypoxylon fragiforme Hypoxylaceae, Xylariales, Xylariomycetidae,...
HF.BGC.10	c00001_urn.loc..	NRPKS (SAT KS AT PT ACP ACP R)	T1PKS	PKSI	Hypoxylon fragiforme Hypoxylaceae, Xylariales, Xylariomycetidae,...
HF.BGC.11	c00001_urn.loc..	NRPKS (SAT KS AT PT ACP Met TE)	T1PKS	PKSI	Hypoxylon fragiforme Hypoxylaceae, Xylariales, Xylariomycetidae,...
HF.BGC.12	c00001_urn.loc..	NRPKS (SAT KS AT PT ACP Met)	T1PKS	PKSI	Hypoxylon fragiforme Hypoxylaceae, Xylariales, Xylariomycetidae,...
HF.BGC.13	c00001_urn.loc..	HRPKS (KS AT DH ER KR ACP)	T1PKS	PKSI	Hypoxylon fragiforme Hypoxylaceae, Xylariales, Xylariomycetidae,...
HF.BGC.14	c00001_urn.loc..	HRPKS (KS AT DH Met ER KR ACP)	T1PKS	PKSI	Hypoxylon fragiforme Hypoxylaceae, Xylariales, Xylariomycetidae,...
HF.BGC.15	c00001_urn.loc..	HRPKS (KS AT DH ER KR ACP) & PRPKS (KS AT DH KR ACP)	T1PKS	PKSI	Hypoxylon fragiforme Hypoxylaceae, Xylariales, Xylariomycetidae,...
HF.BGC.16	c00001_urn.loc..	HRPKS (KS AT DH Met ER KR ACP)	T1PKS	PKSI	Hypoxylon fragiforme Hypoxylaceae, Xylariales, Xylariomycetidae,...
HF.BGC.17	c00001_urn.loc..	HRPKS (KS AT DH Met ER KR ACP)	T1PKS	PKSI	Hypoxylon fragiforme Hypoxylaceae, Xylariales, Xylariomycetidae,...
HF.BGC.18	c00001_urn.loc..	HRPKS (KS AT DH ER KR ACP)	T1PKS	PKSI	Hypoxylon fragiforme Hypoxylaceae, Xylariales, Xylariomycetidae,...
HF.BGC.19	c00001_urn.loc..	PRPKS (KS AT DH Met KR ACP)	T1PKS	PKSI	Hypoxylon fragiforme Hypoxylaceae, Xylariales, Xylariomycetidae,...
HF.BGC.2	c00001_urn.loc..	HRPKS (KS AT DH ER KR ACP)	indole.T1PKS	Others	Hypoxylon fragiforme Hypoxylaceae, Xylariales, Xylariomycetidae,...
HF.BGC.20	c00001_urn.loc..	HRPKS (KS AT DH ER KR ACP)	T1PKS	PKSI	Hypoxylon fragiforme Hypoxylaceae, Xylariales, Xylariomycetidae,...
HF.BGC.21	c00001_urn.loc..	HRPKS (KS AT DH ER KR ACP)	T1PKS	PKSI	Hypoxylon fragiforme Hypoxylaceae, Xylariales, Xylariomycetidae,...
HF.BGC.22	c00001_urn.loc..	HRPKS (KS AT DH ER KR ACP)	T1PKS	PKSI	Hypoxylon fragiforme Hypoxylaceae, Xylariales, Xylariomycetidae,...
HF.BGC.23	c00001_urn.loc..	HRPKS (KS AT DH Met ER KR ACP)	T1PKS	PKSI	Hypoxylon fragiforme Hypoxylaceae, Xylariales, Xylariomycetidae,...
HF.BGC.24	c00001_urn.loc..	HRPKS (KS AT DH ER KR ACP)	T1PKS	PKSI	Hypoxylon fragiforme Hypoxylaceae, Xylariales, Xylariomycetidae,...
HF.BGC.25	c00001_urn.loc..	HRPKS (KS AT DH Met ER KR ACP)	T1PKS	PKSI	Hypoxylon fragiforme Hypoxylaceae, Xylariales, Xylariomycetidae,...
HF.BGC.26	c00001_urn.loc..	PRPKS (KS AT DH KR ACP)	T1PKS	PKSI	Hypoxylon fragiforme Hypoxylaceae, Xylariales, Xylariomycetidae,...
HF.BGC.27	c00001_urn.loc..	HRPKS (KS AT DH ER KR ACP)	T1PKS	PKSI	Hypoxylon fragiforme Hypoxylaceae, Xylariales, Xylariomycetidae,...
HF.BGC.28	c00001_urn.loc..	PRPKS (KS AT DH KR ACP)	T1PKS	PKSI	Hypoxylon fragiforme Hypoxylaceae, Xylariales, Xylariomycetidae,...
HF.BGC.29	c00001_urn.loc..	HRPKS (KS AT DH Met ER KR ACP)	T1PKS	PKSI	Hypoxylon fragiforme Hypoxylaceae, Xylariales, Xylariomycetidae,...
HF.BGC.3	c00001_urn.loc..	NRPS (A T C T C)	NRPS	NRPS	Hypoxylon fragiforme Hypoxylaceae, Xylariales, Xylariomycetidae,...
HF.BGC.30	c00001_urn.loc..	PKS-NRPS (KS AT DH Met KR ACP C A T R)	NRPS.T1PKS	PKS-NRP_Hybrids	Hypoxylon fragiforme Hypoxylaceae, Xylariales, Xylariomycetidae,...
HF.BGC.31	c00001_urn.loc..	PKS-NRPS (KS AT DH Met KR ACP C A T R)	NRPS.T1PKS	PKS-NRP_Hybrids	unknown
HF.BGC.32	c00001_urn.loc..			Others	Hypoxylon fragiforme Hypoxylaceae, Xylariales, Xylariomycetidae,...
HF.BGC.33	c00001_urn.loc..	Sesquiterpene cyclase	terpene	Terpene	Hypoxylon fragiforme Hypoxylaceae, Xylariales, Xylariomycetidae,...
HF.BGC.34	c00001_urn.loc..	Sesquiterpene cyclase	terpene	Terpene	Hypoxylon fragiforme Hypoxylaceae, Xylariales, Xylariomycetidae,...
HF.BGC.35	c00001_urn.loc..	Sesquiterpene cyclase	terpene	Terpene	Hypoxylon fragiforme Hypoxylaceae, Xylariales, Xylariomycetidae,...
HF.BGC.36	c00001_urn.loc..		terpene	Terpene	Hypoxylon fragiforme Hypoxylaceae, Xylariales, Xylariomycetidae,...
HF.BGC.37	c00001_urn.loc..	Putative sesquiterpene cyclase	terpene	Terpene	Hypoxylon fragiforme Hypoxylaceae, Xylariales, Xylariomycetidae,...
HF.BGC.38	c00001_urn.loc..		terpene	Terpene	Hypoxylon fragiforme Hypoxylaceae, Xylariales, Xylariomycetidae,...
HF.BGC.39	c00001_urn.loc..		terpene	Terpene	Hypoxylon fragiforme Hypoxylaceae, Xylariales, Xylariomycetidae,...
HF.BGC.4	c00001_urn.loc..	NRPS (C C A T C)	NRPS	NRPS	Hypoxylon fragiforme Hypoxylaceae, Xylariales, Xylariomycetidae,...
HF.BGC.40	c00001_urn.loc..		terpene	Terpene	Hypoxylon fragiforme Hypoxylaceae, Xylariales, Xylariomycetidae,...
HF.BGC.41	c00001_urn.loc..	Diterpene cyclase + geranylgeranyl pyrophosphate synthase		Others	Hypoxylon fragiforme Hypoxylaceae, Xylariales, Xylariomycetidae,...
HF.BGC.42	c00001_urn.loc..	NRPS-like (A T R)	NRPS-like	NRPS	Hypoxylon fragiforme Hypoxylaceae, Xylariales, Xylariomycetidae,...
HF.BGC.5	c00001_urn.loc..	NRPS (A T C A T C T C A T C T C T C)	NRPS	NRPS	Hypoxylon fragiforme Hypoxylaceae, Xylariales, Xylariomycetidae,...
HF.BGC.6	c00001_urn.loc..	NRPKS (SAT KS AT PT ACP ACP TE)	T1PKS	PKSI	Hypoxylon fragiforme Hypoxylaceae, Xylariales, Xylariomycetidae,...
HF.BGC.7	c00001_urn.loc..	NRPKS (SAT KS AT PT ACP)	T1PKS	PKSI	Hypoxylon fragiforme Hypoxylaceae, Xylariales, Xylariomycetidae,...
HF.BGC.8	c00001_urn.loc..	NRPKS (SAT KS AT ACP R) & HRPKS (KS AT DH Met ER KR ACP)	T1PKS	PKSI	Hypoxylon fragiforme Hypoxylaceae, Xylariales, Xylariomycetidae,...
HF.BGC.9	c00001_urn.loc..	NRPKS (SAT KS AT PT ACP)	T1PKS	PKSI	Hypoxylon fragiforme Hypoxylaceae, Xylariales, Xylariomycetidae,...
HL.BGC.1	c00001_urn.loc..			Others	Hypoxylon lienhwacheense Hypoxylaceae, Xylariales, Xylariomyceti...
HL.BGC.10	c00001_urn.loc..	HRPKS (KS AT DH ER KR ACP)	T1PKS	PKSI	Hypoxylon lienhwacheense Hypoxylaceae, Xylariales, Xylariomyceti...
HL.BGC.11	c00001_urn.loc..	HRPKS (KS AT DH ER KR ACP)	T1PKS	PKSI	Hypoxylon lienhwacheense Hypoxylaceae, Xylariales, Xylariomyceti...
HL.BGC.12	c00001_urn.loc..	HRPKS (KS AT DH ER KR ACP)	T1PKS	PKSI	Hypoxylon lienhwacheense Hypoxylaceae, Xylariales, Xylariomyceti...
HL.BGC.13	c00001_urn.loc..	HRPKS (KS AT DH Met ER KR ACP)	T1PKS	PKSI	Hypoxylon lienhwacheense Hypoxylaceae, Xylariales, Xylariomyceti...
HL.BGC.14	c00001_urn.loc..	HRPKS (KS AT DH Met ER KR ACP)	T1PKS	PKSI	Hypoxylon lienhwacheense Hypoxylaceae, Xylariales, Xylariomyceti...
HL.BGC.15	c00001_urn.loc..	PRPKS (KS AT DH KR ACP)	T1PKS	PKSI	Hypoxylon lienhwacheense Hypoxylaceae, Xylariales, Xylariomyceti...
HL.BGC.16	c00001_urn.loc..	HRPKS (KS AT DH Met ER KR ACP)	T1PKS	PKSI	Hypoxylon lienhwacheense Hypoxylaceae, Xylariales, Xylariomyceti...
HL.BGC.17	c00001_urn.loc..	HRPKS (KS AT DH Met ER KR ACP)	T1PKS	PKSI	Hypoxylon lienhwacheense Hypoxylaceae, Xylariales, Xylariomyceti...
HL.BGC.18	c00001_urn.loc..	HRPKS (KS AT DH Met ER KR)	T1PKS	PKSI	Hypoxylon lienhwacheense Hypoxylaceae, Xylariales, Xylariomyceti...
HL.BGC.19	c00001_urn.loc..	HRPKS (KS AT DH Met ER KR ACP)	T1PKS	PKSI	Hypoxylon lienhwacheense Hypoxylaceae, Xylariales, Xylariomyceti...
HL.BGC.2	c00001_urn.loc..	NRPS (A T C A T C T C T C A T C A T C T)	NRPS	NRPS	Hypoxylon lienhwacheense Hypoxylaceae, Xylariales, Xylariomyceti...
HL.BGC.20	c00001_urn.loc..	PKS-NRPS (KS AT DH Met KR ACP C A T Red)	NRPS.T1PKS	PKS-NRP_Hybrids	Hypoxylon lienhwacheense Hypoxylaceae, Xylariales, Xylariomyceti...
HL.BGC.21	c00001_urn.loc..	putative sesquiterpene cyclase	terpene	Terpene	Hypoxylon lienhwacheense Hypoxylaceae, Xylariales, Xylariomyceti...
HL.BGC.22	c00001_urn.loc..	putative sesquiterpene cyclase	terpene	Terpene	Hypoxylon lienhwacheense Hypoxylaceae, Xylariales, Xylariomyceti...
HL.BGC.23	c00001_urn.loc..	-		Others	Hypoxylon lienhwacheense Hypoxylaceae, Xylariales, Xylariomyceti...
HL.BGC.24	c00001_urn.loc..	NRPS (Unk A T R)	NRPS-like	NRPS	Hypoxylon lienhwacheense Hypoxylaceae, Xylariales, Xylariomyceti...
HL.BGC.3	c00001_urn.loc..	NRPS (A T A T C T C A T C T C T C)	NRPS	NRPS	Hypoxylon lienhwacheense Hypoxylaceae, Xylariales, Xylariomyceti...
HL.BGC.4	c00001_urn.loc..	NRPS (T T C C C A T C)	NRPS	NRPS	Hypoxylon lienhwacheense Hypoxylaceae, Xylariales, Xylariomyceti...
HL.BGC.5	c00001_urn.loc..	NRPS (A T C T C)	NRPS	NRPS	Hypoxylon lienhwacheense Hypoxylaceae, Xylariales, Xylariomyceti...
HL.BGC.6	c00001_urn.loc..	NRPKS (SAT KS AT PT ACP Met TE)	T1PKS	PKSI	Hypoxylon lienhwacheense Hypoxylaceae, Xylariales, Xylariomyceti...
HL.BGC.7	c00001_urn.loc..	NRPKS (SAT KS AT PT ACP ACP TE)	T1PKS	PKSI	Hypoxylon lienhwacheense Hypoxylaceae, Xylariales, Xylariomyceti...
HL.BGC.8	c00001_urn.loc..	NRPKS (SAT KS AT PT ACP)	T1PKS	PKSI	Hypoxylon lienhwacheense Hypoxylaceae, Xylariales, Xylariomyceti...
HL.BGC.9	c00001_urn.loc..	HRPKS (KS AT DH Met ER KR ACP)	T1PKS	PKSI	Hypoxylon lienhwacheense Hypoxylaceae, Xylariales, Xylariomyceti...
HM.BGC.1	c00001_urn.loc..		indole	Others	Hypomontagnella monticulosa Hypoxylaceae, Xylariales, Xylariomyc...
HM.BGC.10	c00001_urn.loc..	NRPS (A T R)	NRPS-like	NRPS	Hypomontagnella monticulosa Hypoxylaceae, Xylariales, Xylariomyc...
HM.BGC.11	c00001_urn.loc..	NRPS (A T R) & NRPS (A T R)	NRPS-like	NRPS	Hypomontagnella monticulosa Hypoxylaceae, Xylariales, Xylariomyc...
HM.BGC.12	c00001_urn.loc..	NRPS (A T R)	NRPS-like	NRPS	Hypomontagnella monticulosa Hypoxylaceae, Xylariales, Xylariomyc...
HM.BGC.13	c00001_urn.loc..	HRPKS (KS AT DH ER KR ACP) & NRPKS (SAT KS AT PT ACP TE)	T1PKS	PKSI	Hypomontagnella monticulosa Hypoxylaceae, Xylariales, Xylariomyc...
HM.BGC.14	c00001_urn.loc..	NRPKS (SAT KS AT ACP Met TE)	T1PKS	PKSI	Hypomontagnella monticulosa Hypoxylaceae, Xylariales, Xylariomyc...
HM.BGC.15	c00001_urn.loc..	NRPKS (SAT KS AT PT ACP Met TE)	T1PKS	PKSI	Hypomontagnella monticulosa Hypoxylaceae, Xylariales, Xylariomyc...
HM.BGC.16	c00001_urn.loc..	NRPKS (SAT KS AT PT ACP ACP TE)	T1PKS	PKSI	Hypomontagnella monticulosa Hypoxylaceae, Xylariales, Xylariomyc...
HM.BGC.17	c00001_urn.loc..	NRPKS (SAT KS AT PT ACP Met TE)	T1PKS	PKSI	Hypomontagnella monticulosa Hypoxylaceae, Xylariales, Xylariomyc...
HM.BGC.18	c00001_urn.loc..	NRPKS (SAT KS AT PT ACP Met) & HRPKS (KS AT DH Met ER KR ACP)	T1PKS	PKSI	Hypomontagnella monticulosa Hypoxylaceae, Xylariales, Xylariomyc...
HM.BGC.19	c00001_urn.loc..	HRPKS (KS AT DH Met Er KR ACP) & NRPKS (SAT KS AT PT ACP Met TE)	T1PKS	PKSI	Hypomontagnella monticulosa Hypoxylaceae, Xylariales, Xylariomyc...
HM.BGC.2	c00001_urn.loc..			Others	Hypomontagnella monticulosa Hypoxylaceae, Xylariales, Xylariomyc...
HM.BGC.20	c00001_urn.loc..	HRPKS (KS AT DH ER KR ACP)	T1PKS	PKSI	Hypomontagnella monticulosa Hypoxylaceae, Xylariales, Xylariomyc...
HM.BGC.21	c00001_urn.loc..	HRPKS (KS AT DH Met ER KR ACP)	T1PKS	PKSI	Hypomontagnella monticulosa Hypoxylaceae, Xylariales, Xylariomyc...
HM.BGC.22	c00001_urn.loc..	HRPKS (KS AT DH ER KR ACP) & NRPKS (SAT KS AT ACP Met Hydrolase)	T1PKS	PKSI	Hypomontagnella monticulosa Hypoxylaceae, Xylariales, Xylariomyc...
HM.BGC.23	c00001_urn.loc..	HRPKS (KS AT DH Met ER KR ACP)	T1PKS	PKSI	Hypomontagnella monticulosa Hypoxylaceae, Xylariales, Xylariomyc...
HM.BGC.24	c00001_urn.loc..	HRPKS (KS AT DH Met ER KR ACP)	T1PKS	PKSI	Hypomontagnella monticulosa Hypoxylaceae, Xylariales, Xylariomyc...
HM.BGC.25	c00001_urn.loc..	HRPKS (KS AT DH Met ER KR ACP)	NRPS-like.T1PKS	PKS-NRP_Hybrids	Hypomontagnella monticulosa Hypoxylaceae, Xylariales, Xylariomyc...
HM.BGC.26	c00001_urn.loc..	HRPKS (KS AT DH Met ER KR ACP) & HRPKS (KS AT DH Met ER KR ACP)	T1PKS	PKSI	Hypomontagnella monticulosa Hypoxylaceae, Xylariales, Xylariomyc...
HM.BGC.27	c00001_urn.loc..	HRPKS (KS AT DH Met ER KR ACP)	T1PKS	PKSI	Hypomontagnella monticulosa Hypoxylaceae, Xylariales, Xylariomyc...
HM.BGC.28	c00001_urn.loc..	HRPKS (KS AT DH Met ER KR ACP)	T1PKS	PKSI	Hypomontagnella monticulosa Hypoxylaceae, Xylariales, Xylariomyc...
HM.BGC.29	c00001_urn.loc..	HRPKS (KS AT DH Met ER KR ACP)	T1PKS	PKSI	Hypomontagnella monticulosa Hypoxylaceae, Xylariales, Xylariomyc...
HM.BGC.3	c00001_urn.loc..			Others	Hypomontagnella monticulosa Hypoxylaceae, Xylariales, Xylariomyc...
HM.BGC.30	c00001_urn.loc..	HRPKS (KS AT DH Met ER KR ACP)	T1PKS	PKSI	Hypomontagnella monticulosa Hypoxylaceae, Xylariales, Xylariomyc...
HM.BGC.31	c00001_urn.loc..	HRPKS (KS AT DH Met ER KR ACP) & HRPKS (KS AT DH Met ER KR ACP)	T1PKS	PKSI	Hypomontagnella monticulosa Hypoxylaceae, Xylariales, Xylariomyc...
HM.BGC.32	c00001_urn.loc..	HRPKS (KS AT DH ER KR)	T1PKS	PKSI	Hypomontagnella monticulosa Hypoxylaceae, Xylariales, Xylariomyc...
HM.BGC.33	c00001_urn.loc..	HRPKS (KS AT DH ER KR ACP)	T1PKS	PKSI	Hypomontagnella monticulosa Hypoxylaceae, Xylariales, Xylariomyc...
HM.BGC.34	c00001_urn.loc..	HRPKS (KS AT DH KR0 ER KR ACP)	T1PKS	PKSI	Hypomontagnella monticulosa Hypoxylaceae, Xylariales, Xylariomyc...
HM.BGC.35	c00001_urn.loc..	HRPKS (KS AT DH ER KR ACP)	T1PKS	PKSI	Hypomontagnella monticulosa Hypoxylaceae, Xylariales, Xylariomyc...
HM.BGC.36	c00001_urn.loc..	HRPKS (KS AT DH Met ER KR ACP)	T1PKS	PKSI	Hypomontagnella monticulosa Hypoxylaceae, Xylariales, Xylariomyc...
HM.BGC.37	c00001_urn.loc..	HRPKS (KS AT DH Met ER0 KR ACP Red) & HRPKS (KS AT DH ER KR ACP Met)	T1PKS	PKSI	Hypomontagnella monticulosa Hypoxylaceae, Xylariales, Xylariomyc...
HM.BGC.38	c00001_urn.loc..	HRPKS (KS AT DH ER KR ACP)	T1PKS	PKSI	Hypomontagnella monticulosa Hypoxylaceae, Xylariales, Xylariomyc...
HM.BGC.39	c00001_urn.loc..	PRPKS (KS AT DH KR ACP)	T1PKS	PKSI	Hypomontagnella monticulosa Hypoxylaceae, Xylariales, Xylariomyc...
HM.BGC.4	c00001_urn.loc..	NRPS (A T C A T C A T C A T C A T C A T C)	indole.NRPS	Others	Hypomontagnella monticulosa Hypoxylaceae, Xylariales, Xylariomyc...
HM.BGC.40	c00001_urn.loc..	HRPKS (KS AT DH Met ER KR ACP)	T1PKS	PKSI	Hypomontagnella monticulosa Hypoxylaceae, Xylariales, Xylariomyc...
HM.BGC.41	c00001_urn.loc..	HRPKS (KS AT DH ER KR ACP)	T1PKS	PKSI	Hypomontagnella monticulosa Hypoxylaceae, Xylariales, Xylariomyc...
HM.BGC.42	c00001_urn.loc..	HRPKS (KS AT DH Met ER KR ACP)	T1PKS	PKSI	Hypomontagnella monticulosa Hypoxylaceae, Xylariales, Xylariomyc...
HM.BGC.43	c00001_urn.loc..	HRPKS (KS AT DH ER KR ACP)	T1PKS	PKSI	Hypomontagnella monticulosa Hypoxylaceae, Xylariales, Xylariomyc...
HM.BGC.44	c00001_urn.loc..	NRPKS (SAT KS AT PT ACP Met Hydrolase)	T1PKS	PKSI	Hypomontagnella monticulosa Hypoxylaceae, Xylariales, Xylariomyc...
HM.BGC.45	c00001_urn.loc..	HRPKS (KS AT DH Met ER KR ACP)	T1PKS	PKSI	Hypomontagnella monticulosa Hypoxylaceae, Xylariales, Xylariomyc...
HM.BGC.46	c00001_urn.loc..	HRPKS (KS AT DH Met ER KR ACP)	T1PKS	PKSI	Hypomontagnella monticulosa Hypoxylaceae, Xylariales, Xylariomyc...
HM.BGC.47	c00001_urn.loc..	HRPKS (KS AT DH Met ER KR ACP)	T1PKS	PKSI	Hypomontagnella monticulosa Hypoxylaceae, Xylariales, Xylariomyc...
HM.BGC.48	c00001_urn.loc..	PRPKS (KS AT DH Met KR ACP)	T1PKS	PKSI	Hypomontagnella monticulosa Hypoxylaceae, Xylariales, Xylariomyc...
HM.BGC.49	c00001_urn.loc..	HRPKS (KS AT DH Met ER KR ACP)	T1PKS	PKSI	Hypomontagnella monticulosa Hypoxylaceae, Xylariales, Xylariomyc...
HM.BGC.5	c00001_urn.loc..	NRPS (A T C T C)	NRPS	NRPS	Hypomontagnella monticulosa Hypoxylaceae, Xylariales, Xylariomyc...
HM.BGC.50	c00001_urn.loc..	HRPKS (KS AT /// DH Met ER KR ACP)	T1PKS	PKSI	Hypomontagnella monticulosa Hypoxylaceae, Xylariales, Xylariomyc...
HM.BGC.51	c00001_urn.loc..	KS AT DH Met KR ACP - C A ACP TE	NRPS.T1PKS	PKS-NRP_Hybrids	Hypomontagnella monticulosa Hypoxylaceae, Xylariales, Xylariomyc...
HM.BGC.52	c00001_urn.loc..			Others	Hypomontagnella monticulosa Hypoxylaceae, Xylariales, Xylariomyc...
HM.BGC.53	c00001_urn.loc..	sesquiterpene cyclase	terpene	Terpene	Hypomontagnella monticulosa Hypoxylaceae, Xylariales, Xylariomyc...
HM.BGC.54	c00001_urn.loc..		terpene	Terpene	Hypomontagnella monticulosa Hypoxylaceae, Xylariales, Xylariomyc...
HM.BGC.55	c00001_urn.loc..	-	terpene	Terpene	Hypomontagnella monticulosa Hypoxylaceae, Xylariales, Xylariomyc...
HM.BGC.56	c00001_urn.loc..	putative sesquiterpene cyclase		Others	Hypomontagnella monticulosa Hypoxylaceae, Xylariales, Xylariomyc...
HM.BGC.57	c00001_urn.loc..	putative sesquiterpene cyclase	terpene	Terpene	Hypomontagnella monticulosa Hypoxylaceae, Xylariales, Xylariomyc...
HM.BGC.58	c00001_urn.loc..	-	terpene	Terpene	Hypomontagnella monticulosa Hypoxylaceae, Xylariales, Xylariomyc...
HM.BGC.59	c00001_urn.loc..	putative sesquiterpene cyclase		Others	Hypomontagnella monticulosa Hypoxylaceae, Xylariales, Xylariomyc...
HM.BGC.6	c00001_urn.loc..	NRPS (T T C C A T C)	NRPS	NRPS	Hypomontagnella monticulosa Hypoxylaceae, Xylariales, Xylariomyc...
HM.BGC.60	c00001_urn.loc..	putative sesquiterpene cyclase	terpene	Terpene	Hypomontagnella monticulosa Hypoxylaceae, Xylariales, Xylariomyc...
HM.BGC.61	c00001_urn.loc..	putative sesquiterpene cyclase	terpene	Terpene	Hypomontagnella monticulosa Hypoxylaceae, Xylariales, Xylariomyc...
HM.BGC.62	c00001_urn.loc..	putative monoterpene cyclase		Others	Hypomontagnella monticulosa Hypoxylaceae, Xylariales, Xylariomyc...
HM.BGC.63	c00001_urn.loc..	NRPS (A T R)	NRPS-like	NRPS	Hypomontagnella monticulosa Hypoxylaceae, Xylariales, Xylariomyc...
HM.BGC.7	c00001_urn.loc..	NRPS (A T C A T C C A T C T C T C T C)	NRPS	NRPS	Hypomontagnella monticulosa Hypoxylaceae, Xylariales, Xylariomyc...
HM.BGC.8	c00001_urn.loc..	NRPS (C A T C)	NRPS	NRPS	Hypomontagnella monticulosa Hypoxylaceae, Xylariales, Xylariomyc...
HM.BGC.9	c00001_urn.loc..	NRPS (A T R)	NRPS-like	NRPS	Hypomontagnella monticulosa Hypoxylaceae, Xylariales, Xylariomyc...
HP.BGC.1	c00001_urn.loc..			Others	Hypoxylon pulicicidum Hypoxylaceae, Xylariales, Xylariomycetidae...
HP.BGC.10	c00001_urn.loc..	NRPS-like (A T TE)	NRPS-like	NRPS	Hypoxylon pulicicidum Hypoxylaceae, Xylariales, Xylariomycetidae...
HP.BGC.11	c00001_urn.loc..	NRPS-like (A T TE)	indole	Others	Hypoxylon pulicicidum Hypoxylaceae, Xylariales, Xylariomycetidae...
HP.BGC.12	c00001_urn.loc..	NRPKS (SAT KS AT ACP Met R)	T1PKS	PKSI	Hypoxylon pulicicidum Hypoxylaceae, Xylariales, Xylariomycetidae...
HP.BGC.13	c00001_urn.loc..	NRPKS (SAT KS AT ACP Met R) & HRPKS (KS AT DH Met ER KR ACP)	T1PKS	PKSI	Hypoxylon pulicicidum Hypoxylaceae, Xylariales, Xylariomycetidae...
HP.BGC.14	c00001_urn.loc..	NRPKS (SAT KS AT PT ACP ACP TE) & HRPKS (KS AT DH ER KR ACP)	T1PKS	PKSI	Hypoxylon pulicicidum Hypoxylaceae, Xylariales, Xylariomycetidae...
HP.BGC.15	c00001_urn.loc..	NRPKS (SAT KS AT PT ACP)	T1PKS	PKSI	Hypoxylon pulicicidum Hypoxylaceae, Xylariales, Xylariomycetidae...
HP.BGC.16	c00001_urn.loc..	NRPKS (SAT KS AT PT ACP Met R)	T1PKS	PKSI	Hypoxylon pulicicidum Hypoxylaceae, Xylariales, Xylariomycetidae...
HP.BGC.17	c00001_urn.loc..	NRPKS (SAT KS AT PT ACP ACP TE)	T1PKS	PKSI	Hypoxylon pulicicidum Hypoxylaceae, Xylariales, Xylariomycetidae...
HP.BGC.18	c00001_urn.loc..	NRPKS (SAT KS AT PT ACP Met R)	T1PKS	PKSI	Hypoxylon pulicicidum Hypoxylaceae, Xylariales, Xylariomycetidae...
HP.BGC.19	c00001_urn.loc..	NRPKS (SAT KS AT PT ACP Met R)	T1PKS	PKSI	Hypoxylon pulicicidum Hypoxylaceae, Xylariales, Xylariomycetidae...
HP.BGC.2	c00001_urn.loc..	NRPKS (SAT KS AT DH ACP Met R)	indole.T1PKS	Others	Hypoxylon pulicicidum Hypoxylaceae, Xylariales, Xylariomycetidae...
HP.BGC.20	c00001_urn.loc..	NRPKS (SAT KS AT PT ACP Met R) & HRPKS ( KS AT DH Met ER KR ACP)	T1PKS	PKSI	Hypoxylon pulicicidum Hypoxylaceae, Xylariales, Xylariomycetidae...
HP.BGC.21	c00001_urn.loc..	NRPKS (SAT KS AT PT ACP ACP TE)	T1PKS	PKSI	Hypoxylon pulicicidum Hypoxylaceae, Xylariales, Xylariomycetidae...
HP.BGC.22	c00001_urn.loc..	HRPKS (KS AT DH ER KR ACP)	T1PKS	PKSI	Hypoxylon pulicicidum Hypoxylaceae, Xylariales, Xylariomycetidae...
HP.BGC.23	c00001_urn.loc..	HRPKS (KS AT DH Met ER KR ACP)	T1PKS	PKSI	Hypoxylon pulicicidum Hypoxylaceae, Xylariales, Xylariomycetidae...
HP.BGC.24	c00001_urn.loc..	HRPKS (KS AT DH Met KR ACP R) & Trans-ER	T1PKS	PKSI	Hypoxylon pulicicidum Hypoxylaceae, Xylariales, Xylariomycetidae...
HP.BGC.25	c00001_urn.loc..	HRPKS (KS AT DH Met ER KR ACP) & NRPS (A T R)	NRPS-like.T1PKS	PKS-NRP_Hybrids	Hypoxylon pulicicidum Hypoxylaceae, Xylariales, Xylariomycetidae...
HP.BGC.26	c00001_urn.loc..	HRPKS (KS AT DH Met ER KR ACP)	T1PKS	PKSI	Hypoxylon pulicicidum Hypoxylaceae, Xylariales, Xylariomycetidae...
HP.BGC.27	c00001_urn.loc..	HRPKS (KS AT DH Met ER KR ACP)	T1PKS	PKSI	Hypoxylon pulicicidum Hypoxylaceae, Xylariales, Xylariomycetidae...
HP.BGC.28	c00001_urn.loc..	HRPKS (KS AT DH ER KR ACP)	T1PKS	PKSI	Hypoxylon pulicicidum Hypoxylaceae, Xylariales, Xylariomycetidae...
HP.BGC.29	c00001_urn.loc..	PRPKS (KS AT DH KR ACP)	T1PKS	PKSI	Hypoxylon pulicicidum Hypoxylaceae, Xylariales, Xylariomycetidae...
HP.BGC.3	c00001_urn.loc..		indole	Others	Hypoxylon pulicicidum Hypoxylaceae, Xylariales, Xylariomycetidae...
HP.BGC.30	c00001_urn.loc..	HRPKS (KS AT DH Met ER KR ACP)	T1PKS	PKSI	Hypoxylon pulicicidum Hypoxylaceae, Xylariales, Xylariomycetidae...
HP.BGC.31	c00001_urn.loc..	HRPKS (KS AT DH ER KR ACP)	T1PKS	PKSI	Hypoxylon pulicicidum Hypoxylaceae, Xylariales, Xylariomycetidae...
HP.BGC.32	c00001_urn.loc..	PRPKS (KS AT DH KR ACP)	T1PKS	PKSI	Hypoxylon pulicicidum Hypoxylaceae, Xylariales, Xylariomycetidae...
HP.BGC.33	c00001_urn.loc..	HRPKS (KS AT DH Met ER KR ACP)	T1PKS	PKSI	Hypoxylon pulicicidum Hypoxylaceae, Xylariales, Xylariomycetidae...
HP.BGC.34	c00001_urn.loc..	PRPKS (KS AT DH Met KR ACP)	T1PKS	PKSI	Hypoxylon pulicicidum Hypoxylaceae, Xylariales, Xylariomycetidae...
HP.BGC.35	c00001_urn.loc..	HRPKS (KS AT DH ER KR ACP)	T1PKS	PKSI	Hypoxylon pulicicidum Hypoxylaceae, Xylariales, Xylariomycetidae...
HP.BGC.36	c00001_urn.loc..	HRPKS (KS AT DH ER KR ACP) & HRPKS (KS AT DH Met ER KR ACP)	T1PKS	PKSI	Hypoxylon pulicicidum Hypoxylaceae, Xylariales, Xylariomycetidae...
HP.BGC.37	c00001_urn.loc..	HRPKS (KS AT DH ER KR ACP)	T1PKS	PKSI	Hypoxylon pulicicidum Hypoxylaceae, Xylariales, Xylariomycetidae...
HP.BGC.38	c00001_urn.loc..	HRPKS (KS AT DH Met ER KR ACP)	T1PKS	PKSI	Hypoxylon pulicicidum Hypoxylaceae, Xylariales, Xylariomycetidae...
HP.BGC.39	c00001_urn.loc..	HRPKS (KS AT DH Met KR ACP) & Trans-ER	T1PKS	PKSI	Hypoxylon pulicicidum Hypoxylaceae, Xylariales, Xylariomycetidae...
HP.BGC.4	c00001_urn.loc..	NRPS (T C A T C)	NRPS	NRPS	Hypoxylon pulicicidum Hypoxylaceae, Xylariales, Xylariomycetidae...
HP.BGC.40	c00001_urn.loc..	HRPKS (KS AT DH Met ER KR ACP)	T1PKS	PKSI	Hypoxylon pulicicidum Hypoxylaceae, Xylariales, Xylariomycetidae...
HP.BGC.41	c00001_urn.loc..	PRPKS (KS AT DH KR ACP)	T1PKS	PKSI	Hypoxylon pulicicidum Hypoxylaceae, Xylariales, Xylariomycetidae...
HP.BGC.42	c00001_urn.loc..	HRPKS (KS AT DH ER KR ACP)	T1PKS	PKSI	Hypoxylon pulicicidum Hypoxylaceae, Xylariales, Xylariomycetidae...
HP.BGC.43	c00001_urn.loc..	HRPKS (KS AT DH Met ER KR ACP)	T1PKS	PKSI	Hypoxylon pulicicidum Hypoxylaceae, Xylariales, Xylariomycetidae...
HP.BGC.44	c00001_urn.loc..	HRPKS (KS AT DH Met ER KR ACP)	T1PKS	PKSI	Hypoxylon pulicicidum Hypoxylaceae, Xylariales, Xylariomycetidae...
HP.BGC.45	c00001_urn.loc..	PKS-NRPS (KS AT DH Met KR ACP C A T R)	NRPS.T1PKS	PKS-NRP_Hybrids	Hypoxylon pulicicidum Hypoxylaceae, Xylariales, Xylariomycetidae...
HP.BGC.46	c00001_urn.loc..	PKS-NRPS (KS AT DH Met KR ACP C A T R) & NRPS (A T R)	NRPS.T1PKS	PKS-NRP_Hybrids	Hypoxylon pulicicidum Hypoxylaceae, Xylariales, Xylariomycetidae...
HP.BGC.47	c00001_urn.loc..	PKS-NRPS (KS AT DH Met KR ACP C A T R)	NRPS.T1PKS	PKS-NRP_Hybrids	Hypoxylon pulicicidum Hypoxylaceae, Xylariales, Xylariomycetidae...
HP.BGC.48	c00001_urn.loc..	PKS-NRPS (KS AT DH Met KR ACP C A T R)	NRPS.T1PKS	PKS-NRP_Hybrids	Hypoxylon pulicicidum Hypoxylaceae, Xylariales, Xylariomycetidae...
HP.BGC.49	c00001_urn.loc..			Others	Hypoxylon pulicicidum Hypoxylaceae, Xylariales, Xylariomycetidae...
HP.BGC.5	c00001_urn.loc..	NRPS (T C A T C)	NRPS	NRPS	Hypoxylon pulicicidum Hypoxylaceae, Xylariales, Xylariomycetidae...
HP.BGC.50	c00001_urn.loc..	1,8-cineole synthase		Others	Hypoxylon pulicicidum Hypoxylaceae, Xylariales, Xylariomycetidae...
HP.BGC.51	c00001_urn.loc..	Sesquiterpene cyclase	terpene	Terpene	Hypoxylon pulicicidum Hypoxylaceae, Xylariales, Xylariomycetidae...
HP.BGC.52	c00001_urn.loc..	Diterpene cyclase + geranylgeranyl pyrophosphate synthase		Others	Hypoxylon pulicicidum Hypoxylaceae, Xylariales, Xylariomycetidae...
HP.BGC.53	c00001_urn.loc..	Putative sesquiterpene cyclase	terpene	Terpene	Hypoxylon pulicicidum Hypoxylaceae, Xylariales, Xylariomycetidae...
HP.BGC.54	c00001_urn.loc..	Putative sesquiterpene cyclase	terpene	Terpene	Hypoxylon pulicicidum Hypoxylaceae, Xylariales, Xylariomycetidae...
HP.BGC.55	c00001_urn.loc..		terpene	Terpene	Hypoxylon pulicicidum Hypoxylaceae, Xylariales, Xylariomycetidae...
HP.BGC.56	c00001_urn.loc..		terpene	Terpene	Hypoxylon pulicicidum Hypoxylaceae, Xylariales, Xylariomycetidae...
HP.BGC.57	c00001_urn.loc..		terpene	Terpene	Hypoxylon pulicicidum Hypoxylaceae, Xylariales, Xylariomycetidae...
HP.BGC.58	c00001_urn.loc..		terpene	Terpene	Hypoxylon pulicicidum Hypoxylaceae, Xylariales, Xylariomycetidae...
HP.BGC.59	c00001_urn.loc..		terpene	Terpene	Hypoxylon pulicicidum Hypoxylaceae, Xylariales, Xylariomycetidae...
HP.BGC.6	c00001_urn.loc..	NRPS (A T C T C)	NRPS	NRPS	Hypoxylon pulicicidum Hypoxylaceae, Xylariales, Xylariomycetidae...
HP.BGC.60	c00001_urn.loc..		terpene	Terpene	Hypoxylon pulicicidum Hypoxylaceae, Xylariales, Xylariomycetidae...
HP.BGC.61	c00001_urn.loc..			Others	Hypoxylon pulicicidum Hypoxylaceae, Xylariales, Xylariomycetidae...
HP.BGC.62	c00001_urn.loc..	Diterpene synthase		Others	Hypoxylon pulicicidum Hypoxylaceae, Xylariales, Xylariomycetidae...
HP.BGC.63	c00001_urn.loc..	NRPS-like (A T R)	NRPS-like	NRPS	Hypoxylon pulicicidum Hypoxylaceae, Xylariales, Xylariomycetidae...
HP.BGC.7	c00001_urn.loc..	NRPS (T T C C A T C)	NRPS	NRPS	Hypoxylon pulicicidum Hypoxylaceae, Xylariales, Xylariomycetidae...
HP.BGC.8	c00001_urn.loc..	NRPS (A T C A T C T C A T C T C T C)	NRPS	NRPS	Hypoxylon pulicicidum Hypoxylaceae, Xylariales, Xylariomycetidae...
HP.BGC.9	c00001_urn.loc..	NRPS-like (A T TE)	NRPS-like	NRPS	Hypoxylon pulicicidum Hypoxylaceae, Xylariales, Xylariomycetidae...
HR.BGC.1	c00001_urn.loc..			Others	Hypoxylon rickii Hypoxylaceae, Xylariales, Xylariomycetidae, Sor...
HR.BGC.10	c00001_urn.loc..	NRPS-like (A T TE)	indole	Others	Hypoxylon rickii Hypoxylaceae, Xylariales, Xylariomycetidae, Sor...
HR.BGC.11	c00001_urn.loc..	NRPS-like (A T R)	NRPS-like	NRPS	Hypoxylon rickii Hypoxylaceae, Xylariales, Xylariomycetidae, Sor...
HR.BGC.12	c00001_urn.loc..	NRPS-like (A R)	NRPS-like	NRPS	Hypoxylon rickii Hypoxylaceae, Xylariales, Xylariomycetidae, Sor...
HR.BGC.13	c00001_urn.loc..	NRPS-like (A T R)	NRPS-like	NRPS	Hypoxylon rickii Hypoxylaceae, Xylariales, Xylariomycetidae, Sor...
HR.BGC.14	c00001_urn.loc..	NRPKS (SAT KS AT PT ACP)	T1PKS	PKSI	Hypoxylon rickii Hypoxylaceae, Xylariales, Xylariomycetidae, Sor...
HR.BGC.15	c00001_urn.loc..	NRPKS (SAT KS AT PT ACP ACP TE)	T1PKS	PKSI	Hypoxylon rickii Hypoxylaceae, Xylariales, Xylariomycetidae, Sor...
HR.BGC.16	c00001_urn.loc..	NRPKS (SAT KS AT PT ACP)	T1PKS	PKSI	Hypoxylon rickii Hypoxylaceae, Xylariales, Xylariomycetidae, Sor...
HR.BGC.17	c00001_urn.loc..	NRPKS (SAT KS AT PT ACP ACP R)	T1PKS	PKSI	Hypoxylon rickii Hypoxylaceae, Xylariales, Xylariomycetidae, Sor...
HR.BGC.18	c00001_urn.loc..	NRPKS (SAT KS AT PT ACP Met R)	T1PKS	PKSI	Hypoxylon rickii Hypoxylaceae, Xylariales, Xylariomycetidae, Sor...
HR.BGC.19	c00001_urn.loc..	NRPKS (SAT KS AT PT ACP Met R)	T1PKS	PKSI	Hypoxylon rickii Hypoxylaceae, Xylariales, Xylariomycetidae, Sor...
HR.BGC.2	c00001_urn.loc..		indole	Others	Hypoxylon rickii- Hypoxylaceae, Xylariales, Xylariomycetidae, So...
HR.BGC.20	c00001_urn.loc..	NRPKS (SAT KS AT PT ACP Met Hyd)	T1PKS	PKSI	Hypoxylon rickii Hypoxylaceae, Xylariales, Xylariomycetidae, Sor...
HR.BGC.21	c00001_urn.loc..	HRPKS (KS AT DH Met ER KR ACP)	T1PKS	PKSI	Hypoxylon rickii Hypoxylaceae, Xylariales, Xylariomycetidae, Sor...
HR.BGC.22	c00001_urn.loc..	HRPKS (KS AT DH ER KR ACP)	T1PKS	PKSI	Hypoxylon rickii Hypoxylaceae, Xylariales, Xylariomycetidae, Sor...
HR.BGC.23	c00001_urn.loc..	HRPKS (KS AT DH Met ER KR ACP) & HRPKS (KS AT DH Met ER KR ACP)	T1PKS	PKSI	Hypoxylon rickii Hypoxylaceae, Xylariales, Xylariomycetidae, Sor...
HR.BGC.24	c00001_urn.loc..	HRPKS (KS AT DH Met ER KR ACP)	T1PKS	PKSI	Hypoxylon rickii Hypoxylaceae, Xylariales, Xylariomycetidae, Sor...
HR.BGC.25	c00001_urn.loc..	HRPKS (KS AT DH Met ER KR ACP) & NRPS (A T C A T C)	NRPS.T1PKS	PKS-NRP_Hybrids	Hypoxylon rickii Hypoxylaceae, Xylariales, Xylariomycetidae, Sor...
HR.BGC.26	c00001_urn.loc..	HRPKS (KS AT DH Met ER KR ACP)	T1PKS	PKSI	Hypoxylon rickii Hypoxylaceae, Xylariales, Xylariomycetidae, Sor...
HR.BGC.27	c00001_urn.loc..	HRPKS (KS AT DH Met ER KR ACP)	T1PKS	PKSI	Hypoxylon rickii Hypoxylaceae, Xylariales, Xylariomycetidae, Sor...
HR.BGC.28	c00001_urn.loc..	HRPKS (KS AT DH ER KR ACP)	T1PKS	PKSI	Hypoxylon rickii Hypoxylaceae, Xylariales, Xylariomycetidae, Sor...
HR.BGC.29	c00001_urn.loc..	HRPKS (KS AT DH Met ER KR ACP)	T1PKS	PKSI	Hypoxylon rickii Hypoxylaceae, Xylariales, Xylariomycetidae, Sor...
HR.BGC.3	c00001_urn.loc..	NRPS (A T C C A T C A T C A T C C)	NRPS	NRPS	Hypoxylon rickii Hypoxylaceae, Xylariales, Xylariomycetidae, Sor...
HR.BGC.30	c00001_urn.loc..	HRPKS (KS AT DH ER KR ACP)	T1PKS	PKSI	Hypoxylon rickii Hypoxylaceae, Xylariales, Xylariomycetidae, Sor...
HR.BGC.31	c00001_urn.loc..	HRPKS (KS AT DH ER KR ACP)	T1PKS	PKSI	Hypoxylon rickii Hypoxylaceae, Xylariales, Xylariomycetidae, Sor...
HR.BGC.32	c00001_urn.loc..	HRPKS (KS AT DH ER KR ACP)	T1PKS	PKSI	Hypoxylon rickii Hypoxylaceae, Xylariales, Xylariomycetidae, Sor...
HR.BGC.33	c00001_urn.loc..	PRPKS (KS AT DH KR ACP)	T1PKS	PKSI	Hypoxylon rickii Hypoxylaceae, Xylariales, Xylariomycetidae, Sor...
HR.BGC.34	c00001_urn.loc..	HRPKS (KS AT DH Met ER KR ACP)	T1PKS	PKSI	Hypoxylon rickii Hypoxylaceae, Xylariales, Xylariomycetidae, Sor...
HR.BGC.35	c00001_urn.loc..	PRPKS (KS AT DH KR ACP)	T1PKS	PKSI	Hypoxylon rickii Hypoxylaceae, Xylariales, Xylariomycetidae, Sor...
HR.BGC.36	c00001_urn.loc..	HRPKS (KS AT DH Met ER KR ACP)	T1PKS	PKSI	Hypoxylon rickii Hypoxylaceae, Xylariales, Xylariomycetidae, Sor...
HR.BGC.37	c00001_urn.loc..	HRPKS (KS AT DH ER KR ACP)	T1PKS	PKSI	Hypoxylon rickii Hypoxylaceae, Xylariales, Xylariomycetidae, Sor...
HR.BGC.38	c00001_urn.loc..	HRPKS (KS AT DH ER KR ACP)	T1PKS	PKSI	Hypoxylon rickii Hypoxylaceae, Xylariales, Xylariomycetidae, Sor...
HR.BGC.39	c00001_urn.loc..	PRPKS (KS AT DH KR ACP)	T1PKS	PKSI	Hypoxylon rickii Hypoxylaceae, Xylariales, Xylariomycetidae, Sor...
HR.BGC.4	c00001_urn.loc..	NRPS (A T C A T C)	NRPS	NRPS	Hypoxylon rickii Hypoxylaceae, Xylariales, Xylariomycetidae, Sor...
HR.BGC.40	c00001_urn.loc..	HRPKS (KS AT DH Met ER KR ACP)	T1PKS	PKSI	Hypoxylon rickii Hypoxylaceae, Xylariales, Xylariomycetidae, Sor...
HR.BGC.41	c00001_urn.loc..	PKS-NRPS (KS AT DH Met KR ACP C A T R)	NRPS.T1PKS	PKS-NRP_Hybrids	Hypoxylon rickii Hypoxylaceae, Xylariales, Xylariomycetidae, Sor...
HR.BGC.42	c00001_urn.loc..	PKS-NRPS (KS AT DH Met KR ACP C A T R)	NRPS.T1PKS	PKS-NRP_Hybrids	Hypoxylon rickii Hypoxylaceae, Xylariales, Xylariomycetidae, Sor...
HR.BGC.43	c00001_urn.loc..	PKS-NRPS (KS AT DH Met ER KR ACP C A T R)	NRPS.T1PKS	PKS-NRP_Hybrids	Hypoxylon rickii Hypoxylaceae, Xylariales, Xylariomycetidae, Sor...
HR.BGC.44	c00001_urn.loc..	Sesquiterpene synthase	terpene	Terpene	Hypoxylon rickii Hypoxylaceae, Xylariales, Xylariomycetidae, Sor...
HR.BGC.45	c00001_urn.loc..		terpene	Terpene	Hypoxylon rickii Hypoxylaceae, Xylariales, Xylariomycetidae, Sor...
HR.BGC.46	c00001_urn.loc..	Sesquiterpene synthase	terpene	Terpene	Hypoxylon rickii Hypoxylaceae, Xylariales, Xylariomycetidae, Sor...
HR.BGC.47	c00001_urn.loc..	Sesquiterpene synthase	terpene	Terpene	Hypoxylon rickii Hypoxylaceae, Xylariales, Xylariomycetidae, Sor...
HR.BGC.48	c00001_urn.loc..	-		Others	Hypoxylon rickii Hypoxylaceae, Xylariales, Xylariomycetidae, Sor...
HR.BGC.49	c00001_urn.loc..		terpene	Terpene	Hypoxylon rickii Hypoxylaceae, Xylariales, Xylariomycetidae, Sor...
HR.BGC.5	c00001_urn.loc..	NRPS (A T C T C)	NRPS	NRPS	Hypoxylon rickii Hypoxylaceae, Xylariales, Xylariomycetidae, Sor...
HR.BGC.50	c00001_urn.loc..	Sesquiterpene synthase	terpene	Terpene	Hypoxylon rickii Hypoxylaceae, Xylariales, Xylariomycetidae, Sor...
HR.BGC.51	c00001_urn.loc..		terpene	Terpene	Hypoxylon rickii Hypoxylaceae, Xylariales, Xylariomycetidae, Sor...
HR.BGC.52	c00001_urn.loc..		terpene	Terpene	Hypoxylon rickii Hypoxylaceae, Xylariales, Xylariomycetidae, Sor...
HR.BGC.53	c00001_urn.loc..			Others	Hypoxylon rickii Hypoxylaceae, Xylariales, Xylariomycetidae, Sor...
HR.BGC.54	c00001_urn.loc..			Others	Hypoxylon rickii Hypoxylaceae, Xylariales, Xylariomycetidae, Sor...
HR.BGC.55	c00001_urn.loc..			Others	Hypoxylon rickii Hypoxylaceae, Xylariales, Xylariomycetidae, Sor...
HR.BGC.56	c00001_urn.loc..			Others	Hypoxylon rickii Hypoxylaceae, Xylariales, Xylariomycetidae, Sor...
HR.BGC.57	c00001_urn.loc..	NRPS-like (A T R)	NRPS-like	NRPS	Hypoxylon rickii Hypoxylaceae, Xylariales, Xylariomycetidae, Sor...
HR.BGC.6	c00001_urn.loc..	NRPS (T C C A T C)	NRPS	NRPS	Hypoxylon rickii Hypoxylaceae, Xylariales, Xylariomycetidae, Sor...
HR.BGC.7	c00001_urn.loc..	NRPS (A T C A T C T C A T C T C T C)	NRPS	NRPS	Hypoxylon rickii.
HR.BGC.8	c00001_urn.loc..	NRPS-like (A T TE Cysteine desulfurase)	NRPS-like	NRPS	Hypoxylon rickii Hypoxylaceae, Xylariales, Xylariomycetidae, Sor...
HR.BGC.9	c00001_urn.loc..	NRPS-like (A T TE)	NRPS-like	NRPS	Hypoxylon rickii.
HRUB.BGC.1	c00001_urn.loc..		indole	Others	Hypoxylon rubiginosum Hypoxylaceae, Xylariales, Xylariomycetidae...
HRUB.BGC.10	c00001_urn.loc..	NRPS (A T C A T C T C A T C T C T C)	NRPS	NRPS	Hypoxylon rubiginosum Hypoxylaceae, Xylariales, Xylariomycetidae...
HRUB.BGC.11	c00001_urn.loc..	NRPS (C A T C)	NRPS	NRPS	Hypoxylon rubiginosum Hypoxylaceae, Xylariales, Xylariomycetidae...
HRUB.BGC.12	c00001_urn.loc..	NRPS (A T TE)	NRPS-like	NRPS	Hypoxylon rubiginosum Hypoxylaceae, Xylariales, Xylariomycetidae...
HRUB.BGC.13	c00001_urn.loc..	NRPS (A T TE)	NRPS-like	NRPS	Hypoxylon rubiginosum Hypoxylaceae, Xylariales, Xylariomycetidae...
HRUB.BGC.14	c00001_urn.loc..	NRPS (A T R)	NRPS-like	NRPS	Hypoxylon rubiginosum Hypoxylaceae, Xylariales, Xylariomycetidae...
HRUB.BGC.15	c00001_urn.loc..	NRPS (A T R)	NRPS-like	NRPS	Hypoxylon rubiginosum Hypoxylaceae, Xylariales, Xylariomycetidae...
HRUB.BGC.16	c00001_urn.loc..	NRPS (A T R)	NRPS-like	NRPS	Hypoxylon rubiginosum Hypoxylaceae, Xylariales, Xylariomycetidae...
HRUB.BGC.17	c00001_urn.loc..	NRPS (A T R)	NRPS-like	NRPS	Hypoxylon rubiginosum Hypoxylaceae, Xylariales, Xylariomycetidae...
HRUB.BGC.18	c00001_urn.loc..	NRPKS (SAT KS AT PT ACP TE)	T1PKS	PKSI	Hypoxylon rubiginosum Hypoxylaceae, Xylariales, Xylariomycetidae...
HRUB.BGC.19	c00001_urn.loc..	HRPKS (KS AT DH ER KR ACP) & NRPKS (SAT KS AT PT ACP TE)	T1PKS	PKSI	Hypoxylon rubiginosum Hypoxylaceae, Xylariales, Xylariomycetidae...
HRUB.BGC.2	c00001_urn.loc..			Others	Hypoxylon rubiginosum Hypoxylaceae, Xylariales, Xylariomycetidae...
HRUB.BGC.20	c00001_urn.loc..	NRPKS (SAT KS AT PT ACP ACP TE)	T1PKS	PKSI	Hypoxylon rubiginosum Hypoxylaceae, Xylariales, Xylariomycetidae...
HRUB.BGC.21	c00001_urn.loc..	NRPKS (SAT KS AT PT ACP ACP TE)	T1PKS	PKSI	Hypoxylon rubiginosum Hypoxylaceae, Xylariales, Xylariomycetidae...
HRUB.BGC.22	c00001_urn.loc..	NRPKS (SAT KS AT PT ACP ACP R)	T1PKS	PKSI	Hypoxylon rubiginosum Hypoxylaceae, Xylariales, Xylariomycetidae...
HRUB.BGC.23	c00001_urn.loc..	NRPKS (SAT KS AT PT ACP Met R)	T1PKS	PKSI	Hypoxylon rubiginosum Hypoxylaceae, Xylariales, Xylariomycetidae...
HRUB.BGC.24	c00001_urn.loc..	NRPKS (SAT KS AT PT ACP Met R)	T1PKS	PKSI	Hypoxylon rubiginosum Hypoxylaceae, Xylariales, Xylariomycetidae...
HRUB.BGC.25	c00001_urn.loc..	NRPKS (SAT KS AT PT ACP Met R) & HRPKS (KS AT DH Met ER KR ACP)	T1PKS	PKSI	Hypoxylon rubiginosum Hypoxylaceae, Xylariales, Xylariomycetidae...
HRUB.BGC.26	c00001_urn.loc..	NRPKS (SAT KS AT PT ACP)	T1PKS	PKSI	Hypoxylon rubiginosum- Hypoxylaceae, Xylariales, Xylariomycetida...
HRUB.BGC.27	c00001_urn.loc..	NRPKS (SAT KS AT PT ACP ACP TE)	NRPS-like.T1PKS	PKS-NRP_Hybrids	Hypoxylon rubiginosum Hypoxylaceae, Xylariales, Xylariomycetidae...
HRUB.BGC.28	c00001_urn.loc..	HRPKS (KS AT DH ER KR ACP) +Trans-TE & HRPKS (KS AT DH Met ER KR ACP)	T1PKS	PKSI	Hypoxylon rubiginosum Hypoxylaceae, Xylariales, Xylariomycetidae...
HRUB.BGC.29	c00001_urn.loc..	HRPKS (KS AT DH Met ER KR ACP)	T1PKS	PKSI	Hypoxylon rubiginosum Hypoxylaceae, Xylariales, Xylariomycetidae...
HRUB.BGC.3	c00001_urn.loc..	NRPKS (SAT KS AT PT ACP)	indole.T1PKS	Others	Hypoxylon rubiginosum Hypoxylaceae, Xylariales, Xylariomycetidae...
HRUB.BGC.30	c00001_urn.loc..	HRPKS (KS AT DH Met ER KR ACP)	T1PKS	PKSI	Hypoxylon rubiginosum Hypoxylaceae, Xylariales, Xylariomycetidae...
HRUB.BGC.31	c00001_urn.loc..	HRPKS (KS AT DH ER KR ACP)	T1PKS	PKSI	Hypoxylon rubiginosum Hypoxylaceae, Xylariales, Xylariomycetidae...
HRUB.BGC.32	c00001_urn.loc..	PRPKS (KS AT DH KR ACP)	T1PKS	PKSI	Hypoxylon rubiginosum Hypoxylaceae, Xylariales, Xylariomycetidae...
HRUB.BGC.33	c00001_urn.loc..	PRPKS (KS AT DH Met KR ACP R)	T1PKS	PKSI	Hypoxylon rubiginosum Hypoxylaceae, Xylariales, Xylariomycetidae...
HRUB.BGC.34	c00001_urn.loc..	HRPKS (KS AT DH Met ER KR ACP) & HRPKS (KS AT DH Met KR ACP R) + Trans-ER	NRPS.T1PKS	PKS-NRP_Hybrids	Hypoxylon rubiginosum Hypoxylaceae, Xylariales, Xylariomycetidae...
HRUB.BGC.35	c00001_urn.loc..	HRPKS (KS AT DH Met KR ACP) + Trans-ER	T1PKS	PKSI	Hypoxylon rubiginosum Hypoxylaceae, Xylariales, Xylariomycetidae...
HRUB.BGC.36	c00001_urn.loc..	HRPKS (KS AT DH ER KR ACP) + Trans-TE	T1PKS	PKSI	Hypoxylon rubiginosum Hypoxylaceae, Xylariales, Xylariomycetidae...
HRUB.BGC.37	c00001_urn.loc..	HRPKS (KS AT DH ER KR ACP)	T1PKS	PKSI	Hypoxylon rubiginosum Hypoxylaceae, Xylariales, Xylariomycetidae...
HRUB.BGC.38	c00001_urn.loc..	HRPKS (KS AT DH ER KR ACP)	T1PKS	PKSI	Hypoxylon rubiginosum Hypoxylaceae, Xylariales, Xylariomycetidae...
HRUB.BGC.39	c00001_urn.loc..	HRPKS (KS AT DH ER KR ACP)	T1PKS	PKSI	Hypoxylon rubiginosum Hypoxylaceae, Xylariales, Xylariomycetidae...
HRUB.BGC.4	c00001_urn.loc..	PRPKS (KS AT DH Met ACP)	T1PKS	PKSI	Hypoxylon rubiginosum- Hypoxylaceae, Xylariales, Xylariomycetida...
HRUB.BGC.40	c00001_urn.loc..	HRPKS (KS AT DH ER KR ACP)	T1PKS	PKSI	Hypoxylon rubiginosum Hypoxylaceae, Xylariales, Xylariomycetidae...
HRUB.BGC.41	c00001_urn.loc..	HRPKS (KS AT DH Met ER KR ACP)	T1PKS	PKSI	Hypoxylon rubiginosum Hypoxylaceae, Xylariales, Xylariomycetidae...
HRUB.BGC.42	c00001_urn.loc..	HRPKS (KS AT DH Met ER KR ACP)	T1PKS	PKSI	Hypoxylon rubiginosum Hypoxylaceae, Xylariales, Xylariomycetidae...
HRUB.BGC.43	c00001_urn.loc..	HRPKS (KS AT DH Met KR ACP) + Trans-ER	T1PKS	PKSI	Hypoxylon rubiginosum Hypoxylaceae, Xylariales, Xylariomycetidae...
HRUB.BGC.44	c00001_urn.loc..	HRPKS (KS AT DH Met ER KR ACP) (30 kb gap)	T1PKS	PKSI	Hypoxylon rubiginosum Hypoxylaceae, Xylariales, Xylariomycetidae...
HRUB.BGC.45	c00001_urn.loc..	PRPKS (KS AT DH KR ACP)	T1PKS	PKSI	Hypoxylon rubiginosum Hypoxylaceae, Xylariales, Xylariomycetidae...
HRUB.BGC.46	c00001_urn.loc..	HRPKS (KS AT DH ER KR ACP)	T1PKS	PKSI	Hypoxylon rubiginosum Hypoxylaceae, Xylariales, Xylariomycetidae...
HRUB.BGC.47	c00001_urn.loc..	HRPKS (KS AT DH Met ER KR ACP)	T1PKS	PKSI	Hypoxylon rubiginosum- Hypoxylaceae, Xylariales, Xylariomycetida...
HRUB.BGC.48	c00001_urn.loc..	HRPKS (KS AT DH ER KR ACP)	T1PKS	PKSI	Hypoxylon rubiginosum Hypoxylaceae, Xylariales, Xylariomycetidae...
HRUB.BGC.49	c00001_urn.loc..	HRPKS (KS AT DH ER KR ACP)	T1PKS	PKSI	Hypoxylon rubiginosum Hypoxylaceae, Xylariales, Xylariomycetidae...
HRUB.BGC.5	c00001_urn.loc..	NRPS (A T C A T C)	NRPS	NRPS	Hypoxylon rubiginosum Hypoxylaceae, Xylariales, Xylariomycetidae...
HRUB.BGC.50	c00001_urn.loc..	HRPKS (KS AT DH Met ER KR ACP)	T1PKS	PKSI	Hypoxylon rubiginosum Hypoxylaceae, Xylariales, Xylariomycetidae...
HRUB.BGC.51	c00001_urn.loc..	HRPKS (KS AT DH Met ER KR ACP) & NRPKS (KS AT DH ACP Met Hyd) + Trans-SAT-AT-Met	T1PKS	PKSI	Hypoxylon rubiginosum Hypoxylaceae, Xylariales, Xylariomycetidae...
HRUB.BGC.52	c00001_urn.loc..	HRPKS (KS AT DH Met ER KR ACP)	T1PKS	PKSI	Hypoxylon rubiginosum Hypoxylaceae, Xylariales, Xylariomycetidae...
HRUB.BGC.53	c00001_urn.loc..	HRPKS (KS AT DH Met ER KR ACP)	T1PKS	PKSI	Hypoxylon rubiginosum Hypoxylaceae, Xylariales, Xylariomycetidae...
HRUB.BGC.54	c00001_urn.loc..	HRPKS (KS AT DH Met ER KR ACP)	T1PKS	PKSI	Hypoxylon rubiginosum Hypoxylaceae, Xylariales, Xylariomycetidae...
HRUB.BGC.55	c00001_urn.loc..	HRPKS (KS AT DH ER KR ACP)	T1PKS	PKSI	Hypoxylon rubiginosum Hypoxylaceae, Xylariales, Xylariomycetidae...
HRUB.BGC.56	c00001_urn.loc..	HRPKS (KS AT DH Met ER KR ACP)	T1PKS	PKSI	Hypoxylon rubiginosum Hypoxylaceae, Xylariales, Xylariomycetidae...
HRUB.BGC.57	c00001_urn.loc..	PKS-NRPS (KS AT DH Met KR ACP C A T R)	NRPS.T1PKS	PKS-NRP_Hybrids	Hypoxylon rubiginosum- Hypoxylaceae, Xylariales, Xylariomycetida...
HRUB.BGC.58	c00001_urn.loc..	PKS-NRPS (KS AT DH Met KR ACP C A T R)	NRPS.T1PKS	PKS-NRP_Hybrids	Hypoxylon rubiginosum Hypoxylaceae, Xylariales, Xylariomycetidae...
HRUB.BGC.59	c00001_urn.loc..		T1PKS	PKSI	Hypoxylon rubiginosum Hypoxylaceae, Xylariales, Xylariomycetidae...
HRUB.BGC.6	c00001_urn.loc..	NRPS (C A T C A T C)	NRPS	NRPS	Hypoxylon rubiginosum- Hypoxylaceae, Xylariales, Xylariomycetida...
HRUB.BGC.60	c00001_urn.loc..	NRPS-like (A T R)	NRPS-like	NRPS	Hypoxylon rubiginosum- Hypoxylaceae, Xylariales, Xylariomycetida...
HRUB.BGC.61	c00001_urn.loc..		fungal-RiPP	RiPPs	Hypoxylon rubiginosum Hypoxylaceae, Xylariales, Xylariomycetidae...
HRUB.BGC.62	c00001_urn.loc..	Sesquiterpene cyclase	terpene	Terpene	Hypoxylon rubiginosum Hypoxylaceae, Xylariales, Xylariomycetidae...
HRUB.BGC.63	c00001_urn.loc..	Sesquiterpene cyclase	terpene	Terpene	Hypoxylon rubiginosum Hypoxylaceae, Xylariales, Xylariomycetidae...
HRUB.BGC.64	c00001_urn.loc..	Putative sesquiterpene cyclase	terpene	Terpene	Hypoxylon rubiginosum Hypoxylaceae, Xylariales, Xylariomycetidae...
HRUB.BGC.65	c00001_urn.loc..		terpene	Terpene	Hypoxylon rubiginosum Hypoxylaceae, Xylariales, Xylariomycetidae...
HRUB.BGC.66	c00001_urn.loc..		terpene	Terpene	Hypoxylon rubiginosum Hypoxylaceae, Xylariales, Xylariomycetidae...
HRUB.BGC.67	c00001_urn.loc..		terpene	Terpene	Hypoxylon rubiginosum Hypoxylaceae, Xylariales, Xylariomycetidae...
HRUB.BGC.68	c00001_urn.loc..	Sesquiterpene cyclase	terpene	Terpene	Hypoxylon rubiginosum Hypoxylaceae, Xylariales, Xylariomycetidae...
HRUB.BGC.69	c00001_urn.loc..	Diterpene cyclase + geranylgeranyl pyrophosphate synthase		Others	Hypoxylon rubiginosum Hypoxylaceae, Xylariales, Xylariomycetidae...
HRUB.BGC.7	c00001_urn.loc..	NRPS (A T C A T C)	NRPS	NRPS	Hypoxylon rubiginosum Hypoxylaceae, Xylariales, Xylariomycetidae...
HRUB.BGC.70	c00001_urn.loc..	Sesquiterpene cyclase	terpene	Terpene	Hypoxylon rubiginosum Hypoxylaceae, Xylariales, Xylariomycetidae...
HRUB.BGC.71	c00001_urn.loc..	Fernane synthase	terpene	Terpene	Hypoxylon rubiginosum Hypoxylaceae, Xylariales, Xylariomycetidae...
HRUB.BGC.72	c00001_urn.loc..	Diterpene synthase		Others	Hypoxylon rubiginosum Hypoxylaceae, Xylariales, Xylariomycetidae...
HRUB.BGC.73	c00001_urn.loc..	Diterpene synthase		Others	Hypoxylon rubiginosum Hypoxylaceae, Xylariales, Xylariomycetidae...
HRUB.BGC.74	c00001_urn.loc..	NRPS (A T R)	NRPS-like	NRPS	Hypoxylon rubiginosum Hypoxylaceae, Xylariales, Xylariomycetidae...
HRUB.BGC.8	c00001_urn.loc..	NRPS (A T C T C)	NRPS	NRPS	Hypoxylon rubiginosum Hypoxylaceae, Xylariales, Xylariomycetidae...
HRUB.BGC.9	c00001_urn.loc..	NRPS (T C C A T C)	NRPS	NRPS	Hypoxylon rubiginosum Hypoxylaceae, Xylariales, Xylariomycetidae...
HSM.BGC.1	c00001_urn.loc..	Fatty acid synthase		Others	Hypomontagnella submonticulosa Hypoxylaceae, Xylariales, Xylario...
HSM.BGC.10	c00001_urn.loc..	NRPS-PKS (A T KS AT KR ACP R)	NRPS-like.T1PKS	PKS-NRP_Hybrids	Hypomontagnella submonticulosa Hypoxylaceae, Xylariales, Xylario...
HSM.BGC.11	c00001_urn.loc..	NRPKS (SAT KS AT PT ACP TE)	T1PKS	PKSI	Hypomontagnella submonticulosa Hypoxylaceae, Xylariales, Xylario...
HSM.BGC.12	c00001_urn.loc..	HRPKS (KS AT DH ER KR ACP) & NRPKS (SAT KS AT PT ACP TE)	T1PKS	PKSI	Hypomontagnella submonticulosa Hypoxylaceae, Xylariales, Xylario...
HSM.BGC.13	c00001_urn.loc..	NRPKS (SAT KS AT PT ACP Met R)	T1PKS	PKSI	Hypomontagnella submonticulosa Hypoxylaceae, Xylariales, Xylario...
HSM.BGC.14	c00001_urn.loc..	NRPKS (SAT KS AT PT ACP Met R)	T1PKS	PKSI	Hypomontagnella submonticulosa Hypoxylaceae, Xylariales, Xylario...
HSM.BGC.15	c00001_urn.loc..	HRPKS (KS AT DH Met ER KR ACP) & NRPKS (SAT KS AT PT ACP Met)	T1PKS	PKSI	Hypomontagnella submonticulosa Hypoxylaceae, Xylariales, Xylario...
HSM.BGC.16	c00001_urn.loc..	HRPKS (KS AT DH ER KR ACP)	T1PKS	PKSI	Hypomontagnella submonticulosa Hypoxylaceae, Xylariales, Xylario...
HSM.BGC.17	c00001_urn.loc..	NRPKS (KS AT PT ACP Met R) & NRPKS (SAT KS AT Met) & HRPKS (KS AT DH Met ER KR ACP)	T1PKS	PKSI	Hypomontagnella submonticulosa Hypoxylaceae, Xylariales, Xylario...
HSM.BGC.18	c00001_urn.loc..	HRPKS (KS AT DH Met ER KR ACP)	T1PKS	PKSI	Hypomontagnella submonticulosa Hypoxylaceae, Xylariales, Xylario...
HSM.BGC.19	c00001_urn.loc..	HRPKS (KS AT DH Met ER KR ACP)	T1PKS	PKSI	Hypomontagnella submonticulosa Hypoxylaceae, Xylariales, Xylario...
HSM.BGC.2	c00001_urn.loc..	Fatty acid synthase		Others	Hypomontagnella submonticulosa Hypoxylaceae, Xylariales, Xylario...
HSM.BGC.20	c00001_urn.loc..	HRPKS (KS AT DH Met ER KR ACP)	NRPS-like.T1PKS	PKS-NRP_Hybrids	Hypomontagnella submonticulosa Hypoxylaceae, Xylariales, Xylario...
HSM.BGC.21	c00001_urn.loc..	HRPKS (KS AT DH ER KR ACP)	T1PKS	PKSI	Hypomontagnella submonticulosa Hypoxylaceae, Xylariales, Xylario...
HSM.BGC.22	c00001_urn.loc..	HRPKS (KS AT DH ER KR ACP)	T1PKS	PKSI	Hypomontagnella submonticulosa Hypoxylaceae, Xylariales, Xylario...
HSM.BGC.23	c00001_urn.loc..	HRPKS (KS AT DH Met ER KR ACP)	T1PKS	PKSI	Hypomontagnella submonticulosa Hypoxylaceae, Xylariales, Xylario...
HSM.BGC.24	c00001_urn.loc..	HRPKS (KS AT DH Met ER KR ACP)	T1PKS	PKSI	Hypomontagnella submonticulosa Hypoxylaceae, Xylariales, Xylario...
HSM.BGC.25	c00001_urn.loc..	HRPKS (KS AT DH Met ER KR ACP)	T1PKS	PKSI	Hypomontagnella submonticulosa Hypoxylaceae, Xylariales, Xylario...
HSM.BGC.26	c00001_urn.loc..	PRPKS (KS AT DH Met KR ACP R) & HRPKS (KS AT DH ER KR ACP)	T1PKS	PKSI	Hypomontagnella submonticulosa Hypoxylaceae, Xylariales, Xylario...
HSM.BGC.27	c00001_urn.loc..	HRPKS (KS AT DH Met ER KR ACP)	T1PKS	PKSI	Hypomontagnella submonticulosa Hypoxylaceae, Xylariales, Xylario...
HSM.BGC.28	c00001_urn.loc..	PRPKS (KS AT DH KR ACP)	T1PKS	PKSI	Hypomontagnella submonticulosa Hypoxylaceae, Xylariales, Xylario...
HSM.BGC.29	c00001_urn.loc..	HRPKS (KS AT DH Met ER KR ACP)	T1PKS	PKSI	Hypomontagnella submonticulosa Hypoxylaceae, Xylariales, Xylario...
HSM.BGC.3	c00001_urn.loc..	NRPS (A T C C)	indole.NRPS	Others	Hypomontagnella submonticulosa Hypoxylaceae, Xylariales, Xylario...
HSM.BGC.30	c00001_urn.loc..	HRPKS (KS AT DH Met ER KR ACP)	T1PKS	PKSI	Hypomontagnella submonticulosa Hypoxylaceae, Xylariales, Xylario...
HSM.BGC.31	c00001_urn.loc..	HRPKS (KS AT DH ER KR ACP)	T1PKS	PKSI	Hypomontagnella submonticulosa Hypoxylaceae, Xylariales, Xylario...
HSM.BGC.32	c00001_urn.loc..	HRPKS (KS AT DH ER KR ACP)	T1PKS	PKSI	Hypomontagnella submonticulosa Hypoxylaceae, Xylariales, Xylario...
HSM.BGC.33	c00001_urn.loc..	HRPKS (KS AT DH Met ER KR ACP) & HRPKS (KS AT DH Met ER KR ACP)	T1PKS	PKSI	Hypomontagnella submonticulosa Hypoxylaceae, Xylariales, Xylario...
HSM.BGC.34	c00001_urn.loc..	HRPKS (KS AT DH Met ER KR ACP)	T1PKS	PKSI	Hypomontagnella submonticulosa Hypoxylaceae, Xylariales, Xylario...
HSM.BGC.35	c00001_urn.loc..	HRPKS (KS AT DH ER KR ACP)	T1PKS	PKSI	Hypomontagnella submonticulosa Hypoxylaceae, Xylariales, Xylario...
HSM.BGC.36	c00001_urn.loc..	HRPKS (KS AT DH Met ER KR ACP)	T1PKS	PKSI	Hypomontagnella submonticulosa Hypoxylaceae, Xylariales, Xylario...
HSM.BGC.37	c00001_urn.loc..	HRPKS (KS AT DH Met ER KR ACP)	T1PKS	PKSI	Hypomontagnella submonticulosa Hypoxylaceae, Xylariales, Xylario...
HSM.BGC.38	c00001_urn.loc..			Others	Hypomontagnella submonticulosa Hypoxylaceae, Xylariales, Xylario...
HSM.BGC.39	c00001_urn.loc..	NRPS (A T C T C)	NRPS	NRPS	Hypomontagnella submonticulosa Hypoxylaceae, Xylariales, Xylario...
HSM.BGC.4	c00001_urn.loc..	NRPS (T C C A T C)	NRPS	NRPS	Hypomontagnella submonticulosa Hypoxylaceae, Xylariales, Xylario...
HSM.BGC.40	c00001_urn.loc..	NRPS (A T C A T C T C A T C T C T C)	NRPS	NRPS	Hypomontagnella submonticulosa Hypoxylaceae, Xylariales, Xylario...
HSM.BGC.41	c00001_urn.loc..	1,8-cineole synthase		Others	Hypomontagnella submonticulosa Hypoxylaceae, Xylariales, Xylario...
HSM.BGC.42	c00001_urn.loc..	Diterpene synthase		Others	Hypomontagnella submonticulosa Hypoxylaceae, Xylariales, Xylario...
HSM.BGC.43	c00001_urn.loc..	Sesquiterpene synthase	terpene	Terpene	Hypomontagnella submonticulosa Hypoxylaceae, Xylariales, Xylario...
HSM.BGC.44	c00001_urn.loc..		terpene	Terpene	Hypomontagnella submonticulosa Hypoxylaceae, Xylariales, Xylario...
HSM.BGC.45	c00001_urn.loc..		terpene	Terpene	Hypomontagnella submonticulosa Hypoxylaceae, Xylariales, Xylario...
HSM.BGC.46	c00001_urn.loc..		terpene	Terpene	Hypomontagnella submonticulosa Hypoxylaceae, Xylariales, Xylario...
HSM.BGC.47	c00001_urn.loc..		terpene	Terpene	Hypomontagnella submonticulosa Hypoxylaceae, Xylariales, Xylario...
HSM.BGC.48	c00001_urn.loc..	Copalyl diphosphate synthase		Others	Hypomontagnella submonticulosa Hypoxylaceae, Xylariales, Xylario...
HSM.BGC.49	c00001_urn.loc..	Copalyl diphosphate synthase		Others	Hypomontagnella submonticulosa Hypoxylaceae, Xylariales, Xylario...
HSM.BGC.5	c00001_urn.loc..	NRPS-like (A T R)	NRPS-like	NRPS	Hypomontagnella submonticulosa Hypoxylaceae, Xylariales, Xylario...
HSM.BGC.6	c00001_urn.loc..	NRPS-like (A T R)	NRPS-like	NRPS	Hypomontagnella submonticulosa Hypoxylaceae, Xylariales, Xylario...
HSM.BGC.7	c00001_urn.loc..	NRPS-like (A T TE)	indole	Others	Hypomontagnella submonticulosa Hypoxylaceae, Xylariales, Xylario...
HSM.BGC.8	c00001_urn.loc..	NRPS-like (A T R) & NRPS-like (A T R)	NRPS-like	NRPS	Hypomontagnella submonticulosa Hypoxylaceae, Xylariales, Xylario...
HSM.BGC.9	c00001_urn.loc..	NRPS-like (A T R)	NRPS-like	NRPS	Hypomontagnella submonticulosa Hypoxylaceae, Xylariales, Xylario...
HSP.BGC.1	c00001_urn.loc..		indole	Others	Hypomontagnella spongiphila Hypoxylaceae, Xylariales, Xylariomyc...
HSP.BGC.10	c00001_urn.loc..	NRPS-like (A T R)	NRPS-like	NRPS	Hypomontagnella spongiphila Hypoxylaceae, Xylariales, Xylariomyc...
HSP.BGC.11	c00001_urn.loc..	NRPS-like (A T R)	NRPS-like	NRPS	Hypomontagnella spongiphila Hypoxylaceae, Xylariales, Xylariomyc...
HSP.BGC.13	c00001_urn.loc..	NRPS-like (A T R)	NRPS-like	NRPS	Hypomontagnella spongiphila Hypoxylaceae, Xylariales, Xylariomyc...
HSP.BGC.14	c00001_urn.loc..	NRPS-like (A T R)	NRPS-like	NRPS	Hypomontagnella spongiphila Hypoxylaceae, Xylariales, Xylariomyc...
HSP.BGC.16	c00001_urn.loc..	NRPS-like (A T R)	NRPS-like	NRPS	Hypomontagnella spongiphila Hypoxylaceae, Xylariales, Xylariomyc...
HSP.BGC.17	c00001_urn.loc..	NRPS-like (A T R) & NRPS-like (A T R)	NRPS-like	NRPS	Hypomontagnella spongiphila Hypoxylaceae, Xylariales, Xylariomyc...
HSP.BGC.18	c00001_urn.loc..	NRPS-like (A R)	NRPS-like	NRPS	Hypomontagnella spongiphila Hypoxylaceae, Xylariales, Xylariomyc...
HSP.BGC.19	c00001_urn.loc..	NRPS-like (A T R)	NRPS-like	NRPS	Hypomontagnella spongiphila Hypoxylaceae, Xylariales, Xylariomyc...
HSP.BGC.2	c00001_urn.loc..			Others	Hypomontagnella spongiphila Hypoxylaceae, Xylariales, Xylariomyc...
HSP.BGC.21	c00001_urn.loc..	NRPS-like (A T R)	NRPS-like	NRPS	Hypomontagnella spongiphila Hypoxylaceae, Xylariales, Xylariomyc...
HSP.BGC.22	c00001_urn.loc..	HRPKS (KS AT DH ER KR ACP) & NRPKS (SAT KS AT PT ACP TE)	T1PKS	PKSI	Hypomontagnella spongiphila Hypoxylaceae, Xylariales, Xylariomyc...
HSP.BGC.23	c00001_urn.loc..	NRPKS (SAT KS AT ACP Met TE)	T1PKS	PKSI	Hypomontagnella spongiphila Hypoxylaceae, Xylariales, Xylariomyc...
HSP.BGC.24	c00001_urn.loc..	NRPKS (SAT KS AT PT ACP Met TE)	T1PKS	PKSI	Hypomontagnella spongiphila Hypoxylaceae, Xylariales, Xylariomyc...
HSP.BGC.25	c00001_urn.loc..	NRPKS (SAT KS AT PT ACP ACP TE)	T1PKS	PKSI	Hypomontagnella spongiphila Hypoxylaceae, Xylariales, Xylariomyc...
HSP.BGC.26	c00001_urn.loc..	NRPKS (SAT KS AT PT ACP Met TE)	T1PKS	PKSI	Hypomontagnella spongiphila Hypoxylaceae, Xylariales, Xylariomyc...
HSP.BGC.27	c00001_urn.loc..	NRPKS (SAT KS AT PT ACP Met) & HRPKS (KS AT DH Met ER KR ACP)	T1PKS	PKSI	Hypomontagnella spongiphila Hypoxylaceae, Xylariales, Xylariomyc...
HSP.BGC.28	c00001_urn.loc..	HRPKS (KS AT DH Met Er KR ACP) & NRPKS (SAT KS AT PT ACP Met TE)	T1PKS	PKSI	Hypomontagnella spongiphila Hypoxylaceae, Xylariales, Xylariomyc...
HSP.BGC.29	c00001_urn.loc..	HRPKS (KS AT DH ER KR ACP)	T1PKS	PKSI	Hypomontagnella spongiphila Hypoxylaceae, Xylariales, Xylariomyc...
HSP.BGC.3	c00001_urn.loc..			Others	Hypomontagnella spongiphila Hypoxylaceae, Xylariales, Xylariomyc...
HSP.BGC.30	c00001_urn.loc..	HRPKS (KS AT DH Met ER KR ACP)	T1PKS	PKSI	Hypomontagnella spongiphila Hypoxylaceae, Xylariales, Xylariomyc...
HSP.BGC.31	c00001_urn.loc..	PRPKS (KS AT DH Met KR)	T1PKS	PKSI	Hypomontagnella spongiphila Hypoxylaceae, Xylariales, Xylariomyc...
HSP.BGC.32	c00001_urn.loc..	HRPKS (KS AT DH Met ER KR ACP)	T1PKS	PKSI	Hypomontagnella spongiphila Hypoxylaceae, Xylariales, Xylariomyc...
HSP.BGC.33	c00001_urn.loc..	HRPKS (KS AT DH Met ER KR ACP)	T1PKS	PKSI	Hypomontagnella spongiphila Hypoxylaceae, Xylariales, Xylariomyc...
HSP.BGC.34	c00001_urn.loc..	HRPKS (KS AT DH Met ER KR ACP)	T1PKS	PKSI	Hypomontagnella spongiphila Hypoxylaceae, Xylariales, Xylariomyc...
HSP.BGC.35	c00001_urn.loc..	HRPKS (KS AT DH Met ER KR ACP) & HRPKS (KS AT DH Met ER KR ACP)	T1PKS	PKSI	Hypomontagnella spongiphila Hypoxylaceae, Xylariales, Xylariomyc...
HSP.BGC.36	c00001_urn.loc..	HRPKS (KS AT DH Met ER KR ACP)	T1PKS	PKSI	Hypomontagnella spongiphila Hypoxylaceae, Xylariales, Xylariomyc...
HSP.BGC.37	c00001_urn.loc..	HRPKS (KS AT DH Met ER KR ACP)	T1PKS	PKSI	Hypomontagnella spongiphila Hypoxylaceae, Xylariales, Xylariomyc...
HSP.BGC.38	c00001_urn.loc..	HRPKS (KS AT DH ER KR ACP)	T1PKS	PKSI	Hypomontagnella spongiphila Hypoxylaceae, Xylariales, Xylariomyc...
HSP.BGC.39	c00001_urn.loc..	HRPKS (KS AT DH Met ER KR ACP)	T1PKS	PKSI	Hypomontagnella spongiphila Hypoxylaceae, Xylariales, Xylariomyc...
HSP.BGC.4	c00001_urn.loc..		indole.T1PKS	Others	Hypomontagnella spongiphila Hypoxylaceae, Xylariales, Xylariomyc...
HSP.BGC.40	c00001_urn.loc..	HRPKS (KS AT DH Met ER KR ACP) & HRPKS (KS AT DH Met ER KR ACP)	T1PKS	PKSI	Hypomontagnella spongiphila Hypoxylaceae, Xylariales, Xylariomyc...
HSP.BGC.41	c00001_urn.loc..	PRPKS (KS AT DH KR ACP)	T1PKS	PKSI	Hypomontagnella spongiphila Hypoxylaceae, Xylariales, Xylariomyc...
HSP.BGC.42	c00001_urn.loc..	HRPKS (KS AT DH ER KR ACP)	T1PKS	PKSI	Hypomontagnella spongiphila Hypoxylaceae, Xylariales, Xylariomyc...
HSP.BGC.43	c00001_urn.loc..	HRPKS (KS AT DH KR0 ER KR ACP)	T1PKS	PKSI	Hypomontagnella spongiphila Hypoxylaceae, Xylariales, Xylariomyc...
HSP.BGC.44	c00001_urn.loc..	HRPKS (KS AT DH ER KR ACP)	T1PKS	PKSI	Hypomontagnella spongiphila Hypoxylaceae, Xylariales, Xylariomyc...
HSP.BGC.45	c00001_urn.loc..	HRPKS (KS AT DH Met ER KR ACP)	T1PKS	PKSI	Hypomontagnella spongiphila Hypoxylaceae, Xylariales, Xylariomyc...
HSP.BGC.46	c00001_urn.loc..	HRPKS (KS AT DH Met ER0 KR ACP Red) & HRPKS (KS AT DH ER KR ACP)	T1PKS	PKSI	Hypomontagnella spongiphila Hypoxylaceae, Xylariales, Xylariomyc...
HSP.BGC.47	c00001_urn.loc..	HRPKS (KS AT DH ER KR ACP)	T1PKS	PKSI	Hypomontagnella spongiphila Hypoxylaceae, Xylariales, Xylariomyc...
HSP.BGC.48	c00001_urn.loc..	PRPKS (KS AT DH KR ACP)	T1PKS	PKSI	Hypomontagnella spongiphila Hypoxylaceae, Xylariales, Xylariomyc...
HSP.BGC.49	c00001_urn.loc..	HRPKS (KS AT DH Met ER KR ACP)	T1PKS	PKSI	Hypomontagnella spongiphila Hypoxylaceae, Xylariales, Xylariomyc...
HSP.BGC.5	c00001_urn.loc..	NRPS (A T C A T C A T C A T C A T C A T C)	indole.NRPS	Others	Hypomontagnella spongiphila Hypoxylaceae, Xylariales, Xylariomyc...
HSP.BGC.50	c00001_urn.loc..	HRPKS (KS AT DH ER KR ACP)	T1PKS	PKSI	Hypomontagnella spongiphila Hypoxylaceae, Xylariales, Xylariomyc...
HSP.BGC.51	c00001_urn.loc..	HRPKS (KS AT DH Met ER KR ACP)	T1PKS	PKSI	Hypomontagnella spongiphila Hypoxylaceae, Xylariales, Xylariomyc...
HSP.BGC.52	c00001_urn.loc..	HRPKS (KS AT DH ER KR ACP)	T1PKS	PKSI	Hypomontagnella spongiphila Hypoxylaceae, Xylariales, Xylariomyc...
HSP.BGC.53	c00001_urn.loc..	NRPKS (SAT KS AT PT ACP Met Hyd)	T1PKS	PKSI	Hypomontagnella spongiphila Hypoxylaceae, Xylariales, Xylariomyc...
HSP.BGC.54	c00001_urn.loc..	HRPKS (KS AT DH Met ER KR ACP)	T1PKS	PKSI	Hypomontagnella spongiphila Hypoxylaceae, Xylariales, Xylariomyc...
HSP.BGC.55	c00001_urn.loc..	HRPKS (KS AT DH Met ER KR ACP)	T1PKS	PKSI	Hypomontagnella spongiphila Hypoxylaceae, Xylariales, Xylariomyc...
HSP.BGC.56	c00001_urn.loc..	HRPKS (KS AT DH Met ER KR ACP)	T1PKS	PKSI	Hypomontagnella spongiphila Hypoxylaceae, Xylariales, Xylariomyc...
HSP.BGC.57	c00001_urn.loc..	PRPKS (KS AT DH Met KR ACP)	T1PKS	PKSI	Hypomontagnella spongiphila Hypoxylaceae, Xylariales, Xylariomyc...
HSP.BGC.58	c00001_urn.loc..	HRPKS (KS AT DH ER KR ACP)	T1PKS	PKSI	Hypomontagnella spongiphila Hypoxylaceae, Xylariales, Xylariomyc...
HSP.BGC.59	c00001_urn.loc..	HRPKS (KS AT DH Met ER KR ACP)	T1PKS	PKSI	Hypomontagnella spongiphila Hypoxylaceae, Xylariales, Xylariomyc...
HSP.BGC.6	c00001_urn.loc..	NRPS (A T C T C)	NRPS	NRPS	Hypomontagnella spongiphila Hypoxylaceae, Xylariales, Xylariomyc...
HSP.BGC.60	c00001_urn.loc..	KS AT DH Met KR ACP - C A ACP TE	NRPS.T1PKS	PKS-NRP_Hybrids	Hypomontagnella spongiphila Hypoxylaceae, Xylariales, Xylariomyc...
HSP.BGC.61	c00001_urn.loc..	PKS-NRPS (KS AT DH Met KR ACP C)	T1PKS	PKSI	Hypomontagnella spongiphila Hypoxylaceae, Xylariales, Xylariomyc...
HSP.BGC.62	c00001_urn.loc..			Others	Hypomontagnella spongiphila Hypoxylaceae, Xylariales, Xylariomyc...
HSP.BGC.63	c00001_urn.loc..	1,8-cineole synthase		Others	Hypomontagnella spongiphila Hypoxylaceae, Xylariales, Xylariomyc...
HSP.BGC.64	c00001_urn.loc..	sesquiterpene cyclase	terpene	Terpene	Hypomontagnella spongiphila Hypoxylaceae, Xylariales, Xylariomyc...
HSP.BGC.65	c00001_urn.loc..	sesquiterpene cyclase	terpene	Terpene	Hypomontagnella spongiphila Hypoxylaceae, Xylariales, Xylariomyc...
HSP.BGC.66	c00001_urn.loc..		terpene	Terpene	Hypomontagnella spongiphila Hypoxylaceae, Xylariales, Xylariomyc...
HSP.BGC.67	c00001_urn.loc..			Others	Hypomontagnella spongiphila Hypoxylaceae, Xylariales, Xylariomyc...
HSP.BGC.68	c00001_urn.loc..		terpene	Terpene	Hypomontagnella spongiphila Hypoxylaceae, Xylariales, Xylariomyc...
HSP.BGC.69	c00001_urn.loc..	sesquiterpene cyclase	terpene	Terpene	Hypomontagnella spongiphila Hypoxylaceae, Xylariales, Xylariomyc...
HSP.BGC.7	c00001_urn.loc..	NRPS (T T C C A T C)	NRPS	NRPS	Hypomontagnella spongiphila Hypoxylaceae, Xylariales, Xylariomyc...
HSP.BGC.70	c00001_urn.loc..		terpene	Terpene	Hypomontagnella spongiphila Hypoxylaceae, Xylariales, Xylariomyc...
HSP.BGC.71	c00001_urn.loc..		terpene	Terpene	Hypomontagnella spongiphila Hypoxylaceae, Xylariales, Xylariomyc...
HSP.BGC.8	c00001_urn.loc..	NRPS (A T C A T C C A T C T C T C T C)	NRPS	NRPS	Hypomontagnella spongiphila Hypoxylaceae, Xylariales, Xylariomyc...
HSP.BGC.9	c00001_urn.loc..	NRPS-like (A)		Others	Hypomontagnella spongiphila Hypoxylaceae, Xylariales, Xylariomyc...
JM.BGC.1	c00001_urn.loc..		indole	Others	Jackrogersella multiformis Hypoxylaceae, Xylariales, Xylariomyce...
JM.BGC.10	c00001_urn.loc..	NRPS (A T R)	NRPS-like	NRPS	Jackrogersella multiformis Hypoxylaceae, Xylariales, Xylariomyce...
JM.BGC.11	c00001_urn.loc..	NRPS (A T R)	NRPS-like	NRPS	Jackrogersella multiformis Hypoxylaceae, Xylariales, Xylariomyce...
JM.BGC.12	c00001_urn.loc..	NRPS (A T R)	NRPS-like	NRPS	Jackrogersella multiformis Hypoxylaceae, Xylariales, Xylariomyce...
JM.BGC.13	c00001_urn.loc..	NRPKS (SAT KS AT PT ACP Met R) & HRPKS (KS AT DH Met ER KR)	T1PKS	PKSI	Jackrogersella multiformis.
JM.BGC.14	c00001_urn.loc..	NRPKS (SAT KS AT PT ACP ACP TE)	T1PKS	PKSI	Jackrogersella multiformis Hypoxylaceae, Xylariales, Xylariomyce...
JM.BGC.15	c00001_urn.loc..	NRPKS (SAT KS AT PT ACP Met R)	T1PKS	PKSI	Jackrogersella multiformis Hypoxylaceae, Xylariales, Xylariomyce...
JM.BGC.16	c00001_urn.loc..	NRPKS (SAT KS AT PT ACP Met R)	T1PKS	PKSI	Jackrogersella multiformis Hypoxylaceae, Xylariales, Xylariomyce...
JM.BGC.17	c00001_urn.loc..	NRPKS (SAT KS AT PT ACP TE)	T1PKS	PKSI	Jackrogersella multiformis Hypoxylaceae, Xylariales, Xylariomyce...
JM.BGC.18	c00001_urn.loc..	NRPKS (KS AT PT ACP R) & HRPKS (KS AT DH Met ER KR ACP)	T1PKS	PKSI	Jackrogersella multiformis Hypoxylaceae, Xylariales, Xylariomyce...
JM.BGC.19	c00001_urn.loc..	NRPKS (SAT KS AT PT ACP Met R)	T1PKS	PKSI	Jackrogersella multiformis Hypoxylaceae, Xylariales, Xylariomyce...
JM.BGC.2	c00001_urn.loc..			Others	Jackrogersella multiformis Hypoxylaceae, Xylariales, Xylariomyce...
JM.BGC.20	c00001_urn.loc..	NRPKS (SAT KS AT PT ACP Met R)	T1PKS	PKSI	Jackrogersella multiformis Hypoxylaceae, Xylariales, Xylariomyce...
JM.BGC.21	c00001_urn.loc..	HRPKS (KS AT DH ER KR ACP)	T1PKS	PKSI	Jackrogersella multiformis Hypoxylaceae, Xylariales, Xylariomyce...
JM.BGC.22	c00001_urn.loc..	HRPKS (KS AT DH ER KR ACP)	T1PKS	PKSI	Jackrogersella multiformis Hypoxylaceae, Xylariales, Xylariomyce...
JM.BGC.23	c00001_urn.loc..	HRPKS (KS AT DH Met ER KR ACP)	T1PKS	PKSI	Jackrogersella multiformis Hypoxylaceae, Xylariales, Xylariomyce...
JM.BGC.24	c00001_urn.loc..	HRPKS (KS AT DH Met ER KR ACP)	T1PKS	PKSI	Jackrogersella multiformis Hypoxylaceae, Xylariales, Xylariomyce...
JM.BGC.25	c00001_urn.loc..	HRPKS (KS AT DH Met ER KR ACP)	T1PKS	PKSI	Jackrogersella multiformis Hypoxylaceae, Xylariales, Xylariomyce...
JM.BGC.26	c00001_urn.loc..	HRPKS (KS AT DH ER KR ACP Acyltransferase) & NRPS (A T R)	NRPS-like.T1PKS	PKS-NRP_Hybrids	Jackrogersella multiformis Hypoxylaceae, Xylariales, Xylariomyce...
JM.BGC.27	c00001_urn.loc..	HRPKS (KS AT DH Met ER KR ACP)	T1PKS	PKSI	Jackrogersella multiformis Hypoxylaceae, Xylariales, Xylariomyce...
JM.BGC.28	c00001_urn.loc..	HRPKS (KS AT DH ER KR ACP)	T1PKS	PKSI	Jackrogersella multiformis Hypoxylaceae, Xylariales, Xylariomyce...
JM.BGC.29	c00001_urn.loc..	HRPKS (KS AT DH ER /// KR ACP)	T1PKS	PKSI	Jackrogersella multiformis Hypoxylaceae, Xylariales, Xylariomyce...
JM.BGC.3	c00001_urn.loc..	NRPKS (SAT KS AT PT ACP Met TE)	indole.T1PKS	Others	Jackrogersella multiformis Hypoxylaceae, Xylariales, Xylariomyce...
JM.BGC.30	c00001_urn.loc..	HRPKS (KS AT DH ER KR ACP)	T1PKS	PKSI	Jackrogersella multiformis Hypoxylaceae, Xylariales, Xylariomyce...
JM.BGC.31	c00001_urn.loc..	HRPKS (KS AT DH ER KR ACP)	T1PKS	PKSI	Jackrogersella multiformis Hypoxylaceae, Xylariales, Xylariomyce...
JM.BGC.32	c00001_urn.loc..	HRPKS (KS AT DH Met ER KR ACP)	T1PKS	PKSI	Jackrogersella multiformis Hypoxylaceae, Xylariales, Xylariomyce...
JM.BGC.33	c00001_urn.loc..	PRPKS (KS AT DH Met KR ACP)	T1PKS	PKSI	Jackrogersella multiformis Hypoxylaceae, Xylariales, Xylariomyce...
JM.BGC.34	c00001_urn.loc..	HRPKS (KS AT DH ER KR ACP)	T1PKS	PKSI	Jackrogersella multiformis Hypoxylaceae, Xylariales, Xylariomyce...
JM.BGC.35	c00001_urn.loc..	HRPKS (KS AT DH Met ER KR ACP)	T1PKS	PKSI	Jackrogersella multiformis Hypoxylaceae, Xylariales, Xylariomyce...
JM.BGC.36	c00001_urn.loc..	PRPKS (KS AT DH KR ACP)	T1PKS	PKSI	Jackrogersella multiformis Hypoxylaceae, Xylariales, Xylariomyce...
JM.BGC.37	c00001_urn.loc..	HRPKS (KS AT DH ER KR ACP)	T1PKS	PKSI	Jackrogersella multiformis Hypoxylaceae, Xylariales, Xylariomyce...
JM.BGC.38	c00001_urn.loc..	HRPKS (KS AT DH ER KR ACP)	T1PKS	PKSI	Jackrogersella multiformis Hypoxylaceae, Xylariales, Xylariomyce...
JM.BGC.39	c00001_urn.loc..	HRPKS (KS AT DH Met KR ACP) & Trans-ER	T1PKS	PKSI	Jackrogersella multiformis Hypoxylaceae, Xylariales, Xylariomyce...
JM.BGC.4	c00001_urn.loc..	NRPS (T C A T C)	NRPS	NRPS	Jackrogersella multiformis Hypoxylaceae, Xylariales, Xylariomyce...
JM.BGC.40	c00001_urn.loc..	HRPKS (KS AT DH Met ER KR ACP)	T1PKS	PKSI	Jackrogersella multiformis Hypoxylaceae, Xylariales, Xylariomyce...
JM.BGC.41	c00001_urn.loc..	HRPKS (KS AT DH Met ER KR ACP)	NRPS-like.T1PKS	PKS-NRP_Hybrids	Jackrogersella multiformis Hypoxylaceae, Xylariales, Xylariomyce...
JM.BGC.42	c00001_urn.loc..	HRPKS (KS AT DH Met ER KR ACP)	T1PKS	PKSI	Jackrogersella multiformis Hypoxylaceae, Xylariales, Xylariomyce...
JM.BGC.43	c00001_urn.loc..	HRPKS (KS AT DH ER KR ACP)	T1PKS	PKSI	Jackrogersella multiformis Hypoxylaceae, Xylariales, Xylariomyce...
JM.BGC.44	c00009_urn.loc..	PKS-NRPS (KS AT DH Met KR ACP C A T R)	NRPS.T1PKS	PKS-NRP_Hybrids	Jackrogersella multiformis Hypoxylaceae, Xylariales, Xylariomyce...
JM.BGC.45	c00001_urn.loc..	PKS-NRPS (KS AT DH Met KR ACP C A T R)	NRPS.T1PKS	PKS-NRP_Hybrids	Jackrogersella multiformis Hypoxylaceae, Xylariales, Xylariomyce...
JM.BGC.46	c00001_urn.loc..	PKS-NRPS (KS AT DH Met KR ACP C A T R)	NRPS.T1PKS	PKS-NRP_Hybrids	Jackrogersella multiformis Hypoxylaceae, Xylariales, Xylariomyce...
JM.BGC.47	c00001_urn.loc..	PKS-NRPS (KS AT DH Met KR ACP C A T R)	NRPS.T1PKS	PKS-NRP_Hybrids	Jackrogersella multiformis Hypoxylaceae, Xylariales, Xylariomyce...
JM.BGC.48	c00001_urn.loc..	-		Others	Jackrogersella multiformis Hypoxylaceae, Xylariales, Xylariomyce...
JM.BGC.49	c00001_urn.loc..	Sesquiterpene cyclase	terpene	Terpene	Jackrogersella multiformis Hypoxylaceae, Xylariales, Xylariomyce...
JM.BGC.5	c00001_urn.loc..	NRPS (A T C T C)	NRPS	NRPS	Jackrogersella multiformis Hypoxylaceae, Xylariales, Xylariomyce...
JM.BGC.50	c00001_urn.loc..	-		Others	Jackrogersella multiformis Hypoxylaceae, Xylariales, Xylariomyce...
JM.BGC.51	c00001_urn.loc..	Diterpene cyclase		Others	Jackrogersella multiformis Hypoxylaceae, Xylariales, Xylariomyce...
JM.BGC.52	c00001_urn.loc..	1,8-cineole synthase		Others	Jackrogersella multiformis Hypoxylaceae, Xylariales, Xylariomyce...
JM.BGC.53	c00001_urn.loc..	Putative sesquiterpene cyclase	terpene	Terpene	Jackrogersella multiformis Hypoxylaceae, Xylariales, Xylariomyce...
JM.BGC.54	c00001_urn.loc..	Putative sesquiterpene cyclase	terpene	Terpene	Jackrogersella multiformis Hypoxylaceae, Xylariales, Xylariomyce...
JM.BGC.55	c00001_urn.loc..			Others	Jackrogersella multiformis Hypoxylaceae, Xylariales, Xylariomyce...
JM.BGC.56	c00001_urn.loc..			Others	Jackrogersella multiformis Hypoxylaceae, Xylariales, Xylariomyce...
JM.BGC.6	c00001_urn.loc..	NRPS (T C C A T C)	NRPS	NRPS	Jackrogersella multiformis Hypoxylaceae, Xylariales, Xylariomyce...
JM.BGC.7	c00001_urn.loc..	NRPS (A T C A C T C A T C T C T C)	NRPS	NRPS	Jackrogersella multiformis Hypoxylaceae, Xylariales, Xylariomyce...
JM.BGC.8	c00001_urn.loc..	NRPS (A T TE)	NRPS-like	NRPS	Jackrogersella multiformis Hypoxylaceae, Xylariales, Xylariomyce...
JM.BGC.9	c00001_urn.loc..	NRPS (A T)	NRPS-like	NRPS	Jackrogersella multiformis Hypoxylaceae, Xylariales, Xylariomyce...
PH.BGC.1	c00001_urn.loc..			Others	Pyrenopolyporus hunteri Hypoxylaceae, Xylariales, Xylariomycetid...
PH.BGC.10	c00001_urn.loc..	NRPS (A T R)	NRPS-like	NRPS	Pyrenopolyporus hunteri Hypoxylaceae, Xylariales, Xylariomycetid...
PH.BGC.11	c00001_urn.loc..	NRPKS (SAT KS AT PT ACP Met R)	T1PKS	PKSI	Pyrenopolyporus hunteri Hypoxylaceae, Xylariales, Xylariomycetid...
PH.BGC.12	c00001_urn.loc..	NRPKS (SAT KS AT PT ACP ACP TE)	T1PKS	PKSI	Pyrenopolyporus hunteri Hypoxylaceae, Xylariales, Xylariomycetid...
PH.BGC.13	c00001_urn.loc..	NRPKS (SAT KS AT PT ACP Met R)	T1PKS	PKSI	Pyrenopolyporus hunteri Hypoxylaceae, Xylariales, Xylariomycetid...
PH.BGC.14	c00001_urn.loc..	NRPKS (SAT KS AT PT ACP ACP R)	T1PKS	PKSI	Pyrenopolyporus hunteri Hypoxylaceae, Xylariales, Xylariomycetid...
PH.BGC.15	c00001_urn.loc..	NRPKS (SAT KS AT PT ACP ACP TE) & HRPKS (KS AT DH Met ER KR ACP)	NRPS-like.T1PKS	PKS-NRP_Hybrids	Pyrenopolyporus hunteri Hypoxylaceae, Xylariales, Xylariomycetid...
PH.BGC.16	c00001_urn.loc..	HRPKS (KS AT DH Met ER KR ACP)	T1PKS	PKSI	Pyrenopolyporus hunteri Hypoxylaceae, Xylariales, Xylariomycetid...
PH.BGC.17	c00001_urn.loc..	PRPKS (KS AT DH Met KR ACP)	T1PKS	PKSI	Pyrenopolyporus hunteri Hypoxylaceae, Xylariales, Xylariomycetid...
PH.BGC.18	c00001_urn.loc..	HRPKS (KS AT DH ER KR ACP)	T1PKS	PKSI	Pyrenopolyporus hunteri Hypoxylaceae, Xylariales, Xylariomycetid...
PH.BGC.19	c00001_urn.loc..	PRPKS (KS AT DH KR ACP)	T1PKS	PKSI	Pyrenopolyporus hunteri Hypoxylaceae, Xylariales, Xylariomycetid...
PH.BGC.2	c00001_urn.loc..	NRPS1 (A T) & NRPS2 (A C A T C T)	NRPS	NRPS	Pyrenopolyporus hunteri Hypoxylaceae, Xylariales, Xylariomycetid...
PH.BGC.20	c00001_urn.loc..	HRPKS (KS AT DH Met ER KR ACP)	T1PKS	PKSI	Pyrenopolyporus hunteri Hypoxylaceae, Xylariales, Xylariomycetid...
PH.BGC.21	c00001_urn.loc..	HRPKS (KS AT DH Met ER KR ACP)	T1PKS	PKSI	Pyrenopolyporus hunteri Hypoxylaceae, Xylariales, Xylariomycetid...
PH.BGC.22	c00001_urn.loc..	PRPKS (KS AT DH KR ACP)	T1PKS	PKSI	Pyrenopolyporus hunteri Hypoxylaceae, Xylariales, Xylariomycetid...
PH.BGC.23	c00001_urn.loc..	HRPKS (KS AT DH ER KR ACP)	T1PKS	PKSI	Pyrenopolyporus hunteri Hypoxylaceae, Xylariales, Xylariomycetid...
PH.BGC.24	c00001_urn.loc..	HRPKS (KS AT DH ER KR ACP)	T1PKS	PKSI	Pyrenopolyporus hunteri Hypoxylaceae, Xylariales, Xylariomycetid...
PH.BGC.25	c00001_urn.loc..	HRPKS (KS AT DH ER KR ACP)	T1PKS	PKSI	Pyrenopolyporus hunteri Hypoxylaceae, Xylariales, Xylariomycetid...
PH.BGC.26	c00001_urn.loc..	HRPKS (KS AT DH Met ER KR ACP)	T1PKS	PKSI	Pyrenopolyporus hunteri Hypoxylaceae, Xylariales, Xylariomycetid...
PH.BGC.27	c00001_urn.loc..	HRPKS (KS AT DH Met)		Others	Pyrenopolyporus hunteri Hypoxylaceae, Xylariales, Xylariomycetid...
PH.BGC.28	c00001_urn.loc..	PKS-NRPS (KS AT DH Met KR C A T R)	NRPS.T1PKS	PKS-NRP_Hybrids	Pyrenopolyporus hunteri Hypoxylaceae, Xylariales, Xylariomycetid...
PH.BGC.29	c00001_urn.loc..	Putative 1,8-cineole synthase		Others	Pyrenopolyporus hunteri Hypoxylaceae, Xylariales, Xylariomycetid...
PH.BGC.3	c00001_urn.loc..	NRPS (A T C T C)	NRPS	NRPS	Pyrenopolyporus hunteri Hypoxylaceae, Xylariales, Xylariomycetid...
PH.BGC.30	c00001_urn.loc..	Sesquiterpene synthase	terpene	Terpene	Pyrenopolyporus hunteri Hypoxylaceae, Xylariales, Xylariomycetid...
PH.BGC.31	c00001_urn.loc..		terpene	Terpene	Pyrenopolyporus hunteri Hypoxylaceae, Xylariales, Xylariomycetid...
PH.BGC.32	c00001_urn.loc..	Putative sesquiterpene synthase		Others	Pyrenopolyporus hunteri Hypoxylaceae, Xylariales, Xylariomycetid...
PH.BGC.4	c00001_urn.loc..	NRPS (ACP T C C A T C)	NRPS	NRPS	Pyrenopolyporus hunteri Hypoxylaceae, Xylariales, Xylariomycetid...
PH.BGC.5	c00001_urn.loc..	NRPS (A T C A T C T C A T C T C T C)	NRPS	NRPS	Pyrenopolyporus hunteri Hypoxylaceae, Xylariales, Xylariomycetid...
PH.BGC.6	c00001_urn.loc..	NRPS (A T R)	NRPS-like	NRPS	Pyrenopolyporus hunteri Hypoxylaceae, Xylariales, Xylariomycetid...
PH.BGC.7	c00001_urn.loc..	NRPS (A T R)	NRPS-like	NRPS	Pyrenopolyporus hunteri Hypoxylaceae, Xylariales, Xylariomycetid...
PH.BGC.8	c00001_urn.loc..	NRPS (A T TE)	NRPS-like.indole	Others	Pyrenopolyporus hunteri Hypoxylaceae, Xylariales, Xylariomycetid...
PH.BGC.9	c00001_urn.loc..	NRPS (A T R)	NRPS-like	NRPS	Pyrenopolyporus hunteri Hypoxylaceae, Xylariales, Xylariomycetid...
XH.BGC.1	c00001_urn.loc..	NRPS-PKS (A T KS AT KR ACP R)	NRPS-like.T1PKS	PKS-NRP_Hybrids	Xylaria hypoxylon Xylariaceae, Xylariales, Xylariomycetidae, Sor...
XH.BGC.10	c00001_urn.loc..	NRPS (A T C A T C)	NRPS	NRPS	Xylaria hypoxylon Xylariaceae, Xylariales, Xylariomycetidae, Sor...
XH.BGC.11	c00001_urn.loc..	NRPS (A)		Others	Xylaria hypoxylon Xylariaceae, Xylariales, Xylariomycetidae, Sor...
XH.BGC.12	c00001_urn.loc..	NRPS (A T R)	NRPS-like	NRPS	Xylaria hypoxylon Xylariaceae, Xylariales, Xylariomycetidae, Sor...
XH.BGC.13	c00001_urn.loc..	NRPS (DIT A T Transferase)	NRPS-like	NRPS	Xylaria hypoxylon Xylariaceae, Xylariales, Xylariomycetidae, Sor...
XH.BGC.14	c00001_urn.loc..	NRPKS (SAT KS AT PT ACP TE)	T1PKS	PKSI	Xylaria hypoxylon Xylariaceae, Xylariales, Xylariomycetidae, Sor...
XH.BGC.15	c00001_urn.loc..	NRPKS (SAT KS AT PT ACP Met R)	T1PKS	PKSI	Xylaria hypoxylon Xylariaceae, Xylariales, Xylariomycetidae, Sor...
XH.BGC.16	c00001_urn.loc..	NRPKS (SAT KS AT PT ACP R Peptidase)	NRPS.T1PKS	PKS-NRP_Hybrids	Xylaria hypoxylon Xylariaceae, Xylariales, Xylariomycetidae, Sor...
XH.BGC.17	c00001_urn.loc..	NRPKS (SAT KS AT PT ACP Met R)	T1PKS	PKSI	Xylaria hypoxylon Xylariaceae, Xylariales, Xylariomycetidae, Sor...
XH.BGC.18	c00001_urn.loc..	NRPKS (SAT KS AT PT ACP Met R)	T1PKS	PKSI	Xylaria hypoxylon Xylariaceae, Xylariales, Xylariomycetidae, Sor...
XH.BGC.19	c00001_urn.loc..	NRPKS (SAT KS AT PT ACP ACP Met R)	T1PKS	PKSI	Xylaria hypoxylon Xylariaceae, Xylariales, Xylariomycetidae, Sor...
XH.BGC.2	c00001_urn.loc..	FAS		Others	Xylaria hypoxylon Xylariaceae, Xylariales, Xylariomycetidae, Sor...
XH.BGC.20	c00001_urn.loc..	NRPKS (SAT KS AT PT ACP TE)	T1PKS	PKSI	Xylaria hypoxylon Xylariaceae, Xylariales, Xylariomycetidae, Sor...
XH.BGC.21	c00001_urn.loc..	NRPKS (SAT KS AT PT ACP ACP TE)	T1PKS	PKSI	Xylaria hypoxylon Xylariaceae, Xylariales, Xylariomycetidae, Sor...
XH.BGC.22	c00001_urn.loc..	PKS (KS AT PT ACP Met)	T1PKS	PKSI	Xylaria hypoxylon Xylariaceae, Xylariales, Xylariomycetidae, Sor...
XH.BGC.23	c00001_urn.loc..	HRPKS (KS AT DH ER KR ACP)	T1PKS	PKSI	Xylaria hypoxylon Xylariaceae, Xylariales, Xylariomycetidae, Sor...
XH.BGC.24	c00001_urn.loc..	HRPKS (KS AT DH Met ER KR ACP)	T1PKS	PKSI	Xylaria hypoxylon Xylariaceae, Xylariales, Xylariomycetidae, Sor...
XH.BGC.25	c00001_urn.loc..	PRPKS (KS AT DH KR ACP)	T1PKS	PKSI	Xylaria hypoxylon Xylariaceae, Xylariales, Xylariomycetidae, Sor...
XH.BGC.26	c00001_urn.loc..	PRPKS (KS AT DH KR ACP)	T1PKS	PKSI	Xylaria hypoxylon Xylariaceae, Xylariales, Xylariomycetidae, Sor...
XH.BGC.27	c00001_urn.loc..	HRPKS (KS AT DH ER KR ACP) + DMATS	indole.T1PKS	Others	Xylaria hypoxylon Xylariaceae, Xylariales, Xylariomycetidae, Sor...
XH.BGC.28	c00001_urn.loc..	HRPKS (KS AT DH Met ER KR ACP)	T1PKS	PKSI	Xylaria hypoxylon Xylariaceae, Xylariales, Xylariomycetidae, Sor...
XH.BGC.29	c00001_urn.loc..	HRPKS (KS AT DH ER KR)	T1PKS	PKSI	Xylaria hypoxylon Xylariaceae, Xylariales, Xylariomycetidae, Sor...
XH.BGC.3	c00001_urn.loc..	PRPKS (KS AT DH KR ACP)	T1PKS	PKSI	Xylaria hypoxylon Xylariaceae, Xylariales, Xylariomycetidae, Sor...
XH.BGC.30	c00001_urn.loc..	HRPKS (KS AT DH ER KR ACP cAT)	T1PKS	PKSI	Xylaria hypoxylon Xylariaceae, Xylariales, Xylariomycetidae, Sor...
XH.BGC.31	c00001_urn.loc..	HRPKS (KS AT DH ER KR)	T1PKS	PKSI	Xylaria hypoxylon Xylariaceae, Xylariales, Xylariomycetidae, Sor...
XH.BGC.32	c00001_urn.loc..	HRPKS (KS AT DH Met ER KR ACP)	T1PKS	PKSI	Xylaria hypoxylon Xylariaceae, Xylariales, Xylariomycetidae, Sor...
XH.BGC.33	c00001_urn.loc..	HRPKS (KS AT DH Met ER KR ACP)	T1PKS	PKSI	Xylaria hypoxylon Xylariaceae, Xylariales, Xylariomycetidae, Sor...
XH.BGC.34	c00001_urn.loc..	HRPKS (KS AT DH ER KR ACP)	T1PKS	PKSI	Xylaria hypoxylon Xylariaceae, Xylariales, Xylariomycetidae, Sor...
XH.BGC.35	c00001_urn.loc..	HRPKS (KS AT DH ER KR ACP)	T1PKS	PKSI	Xylaria hypoxylon Xylariaceae, Xylariales, Xylariomycetidae, Sor...
XH.BGC.36	c00001_urn.loc..	HRPKS (KS AT DH ER KR ACP)	T1PKS	PKSI	Xylaria hypoxylon Xylariaceae, Xylariales, Xylariomycetidae, Sor...
XH.BGC.37	c00001_urn.loc..	HRPKS (KS AT DH ER KR ACP)	T1PKS	PKSI	Xylaria hypoxylon Xylariaceae, Xylariales, Xylariomycetidae, Sor...
XH.BGC.38	c00001_urn.loc..	HRPKS (KS AT DH ER KR)	T1PKS	PKSI	Xylaria hypoxylon Xylariaceae, Xylariales, Xylariomycetidae, Sor...
XH.BGC.39	c00001_urn.loc..	PRPKS (KS AT DH KR ACP)	T1PKS	PKSI	Xylaria hypoxylon Xylariaceae, Xylariales, Xylariomycetidae, Sor...
XH.BGC.4	c00001_urn.loc..	NRPS (T C A T C)	NRPS	NRPS	Xylaria hypoxylon Xylariaceae, Xylariales, Xylariomycetidae, Sor...
XH.BGC.40	c00001_urn.loc..	PRPKS (KS AT DH KR ACP)	T1PKS	PKSI	Xylaria hypoxylon Xylariaceae, Xylariales, Xylariomycetidae, Sor...
XH.BGC.41	c00001_urn.loc..	HRPKS (KS AT DH ER KR ACP)	T1PKS	PKSI	Xylaria hypoxylon Xylariaceae, Xylariales, Xylariomycetidae, Sor...
XH.BGC.42	c00001_urn.loc..	HRPKS (KS AT DH Met ER KR ACP)	T1PKS	PKSI	Xylaria hypoxylon Xylariaceae, Xylariales, Xylariomycetidae, Sor...
XH.BGC.43	c00001_urn.loc..	HRPKS (KS AT DH ER KR ACP)	T1PKS	PKSI	Xylaria hypoxylon Xylariaceae, Xylariales, Xylariomycetidae, Sor...
XH.BGC.44	c00001_urn.loc..	PRPKS (KS AT DH KR ACP)	T1PKS	PKSI	Xylaria hypoxylon Xylariaceae, Xylariales, Xylariomycetidae, Sor...
XH.BGC.45	c00001_urn.loc..	PRPKS (KS AT DH Met KR ACP)	T1PKS	PKSI	Xylaria hypoxylon Xylariaceae, Xylariales, Xylariomycetidae, Sor...
XH.BGC.46	c00001_urn.loc..	PRPKS (KS AT DH Met KR ACP)	T1PKS	PKSI	Xylaria hypoxylon Xylariaceae, Xylariales, Xylariomycetidae, Sor...
XH.BGC.47	c00001_urn.loc..	HRPKS (KS AT DH Met ER KR ACP)	T1PKS	PKSI	Xylaria hypoxylon Xylariaceae, Xylariales, Xylariomycetidae, Sor...
XH.BGC.48	c00001_urn.loc..	HRPKS (KS AT DH Met ER KR ACP)	T1PKS	PKSI	Xylaria hypoxylon Xylariaceae, Xylariales, Xylariomycetidae, Sor...
XH.BGC.49	c00001_urn.loc..	HRPKS (KS AT DH Met ER KR ACP)	T1PKS	PKSI	Xylaria hypoxylon Xylariaceae, Xylariales, Xylariomycetidae, Sor...
XH.BGC.5	c00001_urn.loc..	NRPS (A T C T C)	NRPS	NRPS	Xylaria hypoxylon Xylariaceae, Xylariales, Xylariomycetidae, Sor...
XH.BGC.50	c00001_urn.loc..	HRPKS (KS AT DH ER KR ACP)	T1PKS	PKSI	Xylaria hypoxylon Xylariaceae, Xylariales, Xylariomycetidae, Sor...
XH.BGC.51	c00001_urn.loc..	HRPKS (KS AT DH Met ER KR ACP)	T1PKS	PKSI	Xylaria hypoxylon Xylariaceae, Xylariales, Xylariomycetidae, Sor...
XH.BGC.52	c00001_urn.loc..	HRPKS (KS AT DH ER KR ACP)	T1PKS	PKSI	Xylaria hypoxylon Xylariaceae, Xylariales, Xylariomycetidae, Sor...
XH.BGC.53	c00001_urn.loc..	HRPKS (KS AT DH Met ER KR ACP)	T1PKS	PKSI	Xylaria hypoxylon Xylariaceae, Xylariales, Xylariomycetidae, Sor...
XH.BGC.54	c00001_urn.loc..	HRPKS (KS AT DH Met ER KR ACP)	T1PKS	PKSI	Xylaria hypoxylon Xylariaceae, Xylariales, Xylariomycetidae, Sor...
XH.BGC.55	c00001_urn.loc..	HRPKS (KS AT DH Met ER KR ACP)	T1PKS	PKSI	Xylaria hypoxylon Xylariaceae, Xylariales, Xylariomycetidae, Sor...
XH.BGC.56	c00001_urn.loc..	HRPKS (KS AT DH Met ER KR ACP)	T1PKS	PKSI	Xylaria hypoxylon Xylariaceae, Xylariales, Xylariomycetidae, Sor...
XH.BGC.57	c00001_urn.loc..	PKS (AT PT)		Others	Xylaria hypoxylon Xylariaceae, Xylariales, Xylariomycetidae, Sor...
XH.BGC.58	c00001_urn.loc..	PKS (KS AT PT)		Others	Xylaria hypoxylon Xylariaceae, Xylariales, Xylariomycetidae, Sor...
XH.BGC.59	c00001_urn.loc..	HRPKS (ER KR ACP) & NRPS-like (A R)	NRPS-like	NRPS	Xylaria hypoxylon Xylariaceae, Xylariales, Xylariomycetidae, Sor...
XH.BGC.6	c00001_urn.loc..	NRPS (A T) & NRPS (T C A T C C A T C)	NRPS	NRPS	Xylaria hypoxylon Xylariaceae, Xylariales, Xylariomycetidae, Sor...
XH.BGC.60	c00001_urn.loc..	PKS-NRPS (KS AT DH Met KR ACP C A T R)	NRPS.T1PKS	PKS-NRP_Hybrids	Xylaria hypoxylon Xylariaceae, Xylariales, Xylariomycetidae, Sor...
XH.BGC.61	c00001_urn.loc..	PKS-NRPS (KS AT DH Met KR ACP C A T R)	NRPS.T1PKS	PKS-NRP_Hybrids	Xylaria hypoxylon Xylariaceae, Xylariales, Xylariomycetidae, Sor...
XH.BGC.62	c00001_urn.loc..	PKS-NRPS (KS AT DH Met KR ACP C A T R)	NRPS.T1PKS	PKS-NRP_Hybrids	Xylaria hypoxylon Xylariaceae, Xylariales, Xylariomycetidae, Sor...
XH.BGC.63	c00001_urn.loc..	PKS-NRPS (KS AT DH Met KR ACP C)	T1PKS	PKSI	Xylaria hypoxylon Xylariaceae, Xylariales, Xylariomycetidae, Sor...
XH.BGC.64	c00001_urn.loc..	PKS-NRPS (KS AT DH Met KR ACP C A T R)	NRPS.T1PKS	PKS-NRP_Hybrids	Xylaria hypoxylon Xylariaceae, Xylariales, Xylariomycetidae, Sor...
XH.BGC.65	c00001_urn.loc..	PKS-NRPS (KS AT DH Met KR ACP C A T R)	NRPS.T1PKS	PKS-NRP_Hybrids	Xylaria hypoxylon Xylariaceae, Xylariales, Xylariomycetidae, Sor...
XH.BGC.66	c00001_urn.loc..	HRPKS (KS AT DH Met ER KR ACP)	terpene.T1PKS	Others	Xylaria hypoxylon Xylariaceae, Xylariales, Xylariomycetidae, Sor...
XH.BGC.67	c00001_urn.loc..			Others	Xylaria hypoxylon Xylariaceae, Xylariales, Xylariomycetidae, Sor...
XH.BGC.68	c00001_urn.loc..	Sesquiterpene synthase	terpene	Terpene	Xylaria hypoxylon Xylariaceae, Xylariales, Xylariomycetidae, Sor...
XH.BGC.69	c00001_urn.loc..	Sesquiterpene synthase	terpene	Terpene	Xylaria hypoxylon Xylariaceae, Xylariales, Xylariomycetidae, Sor...
XH.BGC.7	c00001_urn.loc..	NRPS (A T C C)	NRPS	NRPS	Xylaria hypoxylon Xylariaceae, Xylariales, Xylariomycetidae, Sor...
XH.BGC.70	c00001_urn.loc..	Sesquiterpene synthase	terpene	Terpene	Xylaria hypoxylon Xylariaceae, Xylariales, Xylariomycetidae, Sor...
XH.BGC.71	c00001_urn.loc..	Diterpene synthase	terpene	Terpene	Xylaria hypoxylon Xylariaceae, Xylariales, Xylariomycetidae, Sor...
XH.BGC.72	c00001_urn.loc..		terpene	Terpene	Xylaria hypoxylon Xylariaceae, Xylariales, Xylariomycetidae, Sor...
XH.BGC.73	c00001_urn.loc..	Sesquiterpene synthase	terpene	Terpene	Xylaria hypoxylon Xylariaceae, Xylariales, Xylariomycetidae, Sor...
XH.BGC.74	c00001_urn.loc..	Putative sesquiterpene synthase	terpene	Terpene	Xylaria hypoxylon Xylariaceae, Xylariales, Xylariomycetidae, Sor...
XH.BGC.75	c00001_urn.loc..		terpene	Terpene	Xylaria hypoxylon Xylariaceae, Xylariales, Xylariomycetidae, Sor...
XH.BGC.76	c00001_urn.loc..	Diterpene synthase	terpene	Terpene	Xylaria hypoxylon Xylariaceae, Xylariales, Xylariomycetidae, Sor...
XH.BGC.77	c00001_urn.loc..	Diterpene synthase		Others	Xylaria hypoxylon Xylariaceae, Xylariales, Xylariomycetidae, Sor...
XH.BGC.78	c00001_urn.loc..	Diterpene synthase		Others	Xylaria hypoxylon Xylariaceae, Xylariales, Xylariomycetidae, Sor...
XH.BGC.79	c00001_urn.loc..	Triterpene synthase		Others	Xylaria hypoxylon Xylariaceae, Xylariales, Xylariomycetidae, Sor...
XH.BGC.8	c00001_urn.loc..	NRPS (T C C A T C)	NRPS	NRPS	Xylaria hypoxylon Xylariaceae, Xylariales, Xylariomycetidae, Sor...
XH.BGC.80	c00001_urn.loc..	Diterpene synthase		Others	Xylaria hypoxylon Xylariaceae, Xylariales, Xylariomycetidae, Sor...
XH.BGC.81	c00001_urn.loc..	Diterpene synthase		Others	Xylaria hypoxylon Xylariaceae, Xylariales, Xylariomycetidae, Sor...
XH.BGC.9	c00001_urn.loc..	NRPS (A T C A T C T C A T C T C T C)	NRPS	NRPS	Xylaria hypoxylon Xylariaceae, Xylariales, Xylariomycetidae, Sor...
