# Supplementary material for: Secondary metabolite biosynthetic diversity in the fungal family Hypoxylaceae and Xylaria hypoxylon
Source: Stud Mycol. 2021 Aug 26;99:100118. doi: 10.1016/j.simyco.2021.100118 (PMC8403587; doi:10.1016/j.simyco.2021.100118)
Supplement: Multimedia component 2 [file mmc2.zip › Network Files/Metabolites/metabolitesFNP+MIBiG_2021-04-01.tsv]

BGC	Metabolites
FNP001	BII-rafflesfungin
FNP002	nectriapyrone
FNP004	thermolides
FNP005	pericoannosins
FNP006	fumagillin
FNP007	tenuazonic acid
FNP008	diarylcyclopentenone pigments(gyrocyanin)
FNP009	lagopodin B
FNP010	aspergillicin A
FNP011	DHN melanin
FNP013	lipopeptides W493-A and B
FNP014	abscisic acid
FNP015	stemphyloxin II
FNP016	peramine
FNP017	piperazine
FNP018	calbistrin A
FNP019	acurin A
FNP020	nanangenines
FNP021	two polyenoic β-ketolactones
FNP022	pyrophen, campyrone B
FNP023	Cochlioquinone B
FNP024	chlorinated chromones and xanthones
FNP025	fusaoctaxin A
FNP026	phaeospelide A
FNP027	Himeic acid A
FNP028	ilicicolin H, ilicicolin J
FNP029	burnettramic acids
FNP030	Viriditoxin
FNP031	culmorin
FNP032	Ustilaginoidins
FNP033	Gramillin A and B
FNP034	Chrodrimanin B
FNP035	tentoxin
FNP036	(+)-asperlin
FNP037	pleuromutilin
FNP038	Viridin
FNP039	Eupenifeldin
FNP040	omphalotin
FNP041	gymnopeptide B
FNP042	ophiobolin C
FNP043	pyranonigrin A
FNP044	gregatin A
FNP045	agnestin
FNP046	Dalmanol A
FNP047	monocillin VI
FNP049	Fusaristatin A
FNP050	ascochitine
FNP051	Sorbicillinoid
FNP052	Epoxy-janthitrems
FNP053	Abscisic acid
FNP054	cladofulvin
FNP055	gibepyrone Α,Prolipyrone B
FNP056	FR901512
FNP057	phenguignardic acid
FNP058	grey-brown conidiophore pigment
FNP059	cyclohelminthol , palmaenone
FNP060	monasone B
FNP061	pyranterreones
FNP062	mitorubrinol, mitorubrinic acid
FNP063	brevianamide A
FNP064	black perithecial pigmentation
FNP065	sordarial
FNP066	soppiline A-C
FNP068	Epipyrone A (orevactaene)
FNP069	kojic acid
FNP070	acurin A
FNP072	Terreazepine
FNP073	Nanangelenin A
FNP074	Aurovertin
FNP075	(many terpene backbones?)
FNP076	erinacine
FNP077	heptelidic acid
FNP078	18‐methyl‐19‐oxoicosaoctaenoic acid and 20‐methyl‐21‐oxodocosanonaenoic acid
FNP079	laetiporic acid
FNP080	aspernidgulenes
FNP082	aspochalasin
FNP083	phomacins
FNP084	psilocybine
FNP085	trigazaphilones
FNP087	Oxepinamide F
FNP088	Ustethylin
FNP089	curvulamine
FNP090	pyranoviolin A
FNP098	Cyatha-3,12-diene
FNP099	(-)-(R)-nephthenol
FNP100	Ent-kauren-16alpha-ol
FNP101	Ent-kauren-16alpha-ol
FNP102	zopfiellin
FNP103	scytalidin
FNP105	aculene
FNP106	acu-dioxomorpholine A
FNP107	AKML D
FNP108	CIML D
FNP109	phaseolide A
FNP110	6-MSA, aculin A
FNP111	tolypyridone C
FNP112	quinolactacin A
FNP117	derivative of benzaldehyde
FNP118	ergopeptines
FNP119	trichoxide
FNP120	Flavoglaucin
BGC0000001.1	abyssomicin C, atrop-abyssomicin C
BGC0000002.1	aculeximycin
BGC0000003.1	AF-toxin
BGC0000004.1	aflatoxin G1
BGC0000005.1	aflatoxin
BGC0000006.1	aflatoxin
BGC0000007.1	aflatoxin
BGC0000008.1	aflatoxin
BGC0000009.1	aflatoxin
BGC0000010.1	aflatoxin
BGC0000011.1	sterigmatocystin
BGC0000012.1	alternapyrone
BGC0000013.1	alternariol
BGC0000014.1	ambruticin
BGC0000016.1	amphotericin B
BGC0000017.1	anatoxin-a, homoanatoxin-a
BGC0000018.1	angolamycin
BGC0000019.1	angolamycin
BGC0000020.1	maytansine, ansamitocin P-3
BGC0000021.1	apoptolidin
BGC0000022.1	asperfuranone
BGC0000023.1	aurafuron A
BGC0000024.1	aureothin
BGC0000025.1	avermectin
BGC0000026.1	avilamycin A, avilamycin C
BGC0000027.1	ankaflavin, monascin, rubropunctatine, monascorubrin
BGC0000028.1	bafilomycin B1
BGC0000029.1	BE-14106
BGC0000030.1	bikaverin
BGC0000031.1	borrelidin
BGC0000032.1	A23187
BGC0000033.1	calicheamicin
BGC0000034.1	candicidin
BGC0000035.1	chalcomycin A
BGC0000036.1	chlorothricin, deschlorothricin
BGC0000037.1	cichorine
BGC0000038.1	coelimycin P1
BGC0000039.1	compactin
BGC0000040.1	concanamycin A
BGC0000041.1	oronofacic acid
BGC0000042.1	cremimycin
BGC0000043.1	curacin A
BGC0000044.1	dawenol
BGC0000045.1	dehydrocurvularin
BGC0000046.1	depudecin
BGC0000047.1	10,11-dihydro-8-deoxy-12,13-deepoxy-12,13-dihydrochalcomycin
BGC0000048.1	dothistromin
BGC0000050.1	E-837
BGC0000051.1	ebelactone A, ebelactone B
BGC0000052.1	ECO-02301
BGC0000053.1	elaiophylin
BGC0000054.1	erythromycin
BGC0000055.1	erythromycin A, erythromycin B, erythromycin C, erythromycin D
BGC0000056.1	esperamicin
BGC0000057.1	F9775A, F9775B, orsellinic acid
BGC0000058.1	FD-891
BGC0000059.1	filipin
BGC0000060.1	fostriecin
BGC0000061.1	levorin A3, C06690, FR-008-III, candicidin A, UNII-AP5PEF5W7U
BGC0000062.1	fumonisin B1
BGC0000063.1	fumonisin
BGC0000064.1	fusarin
BGC0000065.1	rustmicin
BGC0000066.1	geldanamycin
BGC0000067.1	geldanamycin
BGC0000068.1	geldanamycin
BGC0000069.1	gephyronic acid
BGC0000070.1	griseofulvin, epidechlorogriseofulvin, norlichexanthone, dehydrogriseofulvin, 4-desmethylgriseofulvin, griseoxanthone B
BGC0000072.1	gulmirecin A
BGC0000073.1	halstoctacosanolide A
BGC0000074.1	herbimycin A
BGC0000075.1	hygrocin A, hygrocin B
BGC0000076.1	hypothemycin
BGC0000077.1	hypothemycin
BGC0000078.1	incednine
BGC0000079.1	X-14547
BGC0000080.1	jerangolid A, jerangolid D
BGC0000081.1	kedarcidin
BGC0000082.1	kijanimicin
BGC0000083.1	lactimidomycin, 8,9-dihydrolactimidomycin, 8-hydroxy-8,9-dihydrolactidomycin, 17-hydroxy-8-desmethoxy-isomigrastatin
BGC0000084.1	laidlomycin
BGC0000085.1	lankamycin
BGC0000086.1	lasalocid
BGC0000087.1	lasalocid
BGC0000088.1	monacolin K
BGC0000090.1	macbecin, macbecin II
BGC0000091.1	marineosin A, marineosin B
BGC0000092.1	megalomicin A, megalomicin B, megalomicin C1, megalomicin C2
BGC0000093.1	meilingmycin
BGC0000094.1	methymycin
BGC0000096.1	midecamycin
BGC0000097.1	ML-449
BGC0000098.1	monacolin K
BGC0000099.1	monascorubrin
BGC0000100.1	monensin
BGC0000101.1	emodin, monodictyphenone, shamixanthone
BGC0000102.1	mycinamicin II
BGC0000103.1	mycolactone B
BGC0000104.1	mycophenolic acid
BGC0000105.1	nanchangmycin
BGC0000106.1	naphthomycin A
BGC0000107.1	naphthopyrone
BGC0000108.1	natamycin
BGC0000109.1	LL-F28249α
BGC0000110.1	spectinabilin, orinocin, SNF4435C, SNF4435D
BGC0000111.1	neocarzilin A, neocarzilin B
BGC0000112.1	neocarzinostatin
BGC0000113.1	niddamycin
BGC0000114.1	nigericin
BGC0000115.1	nystatin A1
BGC0000116.1	nystatin-like Pseudonocardia polyene
BGC0000117.1	oligomycin
BGC0000118.1	pactamycin
BGC0000119.1	7-deoxypactamycin
BGC0000120.1	patulin
BGC0000121.1	RES-1214-2
BGC0000122.1	phenylnannolone A, phenylnannolone B, phenylnannolone C
BGC0000123.1	phoslactomycin B
BGC0000124.1	piericidin A1
BGC0000125.1	pimaricin
BGC0000126.1	pladienolide B
BGC0000127.1	pyoluteorin
BGC0000128.1	pyoluteorin
BGC0000129.1	pyripyropene A
BGC0000130.1	pyrrolomycin A, pyrrolomycin B, pyrrolomycin C, pyrrolomycin D
BGC0000131.1	pyrrolomycin
BGC0000132.1	pyrrolomycin
BGC0000133.1	quartromicin A1
BGC0000134.1	radicicol
BGC0000135.1	reveromycin A
BGC0000136.1	rifamycin
BGC0000137.1	rifamycin
BGC0000138.1	rimocidin
BGC0000140.1	4-hexadecanoyl-3-hydroxy-2-(hydroxymethyl)-2H-furan-5-one
BGC0000141.1	rubradirin
BGC0000142.1	salinilactam
BGC0000143.1	salinomycin
BGC0000144.1	salinomycin
BGC0000145.1	salinosporamide A
BGC0000146.1	solanapyrone D
BGC0000147.1	soraphen A
BGC0000148.1	A83543A
BGC0000149.1	spirangien O
BGC0000150.1	sporolide A, sporolide B
BGC0000151.1	stambomycin A, stambomycin B, stambomycin C, stambomycin D
BGC0000152.1	sterigmatocystin
BGC0000153.1	stigmatellin
BGC0000154.1	stipitatic acid
BGC0000156.1	TAN-1612, 1-(2,3,5,10-tetrahydroxy-7-methoxy-4-oxo-1,2,3,4-tetrahydroanthracen-2-yl)pentane-2,4-dione, desmethyl TAN-1612
BGC0000157.1	tautomycetin
BGC0000158.1	tautomycetin
BGC0000159.1	tautomycin
BGC0000160.1	terreic acid
BGC0000161.1	isoterrein
BGC0000162.1	tetrocarcin A
BGC0000163.1	tetronasin
BGC0000164.1	tetronomycin
BGC0000165.1	tiacumicin B
BGC0000166.1	tylactone
BGC0000167.1	vicenistatin
BGC0000168.1	viridicatumtoxin, previridicatumtoxin, 5-hydroxyanthrotainin, 8-O-desmethylanthrotainin
BGC0000170.1	yanuthone D
BGC0000171.1	9-methylstreptimidone
BGC0000172.1	basiliskamide A, basiliskamide B
BGC0000173.1	isobongkrekic acid, bongkrekic acid
BGC0000174.1	bryostatin
BGC0000175.1	cycloheximide
BGC0000176.1	difficidin
BGC0000177.1	iso-migrastatin, migrastatin, dorrigocin A, dorrigocin B, 13-epi-dorrigocin A
BGC0000178.1	elansolid A1
BGC0000179.1	etnangien
BGC0000180.1	legioliulin
BGC0000181.1	macrolactin H
BGC0000182.1	pseudomonic acid A
BGC0000184.1	sorangicin A
BGC0000185.1	tartrolon
BGC0000186.1	thailandamide, thailandamide lactone
BGC0000187.1	asukamycin
BGC0000188.1	saxitoxin, neosaxitoxin, decarbamoylsaxitoxin, gonyautoxin 3, gonyautoxin 2
BGC0000189.1	3-(2'-hydroxy-3'-oxo-4'-methylpentyl)-indole, 3-(2'-hydroxy-3'-oxo-4'-methylhexyl)-indole, 3-(2'-acetoxy-3'-oxo-4'-methylpentyl)-indole, 3-(2'-acetoxy-3'-oxo-4'-methylhexyl)-indole
BGC0000190.1	A-74528
BGC0000191.1	aclacinomycin
BGC0000192.1	aclacinomycin
BGC0000193.1	aclacinomycin
BGC0000194.1	actinorhodin
BGC0000195.1	alnumycin A, alnumycin B, alnumycin C, alnumycin P, prealnumycin, thalnumycin A, thalnumycin B, K1115A, 1,6-dihydro-8-propylanthraquinone
BGC0000196.1	AQ-256, AQ-270a, AQ-284a
BGC0000197.1	aranciamycin
BGC0000198.1	arenimycin A
BGC0000199.1	arimetamycin B, arimetamycin C, arimetamycin A
BGC0000200.1	arixanthomycin A, arixanthomycin B, arixanthomycin C
BGC0000201.1	auricin
BGC0000202.1	azicemicin B
BGC0000203.1	BE-7585A
BGC0000204.1	benastatin A, benastatin B, BE-43767, TAN1532B
BGC0000205.1	bryostatin
BGC0000207.1	chartreusin
BGC0000208.1	chelocardin
BGC0000209.1	chlortetracycline
BGC0000210.1	chromomycin A3
BGC0000211.1	chrysomycin
BGC0000212.1	cinerubin B
BGC0000213.1	colabomycin E
BGC0000214.1	cosmomycin B
BGC0000215.1	curamycin
BGC0000216.1	dactylocycline A
BGC0000217.1	daunorubicin
BGC0000218.1	doxorubicin
BGC0000219.1	elloramycin
BGC0000220.1	enterocin
BGC0000221.1	erdacin
BGC0000222.1	FD-594
BGC0000223.1	rabelomycin, dehydrorabelomycin, fluostatin F, fluostatin G, fluostatin H
BGC0000224.1	fredericamycin A
BGC0000225.1	frenolicin B
BGC0000226.1	gilvocarcin V
BGC0000227.1	granaticin
BGC0000228.1	granaticin
BGC0000229.1	grincamycin
BGC0000230.1	griseorhodin A
BGC0000231.1	griseusin
BGC0000232.1	hatomarubigin A, hatomarubigin B, hatomarubigin C, hatomarubigin D
BGC0000233.1	hedamycin
BGC0000234.1	jadomycin
BGC0000235.1	kiamycin
BGC0000236.1	kinamycin
BGC0000237.1	lactonamycin Z
BGC0000238.1	lactonamycin
BGC0000239.1	landomycin A
BGC0000240.1	lomaiviticin A, lomaiviticin C, lomaiviticin D, lomaiviticin E
BGC0000241.1	lomaiviticin A, lomaiviticin C, lomaiviticin D, lomaiviticin E
BGC0000242.1	lysolipin I
BGC0000243.1	macrotetrolide
BGC0000244.1	macrotetrolide
BGC0000245.1	medermycin
BGC0000246.1	mithramycin
BGC0000247.1	mithramycin
BGC0000248.1	naphtocyclinone
BGC0000249.1	nogalamycin
BGC0000252.1	nonactin
BGC0000253.1	oviedomycin
BGC0000254.1	oxytetracycline
BGC0000255.1	pederin
BGC0000256.1	pradimicin-A
BGC0000257.1	prodigiosin
BGC0000258.1	prodigiosin
BGC0000259.1	prodigiosin
BGC0000260.1	prodigiosin
BGC0000261.1	R1128
BGC0000262.1	prejadomycin, rabelomycin, gaudimycin C, gaudimycin D, UWM6, gaudimycin A
BGC0000263.1	ravidomycin
BGC0000264.1	resistomycin, resistoflavine
BGC0000265.1	rhodomycin
BGC0000266.1	collinomycin
BGC0000267.1	saquayamycin Z
BGC0000268.1	Sch-47554, Sch-47555
BGC0000269.1	SF2575
BGC0000270.1	simocyclinone D8
BGC0000271.1	spore pigment
BGC0000272.1	spore pigment
BGC0000273.1	steffimycin D
BGC0000274.1	tetarimycin A, tetarimycin B
BGC0000275.1	tetracenomycin C
BGC0000277.1	urdamycin
BGC0000278.1	urdamycin
BGC0000279.1	xantholipin
BGC0000280.1	2,4-diacetylphloroglucinol
BGC0000281.1	2,4-diacetylphloroglucinol
BGC0000282.1	alkylresorcinol
BGC0000283.1	cetoniacytone A
BGC0000284.1	phenolic lipids
BGC0000285.1	flaviolin rhamnoside, 3,3'-diflaviolin, flaviolin
BGC0000286.1	viguiepinol
BGC0000287.1	L-2-amino-4-methoxy-trans-3-butenoic acid
BGC0000288.1	A-503083 A, A-503083 B, A-503083 E, A-503083 F
BGC0000289.1	A40926
BGC0000290.1	A-47934
BGC0000291.1	A54145
BGC0000292.1	acetylaranotin
BGC0000293.1	acetylaszonalenin
BGC0000294.1	acinetobactin
BGC0000295.1	acinetoferrin
BGC0000296.1	actinomycin D
BGC0000297.1	aeruginoside 126B, aeruginoside 126A
BGC0000298.1	aeruginosin 98-A, aeruginosin 98-B, aeruginosin 98-C
BGC0000299.1	alterochromide A, bromoalterochromide A, dibromoalterochromide A, alterochromide B, bromoalterochromide B, dibromoalterochromide B, alterochromide A', bromoalterochromide A', dibromoalterochromide A', alterochromide B', bromoalterochromide B', dibromoalterochromide B', alterochromide A'', bromoalterochromide A'', alterochromide B'', bromoalterochromide B''
BGC0000300.1	amychelin
BGC0000301.1	anabaenopeptin 908, anabaenopeptin 915
BGC0000302.1	anabaenopeptin
BGC0000303.1	anthramycin
BGC0000304.1	apicidin
BGC0000305.1	arthrofactin A
BGC0000306.1	arylomycin
BGC0000307.1	AbT1
BGC0000308.1	aureusimine
BGC0000309.1	bacillibactin
BGC0000310.1	bacitracin
BGC0000311.1	balhimycin
BGC0000312.1	bassianolide
BGC0000313.1	beauvericin
BGC0000314.1	bromoalterochromide A
BGC0000315.1	CDA1b, CDA2a, CDA2b, CDA3a, CDA3b, CDA4a, CDA4b
BGC0000316.1	capreomycin IA, capreomycin IB, capreomycin IIA, capreomycin IIB
BGC0000317.1	cephalosporin C
BGC0000319.1	cephamycin C
BGC0000320.1	cereulide
BGC0000321.1	chaetocin
BGC0000323.1	cichofactin A, cichofactin B
BGC0000324.1	coelibactin
BGC0000325.1	coelichelin
BGC0000326.1	isocomplestatin
BGC0000327.1	netropsin
BGC0000328.1	coronatine
BGC0000329.1	corpeptin A, corpeptin B
BGC0000330.1	cupriachelin
BGC0000331.1	cyanopeptin
BGC0000332.1	cyanopeptolin
BGC0000333.1	cyclomarin D
BGC0000334.1	cyclosporine
BGC0000335.1	cystomanamide A, cystomanamide B, cystomanamide C, cystomanamide D
BGC0000336.1	daptomycin
BGC0000337.1	destruxin A
BGC0000339.1	echinomycin
BGC0000340.1	echoside A, echoside B, echoside C, echoside D, echoside E
BGC0000341.1	enduracidin
BGC0000342.1	enniatin
BGC0000343.1	enterobactin
BGC0000344.1	entolysin
BGC0000345.1	eponemycin
BGC0000346.1	epoxomicin
BGC0000347.1	equibactin
BGC0000348.1	ergovaline
BGC0000349.1	erythrochelin
BGC0000350.1	ET-743
BGC0000351.1	exochelin
BGC0000352.1	fimsbactin A
BGC0000353.1	tacrolimus
BGC0000354.1	friulimicin A, friulimicin B, friulimicin C, friulimicin D
BGC0000355.1	fumiquinazoline A, fumiquinazoline C, fumiquinazoline D
BGC0000356.1	verruculogen, fumitremorgin B, fumitremorgin c, tryprostatin A, tryprostatin B, demethoxyfumitremorgin C, brevianamide F
BGC0000357.1	cyclo-(D-Phe-L-Phe-D-Val-L-Val), cyclo-(D-Tyr-L-Phe-D-Val-L-Val), cyclo-(D-Tyr-L-Trp-D-Val-L-Val), cyclo-(D-Phe-L-Trp-D-Val-L-Val), cyclo-(D-Phe-L-Phe-D-Val-L-Ile), cyclo-(D-Phe-L-Phe-D-Ile-L-Val), cyclo-(D-Tyr-L-Trp-D-Val-L-Ile), cyclo-(D-Tyr-L-Trp-D-Ile-L-Val), cyclo-(D-Tyr-L-Phe-D-Val-L-Ile), cyclo-(D-Tyr-L-Phe-D-Ile-L-Val)
BGC0000359.1	fuscachelin A, fuscachelin B, fuscachelin C
BGC0000360.1	GE81112
BGC0000361.1	gliotoxin, bisdethiobis(methylthio)gliotoxin
BGC0000362.1	glycopeptidolipid
BGC0000363.1	glycopeptidolipid
BGC0000364.1	glycopeptidolipid
BGC0000365.1	glycopeptidolipid
BGC0000366.1	gobichelin A, gobichelin B
BGC0000367.1	gramicidin
BGC0000368.1	streptobactin
BGC0000369.1	hassallidin C
BGC0000371.1	heterobactin A, heterobactin S2
BGC0000372.1	hexadehydroastechrome, terezine-D, astechrome
BGC0000373.1	holomycin
BGC0000374.1	hormaomycin, hormaomycin A1, hormaomycin A2, hormaomycin A3, hormaomycin A4, hormaomycin A5, hormaomycin A6
BGC0000375.1	indigoidine
BGC0000376.1	JBIR-34, JBIR-35
BGC0000377.1	koranimine
BGC0000378.1	kutzneride 2
BGC0000379.1	glycinocin A
BGC0000380.1	leupyrrin
BGC0000381.1	lichenysin
BGC0000382.1	lipstatin
BGC0000383.1	luminmycin A
BGC0000384.1	lyngbyatoxin
BGC0000385.1	lysobactin
BGC0000386.1	malleobactin A, malleobactin B, malleobactin C, malleobactin D
BGC0000387.1	mangotoxin
BGC0000388.1	mannopeptimycin
BGC0000389.1	massetolide A
BGC0000391.1	methylpendolmycin, pendolmycin
BGC0000392.1	mirubactin
BGC0000393.1	myxoprincomide-c506
BGC0000394.1	naphthyridinomycin
BGC0000395.1	nocardicin A
BGC0000396.1	nodularin
BGC0000397.1	nostocyclopeptide A2
BGC0000398.1	orfamide B
BGC0000399.1	orfamide A, orfamide C
BGC0000400.1	paenibacterin
BGC0000401.1	paenibactin
BGC0000402.1	paenilarvins
BGC0000403.1	pelgipeptin
BGC0000404.1	penicillin
BGC0000405.1	δ-(L-α-aminoadipyl)-L-cysteine-D-valine, isopenicillin N, benzylpenicillin, phenoxymethylpenicillin
BGC0000406.1	phosphinothricintripeptide
BGC0000407.1	plipastatin
BGC0000408.1	polymyxin
BGC0000409.1	porothramycin A
BGC0000410.1	pseudomonine
BGC0000411.1	putisolvin
BGC0000412.1	pyochelin
BGC0000413.1	pyoverdin
BGC0000414.1	quinocarcin
BGC0000415.1	quinomycin
BGC0000416.1	rhabdopeptide 1, rhabdopeptide 2, rhabdopeptide 3, rhabdopeptide 4
BGC0000417.1	rhodochelin
BGC0000418.1	ristocetin
BGC0000419.1	ristomycin A
BGC0000420.1	histidyltryptophanyldiketopiperazine, dehydrohistidyltryptophanyldiketopiperazine, roquefortine D, roquefortine C, glandicoline A, glandicoline B, meleagrine
BGC0000421.1	safracin A, safracin B
BGC0000422.1	saframycin A, saframycin B
BGC0000423.1	scabichelin
BGC0000424.1	serobactin C, serobactin B, serobactin A
BGC0000425.1	sessilin A
BGC0000426.1	sevadicin
BGC0000427.1	shinorine, 4-deoxygadusol, mycosporine glycine
BGC0000428.1	sibiromycin
BGC0000429.1	skyllamycin A, skyllamycin B
BGC0000431.1	stenothricin
BGC0000432.1	streptothricin
BGC0000433.1	surfactin
BGC0000434.1	SW-163C, UK-63598, SW-163E, SW-163F, SW-163G
BGC0000435.1	syringafactin
BGC0000436.1	syringolin A
BGC0000437.1	syringomycin
BGC0000438.1	syringopeptin 25A
BGC0000439.1	taromycin A
BGC0000440.1	teicoplanin
BGC0000441.1	teicoplanin
BGC0000442.1	terrequinone A
BGC0000443.1	thanamycin
BGC0000444.1	thaxtomin A
BGC0000445.1	thiocoraline
BGC0000446.1	tilivalline, 9-deoxy tilivalline, dihydroxy tilivalline, dehydro tilivalline, dihydroxy-dehydro tilivalline
BGC0000447.1	tolaasin I, tolaasin F
BGC0000448.1	tomaymycin
BGC0000449.1	tridecaptin
BGC0000450.1	triostin A
BGC0000451.1	turnerbactin
BGC0000452.1	tyrocidine
BGC0000453.1	valinomycin
BGC0000454.1	vanchrobactin
BGC0000455.1	vancomycin
BGC0000457.1	vicibactin
BGC0000458.1	viomycin
BGC0000459.1	griseoviridin, fijimycin A
BGC0000460.1	vulnibactin
BGC0000461.1	WAP-8294A2
BGC0000463.1	xantholysin A, xantholysin B, xantholysin C
BGC0000464.1	xenoamicin A, xenoamicin B
BGC0000465.1	xenortide A, xenortide B, xenortide C, xenortide D
BGC0000466.1	yatakemycin
BGC0000467.1	yersiniabactin
BGC0000468.1	bottromycin A2
BGC0000469.1	bottromycin A2
BGC0000470.1	bottromycin D
BGC0000471.1	viridisamide A
BGC0000472.1	anacyclamide A10
BGC0000473.1	microcyclamide
BGC0000474.1	microcyclamide
BGC0000475.1	patellamide A, patellamide C
BGC0000476.1	patellamide B
BGC0000477.1	patellin 2, patellin 3
BGC0000478.1	patellin 6, trunkamide
BGC0000479.1	prenylagaramide B, prenylagaramide C
BGC0000481.1	trichamide
BGC0000482.1	trunkamide
BGC0000483.1	aeruginosamide B, aeruginosamide C
BGC0000484.1	glycocin F
BGC0000485.1	acidocin B
BGC0000486.1	butyrivibriocin AR10
BGC0000487.1	carnocyclin
BGC0000488.1	circularin A
BGC0000489.1	enterocin AS-48
BGC0000490.1	garvicin ML
BGC0000491.1	gassericin A
BGC0000492.1	lactocyclicin Q
BGC0000493.1	leucocyclicin Q
BGC0000494.1	uberolysin
BGC0000495.1	actagardine
BGC0000496.1	AmfS
BGC0000497.1	BHT-Aα, BHT-Aβ
BGC0000498.1	bovicin HJ50
BGC0000499.1	butyrivibriocin OR79
BGC0000500.1	carnolysin A1, carnolysin A2
BGC0000501.1	catenulipeptin
BGC0000502.1	cerecidin, cerecidin A1, cerecidin A2, cerecidin A3, cerecidin A4, cerecidin A5, cerecidin A6, cerecidin A7
BGC0000503.1	cinnamycin
BGC0000504.1	cytolysin ClyLl, cytolysin ClyLs
BGC0000505.1	enterocin W α, enterocin W β
BGC0000506.1	entianin
BGC0000507.1	epicidin
BGC0000508.1	epidermin
BGC0000509.1	epilancin 15x
BGC0000510.1	epilancin K7
BGC0000511.1	ericin S
BGC0000514.1	gallidermin
BGC0000515.1	geobacillin I
BGC0000516.1	geobacillin II
BGC0000517.1	haloduracin β, haloduracin α
BGC0000518.1	informatipeptin
BGC0000519.1	labyrinthopeptin A2, labyrinthopeptin A1, labyrinthopeptin A3
BGC0000520.1	lacticin 3147 A1, lacticin 3147 A2
BGC0000521.1	lacticin 481
BGC0000522.1	lacticin Z
BGC0000523.1	lactocin S
BGC0000525.1	lichenicidin VK21 A1, lichenicidin VK21 A2
BGC0000526.1	macedocin
BGC0000527.1	mersacidin
BGC0000528.1	michiganin A
BGC0000529.1	microbisporicin A2
BGC0000530.1	mutacin B-Ny266
BGC0000531.1	mutacin I
BGC0000532.1	mutacin II
BGC0000533.1	mutacin III
BGC0000534.1	mutacin K8
BGC0000535.1	nisin A
BGC0000536.1	nisin Q
BGC0000537.1	nisin U
BGC0000538.1	nisin Z
BGC0000539.1	nukacin ISK-1
BGC0000540.1	paenibacillin
BGC0000541.1	paenicidin A
BGC0000542.1	paenicidin B
BGC0000543.1	pep5
BGC0000544.1	planosporicin
BGC0000545.1	ruminococcin A
BGC0000546.1	SAL-2242
BGC0000547.1	salivaricin 9
BGC0000548.1	salivaricin A
BGC0000549.1	salivaricin D
BGC0000550.1	salivaricin G32
BGC0000551.1	SapB
BGC0000552.1	SmbA, SmbB
BGC0000553.1	SRO15-2212
BGC0000554.1	SRO15-3108
BGC0000555.1	staphylococcin C55 α, staphylococcin C55 β
BGC0000556.1	streptin
BGC0000557.1	streptococcin A-FF22
BGC0000558.1	sublancin 168
BGC0000559.1	subtilin
BGC0000560.1	subtilomycin
BGC0000561.1	thermophilin 1277
BGC0000562.1	variacin
BGC0000563.1	venezuelin
BGC0000564.1	clostridiolysin S
BGC0000565.1	goadsporin
BGC0000566.1	streptolysin S
BGC0000567.1	trifolitoxin
BGC0000568.1	microcin B17
BGC0000569.1	plantazolicin
BGC0000570.1	astexin-1
BGC0000571.1	burhizin
BGC0000572.1	capistruin
BGC0000573.1	caulonodin I, caulonodin II
BGC0000574.1	caulosegnin I, caulosegnin II, caulosegnin III
BGC0000575.1	lariatin
BGC0000576.1	rubrivinodin
BGC0000577.1	sphingonodin II
BGC0000578.1	SRO15-2005
BGC0000579.1	SSV-2083
BGC0000580.1	xanthomonin I, xanthomonin II
BGC0000581.1	microcin J25
BGC0000582.1	cypemycin
BGC0000583.1	grisemycin
BGC0000584.1	colicin V
BGC0000585.1	microcin C7
BGC0000586.1	microcin E492
BGC0000587.1	microcin H47
BGC0000588.1	microcin L
BGC0000589.1	microcin M
BGC0000590.1	microcin N
BGC0000591.1	marinostatin
BGC0000592.1	microviridin B
BGC0000593.1	microviridin J
BGC0000594.1	microviridin K
BGC0000595.1	SCO-2138
BGC0000596.1	SLI-2138
BGC0000597.1	SWA-2138
BGC0000598.1	polytheonamide A, polytheonamide B
BGC0000599.1	thuricin CD α, thuricin CD β
BGC0000600.1	thurincin H
BGC0000601.1	sporulation killing factor
BGC0000602.1	subtilosin A
BGC0000603.1	cyclothiazomycin
BGC0000604.1	GE2270A
BGC0000605.1	GE37468
BGC0000606.1	lactazole
BGC0000607.1	micrococcin P1
BGC0000608.1	nocathiacin
BGC0000609.1	nocathiacin
BGC0000610.1	nosiheptide
BGC0000611.1	siomycin A
BGC0000612.1	thiocillin I
BGC0000613.1	thiomuracin A
BGC0000614.1	thiostrepton
BGC0000615.1	TP-1161
BGC0000616.1	amylocyclicin
BGC0000617.1	coagulin
BGC0000618.1	enterocin A
BGC0000619.1	gassericin T
BGC0000620.1	lacticin Q
BGC0000621.1	linaclotide
BGC0000622.1	megacin
BGC0000623.1	plantaricin W α, plantaricin W β
BGC0000624.1	salivaricin CRL1328 α peptide, salivaricin CRL1328 β peptide
BGC0000625.1	thioviridamide
BGC0000626.1	thuricin
BGC0000627.1	ustiloxin B
BGC0000628.1	lactocillin
BGC0000630.1	(2R,3S,3'S)-2-hydroxyastaxanthin
BGC0000631.1	botrydial
BGC0000632.1	brasilicardin A
BGC0000633.1	carotenoid
BGC0000634.1	carotenoid
BGC0000635.1	carotenoid
BGC0000636.1	carotenoid
BGC0000637.1	carotenoid
BGC0000638.1	carotenoid
BGC0000639.1	carotenoid
BGC0000640.1	carotenoid
BGC0000641.1	carotenoid
BGC0000642.1	carotenoid
BGC0000643.1	carotenoid
BGC0000644.1	carotenoid
BGC0000645.1	carotenoid
BGC0000646.1	β-carotein
BGC0000647.1	carotenoid
BGC0000648.1	carotenoid
BGC0000649.1	carotenoid
BGC0000650.1	carotenoid
BGC0000651.1	KS-505a
BGC0000652.1	napyradiomycin
BGC0000653.1	pentalenolactone
BGC0000654.1	phenalinolactone A
BGC0000655.1	siomycin
BGC0000656.1	zeaxanthin
BGC0000657.1	2-methylisoborneol
BGC0000658.1	2-methylisoborneol
BGC0000659.1	2-methylisoborneol
BGC0000660.1	albaflavenone
BGC0000661.1	geosmin
BGC0000662.1	grixazone
BGC0000663.1	hopene
BGC0000664.1	isorenieratene
BGC0000665.1	xiamycin
BGC0000666.1	xiamycin A
BGC0000667.1	PR-toxin
BGC0000668.1	12-epi-hapalindole C isonitrile, 12-epi-hapalindole E, 12-epi-fischerindole U isonitrile, fischerindole L, 12-epi-fischerindole I isonitrile, welwitindolinone A isonitrile, welwitindolinone B isothiocyanate, welwitindolinone C isothiocyanate, N-methylwelwitindolinone C isothiocyanate, N-methylwelwitinsolinone C isonitrile, 3-epi-welwitindolinone B isothiocyanate, 3-(Z-2'-isocyanoethenyl)-indole
BGC0000669.1	marneral
BGC0000670.1	thalianol, thaliandiol
BGC0000671.1	momilactone
BGC0000672.1	phytocassane, oryzalides
BGC0000673.1	pimara-8(14),15-diene
BGC0000674.1	(-)-δ-cadinene
BGC0000675.1	(+)-T-muurolol
BGC0000676.1	aphidicolin, aphidicolan-16β-ol, 3-deoxyaphidicolin, 17-deoxyaphidicolin
BGC0000677.1	cyclooctatin
BGC0000678.1	pentalenolactone
BGC0000679.1	diazepinomicin
BGC0000682.1	terretonin
BGC0000683.1	avermitilol
BGC0000684.1	asperthecin
BGC0000685.1	brassicicene C
BGC0000686.1	helvolic acid
BGC0000687.1	phyllocladan-16α-ol
BGC0000688.1	copalyl diphosphate
BGC0000689.1	2-deoxystreptamine
BGC0000690.1	hydroxystreptomycin
BGC0000691.1	acarbose
BGC0000692.1	apramycin
BGC0000693.1	butirosin A, butirosin B
BGC0000694.1	butirosin
BGC0000695.1	fortimicin
BGC0000696.1	gentamicin
BGC0000698.1	hygromycin A
BGC0000699.1	hygromycin A
BGC0000700.1	istamycin
BGC0000701.1	jinggangmycin
BGC0000702.1	kanamycin
BGC0000703.1	kanamycin
BGC0000704.1	kanamycin
BGC0000705.1	kanamycin
BGC0000706.1	kanamycin
BGC0000707.1	kasugamycin
BGC0000708.1	lividomycin
BGC0000709.1	neomycin
BGC0000711.1	neomycin
BGC0000712.1	paromomycin
BGC0000713.1	ribostamycin
BGC0000714.1	sisomicin
BGC0000715.1	actinospectacin
BGC0000716.1	spectinomycin
BGC0000719.1	tobramycin
BGC0000720.1	tobramycin
BGC0000721.1	tobramycin
BGC0000722.1	validamycin A
BGC0000723.1	β-D-galactosylvalidoxylamine-A
BGC0000724.1	streptomycin
BGC0000725.1	alginate
BGC0000727.1	indigoidine
BGC0000728.1	capsular polysaccharide
BGC0000729.1	capsular polysaccharide
BGC0000730.1	capsular polysaccharide
BGC0000731.1	capsular polysaccharide
BGC0000732.1	capsular polysaccharide
BGC0000733.1	capsular polysaccharide
BGC0000734.1	capsular polysaccharide
BGC0000735.1	capsular polysaccharide
BGC0000736.1	capsular polysaccharide
BGC0000737.1	capsular polysaccharide
BGC0000738.1	capsular polysaccharide
BGC0000739.1	capsular polysaccharide
BGC0000740.1	capsular polysaccharide
BGC0000741.1	capsular polysaccharide
BGC0000742.1	capsular polysaccharide
BGC0000743.1	capsular polysaccharide
BGC0000744.1	capsular polysaccharide
BGC0000745.1	capsular polysaccharide
BGC0000746.1	capsular polysaccharide
BGC0000747.1	capsular polysaccharide
BGC0000748.1	capsular polysaccharide
BGC0000749.1	capsular polysaccharide
BGC0000751.1	capsular polysaccharide
BGC0000752.1	capsular polysaccharide
BGC0000753.1	capsular polysaccharide
BGC0000754.1	capsular polysaccharide
BGC0000755.1	capsular polysaccharide
BGC0000756.1	capsular polysaccharide
BGC0000757.1	capsular polysaccharide
BGC0000758.1	capsular polysaccharide
BGC0000759.1	diutan polysaccharide
BGC0000760.1	emulsan
BGC0000761.1	exopolysaccharide
BGC0000762.1	exopolysaccharide
BGC0000763.1	stewartan
BGC0000764.1	exopolysaccharide
BGC0000765.1	exopolysaccharide
BGC0000766.1	exopolysaccharide
BGC0000767.1	exopolysaccharide
BGC0000768.1	gellan polysaccharide
BGC0000769.1	glycopeptidolipid
BGC0000770.1	lipo-oligosaccharide
BGC0000772.1	lipopolysaccharide
BGC0000773.1	lipopolysaccharide
BGC0000774.1	lipopolysaccharide
BGC0000775.1	lipopolysaccharide
BGC0000776.1	lipopolysaccharide
BGC0000777.1	lipopolysaccharide
BGC0000778.1	lipopolysaccharide
BGC0000779.1	lipopolysaccharide
BGC0000780.1	O&K-antigen
BGC0000781.1	O-antigen
BGC0000782.1	O-antigen
BGC0000783.1	O-antigen
BGC0000784.1	O-antigen
BGC0000785.1	O-antigen
BGC0000786.1	O-antigen
BGC0000787.1	O-antigen
BGC0000788.1	O-antigen
BGC0000789.1	O-antigen
BGC0000790.1	O-antigen
BGC0000791.1	O-antigen
BGC0000792.1	polysaccharide
BGC0000793.1	lipopolysaccharide oligosaccharide
BGC0000794.1	S-layer glycan
BGC0000795.1	S-layer glycan
BGC0000796.1	S-layer glycan
BGC0000797.1	sphingan polysaccharide
BGC0000798.1	dhurrin
BGC0000799.1	colanic acid
BGC0000800.1	xanthan
BGC0000801.1	galactoglucan
BGC0000802.1	succinoglycan
BGC0000803.1	GG exopolysaccharide
BGC0000804.1	acarviostatin I03, acarviostatin II03, acarviostatin III03, acarviostatin IV03
BGC0000805.1	moenomycin
BGC0000806.1	phosphonoglycans
BGC0000807.1	phosphonoglycans
BGC0000809.1	AT2433-A1
BGC0000810.1	benzoxazinone DIMBOA
BGC0000811.1	fumigaclavine C
BGC0000812.1	huperzine A
BGC0000813.1	K-252a
BGC0000814.1	K-252a
BGC0000815.1	loline
BGC0000816.1	malbrancheamide A
BGC0000817.1	methylarcyriarubin
BGC0000818.1	notoamide A
BGC0000819.1	paraherquamide
BGC0000820.1	physostigmine
BGC0000821.1	rebeccamycin
BGC0000822.1	rebeccamycin
BGC0000823.1	rebeccamycin
BGC0000825.1	staurosporine
BGC0000826.1	staurosporine
BGC0000827.1	staurosporine
BGC0000829.1	violacein
BGC0000830.1	violacein
BGC0000831.1	violacein
BGC0000832.1	clorobiocin
BGC0000833.1	coumermycin A1
BGC0000834.1	cathomycin
BGC0000835.1	simocyclinone
BGC0000836.1	APE Ec
BGC0000837.1	APE Vf
BGC0000838.1	flexirubin
BGC0000839.1	flexirubin
BGC0000840.1	xanthomonadin I
BGC0000841.1	alanylclavam, 2-hydroxymethylclavam, 2-formyloxymethylclavam, clavam-2-carboxylate, clavulanic acid
BGC0000842.1	carbapenem MM4550
BGC0000843.1	alanylclavam, 2-hydroxymethylclavam, 2-formyloxymethylclavam, clavam-2-carboxylate
BGC0000844.1	clavulanic acid
BGC0000845.1	clavulanic acid
BGC0000846.1	tabtoxin
BGC0000847.1	thienamycin
BGC0000848.1	A-factor
BGC0000849.1	SCB1, SCB2, SCB3
BGC0000850.1	γ-butyrolactone
BGC0000851.1	albonoursin
BGC0000852.1	ectoine
BGC0000853.1	ectoine
BGC0000854.1	ectoine
BGC0000855.1	ectoine
BGC0000856.1	ectoine
BGC0000857.1	ectoine
BGC0000858.1	ectoine
BGC0000859.1	ectoine
BGC0000860.1	ectoine
BGC0000861.1	eicosapentaenoic acid
BGC0000862.1	eicosapentaenoic acid
BGC0000863.1	eicosapentaenoic acid
BGC0000864.1	eicosapentaenoic acid-like compound
BGC0000865.1	eicoseicosapentaenoic acid
BGC0000866.1	polyhydroxyalkanoate
BGC0000867.1	polyhydroxyalkanoic acids
BGC0000868.1	teichuronic acid
BGC0000869.1	heterocyst glycolipids
BGC0000870.1	mycolic acid
BGC0000871.1	VEPE, AEPE, TG-1
BGC0000872.1	A-90289 A, A-90289 B
BGC0000873.1	A-201A
BGC0000874.1	blasticidin S
BGC0000876.1	neopolyoxin C
BGC0000877.1	polyoxin A, polyoxin H
BGC0000878.1	puromycin
BGC0000879.1	toyocamycin, sangivamycin
BGC0000880.1	tunicamycin B1
BGC0000881.1	toyocamycin
BGC0000882.1	mildiomycin
BGC0000883.1	arginomycin
BGC0000884.1	3-methylarginine
BGC0000885.1	4-hydroxy-3-nitrosobenzamide
BGC0000886.1	allylmalonyl-CoA
BGC0000887.1	saxitoxin, gonyautoxin 2, gonyautoxin 3, toxin C2, toxin C3, gonyautoxin 5, decarbamoylsaxitoxin, decarbamoylgonyautoxin 2, decarbamoylgonyautoxin 3
BGC0000888.1	bacilysin
BGC0000889.1	bagremycin A, bagremycin B
BGC0000890.1	pentabromopseudilin
BGC0000891.1	pentabromopseudilin
BGC0000892.1	caryoynencin
BGC0000893.1	chloramphenicol
BGC0000894.1	citrinin
BGC0000895.1	citrulline
BGC0000896.1	cycloserine
BGC0000897.1	dehydrophos
BGC0000898.1	desosamine
BGC0000899.1	desosamine
BGC0000900.1	ferrichrome
BGC0000901.1	ferrichrome
BGC0000902.1	flaviolin
BGC0000903.1	fluorometabolite
BGC0000904.1	FR-900098
BGC0000905.1	heme D1
BGC0000906.1	heme D1
BGC0000907.1	lincomycin
BGC0000908.1	melanin
BGC0000909.1	melanin
BGC0000910.1	melanin
BGC0000911.1	melanin
BGC0000912.1	melanin
BGC0000913.1	MK-8
BGC0000914.1	methylenomycin A
BGC0000915.1	mitomycin
BGC0000916.1	molybdenum cofactor
BGC0000917.1	molybdenum cofactor
BGC0000918.1	ochronotic pigment
BGC0000919.1	phaseolotoxin
BGC0000920.1	polyhydroxyalkanoates
BGC0000921.1	promysalin
BGC0000922.1	pseudomonas quinolone signal (PQS)
BGC0000923.1	paerucumarin
BGC0000924.1	pyrrolnitrin
BGC0000925.1	quinolobactin
BGC0000926.1	rhizocticin A
BGC0000928.1	T3 toxin
BGC0000929.1	xanthothricin
BGC0000930.1	deoxynivalenol
BGC0000932.1	tropodithietic acid
BGC0000933.1	xiamenmycin A
BGC0000934.1	5-acetyl-5,10-dihydrophenazine-1-carboxylic acid, 5-(2-hydroxyacetyl)-5,10-dihydrophenazine-1-carboxylic acid, endophenazine A1, endophenazine F, endophenazine G
BGC0000935.1	esmeraldin
BGC0000936.1	pyocyanine
BGC0000937.1	fosfazinomycin A
BGC0000938.1	fosfomycin
BGC0000939.1	aerobactin
BGC0000940.1	desferrioxamin B, desferrioxamine E
BGC0000941.1	desferrioxamin B
BGC0000942.1	petrobactin
BGC0000943.1	staphylobactin
BGC0000944.1	staphyloferrin A
BGC0000946.1	vibrioferrin
BGC0000947.1	vibrioferrin
BGC0000948.1	α-galactosylceramide
BGC0000949.1	A-500359 A, A-500359 B
BGC0000950.1	napsamycin A, napsamycin B, napsamycin C, napsamycin D, mureidomycin A, mureidomycin B
BGC0000951.1	pacidamycin 1, pacidamycin 2, pacidamycin 3, pacidamycin 4, pacidamycin 5, pacidamycin 6, pacidamycin 7, pacidamycin D
BGC0000953.1	amicetin
BGC0000954.1	ajudazol A
BGC0000955.1	althiomycin
BGC0000956.1	andrimid
BGC0000957.1	mycotrienin I
BGC0000958.1	antimycin
BGC0000959.1	aspyridone A
BGC0000960.1	azinomycin B
BGC0000961.1	bactobolin
BGC0000962.1	barbamide
BGC0000963.1	bleomycin
BGC0000964.1	burkholdac A
BGC0000965.1	C-1027
BGC0000966.1	caerulomycin A
BGC0000967.1	calyculin A, phosphocalyculin A, calyculinamide A, dephosphonocalyculin A
BGC0000968.1	chaetoglobosins
BGC0000969.1	chondramide A
BGC0000970.1	chondrochloren A
BGC0000971.1	cinnabaramide A
BGC0000972.1	N-myristoyl-D-asparagine, cis-7-tetradecenoyl-D-asparagine, (R)-N1-((S)-5-oxohexan-2-yl)-2-tetradecanamidosuccinamide
BGC0000973.1	collismycin A
BGC0000974.1	crocacin
BGC0000975.1	cryptophycin-327
BGC0000976.1	curacin A
BGC0000977.1	cyclopiazonic acid
BGC0000978.1	cylindrospermopsin
BGC0000979.1	cylindrospermopsin
BGC0000980.1	cylindrospermopsin
BGC0000981.1	cylindrospermopsin
BGC0000982.1	cystothiazole A
BGC0000983.1	cytochalasin E, cytochalasin K
BGC0000984.1	delftibactin A, delftibactin B
BGC0000985.1	didemnin B, nordidemnin B, didemnin X, didemnin Y
BGC0000986.1	dkxanthene
BGC0000988.1	epothilone B
BGC0000989.1	epothilone
BGC0000990.1	epothilone
BGC0000991.1	epothilone
BGC0000992.1	fusaridione A
BGC0000993.1	FR901228
BGC0000994.1	FR-900520
BGC0000995.1	FR901464
BGC0000996.1	frontalamide B
BGC0000997.1	glidobactin
BGC0000998.1	guadinomine
BGC0000999.1	heat-stable antifungal factor
BGC0001000.1	hectochlorin
BGC0001001.1	jamaicamide A, jamaicamide B, jamaicamide C
BGC0001002.1	jawsamycin
BGC0001003.1	α-lipomycin
BGC0001004.1	lobophorin B
BGC0001005.1	locillomycin
BGC0001006.1	lymphostin, neolymphostinol B, lymphostinol, neolymphostin B
BGC0001007.1	lymphostin, neolymphostinol B, lymphostinol, neolymphostin b
BGC0001008.1	maduropeptin
BGC0001009.1	melithiazol A
BGC0001010.1	melithiazol A
BGC0001011.1	meridamycin
BGC0001012.1	meridamycin
BGC0001013.1	meridamycin
BGC0001014.1	micacocidin
BGC0001015.1	microcystin
BGC0001016.1	microcystin
BGC0001017.1	microcystin LR
BGC0001018.1	micropeptin K139
BGC0001019.1	microsclerodermin M
BGC0001020.1	muraymycin C1
BGC0001021.1	mycobactin
BGC0001022.1	myxalamid
BGC0001023.1	myxochromide S1
BGC0001024.1	myxothiazol
BGC0001025.1	myxovirescin A1
BGC0001026.1	NG-391
BGC0001027.1	nocobactin NA
BGC0001028.1	nostopeptolide A2
BGC0001029.1	nostophycin
BGC0001030.1	ochratoxin A
BGC0001031.1	oocydin A
BGC0001032.1	oocydin A
BGC0001033.1	paenilamicin
BGC0001034.1	pellasoren
BGC0001035.1	pneumocandin B0, pneumocandin A0
BGC0001036.1	polyoxypeptin
BGC0001037.1	pseurotin, azaspirene
BGC0001038.1	pyralomicin 1a
BGC0001039.1	pyridomycin
BGC0001040.1	rapamycin
BGC0001041.1	salinosporamide A
BGC0001042.1	sanglifehrin A
BGC0001043.1	SGR PTMs
BGC0001044.1	sirodesmin PL
BGC0001045.1	spiruchostatin A
BGC0001046.1	streptolydigin
BGC0001047.1	syringolin A
BGC0001048.1	tallysomycin A
BGC0001049.1	tenellin
BGC0001050.1	thalassospiramide A
BGC0001051.1	thuggacin A
BGC0001052.1	tirandamycin
BGC0001053.1	tubulysin A
BGC0001054.1	xenocoumacin 1, xenocoumacin II
BGC0001055.1	yersiniabactin
BGC0001056.1	zeamine, zeamine I, zeamine II, prezeamine, prezeamine I
BGC0001057.1	zearalenone
BGC0001058.1	zorbamycin
BGC0001059.1	zwittermicin A
BGC0001060.1	dynemicin A
BGC0001061.1	polyketomycin
BGC0001062.1	TLN-05220
BGC0001063.1	undecylprodigiosin
BGC0001064.1	cylindrocyclophane D, cylindrocyclophane E, cylindrocyclophane F
BGC0001065.1	herboxidiene
BGC0001066.1	kendomycin
BGC0001067.1	fumagillin, β-trans-bergamotene, fumagillol
BGC0001068.1	pyripyropene A
BGC0001069.1	chivosazol
BGC0001070.1	kirromycin
BGC0001071.1	nosperin
BGC0001072.1	simocyclinone D8
BGC0001073.1	kosinostatin
BGC0001074.1	cosmomycin D
BGC0001075.1	aurachin RE
BGC0001076.1	liposidomycin B, liposidomycin A, liposidomycin C, liposidomycin Z, liposidomycin H, liposidomycin G, liposidomycin L, liposidomycin M, liposidomycin K, liposidomycin N
BGC0001077.1	alkyl-O-dihydrogeranyl-methoxyhydroquinones
BGC0001078.1	furaquinocin B
BGC0001079.1	napyradiomycin A80915C
BGC0001080.1	endophenazine A, endophenazine B
BGC0001082.1	paxilline, paspaline, 13-dehydroxypaxilline, paspaline B
BGC0001083.1	merochlorin A, merochlorin B, deschloro-merochlorin A, deschloro-merochlorin B, isochloro-merochlorin B, dichloro-merochlorin B, merochlorin D, merochlorin C
BGC0001084.1	notoamide A
BGC0001085.1	teleocidin B1
BGC0001088.1	albicidin
BGC0001089.1	bacillaene
BGC0001090.1	bacillomycin D
BGC0001091.1	corallopyronin
BGC0001093.1	disorazol A
BGC0001094.1	enacyloxin IIa
BGC0001095.1	fengycin
BGC0001096.1	FR901464
BGC0001098.1	iturin
BGC0001099.1	kalimantacin A
BGC0001100.1	lankacidin C
BGC0001101.1	leinamycin
BGC0001102.1	malleilactone
BGC0001103.1	mycosubtilin
BGC0001104.1	myxovirescin A1
BGC0001105.1	onnamide A
BGC0001106.1	oxalomycin B
BGC0001108.1	pederin, pseudopederin, pederone
BGC0001109.1	pederin
BGC0001110.1	psymberin, irciniastatin B
BGC0001111.1	rhizopodin
BGC0001112.1	rhizoxin A
BGC0001113.1	spliceostatin, FR901464
BGC0001114.1	thailanstatin A
BGC0001115.1	thiomarinol
BGC0001116.1	virginiamycin S1
BGC0001117.1	himastatin
BGC0001118.1	endocrocin
BGC0001119.1	divergolide A, divergolide B, divergolide C, divergolide D
BGC0001120.1	burkholderic acid
BGC0001122.1	dihydroisoflavipucine, isoflavipucine
BGC0001123.1	aspirochlorine
BGC0001124.1	pyranonigrin E
BGC0001125.1	puwainaphycin A, puwainaphycin B, puwainaphycin C, puwainaphycin D
BGC0001126.1	12-epi-hapalindole J isonitrile, ambiguine A isonitrile, ambiguine B isonitrile, ambiguine C isonitrile, ambiguine D isonitrile, ambiguine E isonitrile, ambiguine K isonitrile, ambiguine L isonitrile, ambiguine I isonitrile, ambiguine J isonitrile
BGC0001127.1	jagaricin
BGC0001128.1	luminmide
BGC0001130.1	fabclavine Ia
BGC0001131.1	ambactin
BGC0001132.1	xenotetrapeptide
BGC0001133.1	taxlllaid A
BGC0001134.1	photopyrone A, photopyrone B, photopyrone C, photopyrone D, photopyrone E, photopyrone F, photopyrone G, photopyrone H
BGC0001135.1	bicornutin A1, bicornutin A2
BGC0001136.1	desmethylbassianin
BGC0001137.1	marinacarboline A, marinacarboline B, marinacarboline C, marinacarboline D
BGC0001138.1	a201a
BGC0001140.1	platensimycin, platencin
BGC0001141.1	4-epi-15-epi-brefeldin A
BGC0001142.1	tryptoquialanine
BGC0001143.1	azanigerone A
BGC0001144.1	neosartoricin B
BGC0001145.1	cyclothiazomycin b1
BGC0001146.1	cyclothiazomycin C
BGC0001148.1	pheganomycin
BGC0001149.1	brabantamide A
BGC0001150.1	pamamycin-607
BGC0001151.1	valclavam, (-)-2-(2-hydroxyethyl)clavam
BGC0001152.1	fusaricidin B
BGC0001153.1	polymyxin B
BGC0001154.1	cacibiocin B
BGC0001155.1	GE2270
BGC0001156.1	platencin
BGC0001157.1	bottromycin A2
BGC0001159.1	marinopyrrole A, marinopyrrole E, marinopyrrole D, marinopyrrole C, marinopyrrole B
BGC0001160.1	1-nonadecene, (14Z)-1,14-nonadecadiene
BGC0001161.1	1-heptadecene
BGC0001162.1	1-heptadecene
BGC0001163.1	1-heptadecene
BGC0001164.1	1-heptadecene
BGC0001165.1	curacin A
BGC0001166.1	HC-toxin
BGC0001167.1	piricyclamide
BGC0001168.1	livipeptin
BGC0001169.1	piericidin A1
BGC0001170.1	clostridiolysin S
BGC0001171.1	listeriolysin S
BGC0001172.1	chlorizidine A
BGC0001173.1	plantazolicin
BGC0001174.1	corynazolicin
BGC0001176.1	streptomonomicin
BGC0001177.1	mensacaricin
BGC0001178.1	UK-68,597
BGC0001179.1	rishirilide B, rishirilide A
BGC0001181.1	geosmin
BGC0001182.1	chaetoglobosins
BGC0001183.1	lobophorin A
BGC0001184.1	bacilysin
BGC0001185.1	bacillibactin
BGC0001186.1	misakinolide A
BGC0001188.1	legonaridin
BGC0001189.1	taiwachelin
BGC0001190.1	fusaric acid
BGC0001191.1	A-102395
BGC0001192.1	colistin A, colistin B
BGC0001193.1	thiolutin
BGC0001194.1	hitachimycin
BGC0001195.1	nocardiopsin A, nocardiopsin B, nocardiopsin C, nocardiopsin D
BGC0001196.1	desotamide
BGC0001197.1	frankiamicin
BGC0001198.1	(+)-O-methylkolavelool
BGC0001199.1	akaeolide
BGC0001200.1	lorneic acid A
BGC0001201.1	eremophilene
BGC0001202.1	landepoxcin
BGC0001203.1	clarexpoxcin
BGC0001204.1	versipelostatin
BGC0001205.1	communesin A, communesin B, communesin C, communesin D, communesin E, communesin G, communesin H
BGC0001206.1	indolmycin
BGC0001207.1	teixobactin
BGC0001209.1	streptide
BGC0001210.1	pseudomycoicidin
BGC0001211.1	albachelin
BGC0001212.1	nannocystin a
BGC0001213.1	nataxazole
BGC0001214.1	marformycin A, marformycin B, marformycin C, marformycin D, marformycin E, marformycin F
BGC0001215.1	conglobatin
BGC0001216.1	splenocin
BGC0001217.1	PreQ0 Base
BGC0001218.1	fumosorinone
BGC0001219.1	shanorellin
BGC0001220.1	aculeacin A
BGC0001221.1	marinophenazine A, phenaziterpene A
BGC0001222.1	acidocin B
BGC0001223.1	hydroxysporine
BGC0001224.1	reductasporine
BGC0001225.1	celesticetin
BGC0001227.1	isorenieratene
BGC0001228.1	retimycin A
BGC0001229.1	SBI-06990 A1, SBI-06989 A2
BGC0001230.1	salinamide A, salinamide B, salinamide C, salinamide D, salinamide E, salinamide F, desmethylsalinamide C, desmethylsalinamide E
BGC0001231.1	microsclerodermin
BGC0001233.1	feglymycin
BGC0001235.1	antalid
BGC0001236.1	thiotetroamide
BGC0001237.1	thiolactomycin
BGC0001238.1	biotin
BGC0001239.1	biotin
BGC0001240.1	serinocyclin A, serinocyclin B
BGC0001241.1	ergotamine
BGC0001242.1	oxyjavanicin
BGC0001244.1	(-)-Mellein
BGC0001245.1	lasiodiplodin
BGC0001246.1	trans-resorcylide
BGC0001248.1	clavaric acid
BGC0001249.1	dimethylcoprogen
BGC0001250.1	epichloenin A
BGC0001251.1	epichloenin A
BGC0001252.1	UNII-YC2Q1O94PT
BGC0001254.1	ACT-Toxin II
BGC0001255.1	equisetin
BGC0001257.1	1,3,6,8-tetrahydroxynaphthalene
BGC0001258.1	1,3,6,8-tetrahydroxynaphthalene
BGC0001260.1	terpendole E
BGC0001261.1	AM-toxin
BGC0001262.1	AK-toxin I
BGC0001264.1	betaenone A, betaenone B, betaenone C
BGC0001265.1	melanin
BGC0001266.1	grayanic acid
BGC0001267.1	lysergic acid, elymoclavine
BGC0001268.1	fusarin
BGC0001273.1	asperlactone
BGC0001275.1	6-methylsalicyclic acid
BGC0001276.1	6-methylsalicyclic acid
BGC0001277.1	nivalenol, vomitoxin, 3-acetyldeoxynivalenol, 15-acetyldeoxynivalenol, neosolaniol, calonectrin, apotrichodiol, isotrichotriol, 15-deacetylcalonectrin, T-2 toxin, 3-acetyl T-2 toxin, trichodiene
BGC0001278.1	nivalenol, deoxynivalenol, 3-acetyldeoxynivalenol, 15-acetyldeoxynivalenol, neosolaniol, calonectrin, apotrichodiol, isotrichotriol, 15-decalonectrin, T-2 toxin, 3-acetyl T-2 toxin, trichodiene
BGC0001280.1	betaenone C, betaenone A
BGC0001281.1	ustilagic acid
BGC0001283.1	arsono-polyketide
BGC0001284.1	alternariol
BGC0001285.1	pseudopyronine A, pseudopyronine B
BGC0001286.1	itaconic acid
BGC0001287.1	chaxamycin A, chaxamycin B, chaxamycin C, chaxamycin D
BGC0001288.1	maklamicin
BGC0001289.1	penisin
BGC0001290.1	emericellamide A, emericellamide B
BGC0001291.1	enterocin NKR-5-3B
BGC0001292.1	A33853
BGC0001293.1	cyclizidine
BGC0001294.1	7-prenylisatin
BGC0001295.1	cremeomycin
BGC0001296.1	streptazone E
BGC0001297.1	WS9326
BGC0001298.1	4-Z-annimycin
BGC0001299.1	chlorotonil A
BGC0001300.1	anthracimycin
BGC0001301.1	anthracimycin
BGC0001302.1	lomofungin
BGC0001303.1	lobosamide A, lobosamide B, lobosamide C
BGC0001304.1	aflavarin
BGC0001305.1	fujikurin A, fujikurin B, fujikurin C, fujikurin D
BGC0001306.1	asperipin 2a
BGC0001307.1	chaxapeptin
BGC0001310.1	naringenin
BGC0001311.1	flavecins
BGC0001312.1	viscosin
BGC0001313.1	arabidiol-baruol
BGC0001314.1	tirucalla
BGC0001315.1	cucurbitacin
BGC0001316.1	linamarin, lotaustralin
BGC0001317.1	lupeol
BGC0001318.1	linamarin, lotaustralin
BGC0001321.1	monoterpenes-diterpenes
BGC0001322.1	lycosantalonol
BGC0001323.1	monoterpenes-diterpenes
BGC0001324.1	monoterpenes-diterpenes
BGC0001325.1	noscapine
BGC0001327.1	rakicidin A, rakicidin B
BGC0001328.1	rakicidin A, rakicidin B
BGC0001329.1	rakicidin D
BGC0001330.1	BE-43547A1, BE-43547A2, BE-43547B1, BE-43547B2, BE-43547B3, BE-43547C1, BE-43547C2
BGC0001331.1	BE-43547A1, BE-43547A2, BE-43547B1, BE-43547B2, BE-43547B3, BE-43547C1, BE-43547C2
BGC0001332.1	microtermolide A
BGC0001333.1	BE-54017
BGC0001334.1	caldoniamide A, cladoniamide B, cladoniamide C7, cladoniamide D, cladoniamide E, cladoniamide F, cladoniamide G
BGC0001335.1	borregomycin A, borregomycin B, borregomycin C, borregomycin D
BGC0001336.1	erdasporine A, erdasporine B, erdasporine C
BGC0001337.1	lazarimide A, lazarimide B, lazarimide C
BGC0001338.1	citrinin
BGC0001339.1	squalestatin S1
BGC0001340.1	byssochlamic acid
BGC0001341.1	valinomycin
BGC0001342.1	Cmc-thuggacin A, Cmc-thuggacin B
BGC0001343.1	aurachin A, aurachin D
BGC0001344.1	tubulysin A, tubulysin B, tubulysin C, tubulysin D, tubulysin E, tubulysin F, tubulysin G, tubulysin H, tubulysin I
BGC0001345.1	myxochelin A, myxochelin B
BGC0001346.1	bananamide 1, bananamide 2, bananamide 3
BGC0001348.1	JBIR-100
BGC0001349.1	heronamide A, heronamide B, heronamide C, heronamide D, heronamide E, heronamide F
BGC0001350.1	phormidolide
BGC0001356.1	paeninodin
BGC0001357.1	carbamidocyclophane A, carbamidocyclophane B, carbamidocyclophane C, carbamidocyclophane D, carbamidocyclophane E, carbamidocyclophane F, carbamidocyclophane H, carbamidocyclophane M, carbamidocyclophane N, carbamidocyclophane O, carbamidocyclophane P, carbamidocyclophane Q, carbamidocyclophane R, carbamidocyclophane S, carbamidocyclophane T, carbamidocyclophane U
BGC0001358.1	leucinostatin A, leucinostatin B
BGC0001360.1	mycophenolic acid
BGC0001361.1	sodorifen
BGC0001362.1	tropodithietic acid
BGC0001363.1	ralsolamycin
BGC0001364.1	cinnamycin B
BGC0001365.1	clapurines
BGC0001366.1	BE-24566B, zunyimycin A
BGC0001367.1	haliamide
BGC0001368.1	JBIR-126
BGC0001369.1	metatricycloene
BGC0001370.1	lipopeptide 8D1-1, lipopeptide 8D1-2
BGC0001371.1	echinocandin B
BGC0001372.1	penigequinolone A
BGC0001373.1	sordarin
BGC0001374.1	thienodolin
BGC0001375.1	penitrem A, penitrem B, penitrem C, penitrem D, penitrem E, penitrem F
BGC0001376.1	WS79089A, hexaricin B, hexaricin C
BGC0001377.1	uncialamycin
BGC0001378.1	tiancimycin
BGC0001379.1	BD-12
BGC0001380.1	salecan
BGC0001381.1	brasilinolide A, brasilinolide B, brasilinolide C
BGC0001383.1	macrolactin H, macrolactin B, macrolactin 1c, macrolactin E
BGC0001384.1	saprolmycin E
BGC0001386.1	JBIR-76, JBIR-77
BGC0001387.1	nucleocidin
BGC0001388.1	gassericin E
BGC0001389.1	cichopeptin
BGC0001390.1	LL-Z1272beta
BGC0001391.1	thusin
BGC0001392.1	pinensins
BGC0001393.1	lugdunin
BGC0001394.1	phenalamide A2
BGC0001395.1	teichomycin
BGC0001396.1	aldgamycin J, aldgamycin K, aldgamycin P, aldgamycin E
BGC0001397.1	lidamycin
BGC0001399.1	fellutamide B
BGC0001400.1	citreoviridin
BGC0001402.1	cyclochlorotine, hydroxy-cyclochlorotine, cyclotine, cyclochlorotine B, deoxy-Cyclochlorotine
BGC0001403.1	trypacidin
BGC0001404.1	sorbicillin
BGC0001405.1	chaetoviridin E, 11-epichaetomugilin A
BGC0001406.1	telomycin
BGC0001407.1	bicereucin
BGC0001408.1	xanthoferrin
BGC0001409.1	dutomycin
BGC0001410.1	polysaccharide A
BGC0001411.1	polysaccharide B
BGC0001412.1	polysaccharide C
BGC0001413.1	cystobactamide
BGC0001414.1	griselimycin
BGC0001415.1	althiomycin
BGC0001416.1	nunapeptin, nunamycin
BGC0001417.1	myxochromide D
BGC0001418.1	myxochromide D
BGC0001419.1	myxochromide D
BGC0001420.1	myxochromide D
BGC0001421.1	myxochromide B
BGC0001422.1	myxochromide A
BGC0001423.1	myxochromide C
BGC0001424.1	myxochromide C
BGC0001425.1	myxochromide A
BGC0001426.1	myxochromide A
BGC0001427.1	myxochromide A
BGC0001428.1	myxochromide A
BGC0001429.1	myxochromide S1
BGC0001430.1	myxochromide S
BGC0001431.1	myxochromide S
BGC0001432.1	myxochromide D
BGC0001433.1	argimycin PI, argimycin PII, nigrifactin, argimycin PIV, argimycin PV, argimycin PVI, argimycin PIX
BGC0001434.1	nematophin
BGC0001435.1	ikarugamycin
BGC0001436.1	cornexistin
BGC0001437.1	obafluorin
BGC0001438.1	warkmycin CS1, warkmycin CS2
BGC0001439.1	antibiotic HKI 10311129, antibiotic A2121-1, cervimycin D, cervimycin C, cervimycin A
BGC0001440.1	cystargolide A, cystargolide B
BGC0001441.1	belactosin A, belactosin C
BGC0001442.1	actinonin
BGC0001443.1	matlystatin A
BGC0001444.1	caboxamycin
BGC0001445.1	leporin B
BGC0001446.1	asparasone A
BGC0001447.1	primycin
BGC0001448.1	malacidin A, malacidin B
BGC0001449.1	ucs1025a
BGC0001451.1	FR900359
BGC0001452.1	sipanmycin
BGC0001453.1	desferrioxamine
BGC0001454.1	germicidin
BGC0001455.1	antimycin
BGC0001456.1	isorenieratene
BGC0001457.1	jomthonic acid A, jomthonic acid B, jomthonic acid C
BGC0001458.1	salinipostin G
BGC0001459.1	decaplanin
BGC0001460.1	decaplanin
BGC0001461.1	nogabecin
BGC0001462.1	avoparcin
BGC0001463.1	2,3,4,5-tetrabromopyrrole
BGC0001464.1	tetrabromopyrrole
BGC0001465.1	bromopyrroles/bromophenols
BGC0001467.1	hapalosin
BGC0001468.1	bicyclomycin
BGC0001469.1	marthiapeptide A
BGC0001470.1	macrobrevin
BGC0001471.1	saalfelduracin
BGC0001472.1	berninamycin A
BGC0001473.1	Sch 18640
BGC0001474.1	thiopeptin
BGC0001475.1	aspterric acid
BGC0001476.1	pseudouridimycin
BGC0001477.1	lydicamycin
BGC0001478.1	desferrioxamine E
BGC0001479.1	anabaenopeptin NZ857, nostamide A
BGC0001480.1	tundrenone
BGC0001481.1	α-acorenol
BGC0001483.1	5-isoprenylindole-3-carboxylate β-D-glycosyl ester
BGC0001484.1	2'-chloropentostatin, 2'-amino-2'-deoxyadenosine
BGC0001485.1	3-demethylchuangxinmycin
BGC0001486.1	3-thiaglutamate
BGC0001487.1	3,7-dihydroxytropolone
BGC0001488.1	4-formylaminooxyvinylglycine
BGC0001489.1	6-hydroxymellein
BGC0001491.1	67-121C
BGC0001492.1	abyssomicin M, abyssomicin N, abyssomicin O, abyssomicin P, abyssomicin Q, abyssomicin R, abyssomicin S, abyssomicin T, abyssomicin U, abyssomicin V, abyssomicin W, abyssomicin X
BGC0001493.1	achromosin
BGC0001494.1	acinetodin
BGC0001495.1	actinoallolide A
BGC0001496.1	actinokineosin
BGC0001497.1	actinonin
BGC0001498.1	aerobactin
BGC0001499.1	aerobactin
BGC0001500.1	allocyclinone
BGC0001501.1	ambiguine P
BGC0001502.1	amonabactin P 750
BGC0001503.1	amycolamycin A, amycolamycin B
BGC0001504.1	amycomicin
BGC0001505.1	anacyclamide D8P
BGC0001506.1	anantin B1, anantin B2
BGC0001507.1	anantin C
BGC0001508.1	andrastin A
BGC0001509.1	anikasin
BGC0001510.1	anisomycin
BGC0001511.1	ansamitocin P-3
BGC0001512.1	BE-24566B
BGC0001513.1	anthrabenzoxocinone
BGC0001514.1	aristeromycin
BGC0001515.1	aspercryptins
BGC0001516.1	aspergillic acid
BGC0001517.1	asperphenamate
BGC0001518.1	astellolide A
BGC0001519.1	aurantimycin A
BGC0001520.1	aurantinin B, aurantinin C, aurantinin D
BGC0001521.1	auriculamide
BGC0001522.1	auroramycin
BGC0001523.1	azalomycin F3a
BGC0001524.1	barnesin A
BGC0001525.1	bartoloside 2, bartoloside 3, bartoloside 4
BGC0001526.1	bartolosides E, bartolosides F, bartolosides G, bartolosides H, bartolosides I, bartolosides J, bartolosides K
BGC0001527.1	basidioferrin
BGC0001528.1	betaestacin
BGC0001529.1	bezastatin derivates
BGC0001530.1	bicyclomycin
BGC0001531.1	bisucaberin B
BGC0001532.1	bogorol A
BGC0001533.1	borrelidin
BGC0001534.1	branched-chain fatty acids
BGC0001535.1	branched-chain fatty acids
BGC0001536.1	brevicidine
BGC0001537.1	butyrolactol A
BGC0001538.1	caboxamycin
BGC0001539.1	cattlecin
BGC0001540.1	CC-1065
BGC0001541.1	cercosporin
BGC0001542.1	cercosporin
BGC0001543.1	chejuenolide A, chejuenolide B
BGC0001544.1	chlorflavonin
BGC0001545.1	chrysogine
BGC0001546.1	chuangxinmycin
BGC0001547.1	citreohybridonol
BGC0001548.1	citrulassin A
BGC0001549.1	citrulassin B
BGC0001550.1	citrulassin D
BGC0001551.1	citrulassin E
BGC0001552.1	citrulassin F
BGC0001553.1	clifednamide A
BGC0001554.1	coenzyme F430
BGC0001555.1	colicin V
BGC0001556.1	combamide
BGC0001557.1	cornexistin
BGC0001558.1	cosmomycin C
BGC0001559.1	crocagin A, crocagin B
BGC0001560.1	cryptomaldamide
BGC0001561.1	curacomycin
BGC0001562.1	curacomycin
BGC0001563.1	curvupallide-B
BGC0001564.1	cusperin
BGC0001565.1	cyclosporin C
BGC0001566.1	cylindrocyclophane
BGC0001567.1	cysteoamide
BGC0001568.1	cytorhodin
BGC0001569.1	dechlorocuracomycin
BGC0001570.1	deimino-antipain
BGC0001571.1	demethoxyviridin
BGC0001572.1	desferrioxamine E
BGC0001573.1	dihydrolysergic acid
BGC0001574.1	diisonitrile antibiotic SF2768
BGC0001575.1	dipeptide aldehydes
BGC0001576.1	divamide A
BGC0001577.1	divamide B
BGC0001578.1	duclauxin
BGC0001579.1	duramycin
BGC0001580.1	ebelactone
BGC0001582.1	ecumicin
BGC0001583.1	emodin
BGC0001584.1	C-1027
BGC0001585.1	melinacidin IV
BGC0001586.1	EPS273
BGC0001587.1	ethylenediaminesuccinic acid hydroxyarginine (EDHA)
BGC0001588.1	exopolysaccharides
BGC0001589.1	exopolysaccharides
BGC0001590.1	formicamycins A-M
BGC0001591.1	fatty acid enol ester
BGC0001592.1	ferroverdin
BGC0001593.1	ficellomycin
BGC0001594.1	fischerindole L
BGC0001595.1	fischerindole
BGC0001596.1	fluostatins M-Q
BGC0001597.1	fluvirucin B2
BGC0001598.1	foxicins A-D
BGC0001599.1	fragin
BGC0001600.1	fusarielin H
BGC0001601.1	gassericin-S
BGC0001602.1	gassericin-T
BGC0001603.1	gentamicin
BGC0001604.1	gibberellin
BGC0001605.1	gibberellin
BGC0001606.1	gibepyrone-A
BGC0001607.1	gilvusmycin
BGC0001608.1	glidopeptin
BGC0001609.1	gliovirin
BGC0001610.1	gougerotin
BGC0001611.1	guangnanmycin
BGC0001612.1	ambiguine H isonitrile
BGC0001614.1	hassallidin E
BGC0001615.1	hexose-palythine-serine, hexose-shinorine
BGC0001616.1	himeic acid A
BGC0001617.1	hirsutene
BGC0001618.1	hyicin 3682
BGC0001619.1	ibomycin
BGC0001620.1	ilamycins
BGC0001621.1	imizoquin A, imizoquin B, imizoquin C, imizoquin D, TMC-2A, TMC-2B
BGC0001622.1	isatropolone A, isotropolone B, isotropolone C
BGC0001623.1	ishigamide
BGC0001624.1	iso-A82775C
BGC0001625.1	isofuranonaphthoquinone
BGC0001626.1	isoindolinone
BGC0001627.1	isonitrile lipopeptides
BGC0001628.1	JBIR-78, JBIR-95
BGC0001630.1	kasumigamide
BGC0001631.1	kasumigamide
BGC0001632.1	kawaguchipeptin A
BGC0001633.1	ketomemicin B3, ketomemicin B4
BGC0001634.1	keywimysin
BGC0001635.1	kistamicin A
BGC0001636.1	KK-1
BGC0001637.1	kleboxymycin
BGC0001638.1	klebsazolicin
BGC0001639.1	klebsidin
BGC0001640.1	kocurin
BGC0001641.1	kolossin
BGC0001642.1	koraiol
BGC0001644.1	lacunalides
BGC0001645.1	lagmysin
BGC0001646.1	lagriamide
BGC0001647.1	lagunapyrone A, lagunapyrone B, lagunapyrone C
BGC0001648.1	lasalocid
BGC0001649.1	lavendiol
BGC0001650.1	Le-pyrrolopyrazines
BGC0001651.1	legionaminic acid
BGC0001652.1	limazepine C, limazepine D, limazepine E, limazepine F, limazepine A
BGC0001653.1	linfuranone B, linfuranone C
BGC0001654.1	lipooligosaccharide
BGC0001655.1	LP2006
BGC0001656.1	luminaolide
BGC0001657.1	lysocin
BGC0001658.1	macrotermycins
BGC0001659.1	mangicol A
BGC0001660.1	mathermycin
BGC0001661.1	mayamycin
BGC0001662.1	mediomycin A
BGC0001663.1	merocyclophane C, merocyclophane D
BGC0001664.1	merosterol
BGC0001665.1	methylated alkyl-resorcinol, methylated acyl-phloroglucinol
BGC0001666.1	microansamycin
BGC0001667.1	microcystin-LR, microcystin-FR, microcystin-LA, microcystin-LAba, microcystin-LM, microcystin-LV, microcystin-LL
BGC0001668.1	EQ-4
BGC0001669.1	microvionin
BGC0001670.1	monensin
BGC0001671.1	monobactam
BGC0001672.1	monobactam
BGC0001673.1	moomysin
BGC0001674.1	MS-271
BGC0001675.1	murayaquinone
BGC0001677.1	mycophenolic acid
BGC0001678.1	mycosporine-like amino acids (MAAs)
BGC0001679.1	N-Acetyltryptophan
BGC0001680.1	N-acyl alanine
BGC0001681.1	N-acyl glycine
BGC0001682.1	N-acyl lysine/ornithine
BGC0001683.1	N-acyl serinol
BGC0001684.1	N-acyloxyacyl glutamine
BGC0001685.1	N-acyloxyacyl lysine
BGC0001686.1	N-octanoyl-Met-Phe-H
BGC0001687.1	N-tetradecanoyl tyrosine
BGC0001688.1	N-tetradecanoyl tyrosine
BGC0001690.1	natamycin
BGC0001692.1	nematophin
BGC0001693.1	nenestatin
BGC0001694.1	meoabyssomicin, abyssomicin
BGC0001695.1	neoantimycin
BGC0001696.1	neothioviridamide
BGC0001697.1	neurosporin A
BGC0001698.1	nevaltophin A, nevaltophin B, nevaltophin C, nevaltophin D
BGC0001699.1	nidulanin A
BGC0001700.1	niphimycins C-E
BGC0001701.1	nisin O
BGC0001702.1	nocamycin
BGC0001703.1	nocuolin A
BGC0001704.1	nocuolin A
BGC0001705.1	nodularin
BGC0001706.1	nodulisporic acid F
BGC0001707.1	nosiheptide
BGC0001708.1	novofumigatonin
BGC0001709.1	nystatin
BGC0001710.1	obafluorin
BGC0001711.1	occidiofungin A
BGC0001712.1	ochrindole A
BGC0001713.1	ochrobactin
BGC0001715.1	octapeptin C4
BGC0001716.1	odilorhabdins
BGC0001717.1	okaramine B
BGC0001718.1	okaramine D
BGC0001719.1	olimycin A, olimycin B
BGC0001720.1	oosporein
BGC0001721.1	ornibactin
BGC0001722.1	aspernidine A
BGC0001723.1	oviedomycin
BGC0001724.1	oxaleimide C
BGC0001725.1	oxetanocin A
BGC0001726.1	pactamides
BGC0001727.1	paenilan
BGC0001728.1	paenilipoheptin
BGC0001729.1	paraherquonin
BGC0001730.1	paramagnetoquinone 1, paramagnetoquinone 2
BGC0001731.1	paulomycin
BGC0001732.1	paulomycin
BGC0001733.1	PcpA
BGC0001735.1	pentostatine, vidarabine
BGC0001736.1	pepteridine A, pepteridine B
BGC0001737.1	phenalamide
BGC0001738.1	phomasetin
BGC0001739.1	phosphonoacetic Acid
BGC0001740.1	phthoxazolin
BGC0001741.1	phyllostictine A, phyllostictine B
BGC0001742.1	piericidin A1
BGC0001743.1	plantaricyclin
BGC0001745.1	PlpA1, PlpA2, PlpA3
BGC0001746.1	pristinol
BGC0001747.1	pseudaminic acid
BGC0001748.1	pseudospumigin A, pseudospumigin B, pseudospumigin C, pseudospumigin D, pseudospumigin E, pseudospumigin F
BGC0001749.1	epipyriculol
BGC0001750.1	pyrronazol B
BGC0001751.1	pyxipyrrolone A, pyxipyrrolone B
BGC0001752.1	qinichelins
BGC0001753.1	radamycin, globimycin
BGC0001754.1	ralsolamycin
BGC0001755.1	reedsmycins
BGC0001756.1	retigeranin, arathanatriene
BGC0001757.1	rhabduscin
BGC0001758.1	rhizomide A, rhizomide B, rhizomide C
BGC0001759.1	rifamorpholine A, rifamorpholine B, rifamorpholine C, rifamorpholine D, rifamorpholine E
BGC0001760.1	rimosamide
BGC0001761.1	ripostatin A, ripostatin B, ripostatin C
BGC0001762.1	rubrolone A, rubrolone B
BGC0001763.1	rufomycin
BGC0001764.1	s56-p1
BGC0001765.1	salecan
BGC0001766.1	salinamide A
BGC0001767.1	salinichelins
BGC0001768.1	sansalvamide
BGC0001769.1	saquayamycin A
BGC0001770.1	sceliphrolactam
BGC0001771.1	scleric acid
BGC0001772.1	scytophycin
BGC0001773.1	selvamicin
BGC0001774.1	spicamycin
BGC0001775.1	sespendole
BGC0001776.1	shearinine D
BGC0001777.1	shearinine D
BGC0001778.1	showdomycin
BGC0001779.1	siamycin
BGC0001780.1	siphonazole
BGC0001781.1	sphaericin
BGC0001782.1	spiroindimicin A, spiroindimicin B, spiroindimicin C, spiroindimicin D, indimicin A, indimicin B, indimicin C, indimicin D, indimicin E, lynamicin A, lynamicin D, lynamicin F, lynamicin G
BGC0001783.1	streptonigrin
BGC0001784.1	streptoseomycin
BGC0001785.1	streptovaricin
BGC0001786.1	subterisin
BGC0001787.1	suicin 3908
BGC0001788.1	suicin 65
BGC0001789.1	suicin 90-1330
BGC0001790.1	sulfazecin
BGC0001791.1	sunshinamide
BGC0001792.1	surugamide A, surugamide D
BGC0001793.1	swainsonine
BGC0001794.1	swainsonine
BGC0001795.1	swinholide A
BGC0001796.1	tauramamide
BGC0001797.1	telomestatin
BGC0001799.1	thebaine
BGC0001800.1	theonellamide
BGC0001801.1	thiazostatin, watasemycin A, watasemycin B, 2-hydroxyphenylthiazoline enantiopyochelin, isopyochelin
BGC0001802.1	thioholgamide A, thioholgamide B
BGC0001803.1	thioviridamide
BGC0001804.1	tiancimycin
BGC0001805.1	tilivalline
BGC0001806.1	tolaasin A
BGC0001807.1	totopotensamide A, totopotensamide B
BGC0001808.1	toyocamycin
BGC0001809.1	trans-aconitic acid
BGC0001810.1	trehangelin
BGC0001811.1	trichodiene-11-one
BGC0001812.1	tylactone
BGC0001813.1	tyrobetaine
BGC0001814.1	ulleungmycin
BGC0001815.1	uncialamycin
BGC0001816.1	valactamide A
BGC0001817.1	vancosamine
BGC0001818.1	vazabitide A
BGC0001819.1	venemycin
BGC0001820.1	verticillin
BGC0001822.1	vioprolide A
BGC0001823.1	weishanmycin
BGC0001824.1	xefoampeptides A-G
BGC0001825.1	xenematide
BGC0001826.1	xeneprotides A-C
BGC0001827.1	xenovulene A
BGC0001828.1	griseochelin
BGC0001829.1	α,β-epoxyketone
BGC0001830.1	rosamicin, salinipyrone A, pacificanone A
BGC0001831.1	alkylpyrone-407, alkylpyrone-393
BGC0001833.1	icosalide A, icosalide B
BGC0001835.1	gynuellalide
BGC0001836.1	tartrolon D, tartrolon F, tartrolon G
BGC0001837.1	leptolyngbyalide
BGC0001838.1	WLIP
BGC0001839.1	squalestatin S1
BGC0001840.1	detoxin S1
BGC0001841.1	detoxin P1, detoxin P2, detoxin P3
BGC0001842.1	gacamide A
BGC0001843.1	tridecaptin M
BGC0001844.1	holrhizin
BGC0001846.1	valinomycin, montanastatin
BGC0001847.1	1-carbapen-2-em-3-carboxylic acid
BGC0001848.1	diazaquinomycin H, diazaquinomycin J
BGC0001849.1	thiovarsolin A, thiovarsolin B, thiovarsolin C, thiovarsolin D
BGC0001850.1	diazaquinomycin A, diazaquinomycin E, diazaquinomycin F, diazaquinomycin G
BGC0001851.1	komodoquinone B
BGC0001852.1	komodoquinone B
BGC0001854.1	tricholignan A
BGC0001856.1	caniferolide A, caniferolide B, caniferolide C, caniferolide D
BGC0001857.1	burnettramic acid A
BGC0001858.1	alternapyrone B, alternapyrone C, alternapyrone D, alternapyrone E, alternapyrone F
BGC0001859.1	fosfomycin
BGC0001860.1	thiomuracin
BGC0001861.1	bacillicin BAG2O
BGC0001862.1	geocillicin
BGC0001863.1	bacillicn CER074
BGC0001864.1	listeriocytocin
BGC0001865.1	elsinochrome C
BGC0001866.1	viriditoxin
BGC0001868.1	iodinin
BGC0001870.1	putrebactin, avaroferrin
BGC0001871.1	L-2-amino-4-methoxy-trans-3-butenoic acid
BGC0001872.1	fabclavine-polyamine
BGC0001873.1	pyrrolizixenamide A
BGC0001874.1	cyclopiazonic acid
BGC0001876.1	thalassospiramide A
BGC0001877.1	cyphomycin
BGC0001878.1	detoxin N2, detoxin N3
BGC0001881.1	pyrichalasin H
BGC0001882.1	chrysoxanthone A, chrysoxanthone B, chrysoxanthone C
BGC0001883.1	porphyra-334
BGC0001884.1	aranazole A, aranazole B, aranazole C, aranazole D
BGC0001885.1	oxazolepoxidomycin A
BGC0001886.1	secalonic acids
BGC0001887.1	huazacin
BGC0001888.1	mannosylerythritol lipid A, mannosylerythritol lipid B, mannosylerythritol lipid C
BGC0001889.1	fusilassin
BGC0001890.1	amphi-enterobactin 1, amphi-enterobactin 2, amphi-enterobactin 3, amphi-enterobactin 4
BGC0001891.1	closthioamide
BGC0001892.1	botcinic acid
BGC0001893.1	abscisic acid
BGC0001894.1	heteropolysaccharide (HePS)
BGC0001895.1	huanglongmycin A, huanglongmycin B, huanglongmycin C
BGC0001896.1	carbazomycin B
BGC0001897.1	cepacin A
BGC0001898.1	thioplatensimycin, thioplatencin
BGC0001899.1	abscisic acid
BGC0001900.1	fragin
BGC0001901.1	tricholignan A
BGC0001902.1	bengamide
BGC0001903.1	neocarazostatin A
BGC0001904.1	fluostatin
BGC0001905.1	violapyrone B
BGC0001906.1	naphthalene
BGC0001907.1	chromane
BGC0001908.1	sceliphrolactam
BGC0001909.1	strobilurin
BGC0001910.1	cyslabdan
BGC0001911.1	raimonol
BGC0001912.1	(2S,6R)-diamino-(5R,7)-dihydroxy-heptanoic acid
BGC0001913.1	phomoidride
BGC0001914.1	benzastatin J, 7-hydroxyl benzastatin B, 7-hydroxyl O-demethylbenzastatin A, JBIR-67, 7-hydroxyl benzastatin F, 7-hydroxyl O-demethylbenzastatin D, O-demethylvirantmycin, 7-hydroxyl benzastatin D, virantmycin, benzastatin K, methylbenzastatin K
BGC0001915.1	betaestacin I, betaestacin II
BGC0001916.1	lavendiol
BGC0001917.1	5-alkyl-1,2,3,4-tetrahydroquinolines, streptoaminals
BGC0001918.1	JBIR-06
BGC0001919.1	neoantimycin
BGC0001920.1	siamycin I
BGC0001921.1	MS-271
BGC0001922.1	isoindolinomycin
BGC0001923.1	ascochlorin
BGC0001924.1	ascofuranone
BGC0001925.1	altemicidin, SB-203207, SB-203208
BGC0001926.1	chrodrimanin B
BGC0001927.1	A-94964
BGC0001928.1	(2R,3S,4S)-5-fluoro-2,3,4-trihydroxypentanoic acid
BGC0001929.1	WGK
BGC0001930.1	pallidocin
BGC0001931.1	carrimycin
BGC0001932.1	mediomiycin A
BGC0001933.1	sphaerocyclamide
BGC0001934.1	armeniaspirols
BGC0001935.1	3,7-dihydroxytropolone
BGC0001936.1	nodulisporic acid F
BGC0001937.1	tubercidin
BGC0001938.1	entotheonella
BGC0001939.1	streptoseomycin
BGC0001940.1	pyxidicycline A, pyxidicycline B
BGC0001941.1	fulvuthiacene A, fulvuthiacene B
BGC0001942.1	malonomycin
BGC0001943.1	vioprolides A, vioprolides B, vioprolides C, vioprolides D
BGC0001944.1	funisamine
BGC0001945.1	chloromyxamide
BGC0001946.1	lagriamide
BGC0001947.1	K53 capsular polysaccharide
BGC0001948.1	naseseazine C, C3-aryl pyrroloindolines
BGC0001949.1	domoic acid
BGC0001950.1	puwainaphycin F, minutissamide A
BGC0001951.1	puwainaphycin F, minutissamide A
BGC0001952.1	minutissamide A, minutissamide C, minutissamide D
BGC0001953.1	puwainaphycin F, minutissamide A, minutissamide B, minutissamide C, minutissamide D
BGC0001954.1	wortmanamide A, wortmanamide B
BGC0001955.1	keratinimicin A, keratinimicin B, keratinimicin C, keratinimicin D
BGC0001956.1	miharamycin A, miharamycin B
BGC0001957.1	amipurimycin
BGC0001958.1	amipurimycin
BGC0001959.1	taylorflavin A, taylorflavin B
BGC0001960.1	hiroshidine
BGC0001961.1	ashimides
BGC0001962.1	hierridin B, hierridin C
BGC0001963.1	catenulisporolides
BGC0001964.1	alkylpyrone-407, alkylpyrone-393
BGC0001965.1	nybomycin
BGC0001966.1	BII-rafflesfungin
BGC0001967.1	acyldepsipeptide 1
BGC0001968.1	cadaside A, cadaside B
BGC0001969.1	asperterpenoid A
BGC0001970.1	malyngamide C acetate
BGC0001971.1	malyngamide I
BGC0001972.1	toxoflavin, fervenulin
BGC0001973.1	fervenulin
BGC0001974.1	kainic acid
BGC0001975.1	atratumycin
BGC0001976.1	eupenifeldin
BGC0001977.1	eupenifeldin
BGC0001978.1	burnettramic acid
BGC0001979.1	LL-D49194α1 (LLD)
BGC0001980.1	lokisin
BGC0001982.1	pyrichalasin H
BGC0001983.1	triacsins
BGC0001984.1	sarpeptin A, sarpeptin B
BGC0001985.1	pyrazomycin
BGC0001986.1	purincyclamide
BGC0001987.1	koreenceine A, koreenceine B, koreenceine C, koreenceine D
BGC0001988.1	neosartorin
BGC0001989.1	pulcherrimin
BGC0001990.1	xanthocillin
BGC0001991.1	toblerol A, toblerol B, toblerol C, toblerol D, toblerol E, toblerol F, toblerol G, toblerol H
BGC0001992.1	thioguanine
BGC0001993.1	paenilipoheptin
BGC0001994.1	β-ethynylserine
BGC0001995.1	heptelidic acid
BGC0001996.1	oryzine A, oryzine B
BGC0001997.1	capsidiol
BGC0001998.1	aspernidgulene A1, aspernidgulene A2, aspernidgulene B1
BGC0001999.1	gramibactin
BGC0002000.1	setomimycin
BGC0002001.1	crochelin A
BGC0002002.1	1,6-phenazinedimethanol, fontizine A
BGC0002003.1	glidopeptin A
BGC0002004.1	methanobactin
BGC0002005.1	RaxX
BGC0002006.1	albusnodin
BGC0002007.1	atolypene A, atolypene B
BGC0002008.1	aryl polyenes
BGC0002009.1	kanglemycin A, kanglemycin V1, kanglemycin V2
BGC0002010.1	streptophenazine B, streptophenazine C, streptophenazine F, streptophenazine G, streptophenazine H
BGC0002011.1	ansacarbamitocin A
BGC0002012.1	julichrome Q3-3, julichrome Q3-5
BGC0002013.1	curacozole
BGC0002014.1	pepticinnamin E
BGC0002015.1	aborycin
BGC0002016.1	lugdunomycin
BGC0002018.1	azomycin
[truncated: 21 more rows]
