# Supplementary material for: Secondary metabolite biosynthetic diversity in the fungal family Hypoxylaceae and Xylaria hypoxylon
Source: Stud Mycol. 2021 Aug 26;99:100118. doi: 10.1016/j.simyco.2021.100118 (PMC8403587; doi:10.1016/j.simyco.2021.100118)
Supplement: Multimedia component 2 [file mmc2.zip › Network Files/Networks/mix_c0.30_pruned.network]

Clustername 1	Clustername 2	Raw distance	Squared similarity	Jaccard index	DSS index	Adjacency index	raw DSS non-anchor	raw DSS anchor	Non-anchor domains	Anchor domains	Combined group	Shared group
DC.BGC.27	HSM.BGC.31	0.09739616513252258	0.8146936893463135	1.0	0.8701384663581848	1.0	0.17115694284439087	0.06791847199201584	6	2	T1PKS - T1PKS	T1PKS
HM.BGC.55	HRUB.BGC.64	0.29365482926368713	0.49892351031303406	1.0	0.6751269102096558	0.0	0.0	0.32487308979034424	0	1	terpene - terpene	terpene
EL.BGC.16	XH.BGC.38	0.23302578926086426	0.5882494449615479	0.800000011920929	0.7569180130958557	0.7857142686843872	0.2750667929649353	0.14712759852409363	12	2	T1PKS - T1PKS	T1PKS
HF.BGC.21	HR.BGC.38	0.20328974723815918	0.6347472071647644	0.8888888955116272	0.7669099569320679	0.875	0.29209867119789124	0.1298249214887619	7	2	T1PKS - T1PKS	T1PKS
HM.BGC.41	PH.BGC.23	0.2949926257133484	0.4970353841781616	0.8888888955116272	0.6585283279418945	0.6666666865348816	0.4839771091938019	0.09208712726831436	7	2	T1PKS - T1PKS	T1PKS
EL.BGC.16	JM.BGC.38	0.1706608533859253	0.6878033876419067	0.800000011920929	0.8400712609291077	0.7857142686843872	0.17888937890529633	0.10304690897464752	12	2	T1PKS - T1PKS	T1PKS
DC.BGC.24	HSM.BGC.16	0.07898810505867004	0.8482629060745239	1.0	0.8946825265884399	1.0	0.12209415435791016	0.054987434297800064	12	2	T1PKS - T1PKS	T1PKS
DC.BGC.30	HL.BGC.16	0.2978244423866272	0.4930504858493805	0.7222222089767456	0.708720862865448	0.523809552192688	0.34737256169319153	0.06690555065870285	16	2	T1PKS - T1PKS	T1PKS
HP.BGC.12	HRUB.BGC.23	0.15478841960430145	0.7143826484680176	0.8947368264198303	0.8357207179069519	0.7894737124443054	0.1870248019695282	0.0789836123585701	15	2	T1PKS - T1PKS	T1PKS
HF.BGC.10	PH.BGC.14	0.2687722146511078	0.5346940755844116	0.8125	0.7175629734992981	0.6111111044883728	0.34244292974472046	0.07241625338792801	14	2	T1PKS - T1PKS	T1PKS
HRUB.BGC.30	HSP.BGC.51	0.1377970278263092	0.7433939576148987	0.875	0.8652902245521545	0.7647058963775635	0.15170837938785553	0.07946428656578064	13	2	T1PKS - T1PKS	T1PKS
HRUB.BGC.10	JM.BGC.7	0.26166364550590515	0.5451405644416809	1.0	0.6511151790618896	1.0	0.2589782774448395	0.39383813738822937	9	9	NRPS - NRPS	NRPS
DC.BGC.24	HP.BGC.28	0.2564702033996582	0.552836537361145	0.5	0.8307669758796692	0.40909090638160706	0.2073148787021637	0.054987434297800064	12	2	T1PKS - T1PKS	T1PKS
EL.BGC.25	HL.BGC.16	0.2140880525112152	0.6176576018333435	0.8125	0.7904751896858215	0.6111111044883728	0.2502731680870056	0.06690555065870285	14	2	T1PKS - T1PKS	T1PKS
AT.BGC.37	HL.BGC.11	0.22811706364154816	0.5958032608032227	0.8999999761581421	0.7425105571746826	0.699999988079071	0.32696688175201416	0.11853448301553726	8	2	T1PKS - T1PKS	T1PKS
AT.BGC.15	PH.BGC.11	0.21268339455127716	0.6198674440383911	0.8695651888847351	0.7752047181129456	0.6399999856948853	0.24755966663360596	0.11666429042816162	19	2	T1PKS - T1PKS	T1PKS
AT.BGC.41	JM.BGC.21	0.19090838730335236	0.6546292304992676	0.5	0.9143443703651428	0.46666666865348816	0.1231350302696228	0.029436500743031502	6	2	T1PKS
EL.BGC.5	HRUB.BGC.8	0.18432173132896423	0.6653310656547546	1.0	0.754237711429596	1.0	0.16129031777381897	0.27391964197158813	2	3	NRPS - NRPS	NRPS
EL.BGC.28	HSM.BGC.24	0.2854882478713989	0.5105270147323608	0.8666666746139526	0.679904580116272	0.625	0.3766947388648987	0.150297611951828	12	2	T1PKS - T1PKS	T1PKS
HSP.BGC.3	JM.BGC.2	0.23969346284866333	0.5780659914016724	0.875	0.7226309180259705	0.8666666746139526	0.324026495218277	0.11406811326742172	14	2	NA
HR.BGC.40	HRUB.BGC.52	0.20029836893081665	0.6395226716995239	0.8461538553237915	0.7850722670555115	0.8333333134651184	0.24174176156520844	0.15459619462490082	9	2	T1PKS - T1PKS	T1PKS
HM.BGC.55	HSP.BGC.68	0.057692307978868484	0.8879438042640686	1.0	0.9897435903549194	0.0	0.0	0.010256410576403141	0	1	terpene - terpene	terpene
HL.BGC.14	HP.BGC.43	0.29737430810928345	0.493682861328125	0.6428571343421936	0.7320723533630371	0.5	0.34996137022972107	0.10386016219854355	8	2	T1PKS - T1PKS	T1PKS
HM.BGC.39	HSP.BGC.48	0.0042208959348499775	0.9915760159492493	1.0	0.9943721294403076	1.0	0.006681874860078096	0.004310344811528921	5	2	T1PKS - T1PKS	T1PKS
HR.BGC.30	HSP.BGC.44	0.0863349661231041	0.8347837924957275	1.0	0.8848867416381836	1.0	0.1352424919605255	0.05472567304968834	12	2	T1PKS - T1PKS	T1PKS
EL.BGC.33	JM.BGC.28	0.28755441308021545	0.5075787305831909	0.8999999761581421	0.6675032377243042	0.6363636255264282	0.17009569704532623	0.5219647288322449	7	3	T1PKS - T1PKS	T1PKS
HRUB.BGC.38	XH.BGC.38	0.1939426064491272	0.649728536605835	0.800000011920929	0.8090289235115051	0.7857142686843872	0.22524100542068481	0.08816138654947281	12	2	T1PKS - T1PKS	T1PKS
HM.BGC.31	HSM.BGC.33	0.09926516562700272	0.8113232254981995	1.0	0.8734435439109802	0.9130434989929199	0.13792826235294342	0.09101954102516174	25	4	T1PKS - T1PKS	T1PKS
DC.BGC.14	HSM.BGC.13	0.24759699404239655	0.5661102533340454	0.9090909361839294	0.7122949361801147	0.7272727489471436	0.3682706654071808	0.12657390534877777	8	2	T1PKS - T1PKS	T1PKS
EL.BGC.29	PH.BGC.14	0.19587142765522003	0.6466227769851685	0.8666666746139526	0.7979230880737305	0.6470588445663452	0.23880349099636078	0.08271560817956924	13	2	T1PKS - T1PKS	T1PKS
AT.BGC.2	JM.BGC.3	0.26397159695625305	0.5417377948760986	0.8095238208770752	0.7238315343856812	0.625	0.3124665915966034	0.10375232249498367	19	2	indole.T1PKS - indole.T1PKS	indole.T1PKS
EL.BGC.27	HR.BGC.39	0.2986098527908325	0.49194812774658203	0.7777777910232544	0.6777794361114502	0.75	0.36170312762260437	0.2728673219680786	5	2	T1PKS - T1PKS	T1PKS
DC.BGC.1	HSP.BGC.3	0.18065479397773743	0.6713265776634216	0.875	0.8013491630554199	0.8666666746139526	0.22440873086452484	0.1213771253824234	12	2	NA
EL.BGC.24	PH.BGC.23	0.27256613969802856	0.5291600227355957	0.8888888955116272	0.6745414733886719	0.875	0.4613935053348541	0.0875723734498024	7	2	T1PKS - T1PKS	T1PKS
HR.BGC.51	HSM.BGC.46	0.22984693944454193	0.5931357145309448	1.0	0.7602040767669678	0.0	0.0	0.23979592323303223	0	1	terpene - terpene	terpene
HF.BGC.14	JM.BGC.24	0.21372249722480774	0.6182323098182678	0.9375	0.7434680461883545	0.8235294222831726	0.28641587495803833	0.14446721971035004	15	2	T1PKS - T1PKS	T1PKS
DC.BGC.38	HP.BGC.58	0.28108108043670654	0.5168443918228149	1.0	0.6918919086456299	0.0	0.0	0.3081081211566925	0	1	terpene - terpene	terpene
AT.BGC.6	HRUB.BGC.8	0.1721447855234146	0.6853442788124084	1.0	0.7704735994338989	1.0	0.16935484111309052	0.24958355724811554	2	3	NRPS - NRPS	NRPS
HP.BGC.30	HSP.BGC.49	0.1607028841972351	0.7044196724891663	1.0	0.7857294678688049	1.0	0.25781992077827454	0.11628430336713791	9	2	T1PKS - T1PKS	T1PKS
HSP.BGC.48	JM.BGC.36	0.19019164144992828	0.6557895541191101	1.0	0.746411144733429	1.0	0.3358815014362335	0.15072302520275116	5	2	T1PKS - T1PKS	T1PKS
HSM.BGC.1	HSP.BGC.3	0.08161301910877228	0.8434346318244934	0.875	0.9334048628807068	0.8666666746139526	0.0737738311290741	0.04505906254053116	12	2	NA
AT.BGC.39	HSP.BGC.48	0.19688165187835693	0.644999086856842	1.0	0.7374911308288574	1.0	0.33157625794410706	0.1761746108531952	5	2	T1PKS - T1PKS	T1PKS
HF.BGC.21	JM.BGC.28	0.14998160302639008	0.722531259059906	0.8999999761581421	0.8466911911964417	0.699999988079071	0.17663607001304626	0.1124860942363739	7	2	T1PKS - T1PKS	T1PKS
HSM.BGC.28	JM.BGC.36	0.19437724351882935	0.6490280032157898	1.0	0.7408303618431091	1.0	0.33396923542022705	0.16567018628120422	5	2	T1PKS - T1PKS	T1PKS
HR.BGC.38	HRUB.BGC.49	0.1742752492427826	0.681821346282959	0.800000011920929	0.8476330041885376	0.6000000238418579	0.1777716726064682	0.11426001042127609	6	2	T1PKS - T1PKS	T1PKS
HM.BGC.47	HP.BGC.44	0.29293563961982727	0.49994003772735596	0.7272727489471436	0.7124494910240173	0.5454545617103577	0.3773769736289978	0.10789766162633896	8	2	T1PKS - T1PKS	T1PKS
AT.BGC.26	HSM.BGC.16	0.16556502878665924	0.6962817311286926	0.8461538553237915	0.8407850861549377	0.692307710647583	0.20105405151844025	0.033697474747896194	12	2	T1PKS - T1PKS	T1PKS
HSP.BGC.69	JM.BGC.49	0.2510785162448883	0.5608834028244019	0.8571428656578064	0.7128477096557617	0.8571428656578064	0.33832183480262756	0.0824742242693901	8	1	terpene - terpene	terpene
AT.BGC.39	HR.BGC.39	0.276189923286438	0.5239010453224182	0.7777777910232544	0.7076727151870728	0.75	0.3494340777397156	0.22094380855560303	5	2	T1PKS - T1PKS	T1PKS
EL.BGC.38	HSP.BGC.23	0.29858091473579407	0.4919887185096741	0.782608687877655	0.6891964673995972	0.5600000023841858	0.3506920635700226	0.13130521774291992	18	2	T1PKS - T1PKS	T1PKS
HSM.BGC.14	PH.BGC.11	0.26287660002708435	0.543350875377655	0.739130437374115	0.7510630488395691	0.5199999809265137	0.2825661599636078	0.11442006379365921	16	2	T1PKS - T1PKS	T1PKS
AT.BGC.28	HM.BGC.42	0.15204019844532013	0.719035804271698	1.0	0.8014463782310486	0.9375	0.2262120544910431	0.09483443945646286	15	2	T1PKS - T1PKS	T1PKS
HF.BGC.21	HRUB.BGC.49	0.14520257711410522	0.7306786179542542	0.8999999761581421	0.8530632257461548	0.699999988079071	0.17647509276866913	0.09524471312761307	7	2	T1PKS - T1PKS	T1PKS
HR.BGC.49	HSM.BGC.45	0.29218751192092896	0.5009985566139221	1.0	0.6770833134651184	0.0	0.0	0.3229166567325592	0	1	terpene - terpene	terpene
HRUB.BGC.48	HSM.BGC.21	0.25540703535079956	0.554418683052063	0.7777777910232544	0.7483461499214172	0.5555555820465088	0.3347938358783722	0.1477288454771042	5	2	T1PKS - T1PKS	T1PKS
HM.BGC.43	HSP.BGC.52	0.006950092501938343	0.9861481189727783	1.0	0.9907332062721252	1.0	0.014562098309397697	0.0	7	2	T1PKS - T1PKS	T1PKS
HM.BGC.34	HSM.BGC.22	0.13624271750450134	0.7460766434669495	0.875	0.8776022791862488	0.6111111044883728	0.15818995237350464	0.0060728746466338634	13	2	T1PKS - T1PKS	T1PKS
HF.BGC.6	JM.BGC.17	0.08985733240842819	0.8283596634864807	0.9285714030265808	0.903682291507721	0.9333333373069763	0.1174963116645813	0.02748728170990944	13	2	T1PKS - T1PKS	T1PKS
HP.BGC.56	JM.BGC.54	0.16658030450344086	0.6945883631706238	1.0	0.8445596098899841	0.0	0.0	0.15544041991233826	0	1	terpene - terpene	terpene
HM.BGC.3	HSP.BGC.2	0.02174104005098343	0.9569905996322632	1.0	0.9710119366645813	1.0	0.03131073713302612	0.015051939524710178	24	2	NA
HF.BGC.5	HR.BGC.7	0.2838866114616394	0.5128183960914612	1.0	0.6214845180511475	1.0	0.29122456908226013	0.42216095328330994	9	9	NRPS - NRPS	NRPS
EL.BGC.36	HRUB.BGC.52	0.23725061118602753	0.5817866325378418	0.7692307829856873	0.7618709802627563	0.75	0.2808484435081482	0.15269020199775696	8	2	T1PKS - T1PKS	T1PKS
DC.BGC.23	HSM.BGC.32	0.18563900887966156	0.6631838083267212	0.8181818127632141	0.8252086043357849	0.6363636255264282	0.18567152321338654	0.15575121343135834	7	2	T1PKS - T1PKS	T1PKS
AT.BGC.37	HM.BGC.43	0.21513806283473969	0.6160082817077637	0.8999999761581421	0.7472233176231384	0.8888888955116272	0.32824036478996277	0.1018492802977562	8	2	T1PKS - T1PKS	T1PKS
DC.BGC.4	HSM.BGC.39	0.21655955910682678	0.6137789487838745	0.75	0.8001428246498108	0.6666666865348816	0.12788018584251404	0.22384953498840332	2	3	NRPS - NRPS	NRPS
HSM.BGC.39	JM.BGC.5	0.2772592008113861	0.522354245185852	0.75	0.7192099690437317	0.6666666865348816	0.4241338074207306	0.20911815762519836	3	3	NRPS - NRPS	NRPS
HSM.BGC.45	HSP.BGC.66	0.16387434303760529	0.6991060972213745	1.0	0.8481675386428833	0.0	0.0	0.1518324613571167	0	1	terpene - terpene	terpene
HSM.BGC.29	HSP.BGC.37	0.11103376746177673	0.7902609705924988	0.7857142686843872	0.9329073429107666	0.6428571343421936	0.086849145591259	0.02264050953090191	9	2	T1PKS - T1PKS	T1PKS
HL.BGC.6	PH.BGC.11	0.22899463772773743	0.5944492816925049	0.8695651888847351	0.7534564137458801	0.6399999856948853	0.27266570925712585	0.12246345728635788	19	2	T1PKS - T1PKS	T1PKS
HF.BGC.25	HRUB.BGC.52	0.25505420565605164	0.5549442172050476	0.7857142686843872	0.7324551939964294	0.7692307829856873	0.31711289286613464	0.14362463355064392	10	2	T1PKS - T1PKS	T1PKS
HSM.BGC.39	PH.BGC.3	0.2804149091243744	0.5178027153015137	0.75	0.7150023579597473	0.6666666865348816	0.42942482233047485	0.2127840667963028	3	3	NRPS - NRPS	NRPS
HM.BGC.35	PH.BGC.18	0.18171073496341705	0.669597327709198	0.7857142686843872	0.8386713862419128	0.6428571343421936	0.19964922964572906	0.046366747468709946	12	2	T1PKS - T1PKS	T1PKS
HF.BGC.6	HSM.BGC.11	0.16030243039131165	0.7050920128822327	0.6499999761581421	0.9018189907073975	0.6666666865348816	0.11804139614105225	0.03363482281565666	13	2	T1PKS - T1PKS	T1PKS
JM.BGC.5	PH.BGC.3	0.16921192407608032	0.6902087926864624	1.0	0.774384081363678	1.0	0.15322580933570862	0.2497459352016449	2	3	NRPS - NRPS	NRPS
HM.BGC.39	HRUB.BGC.45	0.2105989307165146	0.6231540441513062	1.0	0.7192014455795288	1.0	0.35117536783218384	0.19282758235931396	5	2	T1PKS - T1PKS	T1PKS
EL.BGC.24	HF.BGC.27	0.2994247376918793	0.4908057153224945	0.800000011920929	0.6689151525497437	0.7777777910232544	0.4593147039413452	0.10668251663446426	7	2	T1PKS - T1PKS	T1PKS
AT.BGC.15	HM.BGC.14	0.17650681734085083	0.6781409978866577	0.9545454382896423	0.7858697175979614	0.8636363744735718	0.23295433819293976	0.12471619248390198	19	2	T1PKS - T1PKS	T1PKS
HM.BGC.46	HSP.BGC.55	0.17146854102611542	0.6864643692970276	1.0	0.775819718837738	0.9333333373069763	0.11301633715629578	0.46503549814224243	13	3	T1PKS - T1PKS	T1PKS
HL.BGC.10	HR.BGC.30	0.2933330833911896	0.49937811493873596	0.8461538553237915	0.6737244129180908	0.6428571343421936	0.22242216765880585	0.533982515335083	12	3	T1PKS - T1PKS	T1PKS
HSM.BGC.24	JM.BGC.23	0.2374075949192047	0.581547200679779	0.8125	0.7569859623908997	0.6470588445663452	0.2920096218585968	0.09602732956409454	12	2	T1PKS - T1PKS	T1PKS
HF.BGC.40	JM.BGC.54	0.25103092193603516	0.5609546899795532	1.0	0.7319587469100952	0.0	0.0	0.2680412232875824	0	1	terpene - terpene	terpene
AT.BGC.31	HR.BGC.29	0.24607634544372559	0.5684008598327637	0.75	0.7699374556541443	0.529411792755127	0.2884487211704254	0.06950067728757858	11	2	T1PKS - T1PKS	T1PKS
HF.BGC.27	JM.BGC.37	0.2823052406311035	0.515085756778717	0.8888888955116272	0.6615560054779053	0.875	0.4589448571205139	0.12756754457950592	7	2	T1PKS - T1PKS	T1PKS
EL.BGC.34	HP.BGC.18	0.2776559889316559	0.5217808485031128	0.8461538553237915	0.6819287538528442	0.8333333134651184	0.39795005321502686	0.11837418377399445	10	2	T1PKS - T1PKS	T1PKS
EL.BGC.49	HSP.BGC.68	0.18010203540325165	0.6722326874732971	1.0	0.8265306353569031	0.0	0.0	0.1734693944454193	0	1	terpene - terpene	terpene
HF.BGC.9	HR.BGC.14	0.20224930346012115	0.6364061832427979	0.8461538553237915	0.7904075384140015	0.7142857313156128	0.2613278925418854	0.06732002645730972	11	2	T1PKS - T1PKS	T1PKS
DC.BGC.26	HL.BGC.15	0.1964343786239624	0.6457176804542542	1.0	0.7380874752998352	1.0	0.3329298496246338	0.17314083874225616	5	2	T1PKS - T1PKS	T1PKS
EL.BGC.5	HM.BGC.5	0.16231155395507812	0.7017219662666321	1.0	0.7835845947265625	1.0	0.16935484111309052	0.23210224509239197	2	3	NRPS - NRPS	NRPS
DC.BGC.27	HRUB.BGC.49	0.1559503823518753	0.7124197483062744	0.800000011920929	0.8720661401748657	0.6000000238418579	0.17538976669311523	0.056749965995550156	6	2	T1PKS - T1PKS	T1PKS
DC.BGC.15	EL.BGC.38	0.2148500382900238	0.6164604425430298	0.8571428656578064	0.7728406190872192	0.6818181872367859	0.2551865875720978	0.1080436035990715	17	2	T1PKS - T1PKS	T1PKS
HF.BGC.14	HRUB.BGC.30	0.25804564356803894	0.5504962801933289	0.875	0.7049587368965149	0.7647058963775635	0.3313630521297455	0.15883459150791168	15	2	T1PKS - T1PKS	T1PKS
HSP.BGC.44	PH.BGC.18	0.1818680465221405	0.6693398952484131	0.7857142686843872	0.8384616374969482	0.6428571343421936	0.1999288648366928	0.046366747468709946	12	2	T1PKS - T1PKS	T1PKS
HP.BGC.58	HRUB.BGC.65	0.24565216898918152	0.5690406560897827	1.0	0.739130437374115	0.0	0.0	0.260869562625885	0	1	terpene - terpene	terpene
DC.BGC.27	HF.BGC.21	0.1355234682559967	0.7473196983337402	0.8888888955116272	0.8572649955749512	0.875	0.18398916721343994	0.08085372298955917	6	2	T1PKS - T1PKS	T1PKS
HRUB.BGC.52	JM.BGC.40	0.2930089235305786	0.49983638525009155	0.6470588445663452	0.7284390926361084	0.625	0.31698355078697205	0.14664867520332336	11	2	T1PKS - T1PKS	T1PKS
HR.BGC.51	JM.BGC.53	0.2505347728729248	0.5616981387138367	1.0	0.7326202988624573	0.0	0.0	0.26737967133522034	0	1	terpene - terpene	terpene
HM.BGC.39	HP.BGC.41	0.19742219150066376	0.6441311240196228	1.0	0.7367703914642334	1.0	0.3435681462287903	0.16280639171600342	5	2	T1PKS - T1PKS	T1PKS
EL.BGC.36	HF.BGC.25	0.22146283090114594	0.6061201095581055	0.8333333134651184	0.7612819075584412	0.8181818127632141	0.3166852295398712	0.08278388530015945	8	2	T1PKS - T1PKS	T1PKS
AT.BGC.16	EL.BGC.32	0.1747126281261444	0.6810992360115051	0.8125	0.835568368434906	0.7222222089767456	0.20472955703735352	0.023388920351862907	14	2	T1PKS - T1PKS	T1PKS
HM.BGC.14	HRUB.BGC.23	0.25736868381500244	0.5515012741088867	0.8636363744735718	0.7083569169044495	0.7727272510528564	0.32937783002853394	0.10296934843063354	20	2	T1PKS - T1PKS	T1PKS
HP.BGC.1	HSM.BGC.1	0.1278882920742035	0.7605788111686707	1.0	0.8294822573661804	1.0	0.20164649188518524	0.07713142037391663	12	2	NA
HM.BGC.12	HSP.BGC.19	0.2168216109275818	0.6133683919906616	0.800000011920929	0.7790526747703552	0.7777777910232544	0.24921339750289917	0.09375	9	1	NRPS-like - NRPS-like	NRPS-like
DC.BGC.4	HRUB.BGC.8	0.17963342368602753	0.6730012893676758	1.0	0.760488748550415	1.0	0.12903225421905518	0.27633756399154663	2	3	NRPS - NRPS	NRPS
HM.BGC.54	HSP.BGC.70	0.14677225053310394	0.7279976010322571	0.5555555820465088	0.95615553855896	0.5	0.037416212260723114	0.05670103058218956	4	1	terpene - terpene	terpene
HM.BGC.33	JM.BGC.34	0.18964722752571106	0.6566716432571411	1.0	0.7471370100975037	1.0	0.28310099244117737	0.1923869401216507	8	2	T1PKS - T1PKS	T1PKS
HSM.BGC.47	HSP.BGC.71	0.19605262577533722	0.6463313698768616	1.0	0.8052631616592407	0.0	0.0	0.19473683834075928	0	1	terpene - terpene	terpene
HR.BGC.15	HRUB.BGC.21	0.21556483209133148	0.6153385639190674	0.800000011920929	0.7792468667030334	0.800000011920929	0.27637118101119995	0.03999434784054756	13	2	T1PKS - T1PKS	T1PKS
HP.BGC.18	HSM.BGC.13	0.25200214982032776	0.5595008134841919	0.9166666865348816	0.6922799944877625	0.9090909361839294	0.39538484811782837	0.08855799585580826	10	2	T1PKS - T1PKS	T1PKS
HSM.BGC.12	HSP.BGC.22	0.21504874527454376	0.6161484718322754	0.761904776096344	0.7965134978294373	0.7037037014961243	0.2682415544986725	0.009221311658620834	24	4	T1PKS - T1PKS	T1PKS
EL.BGC.5	XH.BGC.5	0.2545003592967987	0.555769681930542	1.0	0.6606661677360535	1.0	0.2983871102333069	0.3529827296733856	2	3	NRPS - NRPS	NRPS
AT.BGC.39	HP.BGC.41	0.16993795335292816	0.6890029907226562	1.0	0.7734160423278809	1.0	0.2698376476764679	0.1725168228149414	5	2	T1PKS - T1PKS	T1PKS
EL.BGC.29	HF.BGC.10	0.1835348755121231	0.6666153073310852	0.9333333373069763	0.7775090336799622	0.9333333373069763	0.2489682286977768	0.13643977046012878	13	2	T1PKS - T1PKS	T1PKS
EL.BGC.27	HRUB.BGC.45	0.23682931065559387	0.5824294686317444	1.0	0.6842275857925415	1.0	0.34277063608169556	0.28202465176582336	5	2	T1PKS - T1PKS	T1PKS
BGC0001257.1	DC.BGC.13	0.1804976761341095	0.6715840697288513	0.5384615659713745	0.9131826162338257	0.5384615659713745	0.130751833319664	0.020915770903229713	6	2	T1PKS - T1PKS	T1PKS
EL.BGC.27	HSM.BGC.28	0.24586229026317596	0.5687236785888672	1.0	0.672183632850647	1.0	0.37964192032814026	0.26303449273109436	5	2	T1PKS - T1PKS	T1PKS
HM.BGC.35	JM.BGC.38	0.14065472781658173	0.7384743094444275	0.800000011920929	0.880079448223114	0.7857142686843872	0.1416522115468979	0.05472567304968834	12	2	T1PKS - T1PKS	T1PKS
EL.BGC.24	HSP.BGC.50	0.2814576327800751	0.5163031220436096	0.800000011920929	0.7047231793403625	0.6000000238418579	0.4043349325656891	0.10442514717578888	7	2	T1PKS - T1PKS	T1PKS
HL.BGC.10	HRUB.BGC.38	0.29010578989982605	0.5039498209953308	0.8461538553237915	0.6780274510383606	0.6428571343421936	0.22180193662643433	0.5223137140274048	12	3	T1PKS - T1PKS	T1PKS
DC.BGC.13	XH.BGC.21	0.19539907574653625	0.6473826169967651	1.0	0.7489917278289795	0.8571428656578064	0.29915088415145874	0.09454493969678879	13	2	T1PKS - T1PKS	T1PKS
AT.BGC.26	HP.BGC.28	0.17382413148880005	0.6825665831565857	0.5714285969734192	0.9125202298164368	0.550000011920929	0.10963033139705658	0.021028200164437294	12	2	T1PKS - T1PKS	T1PKS
DC.BGC.24	XH.BGC.38	0.20520277321338654	0.6317026019096375	0.800000011920929	0.7940153479576111	0.7857142686843872	0.243234783411026	0.09423425793647766	12	2	T1PKS - T1PKS	T1PKS
EL.BGC.8	HSP.BGC.8	0.2860223948955536	0.5097640156745911	1.0	0.6186367869377136	1.0	0.31030458211898804	0.4089970886707306	7	9	NRPS - NRPS	NRPS
AT.BGC.15	EL.BGC.38	0.26761072874069214	0.5363940000534058	0.8636363744735718	0.7045493125915527	0.625	0.33218249678611755	0.12097463756799698	19	2	T1PKS - T1PKS	T1PKS
AT.BGC.39	PH.BGC.19	0.20616412162780762	0.6301754117012024	1.0	0.7251145243644714	1.0	0.3312824070453644	0.20438933372497559	5	2	T1PKS - T1PKS	T1PKS
HP.BGC.43	PH.BGC.16	0.26205581426620483	0.5445616245269775	0.8461538553237915	0.7027289867401123	0.8333333134651184	0.3592991232872009	0.12669377028942108	11	2	T1PKS - T1PKS	T1PKS
AT.BGC.39	HRUB.BGC.45	0.18977877497673035	0.6564584374427795	1.0	0.7469616532325745	1.0	0.2917173206806183	0.2046896517276764	5	2	T1PKS - T1PKS	T1PKS
HP.BGC.12	HR.BGC.18	0.2320738285779953	0.5897105932235718	0.8500000238418579	0.7527904510498047	0.6666666865348816	0.28943753242492676	0.07829759269952774	16	2	T1PKS - T1PKS	T1PKS
HL.BGC.7	PH.BGC.12	0.23557233810424805	0.5843496322631836	0.8500000238418579	0.7354273796081543	0.8571428656578064	0.30953070521354675	0.039782363921403885	20	2	T1PKS - T1PKS	T1PKS
AT.BGC.16	PH.BGC.12	0.19243954122066498	0.6521539092063904	0.7222222089767456	0.8350318670272827	0.7368420958518982	0.19950395822525024	0.044092707335948944	14	2	T1PKS - T1PKS	T1PKS
HR.BGC.15	XH.BGC.21	0.27359431982040405	0.5276652574539185	0.8571428656578064	0.691080629825592	0.7333333492279053	0.37096720933914185	0.10726398974657059	13	2	T1PKS - T1PKS	T1PKS
AT.BGC.37	JM.BGC.28	0.10836777836084366	0.7950080037117004	1.0	0.8555096387863159	1.0	0.15861542522907257	0.11624027043581009	8	2	T1PKS - T1PKS	T1PKS
AT.BGC.2	HP.BGC.2	0.28063079714775085	0.5174920558929443	0.8095238208770752	0.7099525928497314	0.5	0.32701575756073	0.1144477054476738	19	2	indole.T1PKS - indole.T1PKS	indole.T1PKS
JM.BGC.7	PH.BGC.5	0.2767803370952606	0.5230466723442078	1.0	0.6309595108032227	1.0	0.31283271312713623	0.3971443474292755	9	9	NRPS - NRPS	NRPS
HSM.BGC.20	HSP.BGC.34	0.25646835565567017	0.5528392791748047	0.6666666865348816	0.7728570103645325	0.6111111044883728	0.15259139239788055	0.3638209104537964	11	3	NRPS-like.T1PKS - T1PKS
DC.BGC.23	EL.BGC.40	0.06202803552150726	0.8797913789749146	0.8999999761581421	0.9513700008392334	0.8888888955116272	0.07167237997055054	0.008305761963129044	7	2	T1PKS - T1PKS	T1PKS
HRUB.BGC.21	JM.BGC.17	0.20095480978488922	0.6384732127189636	0.8666666746139526	0.7872236371040344	0.7058823704719543	0.2657766342163086	0.027275295928120613	14	2	T1PKS - T1PKS	T1PKS
HM.BGC.63	HSP.BGC.21	0.25601959228515625	0.5535068511962891	1.0	0.6719738841056824	0.800000011920929	0.35673657059669495	0.2562499940395355	5	1	NRPS-like - NRPS-like	NRPS-like
HF.BGC.40	HR.BGC.48	0.21356382966041565	0.6184818744659424	1.0	0.7819148898124695	0.0	0.0	0.21808511018753052	0	1	terpene
HRUB.BGC.23	PH.BGC.11	0.24420872330665588	0.5712204575538635	0.782608687877655	0.7656927108764648	0.5	0.2681151032447815	0.09062410891056061	17	2	T1PKS - T1PKS	T1PKS
AT.BGC.6	HL.BGC.5	0.2136794924736023	0.6182999610900879	1.0	0.7150940299034119	1.0	0.19354838132858276	0.3153585195541382	2	3	NRPS - NRPS	NRPS
HR.BGC.5	HSM.BGC.39	0.1560521125793457	0.7122480273246765	1.0	0.7919304966926575	1.0	0.16149094700813293	0.23135873675346375	3	3	NRPS - NRPS	NRPS
HP.BGC.55	HR.BGC.51	0.25811517238616943	0.5503931045532227	1.0	0.7225130796432495	0.0	0.0	0.2774869203567505	0	1	terpene - terpene	terpene
HR.BGC.26	HRUB.BGC.50	0.22456613183021545	0.6012976765632629	0.8125	0.7714118361473083	0.6875	0.25586697459220886	0.15357142686843872	11	2	T1PKS - T1PKS	T1PKS
HM.BGC.39	HR.BGC.39	0.27595505118370056	0.5242410898208618	0.7777777910232544	0.7079858183860779	0.75	0.3756324052810669	0.18749134242534637	5	2	T1PKS - T1PKS	T1PKS
AT.BGC.16	DC.BGC.13	0.1354229599237442	0.7474934458732605	0.9285714030265808	0.8473725914955139	0.8666666746139526	0.1907842457294464	0.0190785750746727	14	2	T1PKS - T1PKS	T1PKS
HR.BGC.7	JM.BGC.7	0.2909293472766876	0.5027812123298645	1.0	0.6120942234992981	1.0	0.31401512026786804	0.42485111951828003	9	9	NRPS - NRPS	NRPS
HRUB.BGC.64	JM.BGC.53	0.28936171531677246	0.5050067901611328	1.0	0.6808510422706604	0.0	0.0	0.3191489279270172	0	1	terpene - terpene	terpene
HRUB.BGC.63	HSP.BGC.69	0.2120189070701599	0.6209142208099365	0.8571428656578064	0.7649271488189697	0.8571428656578064	0.2553500533103943	0.16410256922245026	7	1	terpene - terpene	terpene
HM.BGC.2	HRUB.BGC.2	0.29596763849258423	0.49566155672073364	0.8333333134651184	0.6683394312858582	0.7222222089767456	0.3843538761138916	0.12088735401630402	16	2	NA
HSM.BGC.13	PH.BGC.13	0.20858334004878998	0.6263403296470642	0.9166666865348816	0.7501717209815979	0.9090909361839294	0.31581610441207886	0.10135570168495178	9	2	T1PKS - T1PKS	T1PKS
DC.BGC.26	EL.BGC.20	0.1492011547088623	0.723858654499054	1.0	0.8010651469230652	1.0	0.19234484434127808	0.20717240869998932	5	2	T1PKS - T1PKS	T1PKS
EL.BGC.24	JM.BGC.37	0.27749139070510864	0.5220186710357666	0.8888888955116272	0.6679744124412537	0.875	0.44729310274124146	0.1303074210882187	7	2	T1PKS - T1PKS	T1PKS
HM.BGC.57	HSP.BGC.66	0.05000000074505806	0.9024999737739563	1.0	1.0	0.0	0.0	0.0	0	1	terpene - terpene	terpene
HM.BGC.14	JM.BGC.15	0.19448848068714142	0.648848831653595	0.9545454382896423	0.761894166469574	0.8636363744735718	0.2616068422794342	0.12060096859931946	20	2	T1PKS - T1PKS	T1PKS
DC.BGC.24	EL.BGC.16	0.07335151731967926	0.8586773872375488	1.0	0.9021979570388794	1.0	0.10584943741559982	0.07365977764129639	12	2	T1PKS - T1PKS	T1PKS
HF.BGC.3	HR.BGC.5	0.26614412665367126	0.5385444164276123	0.75	0.7340300679206848	0.6666666865348816	0.1515112668275833	0.30412283539772034	2	3	NRPS - NRPS	NRPS
HF.BGC.21	HP.BGC.42	0.11343363672494888	0.7859998941421509	1.0	0.8487551212310791	1.0	0.17192283272743225	0.11505839973688126	7	2	T1PKS - T1PKS	T1PKS
HF.BGC.6	HL.BGC.7	0.18169543147087097	0.6696223616600037	0.6499999761581421	0.8732949495315552	0.6666666865348816	0.15331999957561493	0.04020633175969124	13	2	T1PKS - T1PKS	T1PKS
EL.BGC.8	HSM.BGC.40	0.2852593958377838	0.5108541250228882	1.0	0.61965411901474	1.0	0.2998753488063812	0.4116399586200714	7	9	NRPS - NRPS	NRPS
HL.BGC.18	HP.BGC.37	0.2653217017650604	0.539752185344696	0.7777777910232544	0.7351266145706177	0.5555555820465088	0.3562041223049164	0.15070995688438416	5	2	T1PKS - T1PKS	T1PKS
AT.BGC.49	HM.BGC.57	0.26875001192092896	0.5347265601158142	1.0	0.7083333134651184	0.0	0.0	0.2916666567325592	0	1	terpene - terpene	terpene
EL.BGC.27	PH.BGC.19	0.21195875108242035	0.6210089921951294	1.0	0.7173883318901062	1.0	0.3005252480506897	0.2602196931838989	5	2	T1PKS - T1PKS	T1PKS
HF.BGC.16	HRUB.BGC.50	0.2155217081308365	0.6154062151908875	0.8823529481887817	0.7662324905395508	0.6666666865348816	0.2598145008087158	0.1426030844449997	14	2	T1PKS - T1PKS	T1PKS
HR.BGC.38	PH.BGC.24	0.14573891460895538	0.7297620177268982	0.8888888955116272	0.8575332760810852	0.6666666865348816	0.17816343903541565	0.08892160654067993	6	2	T1PKS - T1PKS	T1PKS
HSM.BGC.46	JM.BGC.53	0.2221938818693161	0.6049823760986328	1.0	0.7704081535339355	0.0	0.0	0.22959183156490326	0	1	terpene - terpene	terpene
AT.BGC.40	HP.BGC.43	0.23321321606636047	0.5879619717597961	0.800000011920929	0.7566680908203125	0.7857142686843872	0.30280062556266785	0.06492573767900467	12	2	T1PKS - T1PKS	T1PKS
HSP.BGC.50	PH.BGC.23	0.2805089056491852	0.5176674127578735	0.8888888955116272	0.677839994430542	0.6666666865348816	0.4536302387714386	0.09208712726831436	7	2	T1PKS - T1PKS	T1PKS
AT.BGC.20	HM.BGC.21	0.22510835528373718	0.6004570722579956	0.8125	0.7773064970970154	0.5882353186607361	0.2644336223602295	0.10790816694498062	11	2	T1PKS - T1PKS	T1PKS
HRUB.BGC.38	HSM.BGC.16	0.07219908386468887	0.8608145117759705	1.0	0.903734564781189	1.0	0.1101120337843895	0.05472567304968834	12	2	T1PKS - T1PKS	T1PKS
HM.BGC.1	HSP.BGC.1	0.0348188653588295	0.9315746426582336	1.0	0.9535748362541199	1.0	0.04642515257000923	0.0	8	0	indole - indole	indole
HR.BGC.38	HSM.BGC.31	0.11209394037723541	0.7883771657943726	1.0	0.8505414128303528	1.0	0.17142482101917267	0.11650922149419785	6	2	T1PKS - T1PKS	T1PKS
DC.BGC.13	EL.BGC.32	0.17090316116809845	0.687401533126831	0.75	0.8584036231040955	0.7058823704719543	0.17727217078208923	0.025650084018707275	13	2	T1PKS - T1PKS	T1PKS
EL.BGC.32	HL.BGC.7	0.2712043225765228	0.5311431288719177	0.5909090638160706	0.7780407071113586	0.5416666865348816	0.27442145347595215	0.025226116180419922	15	2	T1PKS - T1PKS	T1PKS
AT.BGC.28	HSP.BGC.51	0.14876343309879303	0.7246037125587463	1.0	0.8058153986930847	0.9375	0.22447054088115692	0.08061224222183228	15	2	T1PKS - T1PKS	T1PKS
HM.BGC.35	HSP.BGC.44	0.0007477923645637929	0.9985049962997437	1.0	0.9990029335021973	1.0	0.0013294086093083024	0.0	12	2	T1PKS - T1PKS	T1PKS
EL.BGC.16	PH.BGC.18	0.2064131498336792	0.629780113697052	0.7857142686843872	0.8057348728179932	0.6428571343421936	0.22179767489433289	0.11166759580373764	12	2	T1PKS - T1PKS	T1PKS
HM.BGC.57	HR.BGC.49	0.27265626192092896	0.5290289521217346	1.0	0.703125	0.0	0.0	0.296875	0	1	terpene - terpene	terpene
AT.BGC.50	HR.BGC.51	0.26538461446762085	0.5396597385406494	1.0	0.7128205299377441	0.0	0.0	0.28717949986457825	0	1	terpene - terpene	terpene
HM.BGC.16	JM.BGC.17	0.1472637951374054	0.7271590232849121	0.8666666746139526	0.8475371599197388	0.875	0.18576763570308685	0.03589598461985588	14	2	T1PKS - T1PKS	T1PKS
EL.BGC.29	HR.BGC.17	0.1869080364704132	0.6611185669898987	0.9333333373069763	0.7810670733451843	0.8125	0.24257740378379822	0.142088383436203	13	2	T1PKS - T1PKS	T1PKS
HM.BGC.28	HSM.BGC.29	0.23463737964630127	0.5857799053192139	0.692307710647583	0.7999706864356995	0.5384615659713745	0.27977216243743896	0.02060798928141594	9	2	T1PKS - T1PKS	T1PKS
JM.BGC.15	PH.BGC.11	0.21535265445709229	0.6156714558601379	0.8695651888847351	0.771645724773407	0.6399999856948853	0.2519054412841797	0.11648617684841156	19	2	T1PKS - T1PKS	T1PKS
AT.BGC.6	HM.BGC.5	0.15954028069972992	0.7063725590705872	1.0	0.7872796058654785	1.0	0.11409307271242142	0.24559614062309265	2	3	NRPS - NRPS	NRPS
DC.BGC.24	PH.BGC.18	0.18181191384792328	0.669431746006012	0.7857142686843872	0.8385365009307861	0.6428571343421936	0.19416920840740204	0.06334636360406876	12	2	T1PKS - T1PKS	T1PKS
AT.BGC.6	HSM.BGC.39	0.2226339727640152	0.604297935962677	0.75	0.7920435667037964	0.6666666865348816	0.13726255297660828	0.23152102530002594	2	3	NRPS - NRPS	NRPS
HF.BGC.7	HR.BGC.16	0.22537998855113983	0.6000361442565918	1.0	0.7069007754325867	0.8888888955116272	0.33353540301322937	0.1111365258693695	18	2	T1PKS - T1PKS	T1PKS
EL.BGC.38	JM.BGC.15	0.245041623711586	0.5699621438980103	0.8636363744735718	0.7346414923667908	0.625	0.30173438787460327	0.1016671434044838	18	2	T1PKS - T1PKS	T1PKS
HM.BGC.18	HSP.BGC.27	0.23746542632579803	0.5814589858055115	0.8695651888847351	0.7381620407104492	0.699999988079071	0.32594090700149536	0.061516258865594864	25	4	T1PKS - T1PKS	T1PKS
HSP.BGC.23	PH.BGC.11	0.25819113850593567	0.5502803921699524	0.7916666865348816	0.7395058274269104	0.5769230723381042	0.29313647747039795	0.10544314980506897	19	2	T1PKS - T1PKS	T1PKS
HL.BGC.15	HRUB.BGC.45	0.2067388892173767	0.629263162612915	1.0	0.7243481278419495	1.0	0.35015955567359924	0.18251724541187286	5	2	T1PKS - T1PKS	T1PKS
HSM.BGC.21	HSP.BGC.50	0.24148187041282654	0.575349748134613	0.800000011920929	0.7580241560935974	0.6000000238418579	0.36126312613487244	0.033223047852516174	7	2	T1PKS - T1PKS	T1PKS
DC.BGC.4	XH.BGC.5	0.25013744831085205	0.5622938275337219	1.0	0.6664834022521973	1.0	0.2822580635547638	0.35060277581214905	2	3	NRPS - NRPS	NRPS
AT.BGC.19	JM.BGC.34	0.2684565484523773	0.5351558327674866	0.8999999761581421	0.6887246370315552	0.699999988079071	0.3273869454860687	0.28308016061782837	7	2	T1PKS - T1PKS	T1PKS
EL.BGC.20	PH.BGC.19	0.21195875108242035	0.6210089921951294	1.0	0.7173883318901062	1.0	0.3005252480506897	0.2602196931838989	5	2	T1PKS - T1PKS	T1PKS
HL.BGC.5	HM.BGC.5	0.2246391773223877	0.6011843681335449	1.0	0.700481116771698	1.0	0.20967741310596466	0.3294660747051239	2	3	NRPS - NRPS	NRPS
EL.BGC.38	HP.BGC.12	0.2897765040397644	0.5044174194335938	0.8500000238418579	0.6702979803085327	0.75	0.3818329870700836	0.09511256963014603	18	2	T1PKS - T1PKS	T1PKS
HM.BGC.17	HSP.BGC.26	0.22954067587852478	0.5936076045036316	0.7692307829856873	0.7721508741378784	0.75	0.30761441588401794	0.008494445122778416	11	2	T1PKS - T1PKS	T1PKS
DC.BGC.1	JM.BGC.2	0.11691194772720337	0.7798445224761963	1.0	0.8441174030303955	1.0	0.18805129826068878	0.05937648564577103	12	2	NA
HP.BGC.44	HSM.BGC.25	0.12905116379261017	0.7585518956184387	1.0	0.8279317617416382	1.0	0.1727844476699829	0.17081479728221893	7	2	T1PKS - T1PKS	T1PKS
AT.BGC.19	HSP.BGC.42	0.26789283752441406	0.5359809398651123	0.8999999761581421	0.6894762516021729	0.699999988079071	0.3420432507991791	0.25536465644836426	7	2	T1PKS - T1PKS	T1PKS
HP.BGC.41	PH.BGC.19	0.20240654051303864	0.6361553072929382	1.0	0.7301245927810669	1.0	0.3339407444000244	0.189793661236763	5	2	T1PKS - T1PKS	T1PKS
HP.BGC.12	PH.BGC.11	0.19873261451721191	0.6420294046401978	0.7727272510528564	0.8217161893844604	0.6086956262588501	0.19761298596858978	0.1057993695139885	15	2	T1PKS - T1PKS	T1PKS
HL.BGC.15	HP.BGC.41	0.19528381526470184	0.6475681066513062	1.0	0.7396215796470642	1.0	0.338419109582901	0.16282758116722107	5	2	T1PKS - T1PKS	T1PKS
EL.BGC.16	HM.BGC.35	0.11386121809482574	0.785241961479187	1.0	0.8481850624084473	1.0	0.1708572804927826	0.09468798339366913	12	2	T1PKS - T1PKS	T1PKS
HM.BGC.41	HSP.BGC.50	0.027165986597537994	0.9464060068130493	1.0	0.9637786746025085	1.0	0.054477207362651825	0.004273504484444857	7	2	T1PKS - T1PKS	T1PKS
HM.BGC.26	HSP.BGC.35	0.07979997247457504	0.8467680811882019	1.0	0.897108793258667	0.9473684430122375	0.13440872728824615	0.008338544517755508	24	4	T1PKS - T1PKS	T1PKS
HM.BGC.39	HSM.BGC.28	0.11655562371015549	0.7804739475250244	1.0	0.8445925116539001	1.0	0.23637178540229797	0.05420215055346489	5	2	T1PKS - T1PKS	T1PKS
EL.BGC.40	HSM.BGC.32	0.2188452035188675	0.6102027893066406	0.9090909361839294	0.7506306171417236	0.7272727489471436	0.2928767502307892	0.15147770941257477	9	2	T1PKS - T1PKS	T1PKS
DC.BGC.24	JM.BGC.38	0.13405337929725647	0.7498635649681091	0.800000011920929	0.8888812065124512	0.7857142686843872	0.12578067183494568	0.06713318079710007	12	2	T1PKS - T1PKS	T1PKS
HP.BGC.41	HSM.BGC.28	0.20239631831645966	0.6361716389656067	1.0	0.7301382422447205	1.0	0.3504513204097748	0.1691247820854187	5	2	T1PKS - T1PKS	T1PKS
HSM.BGC.23	JM.BGC.24	0.22682280838489532	0.5978029370307922	0.9375	0.7290510535240173	0.7777777910232544	0.32095709443092346	0.07091627269983292	16	2	T1PKS - T1PKS	T1PKS
BGC0001244.1	BGC0001276.1	0.2946287989616394	0.49754855036735535	1.0	0.6071616411209106	1.0	0.4842415750026703	0.27858439087867737	5	2	T1PKS - T1PKS	T1PKS
EL.BGC.16	HSP.BGC.44	0.11458161473274231	0.7839657068252563	1.0	0.8472245335578918	1.0	0.17213799059391022	0.09468798339366913	12	2	T1PKS - T1PKS	T1PKS
HP.BGC.58	HSP.BGC.66	0.28437501192092896	0.5121191143989563	1.0	0.6875	0.0	0.0	0.3125	0	1	terpene - terpene	terpene
EL.BGC.32	HP.BGC.17	0.20180615782737732	0.6371133923530579	0.8125	0.7994436621665955	0.7222222089767456	0.2473110854625702	0.025226116180419922	15	2	T1PKS - T1PKS	T1PKS
HP.BGC.1	JM.BGC.2	0.10108206421136856	0.8080534338951111	1.0	0.8652238845825195	1.0	0.1663149744272232	0.040159448981285095	12	2	NA
DC.BGC.21	HRUB.BGC.52	0.28708067536354065	0.5082539319992065	0.6428571343421936	0.7381048798561096	0.6153846383094788	0.3288802206516266	0.12792490422725677	8	2	T1PKS - T1PKS	T1PKS
HR.BGC.1	HSM.BGC.1	0.15724609792232513	0.7102341055870056	1.0	0.7903385162353516	1.0	0.25104162096977234	0.08552101254463196	12	2	NA
DC.BGC.27	HL.BGC.11	0.13466382026672363	0.7488067150115967	0.8888888955116272	0.8584111928939819	0.875	0.1994975358247757	0.05472567304968834	6	2	T1PKS - T1PKS	T1PKS
DC.BGC.24	HL.BGC.10	0.27962175011634827	0.5189448595046997	0.8461538553237915	0.6920061707496643	0.6428571343421936	0.2020961344242096	0.5197892189025879	12	3	T1PKS - T1PKS	T1PKS
DC.BGC.36	DC.BGC.43	0.15000000596046448	0.7225000262260437	0.5	1.0	0.0	0.0	0.0	0	1	NA
HL.BGC.5	HSM.BGC.39	0.28719809651374817	0.5080865621566772	0.75	0.7059580683708191	0.6666666865348816	0.19982078671455383	0.3254489600658417	2	3	NRPS - NRPS	NRPS
HRUB.BGC.49	JM.BGC.28	0.09811927378177643	0.8133888244628906	1.0	0.8691743016242981	1.0	0.16685141623020172	0.058774255216121674	8	2	T1PKS - T1PKS	T1PKS
HM.BGC.39	JM.BGC.36	0.1919124871492386	0.6530054211616516	1.0	0.7441166639328003	1.0	0.33656325936317444	0.15503336489200592	5	2	T1PKS - T1PKS	T1PKS
HL.BGC.11	HSM.BGC.31	0.20296859741210938	0.6352590322494507	0.8888888955116272	0.7673381567001343	0.875	0.3223235309123993	0.07575387507677078	7	2	T1PKS - T1PKS	T1PKS
AT.BGC.31	HF.BGC.23	0.21156156063079834	0.6216351985931396	0.7647058963775635	0.8065889477729797	0.6111111044883728	0.2206166833639145	0.11859556287527084	11	2	T1PKS - T1PKS	T1PKS
BGC0001257.1	HSP.BGC.25	0.21425093710422516	0.6174015998840332	0.3684210479259491	0.9271975755691528	0.3333333432674408	0.10315383225679398	0.027275295928120613	6	2	T1PKS - T1PKS	T1PKS
EL.BGC.27	HM.BGC.39	0.23157377541065216	0.5904788374900818	1.0	0.6912349462509155	1.0	0.3535977602005005	0.25272414088249207	5	2	T1PKS - T1PKS	T1PKS
AT.BGC.6	JM.BGC.5	0.13303466141223907	0.7516288757324219	1.0	0.8226204514503479	1.0	0.16129031777381897	0.182742640376091	2	3	NRPS - NRPS	NRPS
HSM.BGC.35	HSP.BGC.42	0.24885208904743195	0.5642231702804565	1.0	0.674863874912262	0.8999999761581421	0.1369955986738205	0.5759901404380798	8	3	T1PKS - T1PKS	T1PKS
HF.BGC.3	HSP.BGC.6	0.21171703934669495	0.6213900446891785	1.0	0.7177106142044067	1.0	0.21446572244167328	0.304897278547287	2	3	NRPS - NRPS	NRPS
HR.BGC.15	PH.BGC.12	0.16107511520385742	0.7037949562072754	0.7647058963775635	0.8725396990776062	0.6315789222717285	0.15639491379261017	0.033422838896512985	13	2	T1PKS - T1PKS	T1PKS
HF.BGC.14	HSM.BGC.23	0.2010161131620407	0.6383752822875977	1.0	0.7359001040458679	0.9411764740943909	0.30224141478538513	0.11153395473957062	16	2	T1PKS - T1PKS	T1PKS
BGC0001257.1	JM.BGC.17	0.18192234635353088	0.6692510843276978	0.5	0.926325798034668	0.46666666865348816	0.10281676054000854	0.029960429295897484	6	2	T1PKS - T1PKS	T1PKS
DC.BGC.27	HR.BGC.38	0.1141098290681839	0.7848013639450073	1.0	0.8478535413742065	1.0	0.1814526468515396	0.10818713158369064	6	2	T1PKS - T1PKS	T1PKS
HM.BGC.13	HSM.BGC.12	0.2365284264087677	0.5828888416290283	0.739130437374115	0.7764161825180054	0.6666666865348816	0.28819185495376587	0.013607613742351532	26	4	T1PKS - T1PKS	T1PKS
HP.BGC.43	JM.BGC.40	0.24728088080883026	0.5665860772132874	0.75	0.7619588375091553	0.625	0.2915586233139038	0.09086819738149643	11	2	T1PKS - T1PKS	T1PKS
HRUB.BGC.30	JM.BGC.24	0.21363571286201477	0.6183688044548035	0.8125	0.7910783290863037	0.6111111044883728	0.2396654486656189	0.10900448262691498	13	2	T1PKS - T1PKS	T1PKS
HM.BGC.48	HSP.BGC.57	0.25320470333099365	0.5577031970024109	0.7777777910232544	0.7512826323509216	0.5555555820465088	0.34992313385009766	0.07160734385251999	7	2	T1PKS - T1PKS	T1PKS
HF.BGC.28	HP.BGC.41	0.19881337881088257	0.6419000029563904	1.0	0.7349154949188232	1.0	0.33546319603919983	0.17711110413074493	5	2	T1PKS - T1PKS	T1PKS
HSP.BGC.44	JM.BGC.38	0.14139613509178162	0.7372005581855774	0.800000011920929	0.8790908455848694	0.7857142686843872	0.14297029376029968	0.05472567304968834	12	2	T1PKS - T1PKS	T1PKS
HL.BGC.1	PH.BGC.1	0.18326358497142792	0.6670583486557007	0.9333333373069763	0.7781882286071777	0.9285714030265808	0.26822325587272644	0.08257728815078735	12	2	NA
HL.BGC.14	PH.BGC.16	0.27732110023498535	0.5222647786140442	0.75	0.7246829867362976	0.5833333134651184	0.3311275243759155	0.1636960655450821	8	2	T1PKS - T1PKS	T1PKS
DC.BGC.27	HM.BGC.43	0.13878707587718964	0.7416877150535583	0.8888888955116272	0.8668023943901062	0.6666666865348816	0.17384342849254608	0.0722288116812706	6	2	T1PKS - T1PKS	T1PKS
HM.BGC.42	HSM.BGC.23	0.11761893332004547	0.7785963416099548	1.0	0.84709632396698	0.9411764740943909	0.18684826791286469	0.017125293612480164	16	2	T1PKS - T1PKS	T1PKS
HRUB.BGC.8	JM.BGC.5	0.16330492496490479	0.70005863904953	1.0	0.7822601199150085	1.0	0.10483870655298233	0.25537362694740295	2	3	NRPS - NRPS	NRPS
HP.BGC.55	HSP.BGC.68	0.24796953797340393	0.5655497908592224	1.0	0.7360405921936035	0.0	0.0	0.2639593780040741	0	1	terpene - terpene	terpene
HP.BGC.17	HR.BGC.15	0.20089425146579742	0.6385700106620789	0.800000011920929	0.802141010761261	0.75	0.2471826821565628	0.025226116180419922	14	2	T1PKS - T1PKS	T1PKS
EL.BGC.2	PH.BGC.1	0.14522340893745422	0.7306430339813232	0.9333333373069763	0.8289085030555725	0.9285714030265808	0.21273377537727356	0.046164773404598236	12	2	NA
AT.BGC.15	HSM.BGC.14	0.2506985068321228	0.5614527463912964	0.8571428656578064	0.7138305902481079	0.8500000238418579	0.322327196598053	0.11442006379365921	19	2	T1PKS - T1PKS	T1PKS
HRUB.BGC.2	HSM.BGC.1	0.18774670362472534	0.6597554087638855	0.9333333373069763	0.7722107768058777	0.9285714030265808	0.267614483833313	0.09835727512836456	13	2	NA
HP.BGC.42	HSM.BGC.31	0.19623470306396484	0.6460386514663696	0.8888888955116272	0.7763167023658752	0.875	0.30806484818458557	0.07601563632488251	7	2	T1PKS - T1PKS	T1PKS
HP.BGC.49	HSM.BGC.38	0.22342504560947418	0.6030686497688293	1.0	0.7020999193191528	1.0	0.2979000508785248	0.0	7	0	NA
BGC0001257.1	HSM.BGC.11	0.21565544605255127	0.6151964068412781	0.3499999940395355	0.9302371740341187	0.3333333432674408	0.09808782488107681	0.027275295928120613	6	2	T1PKS - T1PKS	T1PKS
AT.BGC.26	HF.BGC.22	0.2190307080745697	0.6099130511283875	0.6875	0.8204590678215027	0.5625	0.21912173926830292	0.06079854816198349	12	2	T1PKS - T1PKS	T1PKS
HF.BGC.28	HRUB.BGC.45	0.19878600537776947	0.6419438719749451	1.0	0.7349519729614258	1.0	0.3344539403915405	0.17829060554504395	5	2	T1PKS - T1PKS	T1PKS
HL.BGC.5	XH.BGC.5	0.29042771458625793	0.5034928321838379	1.0	0.6127630472183228	1.0	0.3306451737880707	0.40610089898109436	2	3	NRPS - NRPS	NRPS
HL.BGC.18	PH.BGC.23	0.2142239511013031	0.6174439787864685	0.875	0.7727013826370239	0.625	0.34249839186668396	0.08329886943101883	5	2	T1PKS - T1PKS	T1PKS
HSP.BGC.30	JM.BGC.23	0.29627904295921326	0.49522319436073303	0.7647058963775635	0.6992853283882141	0.5263158082962036	0.3614925146102905	0.1031867042183876	13	2	T1PKS - T1PKS	T1PKS
AT.BGC.44	HP.BGC.53	0.27411985397338867	0.5269019603729248	0.8571428656578064	0.7059354186058044	0.5	0.3401821553707123	0.13265305757522583	7	1	terpene - terpene	terpene
HM.BGC.49	HSP.BGC.58	0.0856880396604538	0.8359663486480713	0.8571428656578064	0.9341009259223938	0.8461538553237915	0.05959390476346016	0.08166199177503586	10	2	T1PKS - T1PKS	T1PKS
HF.BGC.28	JM.BGC.36	0.1926926225423813	0.6517452001571655	1.0	0.743076503276825	1.0	0.3157421052455902	0.18340027332305908	5	2	T1PKS - T1PKS	T1PKS
AT.BGC.44	JM.BGC.49	0.1462891846895218	0.7288221716880798	1.0	0.8049477338790894	1.0	0.21248985826969147	0.1340206116437912	7	1	terpene - terpene	terpene
HL.BGC.15	HR.BGC.39	0.26228055357933044	0.5442299842834473	0.7777777910232544	0.7262185215950012	0.75	0.3678516447544098	0.15619373321533203	5	2	T1PKS - T1PKS	T1PKS
XH.BGC.25	XH.BGC.26	0.2912919819355011	0.502267062664032	0.75	0.6973249912261963	0.7142857313156128	0.38488924503326416	0.22046078741550446	4	2	T1PKS - T1PKS	T1PKS
AT.BGC.34	HSM.BGC.21	0.2749861776828766	0.5256450176239014	0.800000011920929	0.7133517861366272	0.6000000238418579	0.3707769215106964	0.13942307233810425	7	2	T1PKS - T1PKS	T1PKS
HR.BGC.16	HRUB.BGC.26	0.2849787473678589	0.5112553834915161	0.8823529481887817	0.6736231446266174	0.6666666865348816	0.37093180418014526	0.1258796602487564	18	2	T1PKS - T1PKS	T1PKS
DC.BGC.26	EL.BGC.27	0.1492011547088623	0.723858654499054	1.0	0.8010651469230652	1.0	0.19234484434127808	0.20717240869998932	5	2	T1PKS - T1PKS	T1PKS
HL.BGC.3	HSP.BGC.8	0.2998686134815216	0.49018394947052	1.0	0.6001752018928528	1.0	0.317318320274353	0.4319106638431549	7	9	NRPS - NRPS	NRPS
HSM.BGC.7	PH.BGC.8	0.27815142273902893	0.5210654139518738	0.800000011920929	0.7224647998809814	0.4000000059604645	0.2645891308784485	0.29695430397987366	3	1	NRPS-like.indole - indole
EL.BGC.17	PH.BGC.21	0.2937738299369812	0.49875539541244507	0.7692307829856873	0.6865066885948181	0.75	0.3976988196372986	0.10297955572605133	10	2	T1PKS - T1PKS	T1PKS
EL.BGC.15	HP.BGC.26	0.1255224347114563	0.7647110223770142	1.0	0.8326367735862732	1.0	0.21047651767730713	0.059580087661743164	10	2	T1PKS - T1PKS	T1PKS
HSM.BGC.26	HSP.BGC.46	0.19381704926490784	0.6499309539794922	0.8235294222831726	0.8108583092689514	0.6666666865348816	0.2364882379770279	0.07669360935688019	19	4	T1PKS - T1PKS	T1PKS
HRUB.BGC.2	HSP.BGC.3	0.18473106622695923	0.6646634340286255	0.9375	0.7828585505485535	0.8125	0.24330085515975952	0.13212330639362335	13	2	NA
HM.BGC.15	HSP.BGC.24	0.0840483158826828	0.838967502117157	0.9375	0.9090467095375061	0.9333333373069763	0.11237451434135437	0.021334396675229073	13	2	T1PKS - T1PKS	T1PKS
AT.BGC.45	JM.BGC.52	0.25503596663475037	0.5549713969230652	1.0	0.7266187071800232	0.0	0.0	0.2733812928199768	0	1	NA
HR.BGC.51	HRUB.BGC.64	0.2851351499557495	0.5110317468643188	1.0	0.6864864826202393	0.0	0.0	0.31351351737976074	0	1	terpene - terpene	terpene
HF.BGC.3	PH.BGC.3	0.214863583445549	0.616439163684845	1.0	0.7135152220726013	1.0	0.21421371400356293	0.3105751574039459	2	3	NRPS - NRPS	NRPS
HF.BGC.3	XH.BGC.5	0.276197612285614	0.5238898992538452	1.0	0.6317365169525146	1.0	0.33417338132858276	0.3796268701553345	2	3	NRPS - NRPS	NRPS
HP.BGC.18	PH.BGC.13	0.18124160170555115	0.6703653335571289	1.0	0.7583445310592651	1.0	0.2893863320350647	0.12232829630374908	10	2	T1PKS - T1PKS	T1PKS
HSM.BGC.6	PH.BGC.7	0.11973343044519424	0.7748692035675049	1.0	0.840355396270752	1.0	0.13702313601970673	0.1822660118341446	2	1	NRPS-like - NRPS-like	NRPS-like
AT.BGC.15	HP.BGC.12	0.25518885254859924	0.5547436475753784	0.8095238208770752	0.7295894622802734	0.7142857313156128	0.31337419152259827	0.06633318960666656	19	2	T1PKS - T1PKS	T1PKS
AT.BGC.32	JM.BGC.39	0.24815210700035095	0.565275251865387	0.699999988079071	0.7752174735069275	0.6086956262588501	0.11994420737028122	0.46940523386001587	14	3	T1PKS - T1PKS	T1PKS
HM.BGC.57	HSM.BGC.45	0.16387434303760529	0.6991060972213745	1.0	0.8481675386428833	0.0	0.0	0.1518324613571167	0	1	terpene - terpene	terpene
DC.BGC.15	HSM.BGC.14	0.25903263688087463	0.5490326285362244	0.8500000238418579	0.7112898230552673	0.75	0.3221759796142578	0.1464804857969284	17	2	T1PKS - T1PKS	T1PKS
AT.BGC.15	HL.BGC.6	0.14571408927440643	0.7298044562339783	1.0	0.8057145476341248	1.0	0.2110612988471985	0.11460010707378387	19	2	T1PKS - T1PKS	T1PKS
EL.BGC.16	HR.BGC.30	0.11865389347076416	0.7767709493637085	1.0	0.8417947888374329	1.0	0.16958189010620117	0.12407510727643967	12	2	T1PKS - T1PKS	T1PKS
HRUB.BGC.64	XH.BGC.74	0.29447513818740845	0.49776533246040344	1.0	0.6740331649780273	0.0	0.0	0.32596686482429504	0	1	terpene - terpene	terpene
HRUB.BGC.45	JM.BGC.36	0.18137311935424805	0.6701499819755554	1.0	0.7581691741943359	1.0	0.2898862659931183	0.18176153302192688	5	2	T1PKS - T1PKS	T1PKS
HRUB.BGC.30	HSM.BGC.23	0.2080152928829193	0.6272397637367249	0.875	0.7744981050491333	0.7222222089767456	0.2620350122451782	0.097635917365551	14	2	T1PKS - T1PKS	T1PKS
EL.BGC.32	HM.BGC.16	0.27749598026275635	0.5220120549201965	0.7058823704719543	0.7329981327056885	0.6315789222717285	0.33207836747169495	0.022964952513575554	15	2	T1PKS - T1PKS	T1PKS
AT.BGC.34	EL.BGC.24	0.2172449678182602	0.6127054691314697	1.0	0.7103400230407715	1.0	0.3684592843055725	0.15176109969615936	7	2	T1PKS - T1PKS	T1PKS
HR.BGC.51	HSP.BGC.68	0.24035532772541046	0.5770600438117981	1.0	0.7461928725242615	0.0	0.0	0.25380709767341614	0	1	terpene - terpene	terpene
HL.BGC.11	HM.BGC.43	0.23696890473365784	0.5822164416313171	0.800000011920929	0.7640414834022522	0.6000000238418579	0.32489141821861267	0.08032598346471786	7	2	T1PKS - T1PKS	T1PKS
HP.BGC.34	JM.BGC.33	0.18987062573432922	0.6563096046447754	0.8888888955116272	0.7843119502067566	0.8823529481887817	0.2563597857952118	0.05300123244524002	16	2	T1PKS - T1PKS	T1PKS
HRUB.BGC.64	HSP.BGC.68	0.2898477017879486	0.5043162703514099	1.0	0.6802030205726624	0.0	0.0	0.31979694962501526	0	1	terpene - terpene	terpene
DC.BGC.20	EL.BGC.39	0.11507000774145126	0.7831010818481445	0.9090909361839294	0.882936954498291	0.8181818127632141	0.15616106986999512	0.029092472046613693	9	2	T1PKS - T1PKS	T1PKS
HRUB.BGC.8	HSM.BGC.39	0.23113484680652618	0.591153621673584	0.75	0.7807090878486633	0.6666666865348816	0.1362007111310959	0.24698762595653534	2	3	NRPS - NRPS	NRPS
AT.BGC.50	HSP.BGC.68	0.19923469424247742	0.6412250995635986	1.0	0.8010203838348389	0.0	0.0	0.19897958636283875	0	1	terpene - terpene	terpene
HR.BGC.18	PH.BGC.11	0.23367361724376678	0.587256133556366	0.9090909361839294	0.7300689220428467	0.739130437374115	0.3027918040752411	0.11384277045726776	19	2	T1PKS - T1PKS	T1PKS
HF.BGC.24	HR.BGC.32	0.21807856857776642	0.6114011406898499	0.9090909361839294	0.7516528367996216	0.7272727489471436	0.3331451714038849	0.05755172297358513	9	2	T1PKS - T1PKS	T1PKS
HR.BGC.18	HRUB.BGC.23	0.28438422083854675	0.5121059417724609	0.8571428656578064	0.6894718408584595	0.5416666865348816	0.3576860725879669	0.08652804791927338	19	2	T1PKS - T1PKS	T1PKS
AT.BGC.40	JM.BGC.40	0.22282753884792328	0.6039970517158508	0.8125	0.7737299203872681	0.6875	0.2776268422603607	0.0721997320652008	12	2	T1PKS - T1PKS	T1PKS
DC.BGC.5	EL.BGC.8	0.21636350452899933	0.6140861511230469	1.0	0.7115153074264526	1.0	0.21123553812503815	0.3185259997844696	7	9	NRPS - NRPS	NRPS
HM.BGC.42	JM.BGC.24	0.16951505839824677	0.6897052526473999	0.9375	0.8024113178253174	0.8235294222831726	0.22953352332115173	0.07779566943645477	15	2	T1PKS - T1PKS	T1PKS
HF.BGC.22	HR.BGC.30	0.23616734147071838	0.5834403038024902	0.800000011920929	0.7527292370796204	0.7857142686843872	0.30138495564460754	0.04434245452284813	15	2	T1PKS - T1PKS	T1PKS
BGC0001706.1	BGC0001936.1	4.163336342344337e-17	1.0	1.0	1.0	1.0	0.0	0.0	14	0	terpene.indole - terpene.indole	terpene.indole
HM.BGC.5	JM.BGC.5	0.1602647751569748	0.7051552534103394	1.0	0.7863136529922485	1.0	0.16129031777381897	0.2311517298221588	2	3	NRPS - NRPS	NRPS
EL.BGC.27	HSP.BGC.48	0.23040932416915894	0.592269778251648	1.0	0.6927875876426697	1.0	0.35425135493278503	0.2484137862920761	5	2	T1PKS - T1PKS	T1PKS
HSP.BGC.42	JM.BGC.34	0.19357003271579742	0.6503292918205261	1.0	0.7419066429138184	1.0	0.28559473156929016	0.2030906230211258	8	2	T1PKS - T1PKS	T1PKS
HL.BGC.5	HSP.BGC.6	0.22492781281471252	0.6007369160652161	1.0	0.7000962495803833	1.0	0.20967741310596466	0.32997918128967285	2	3	NRPS - NRPS	NRPS
HM.BGC.37	HSP.BGC.46	0.12615488469600677	0.7636052966117859	0.8823529481887817	0.8843781352043152	0.6818181872367859	0.154178187251091	0.01923096925020218	20	4	T1PKS - T1PKS	T1PKS
DC.BGC.1	HM.BGC.2	0.20394238829612732	0.6337077021598816	0.7777777910232544	0.8030223846435547	0.7647058963775635	0.22592313587665558	0.11014117300510406	12	2	NA
PH.BGC.3	XH.BGC.5	0.24329788982868195	0.5725980997085571	1.0	0.6756027936935425	1.0	0.2661290466785431	0.34381988644599915	2	3	NRPS - NRPS	NRPS
BGC0001257.1	BGC0001258.1	0.25215664505958557	0.5592696666717529	1.0	0.6637911200523376	1.0	0.45671141147613525	0.15545505285263062	6	2	T1PKS - T1PKS	T1PKS
HL.BGC.1	HRUB.BGC.2	0.19957537949085236	0.6406795382499695	0.9333333373069763	0.7564391493797302	0.9285714030265808	0.2910259962081909	0.10116534680128098	12	2	NA
HM.BGC.5	HR.BGC.5	0.2325393110513687	0.5889959335327148	0.75	0.7788364887237549	0.6666666865348816	0.1854838728904724	0.23305673897266388	2	3	NRPS - NRPS	NRPS
EL.BGC.2	HF.BGC.1	0.13960586488246918	0.7402780652046204	1.0	0.8138588666915894	1.0	0.23398365080356598	0.04261363670229912	12	2	NA
HSM.BGC.22	HSP.BGC.43	0.13347049057483673	0.7508733868598938	0.7894737124443054	0.9048463702201843	0.6000000238418579	0.12118364125490189	0.004048583097755909	14	2	T1PKS - T1PKS	T1PKS
HP.BGC.20	JM.BGC.13	0.2892482280731201	0.505168080329895	0.875	0.6734755039215088	0.6129032373428345	0.38006356358528137	0.15921495854854584	25	4	T1PKS - T1PKS	T1PKS
HM.BGC.5	HRUB.BGC.8	0.18528681993484497	0.6637575626373291	1.0	0.75295090675354	1.0	0.14516128599643707	0.281011700630188	2	3	NRPS - NRPS	NRPS
HF.BGC.28	HSM.BGC.28	0.20244355499744415	0.6360962986946106	1.0	0.7300752401351929	1.0	0.3395562171936035	0.18288539350032806	5	2	T1PKS - T1PKS	T1PKS
HF.BGC.1	HSM.BGC.1	0.1487177163362503	0.7246814966201782	1.0	0.8017097115516663	1.0	0.2370518445968628	0.08200562000274658	12	2	NA
EL.BGC.36	JM.BGC.40	0.25253134965896606	0.5587093830108643	0.6666666865348816	0.7759899497032166	0.6428571343421936	0.28473302721977234	0.10256410390138626	8	2	T1PKS - T1PKS	T1PKS
HM.BGC.16	HSP.BGC.25	0.07686996459960938	0.8521690964698792	0.7368420958518982	0.9867298007011414	0.7142857313156128	0.017061715945601463	0.0	14	2	T1PKS - T1PKS	T1PKS
HSM.BGC.16	HSP.BGC.44	0.02776169590651989	0.9452472925186157	1.0	0.9629843831062317	1.0	0.048004601150751114	0.004048583097755909	12	2	T1PKS - T1PKS	T1PKS
DC.BGC.26	HF.BGC.28	0.21561256051063538	0.6152636408805847	1.0	0.7125166058540344	1.0	0.352873295545578	0.20574605464935303	5	2	T1PKS - T1PKS	T1PKS
AT.BGC.26	EL.BGC.16	0.2012745440006256	0.6379623413085938	0.8461538553237915	0.7931724190711975	0.692307710647583	0.2427707016468048	0.09899832308292389	12	2	T1PKS - T1PKS	T1PKS
EL.BGC.49	HSM.BGC.46	0.17692308127880096	0.6774556040763855	1.0	0.8307692408561707	0.0	0.0	0.16923077404499054	0	1	terpene - terpene	terpene
HR.BGC.48	JM.BGC.54	0.2548969089984894	0.5551786422729492	1.0	0.7268041372299194	0.0	0.0	0.27319586277008057	0	1	terpene
HP.BGC.17	HRUB.BGC.21	0.19705785810947418	0.6447160840034485	0.8666666746139526	0.7924196124076843	0.7058823704719543	0.2541700303554535	0.0445166751742363	14	2	T1PKS - T1PKS	T1PKS
AT.BGC.20	HSM.BGC.24	0.1722869575023651	0.6851089000701904	0.9285714030265808	0.8036174178123474	0.7857142686843872	0.23036479949951172	0.10293161123991013	11	2	T1PKS - T1PKS	T1PKS
DC.BGC.1	HR.BGC.1	0.13604924082756042	0.7464109063148499	1.0	0.8186010122299194	1.0	0.21145033836364746	0.0912449061870575	12	2	NA
HM.BGC.33	HSM.BGC.35	0.24668197333812714	0.5674880743026733	1.0	0.6777573823928833	0.8999999761581421	0.13830409944057465	0.5674939751625061	8	3	T1PKS - T1PKS	T1PKS
HL.BGC.1	HP.BGC.1	0.16291280090808868	0.7007149457931519	1.0	0.7827829122543335	1.0	0.2620561122894287	0.08269999176263809	12	2	NA
AT.BGC.24	HSM.BGC.25	0.14121916890144348	0.7375045418739319	1.0	0.8117077946662903	1.0	0.20173554122447968	0.16476640105247498	7	2	T1PKS - T1PKS	T1PKS
HF.BGC.28	HR.BGC.39	0.25172489881515503	0.5599156022071838	0.7777777910232544	0.7402927279472351	0.75	0.33924737572669983	0.16028214991092682	5	2	T1PKS - T1PKS	T1PKS
EL.BGC.38	HL.BGC.6	0.2711148262023926	0.531273603439331	0.8636363744735718	0.6998772025108337	0.625	0.3335283398628235	0.14979778230190277	18	2	T1PKS - T1PKS	T1PKS
HR.BGC.22	JM.BGC.24	0.2786156237125397	0.5203954577445984	0.7647058963775635	0.7193278074264526	0.5789473652839661	0.32926926016807556	0.11058255285024643	14	2	T1PKS - T1PKS	T1PKS
HM.BGC.28	HSP.BGC.37	0.15178988873958588	0.7194603681564331	0.6666666865348816	0.9176135063171387	0.5333333611488342	0.11616335809230804	0.006388642359524965	9	2	T1PKS - T1PKS	T1PKS
HR.BGC.38	HSP.BGC.52	0.1513243466615677	0.7202503681182861	0.8888888955116272	0.8500860333442688	0.6666666865348816	0.1694847196340561	0.12055780738592148	6	2	T1PKS - T1PKS	T1PKS
HRUB.BGC.48	PH.BGC.23	0.24650441110134125	0.5677555799484253	0.875	0.7296608090400696	0.625	0.35713720321655273	0.1618417352437973	5	2	T1PKS - T1PKS	T1PKS
HR.BGC.29	JM.BGC.32	0.1662098467350006	0.6952060461044312	0.9333333373069763	0.8009265661239624	0.9285714030265808	0.2428867667913437	0.056680161505937576	13	2	T1PKS - T1PKS	T1PKS
AT.BGC.39	HL.BGC.15	0.2034607231616974	0.6344748139381409	1.0	0.7287190556526184	1.0	0.33785054087638855	0.18806897103786469	5	2	T1PKS - T1PKS	T1PKS
DC.BGC.42	EL.BGC.52	0.2576923072338104	0.5510206818580627	1.0	0.7230769395828247	0.0	0.0	0.2769230902194977	0	1	terpene - terpene	terpene
EL.BGC.34	PH.BGC.13	0.2549417018890381	0.555111825466156	0.8461538553237915	0.712214469909668	0.8333333134651184	0.35399430990219116	0.12226355820894241	10	2	T1PKS - T1PKS	T1PKS
HSP.BGC.44	XH.BGC.38	0.2008819282054901	0.6385896801948547	0.800000011920929	0.7997764945030212	0.7857142686843872	0.23690280318260193	0.09018567949533463	12	2	T1PKS - T1PKS	T1PKS
DC.BGC.1	HSM.BGC.1	0.14044438302516937	0.738835871219635	1.0	0.8127408027648926	1.0	0.22137774527072906	0.08490344136953354	12	2	NA
HL.BGC.15	HM.BGC.39	0.2017674595117569	0.6371752023696899	1.0	0.7309767007827759	1.0	0.35744503140449524	0.15849605202674866	5	2	T1PKS - T1PKS	T1PKS
DC.BGC.27	HSP.BGC.52	0.1377776861190796	0.7434273362159729	0.8888888955116272	0.8681482672691345	0.6666666865348816	0.1716003268957138	0.0722288116812706	6	2	T1PKS - T1PKS	T1PKS
HP.BGC.63	HR.BGC.57	0.21962222456932068	0.6089894771575928	1.0	0.7071703672409058	1.0	0.24180562794208527	0.44590163230895996	6	1	NRPS-like - NRPS-like	NRPS-like
HL.BGC.5	PH.BGC.3	0.20949047803878784	0.6249052882194519	1.0	0.7206793427467346	1.0	0.17741934955120087	0.31328773498535156	2	3	NRPS - NRPS	NRPS
HF.BGC.10	HR.BGC.17	0.191549614071846	0.653592050075531	0.875	0.7936201095581055	0.7647058963775635	0.2501383423805237	0.05322523042559624	14	2	T1PKS - T1PKS	T1PKS
HF.BGC.22	HSM.BGC.16	0.24490147829055786	0.5701737999916077	0.800000011920929	0.7410837411880493	0.7857142686843872	0.31728535890579224	0.04003211110830307	15	2	T1PKS - T1PKS	T1PKS
HSP.BGC.48	PH.BGC.19	0.20683395862579346	0.6291123628616333	1.0	0.724221408367157	1.0	0.34078770875930786	0.19451723992824554	5	2	T1PKS - T1PKS	T1PKS
EL.BGC.40	HSP.BGC.47	0.21472236514091492	0.6166609525680542	0.7142857313156128	0.8184654116630554	0.5714285969734192	0.20196925103664398	0.1406652182340622	8	2	T1PKS - T1PKS	T1PKS
HF.BGC.6	XH.BGC.21	0.26466551423072815	0.540716826915741	0.8571428656578064	0.7060412168502808	0.6875	0.3520338237285614	0.10521481186151505	13	2	T1PKS - T1PKS	T1PKS
HP.BGC.17	PH.BGC.12	0.1881524920463562	0.659096360206604	0.7222222089767456	0.8407479524612427	0.7368420958518982	0.19643478095531464	0.029112493619322777	14	2	T1PKS - T1PKS	T1PKS
AT.BGC.6	EL.BGC.5	0.1817358434200287	0.6695562601089478	1.0	0.7576855421066284	1.0	0.20967741310596466	0.2531934678554535	2	3	NRPS - NRPS	NRPS
EL.BGC.2	HL.BGC.1	0.18151038885116577	0.6699252724647522	1.0	0.7579861283302307	1.0	0.29162806272506714	0.09317120164632797	12	2	NA
HSM.BGC.6	HSP.BGC.10	0.13410668075084686	0.749771237373352	0.75	0.9100799560546875	0.6666666865348816	0.04268292710185051	0.1371571123600006	2	1	NRPS-like - NRPS-like	NRPS-like
HM.BGC.47	HSP.BGC.56	0.05371902883052826	0.8954476714134216	1.0	0.9283746480941772	1.0	0.06978904455900192	0.07529803365468979	8	2	T1PKS - T1PKS	T1PKS
HL.BGC.6	HSP.BGC.23	0.20326164364814758	0.6347920298576355	0.9090909361839294	0.7595760822296143	0.9047619104385376	0.2634427845478058	0.131084144115448	19	2	T1PKS - T1PKS	T1PKS
HR.BGC.1	JM.BGC.2	0.144412562251091	0.7320298552513123	1.0	0.8074499368667603	1.0	0.22827696800231934	0.08536940068006516	12	2	NA
HL.BGC.11	HRUB.BGC.49	0.13985906541347504	0.739842414855957	0.8999999761581421	0.8601879477500916	0.699999988079071	0.18018613755702972	0.06915747374296188	7	2	T1PKS - T1PKS	T1PKS
EL.BGC.27	HP.BGC.41	0.21497376263141632	0.6162661910057068	1.0	0.71336829662323	1.0	0.3261295258998871	0.2372593879699707	5	2	T1PKS - T1PKS	T1PKS
HF.BGC.28	HSP.BGC.48	0.21359804272651672	0.6184280514717102	1.0	0.7152026295661926	1.0	0.3661210536956787	0.18314282596111298	5	2	T1PKS - T1PKS	T1PKS
HL.BGC.6	JM.BGC.15	0.15388013422489166	0.7159188389778137	1.0	0.7948265075683594	1.0	0.2215445637702942	0.12741099298000336	19	2	T1PKS - T1PKS	T1PKS
HP.BGC.55	HSM.BGC.46	0.23367346823215485	0.5872563719749451	1.0	0.7551020383834839	0.0	0.0	0.2448979616165161	0	1	terpene - terpene	terpene
EL.BGC.2	HR.BGC.1	0.15285250544548035	0.7176588773727417	1.0	0.7961966395378113	1.0	0.24328133463859558	0.08536940068006516	12	2	NA
EL.BGC.36	PH.BGC.16	0.1929771900177002	0.6512858271598816	0.9090909361839294	0.7736061811447144	0.8999999761581421	0.28479087352752686	0.10959974676370621	8	2	T1PKS - T1PKS	T1PKS
DC.BGC.32	PH.BGC.21	0.16261936724185944	0.7012063264846802	0.9090909361839294	0.825598418712616	0.7272727489471436	0.22643344104290009	0.07033788412809372	8	2	T1PKS - T1PKS	T1PKS
HF.BGC.28	HM.BGC.39	0.21633434295654297	0.6141318678855896	1.0	0.711554229259491	1.0	0.36926937103271484	0.18741632997989655	5	2	T1PKS - T1PKS	T1PKS
PH.BGC.22	XH.BGC.40	0.2858337461948395	0.5100334286689758	0.8947368264198303	0.6709585189819336	0.6399999856948853	0.3687930703163147	0.1302836537361145	20	2	T1PKS - T1PKS	T1PKS
HL.BGC.5	HRUB.BGC.8	0.23700347542762756	0.5821636915206909	1.0	0.6839953660964966	1.0	0.2177419364452362	0.34875887632369995	2	3	NRPS - NRPS	NRPS
HF.BGC.11	HR.BGC.19	0.1946912407875061	0.6485221982002258	0.9375	0.7695783376693726	0.8125	0.24731004238128662	0.1755344271659851	13	2	T1PKS - T1PKS	T1PKS
HP.BGC.37	HSM.BGC.21	0.28763991594314575	0.50745689868927	0.800000011920929	0.6964800953865051	0.6000000238418579	0.3915783762931824	0.14941756427288055	7	2	T1PKS - T1PKS	T1PKS
EL.BGC.44	HP.BGC.47	0.12197451293468475	0.7709287405014038	0.9411764740943909	0.8569751381874084	0.9411764740943909	0.13787271082401276	0.15139706432819366	13	4	NRPS.T1PKS - NRPS.T1PKS	NRPS.T1PKS
HSM.BGC.25	JM.BGC.25	0.28579676151275635	0.5100862383842468	0.8888888955116272	0.6707894802093506	0.6666666865348816	0.3855135142803192	0.23068022727966309	7	2	T1PKS - T1PKS	T1PKS
HSM.BGC.16	JM.BGC.38	0.14730292558670044	0.7270923256874084	0.800000011920929	0.8712151646614075	0.7857142686843872	0.1541460007429123	0.05270138382911682	12	2	T1PKS - T1PKS	T1PKS
BGC0001244.1	HR.BGC.35	0.19849656522274017	0.6424077749252319	1.0	0.7353379130363464	1.0	0.33638057112693787	0.1750139594078064	5	2	T1PKS - T1PKS	T1PKS
HSM.BGC.8	HSP.BGC.17	0.12670239806175232	0.7626487016677856	0.8461538553237915	0.8911367058753967	0.7142857313156128	0.1073136180639267	0.11351224035024643	12	2	NRPS-like - NRPS-like	NRPS-like
HF.BGC.7	HRUB.BGC.26	0.2945556342601776	0.49765175580978394	0.8823529481887817	0.6619650721549988	0.6499999761581421	0.39126136898994446	0.11182265728712082	17	2	T1PKS - T1PKS	T1PKS
AT.BGC.39	JM.BGC.36	0.14241591095924377	0.7354504466056824	1.0	0.8101121187210083	1.0	0.23382578790187836	0.13496552407741547	5	2	T1PKS - T1PKS	T1PKS
AT.BGC.26	HL.BGC.10	0.2101057916879654	0.6239328384399414	1.0	0.725414514541626	0.9166666865348816	0.1498720943927765	0.5240122675895691	12	3	T1PKS - T1PKS	T1PKS
HL.BGC.10	PH.BGC.18	0.22701135277748108	0.5975114703178406	0.9230769276618958	0.7280874252319336	0.8461538553237915	0.14383843541145325	0.5280608534812927	12	3	T1PKS - T1PKS	T1PKS
HM.BGC.5	HSP.BGC.6	0.010692925192415714	0.9787284731864929	1.0	0.9857427477836609	1.0	0.0	0.019009646028280258	2	3	NRPS - NRPS	NRPS
HL.BGC.15	JM.BGC.36	0.20019148290157318	0.6396936774253845	1.0	0.7330780029296875	1.0	0.3316020667552948	0.18607187271118164	5	2	T1PKS - T1PKS	T1PKS
HR.BGC.17	PH.BGC.14	0.19437871873378754	0.6490256786346436	0.9333333373069763	0.7711061835289001	0.8125	0.2731587886810303	0.07396650314331055	14	2	T1PKS - T1PKS	T1PKS
HRUB.BGC.2	JM.BGC.2	0.18463347852230072	0.6648225784301758	0.9333333373069763	0.7763617038726807	0.9285714030265808	0.2725694477558136	0.06461209058761597	13	2	NA
HM.BGC.58	HSP.BGC.71	0.20463918149471283	0.6325988173484802	1.0	0.7938144207000732	0.0	0.0	0.20618556439876556	0	1	terpene - terpene	terpene
HSP.BGC.3	PH.BGC.1	0.2667056620121002	0.5377206206321716	0.8235294222831726	0.7039512991905212	0.8125	0.3466559648513794	0.11892341077327728	14	2	NA
HP.BGC.39	JM.BGC.39	0.2670467793941498	0.5372204184532166	0.6499999761581421	0.7615134119987488	0.6363636255264282	0.13065801560878754	0.47211524844169617	13	3	T1PKS - T1PKS	T1PKS
EL.BGC.50	HRUB.BGC.65	0.28790321946144104	0.5070818066596985	1.0	0.6827957034111023	0.0	0.0	0.3172042965888977	0	1	terpene - terpene	terpene
HF.BGC.22	HRUB.BGC.38	0.23941630125045776	0.5784875750541687	0.800000011920929	0.7483972907066345	0.7857142686843872	0.30187419056892395	0.06308460235595703	15	2	T1PKS - T1PKS	T1PKS
EL.BGC.20	HSP.BGC.48	0.23040932416915894	0.592269778251648	1.0	0.6927875876426697	1.0	0.35425135493278503	0.2484137862920761	5	2	T1PKS - T1PKS	T1PKS
HL.BGC.11	HR.BGC.38	0.21936406195163727	0.6093924641609192	0.8888888955116272	0.745477557182312	0.875	0.32387620210647583	0.13315339386463165	7	2	T1PKS - T1PKS	T1PKS
DC.BGC.14	HM.BGC.17	0.25839850306510925	0.5499727725982666	0.7692307829856873	0.7426481246948242	0.6153846383094788	0.30893343687057495	0.15418872237205505	8	2	T1PKS - T1PKS	T1PKS
EL.BGC.5	HR.BGC.5	0.24263431131839752	0.5736027956008911	0.75	0.7653764486312866	0.6666666865348816	0.19354838132858276	0.2483152449131012	2	3	NRPS - NRPS	NRPS
DC.BGC.25	EL.BGC.42	0.2937358021736145	0.4988091289997101	0.8461538553237915	0.6731874346733093	0.6428571343421936	0.335099995136261	0.3060939311981201	10	2	T1PKS - T1PKS	T1PKS
HSM.BGC.9	HSP.BGC.19	0.18369556963443756	0.6663529276847839	0.8888888955116272	0.7930355668067932	0.875	0.2144509106874466	0.17701862752437592	8	1	NRPS-like - NRPS-like	NRPS-like
HR.BGC.29	HSP.BGC.45	0.23486407101154327	0.5854330062866211	0.6666666865348816	0.7990701198577881	0.6499999761581421	0.2543112337589264	0.027440395206212997	13	2	T1PKS - T1PKS	T1PKS
HSM.BGC.1	JM.BGC.2	0.1328565776348114	0.751937747001648	1.0	0.8228579163551331	1.0	0.21134255826473236	0.07454074174165726	12	2	NA
HM.BGC.5	HSM.BGC.39	0.17370367050170898	0.6827656030654907	0.75	0.8572840094566345	0.6666666865348816	0.07220920920372009	0.16621826589107513	2	3	NRPS - NRPS	NRPS
HRUB.BGC.23	HSM.BGC.14	0.18767490983009338	0.6598720550537109	0.9473684430122375	0.7675055861473083	0.9444444179534912	0.25930434465408325	0.1185522973537445	17	2	T1PKS - T1PKS	T1PKS
HP.BGC.41	HSP.BGC.48	0.19598542153835297	0.6464394330978394	1.0	0.7386860847473145	1.0	0.3435681462287903	0.15849605202674866	5	2	T1PKS - T1PKS	T1PKS
AT.BGC.50	HSM.BGC.46	0.1884615421295166	0.6585946679115295	1.0	0.8153846263885498	0.0	0.0	0.1846153885126114	0	1	terpene - terpene	terpene
HM.BGC.2	HSP.BGC.3	0.11103728413581848	0.7902547121047974	0.8888888955116272	0.8894230723381042	0.8823529481887817	0.13541220128536224	0.01123595517128706	16	2	NA
EL.BGC.27	HF.BGC.28	0.23686009645462036	0.5823825001716614	1.0	0.6841865181922913	1.0	0.3508368730545044	0.2720341980457306	5	2	T1PKS - T1PKS	T1PKS
HM.BGC.16	HSM.BGC.11	0.127042755484581	0.7620543837547302	0.699999988079071	0.9296572804450989	0.7142857313156128	0.08680661767721176	0.0127190500497818	14	2	T1PKS - T1PKS	T1PKS
HP.BGC.2	JM.BGC.3	0.2823300063610077	0.5150502324104309	0.739130437374115	0.7276931405067444	0.48148149251937866	0.311858594417572	0.08443626016378403	19	2	indole.T1PKS - indole.T1PKS	indole.T1PKS
HF.BGC.21	PH.BGC.24	0.24827267229557037	0.5650939345359802	0.800000011920929	0.7489697337150574	0.6000000238418579	0.31310227513313293	0.14240418374538422	7	2	T1PKS - T1PKS	T1PKS
DC.BGC.24	HM.BGC.35	0.08023142069578171	0.8459742665290833	1.0	0.8930248022079468	1.0	0.12497925013303757	0.052963145077228546	12	2	T1PKS - T1PKS	T1PKS
EL.BGC.24	HP.BGC.37	0.1911286562681198	0.6542728543281555	1.0	0.745161771774292	1.0	0.31088384985923767	0.15675833821296692	7	2	T1PKS - T1PKS	T1PKS
HF.BGC.25	HP.BGC.43	0.23602746427059174	0.5836540460586548	0.7857142686843872	0.757824182510376	0.7692307829856873	0.30340683460235596	0.08909820020198822	10	2	T1PKS - T1PKS	T1PKS
HRUB.BGC.66	JM.BGC.54	0.259844571352005	0.5478301048278809	1.0	0.7202072739601135	0.0	0.0	0.27979275584220886	0	1	terpene - terpene	terpene
EL.BGC.32	HF.BGC.6	0.26575273275375366	0.5391190648078918	0.75	0.7345519065856934	0.6666666865348816	0.32666197419166565	0.03589598461985588	15	2	T1PKS - T1PKS	T1PKS
DC.BGC.12	HR.BGC.17	0.1965143084526062	0.6455892324447632	0.8666666746139526	0.7970659136772156	0.6470588445663452	0.24310791492462158	0.08241268992424011	12	2	T1PKS - T1PKS	T1PKS
AT.BGC.39	EL.BGC.27	0.21485862135887146	0.6164469718933105	1.0	0.7135218381881714	1.0	0.3123910129070282	0.25408709049224854	5	2	T1PKS - T1PKS	T1PKS
EL.BGC.2	HM.BGC.2	0.21146467328071594	0.621787965297699	0.7777777910232544	0.7929926514625549	0.7647058963775635	0.24389612674713135	0.09634111076593399	12	2	NA
HF.BGC.8	JM.BGC.18	0.1798955202102661	0.6725713610649109	0.9444444179534912	0.7876525521278381	0.8095238208770752	0.2830357551574707	0.053298842161893845	18	4	T1PKS - T1PKS	T1PKS
HP.BGC.31	HSM.BGC.22	0.2308230698108673	0.591633141040802	0.7777777910232544	0.7848284840583801	0.5	0.2644878327846527	0.04256434366106987	14	2	T1PKS - T1PKS	T1PKS
EL.BGC.49	JM.BGC.53	0.2451530545949936	0.5697938799858093	1.0	0.7397959232330322	0.0	0.0	0.2602040767669678	0	1	terpene - terpene	terpene
DC.BGC.24	HSP.BGC.44	0.08097351342439651	0.8446096777915955	1.0	0.8920353055000305	1.0	0.12629853188991547	0.052963145077228546	12	2	T1PKS - T1PKS	T1PKS
AT.BGC.15	JM.BGC.15	0.09104128926992416	0.8262059688568115	1.0	0.8786116242408752	1.0	0.13477225601673126	0.05781499296426773	19	2	T1PKS - T1PKS	T1PKS
HP.BGC.29	XH.BGC.25	0.23322443664073944	0.587944746017456	1.0	0.689034104347229	1.0	0.4003613293170929	0.22157049179077148	4	2	T1PKS - T1PKS	T1PKS
HM.BGC.23	HSP.BGC.32	0.09480425715446472	0.8193793296813965	0.7272727489471436	0.966321587562561	0.699999988079071	0.04636763036251068	0.014644569717347622	6	2	T1PKS - T1PKS	T1PKS
HSM.BGC.33	HSP.BGC.40	0.07230514287948608	0.8606177568435669	1.0	0.903593122959137	1.0	0.10069037973880768	0.08355629444122314	24	4	T1PKS - T1PKS	T1PKS
AT.BGC.15	DC.BGC.15	0.22118185460567474	0.6065577268600464	0.9047619104385376	0.7431861162185669	0.8095238208770752	0.28272682428359985	0.1337275505065918	19	2	T1PKS - T1PKS	T1PKS
JM.BGC.19	PH.BGC.13	0.29154953360557556	0.5019020438194275	0.7692307829856873	0.6984467506408691	0.6153846383094788	0.36677101254463196	0.15481321513652802	9	2	T1PKS - T1PKS	T1PKS
HM.BGC.5	PH.BGC.3	0.15633276104927063	0.7117744088172913	1.0	0.7915562987327576	1.0	0.12903225421905518	0.234914168715477	2	3	NRPS - NRPS	NRPS
JM.BGC.17	PH.BGC.12	0.1950119435787201	0.6480057835578918	0.7222222089767456	0.8316020369529724	0.7368420958518982	0.20326773822307587	0.04635387286543846	14	2	T1PKS - T1PKS	T1PKS
DC.BGC.15	HSP.BGC.23	0.17251063883304596	0.6847386360168457	0.9047619104385376	0.8080810904502869	0.8095238208770752	0.205082967877388	0.1359717845916748	17	2	T1PKS - T1PKS	T1PKS
HM.BGC.5	XH.BGC.5	0.2501711845397949	0.5622432231903076	1.0	0.6664384007453918	1.0	0.2661290466785431	0.3560391068458557	2	3	NRPS - NRPS	NRPS
DC.BGC.1	HL.BGC.1	0.17329449951648712	0.6834419965744019	1.0	0.7689406871795654	1.0	0.2751830220222473	0.0986882820725441	12	2	NA
AT.BGC.15	HSP.BGC.23	0.18886451423168182	0.6579408049583435	0.9090909361839294	0.7787722945213318	0.9047619104385376	0.2428061068058014	0.11873041093349457	19	2	T1PKS - T1PKS	T1PKS
DC.BGC.30	EL.BGC.25	0.2184063047170639	0.6108887195587158	0.7647058963775635	0.7900552153587341	0.7222222089767456	0.26135340332984924	0.004310344811528921	16	2	T1PKS - T1PKS	T1PKS
HP.BGC.44	JM.BGC.25	0.23936130106449127	0.5785712599754333	0.8888888955116272	0.732703447341919	0.6666666865348816	0.34725815057754517	0.12736374139785767	7	2	T1PKS - T1PKS	T1PKS
DC.BGC.39	HSP.BGC.68	0.22602041065692902	0.5990443825721741	1.0	0.7653061151504517	0.0	0.0	0.23469388484954834	0	1	terpene - terpene	terpene
AT.BGC.16	HSM.BGC.11	0.20506137609481812	0.6319274306297302	0.6190476417541504	0.8524145483970642	0.6363636255264282	0.18371620774269104	0.02112775668501854	14	2	T1PKS - T1PKS	T1PKS
HF.BGC.28	PH.BGC.19	0.2237103134393692	0.6026256680488586	1.0	0.7017195820808411	1.0	0.360015869140625	0.22111110389232635	5	2	T1PKS - T1PKS	T1PKS
DC.BGC.14	HSP.BGC.26	0.2967528998851776	0.4945564866065979	0.8181818127632141	0.6770567297935486	0.6363636255264282	0.4094756841659546	0.1498783826828003	8	2	T1PKS - T1PKS	T1PKS
DC.BGC.13	HL.BGC.7	0.1855940818786621	0.6632570028305054	0.6499999761581421	0.8712713718414307	0.6190476417541504	0.15785779058933258	0.034058790653944016	13	2	T1PKS - T1PKS	T1PKS
DC.BGC.27	PH.BGC.24	0.14365370571613312	0.7333289980888367	0.8888888955116272	0.8603135943412781	0.6666666865348816	0.16623398661613464	0.09986504912376404	6	2	T1PKS - T1PKS	T1PKS
DC.BGC.12	EL.BGC.29	0.0880448967218399	0.831662118434906	0.9285714030265808	0.9149877429008484	0.800000011920929	0.0920916423201561	0.06377405673265457	12	2	T1PKS - T1PKS	T1PKS
HF.BGC.1	JM.BGC.2	0.12496595084667206	0.7656846046447754	1.0	0.8333787322044373	1.0	0.20330120623111725	0.05658143758773804	12	2	NA
EL.BGC.16	HRUB.BGC.38	0.11130669713020325	0.7897757887840271	1.0	0.8515910506248474	1.0	0.16065604984760284	0.11166759580373764	12	2	T1PKS - T1PKS	T1PKS
HSM.BGC.46	HSP.BGC.68	0.07692307978868484	0.8520709872245789	1.0	0.964102566242218	0.0	0.0	0.03589743748307228	0	1	terpene - terpene	terpene
EL.BGC.33	HP.BGC.42	0.26267215609550476	0.543652355670929	1.0	0.6571778655052185	0.8888888955116272	0.17464256286621094	0.5390316247940063	7	3	T1PKS - T1PKS	T1PKS
HM.BGC.6	HSP.BGC.7	0.11593914777040482	0.7815635800361633	0.5714285969734192	0.9882715940475464	0.5714285969734192	0.0	0.014660488814115524	2	4	NRPS - NRPS	NRPS
JM.BGC.28	PH.BGC.24	0.21011847257614136	0.6239128112792969	0.8999999761581421	0.7539160847663879	0.8888888955116272	0.3140201270580292	0.11021142452955246	8	2	T1PKS - T1PKS	T1PKS
HP.BGC.29	XH.BGC.26	0.27599242329597473	0.5241869688034058	0.75	0.7177243828773499	0.7142857313156128	0.4160625636577606	0.14848868548870087	4	2	T1PKS - T1PKS	T1PKS
HL.BGC.5	JM.BGC.5	0.21556812524795532	0.6153333783149719	1.0	0.7125758528709412	1.0	0.2338709682226181	0.30527523159980774	2	3	NRPS - NRPS	NRPS
HM.BGC.21	HSP.BGC.30	0.10664726048707962	0.7980791330337524	0.9375	0.8789147734642029	0.9333333373069763	0.15265624225139618	0.010586734861135483	14	2	T1PKS - T1PKS	T1PKS
PH.BGC.18	XH.BGC.38	0.26185837388038635	0.5448530912399292	0.75	0.7425221800804138	0.625	0.3070032000541687	0.0965203121304512	13	2	T1PKS - T1PKS	T1PKS
HR.BGC.38	JM.BGC.28	0.18155142664909363	0.6698580384254456	0.800000011920929	0.8379314541816711	0.6000000238418579	0.18539394438266754	0.1270805150270462	6	2	T1PKS - T1PKS	T1PKS
HL.BGC.18	HSP.BGC.50	0.2353591024875641	0.5846757292747498	0.7777777910232544	0.7750767469406128	0.5555555820465088	0.3315781354904175	0.09160463511943817	5	2	T1PKS - T1PKS	T1PKS
HP.BGC.1	HR.BGC.1	0.128748819231987	0.7590786218643188	1.0	0.8283349275588989	1.0	0.2066451758146286	0.06672483682632446	12	2	NA
HM.BGC.9	HSP.BGC.16	0.2427840232849121	0.5733759999275208	1.0	0.6762879490852356	1.0	0.25679755210876465	0.42408376932144165	3	1	NRPS-like - NRPS-like	NRPS-like
HSM.BGC.25	HSP.BGC.56	0.21510492265224457	0.6160602569580078	0.7272727489471436	0.8162237405776978	0.5454545617103577	0.24518971145153046	0.07630272954702377	7	2	T1PKS - T1PKS	T1PKS
HL.BGC.6	HSM.BGC.14	0.2674250602722168	0.5366660356521606	0.8571428656578064	0.6915284991264343	0.8500000238418579	0.34624937176704407	0.12902653217315674	19	2	T1PKS - T1PKS	T1PKS
HSM.BGC.23	HSP.BGC.51	0.11869847774505615	0.7766923904418945	1.0	0.8456569314002991	0.9411764740943909	0.18320952355861664	0.03887724131345749	16	2	T1PKS - T1PKS	T1PKS
DC.BGC.15	HM.BGC.14	0.18348176777362823	0.6667020320892334	0.8636363744735718	0.8068727850914001	0.7727272510528564	0.20477479696273804	0.143624946475029	17	2	T1PKS - T1PKS	T1PKS
DC.BGC.14	HP.BGC.18	0.2604784369468689	0.5468921661376953	0.8333333134651184	0.7193620800971985	0.6666666865348816	0.3490492105484009	0.143815279006958	8	2	T1PKS - T1PKS	T1PKS
BGC0001257.1	HF.BGC.6	0.17622552812099457	0.6786043643951416	0.5384615659713745	0.9214428663253784	0.5	0.11260367929935455	0.02748728170990944	6	2	T1PKS - T1PKS	T1PKS
AT.BGC.16	HSP.BGC.25	0.20102716982364655	0.6383575797080994	0.6499999761581421	0.8495395183563232	0.6363636255264282	0.18618114292621613	0.0254381000995636	14	2	T1PKS - T1PKS	T1PKS
HSM.BGC.11	HSP.BGC.25	0.14676836133003235	0.7280042171478271	0.949999988079071	0.8292363882064819	0.8260869383811951	0.20086735486984253	0.0127190500497818	21	2	T1PKS - T1PKS	T1PKS
HSP.BGC.26	PH.BGC.13	0.22944115102291107	0.5937609076499939	0.8333333134651184	0.7506441473960876	0.8181818127632141	0.3107468783855438	0.12657390534877777	8	2	T1PKS - T1PKS	T1PKS
HP.BGC.42	PH.BGC.24	0.23382306098937988	0.5870271325111389	0.800000011920929	0.7682359218597412	0.6000000238418579	0.29531049728393555	0.12055780738592148	7	2	T1PKS - T1PKS	T1PKS
HM.BGC.7	PH.BGC.5	0.2828778922557831	0.5142641067504883	1.0	0.6323533058166504	0.8571428656578064	0.2918192446231842	0.4013477861881256	8	9	NRPS - NRPS	NRPS
HSM.BGC.16	PH.BGC.18	0.1834215670824051	0.666800320148468	0.7857142686843872	0.8363903164863586	0.6428571343421936	0.2020159363746643	0.048391036689281464	12	2	T1PKS - T1PKS	T1PKS
AT.BGC.27	HSM.BGC.22	0.1790003925561905	0.6740403771400452	0.8823529481887817	0.8083916306495667	0.7647058963775635	0.2237662374973297	0.07905581593513489	14	2	T1PKS - T1PKS	T1PKS
HL.BGC.1	HM.BGC.2	0.2508712410926819	0.5611938834190369	0.7777777910232544	0.7404505014419556	0.7647058963775635	0.2979282736778259	0.1444130390882492	12	2	NA
HL.BGC.1	HSM.BGC.1	0.1928117722272873	0.6515528559684753	1.0	0.7429176568984985	1.0	0.29702648520469666	0.13724999129772186	12	2	NA
HL.BGC.7	HSM.BGC.11	0.18494845926761627	0.664309024810791	0.9047619104385376	0.7903931140899658	0.8260869383811951	0.24475893378257751	0.03384680673480034	20	2	T1PKS - T1PKS	T1PKS
AT.BGC.40	PH.BGC.16	0.297983855009079	0.4928266704082489	0.7857142686843872	0.6752156615257263	0.7692307829856873	0.38878199458122253	0.13279132544994354	12	2	T1PKS - T1PKS	T1PKS
DC.BGC.4	HL.BGC.5	0.20954129099845886	0.6248250007629395	1.0	0.7206116318702698	1.0	0.20967741310596466	0.3026253879070282	2	3	NRPS - NRPS	NRPS
HSP.BGC.25	PH.BGC.12	0.25654149055480957	0.5527305603027344	0.800000011920929	0.7315678596496582	0.695652186870575	0.31502413749694824	0.03547201678156853	20	2	T1PKS - T1PKS	T1PKS
HL.BGC.10	HM.BGC.35	0.290556401014328	0.5033102035522461	0.8461538553237915	0.6774266362190247	0.6428571343421936	0.22185392677783966	0.5240122675895691	12	3	T1PKS - T1PKS	T1PKS
HP.BGC.8	JM.BGC.7	0.2984645366668701	0.49215200543403625	1.0	0.6115710735321045	0.8571428656578064	0.4219207763671875	0.36982232332229614	10	9	NRPS - NRPS	NRPS
HRUB.BGC.47	HSM.BGC.25	0.28539949655532837	0.5106539130210876	0.800000011920929	0.6994673609733582	0.6000000238418579	0.2667948603630066	0.4354838728904724	8	1	T1PKS - T1PKS	T1PKS
DC.BGC.24	HR.BGC.30	0.0892009288072586	0.8295549154281616	1.0	0.8810654282569885	1.0	0.1319786161184311	0.07980245351791382	12	2	T1PKS - T1PKS	T1PKS
EL.BGC.38	PH.BGC.11	0.21615976095199585	0.6144055128097534	0.9090909361839294	0.7534207105636597	0.739130437374115	0.27752333879470825	0.10733114928007126	18	2	T1PKS - T1PKS	T1PKS
HRUB.BGC.21	XH.BGC.21	0.23579056560993195	0.5840160250663757	0.9285714030265808	0.7254935503005981	0.6875	0.3284877836704254	0.09906727075576782	13	2	T1PKS - T1PKS	T1PKS
HL.BGC.11	JM.BGC.28	0.15793317556381226	0.7090765237808228	0.8999999761581421	0.8360890746116638	0.699999988079071	0.22051876783370972	0.06484713405370712	7	2	T1PKS - T1PKS	T1PKS
DC.BGC.1	HP.BGC.1	0.10818447917699814	0.7953349351882935	1.0	0.855754017829895	1.0	0.1777714043855667	0.0436696819961071	12	2	NA
HL.BGC.1	HR.BGC.1	0.17926344275474548	0.6736084818840027	1.0	0.760982096195221	1.0	0.2833174169063568	0.10611946135759354	12	2	NA
AT.BGC.38	JM.BGC.30	0.29237470030784607	0.5007335543632507	0.6666666865348816	0.7323892712593079	0.5	0.3449084460735321	0.1323397010564804	7	2	T1PKS - T1PKS	T1PKS
AT.BGC.49	HSM.BGC.45	0.28046876192092896	0.5177252292633057	1.0	0.6927083134651184	0.0	0.0	0.3072916567325592	0	1	terpene - terpene	terpene
HR.BGC.22	HSM.BGC.23	0.26907843351364136	0.5342463850975037	0.8235294222831726	0.7149542570114136	0.6000000238418579	0.33549195528030396	0.09587236493825912	15	2	T1PKS - T1PKS	T1PKS
HR.BGC.40	JM.BGC.40	0.21375083923339844	0.6181877255439758	0.7333333492279053	0.8051576018333435	0.7142857313156128	0.23825211822986603	0.09717052429914474	9	2	T1PKS - T1PKS	T1PKS
HRUB.BGC.3	HSP.BGC.4	0.12455113977193832	0.7664107084274292	0.8571428656578064	0.8960270285606384	0.6399999856948853	0.1263331025838852	0.03316578269004822	19	3	indole.T1PKS - indole.T1PKS	indole.T1PKS
HL.BGC.18	JM.BGC.37	0.21360540390014648	0.6184164881706238	0.875	0.773526132106781	0.625	0.32249996066093445	0.10644127428531647	5	2	T1PKS - T1PKS	T1PKS
HL.BGC.7	HSP.BGC.25	0.24456846714019775	0.5706768035888672	0.8571428656578064	0.728670597076416	0.75	0.31898683309555054	0.02112775668501854	21	2	T1PKS - T1PKS	T1PKS
DC.BGC.26	HSM.BGC.28	0.21632687747478485	0.6141435503959656	1.0	0.7115641832351685	1.0	0.3625776171684265	0.1957586258649826	5	2	T1PKS - T1PKS	T1PKS
HP.BGC.41	HR.BGC.39	0.26947563886642456	0.5336658358573914	0.7777777910232544	0.7166250348091125	0.75	0.35408541560173035	0.19498685002326965	5	2	T1PKS - T1PKS	T1PKS
DC.BGC.13	HRUB.BGC.21	0.15478333830833435	0.7143911719322205	0.9285714030265808	0.8260031342506409	0.800000011920929	0.21642418205738068	0.036107972264289856	13	2	T1PKS - T1PKS	T1PKS
JM.BGC.25	XH.BGC.32	0.25108692049980164	0.5608707666397095	1.0	0.665217399597168	1.0	0.37619492411613464	0.27266407012939453	6	2	T1PKS - T1PKS	T1PKS
EL.BGC.38	HM.BGC.14	0.2850821316242218	0.5111075639724731	0.8260869383811951	0.6970365047454834	0.5384615659713745	0.340331107378006	0.13480913639068604	18	2	T1PKS - T1PKS	T1PKS
DC.BGC.1	HRUB.BGC.2	0.1543232649564743	0.7151691317558289	0.9333333373069763	0.8167753219604492	0.9285714030265808	0.22159212827682495	0.06812231987714767	12	2	NA
HSP.BGC.6	PH.BGC.3	0.15344980359077454	0.716647207736969	1.0	0.7954002618789673	1.0	0.12903225421905518	0.2297888994216919	2	3	NRPS - NRPS	NRPS
EL.BGC.36	HL.BGC.14	0.28838902711868286	0.5063901543617249	0.8181818127632141	0.6882085800170898	0.6363636255264282	0.4145573675632477	0.10625963658094406	8	2	T1PKS - T1PKS	T1PKS
HM.BGC.50	HSP.BGC.59	0.22830568253993988	0.5955121517181396	0.800000011920929	0.7711479663848877	0.6666666865348816	0.29096484184265137	0.058041710406541824	11	2	T1PKS - T1PKS	T1PKS
DC.BGC.1	HF.BGC.1	0.1230735182762146	0.7690000534057617	1.0	0.8359019756317139	1.0	0.2008049488067627	0.053977273404598236	12	2	NA
HM.BGC.43	HSM.BGC.31	0.14427690207958221	0.7322620153427124	0.8888888955116272	0.8594826459884644	0.6666666865348816	0.2038707584142685	0.02964889071881771	7	2	T1PKS - T1PKS	T1PKS
HL.BGC.5	HR.BGC.5	0.2911790907382965	0.5024271011352539	0.75	0.7006500959396362	0.6666666865348816	0.24193547666072845	0.3184880316257477	2	3	NRPS - NRPS	NRPS
AT.BGC.27	HP.BGC.31	0.1891872137784958	0.657417356967926	0.8823529481887817	0.80134516954422	0.6666666865348816	0.23583661019802094	0.06851865351200104	14	2	T1PKS - T1PKS	T1PKS
AT.BGC.26	JM.BGC.38	0.2116953730583191	0.6214241981506348	0.6875	0.830239474773407	0.5625	0.2087801992893219	0.05270138382911682	12	2	T1PKS - T1PKS	T1PKS
AT.BGC.28	HRUB.BGC.30	0.25265929102897644	0.5585181713104248	0.875	0.7089542746543884	0.8125	0.3437359631061554	0.09345725923776627	15	2	T1PKS - T1PKS	T1PKS
DC.BGC.13	HSM.BGC.11	0.2268681675195694	0.5977328419685364	0.5714285969734192	0.8420978784561157	0.5454545617103577	0.19676877558231354	0.03158564120531082	13	2	T1PKS - T1PKS	T1PKS
EL.BGC.33	HF.BGC.21	0.2581113874912262	0.5503987073898315	1.0	0.6632589101791382	0.8888888955116272	0.16842494904994965	0.5331099629402161	7	3	T1PKS - T1PKS	T1PKS
HP.BGC.35	JM.BGC.34	0.2993542551994324	0.49090448021888733	0.7272727489471436	0.7038912773132324	0.5454545617103577	0.37333789467811584	0.16095757484436035	7	2	T1PKS - T1PKS	T1PKS
HL.BGC.15	PH.BGC.19	0.1849222481250763	0.664351761341095	1.0	0.7534369826316833	1.0	0.28795135021209717	0.1948275864124298	5	2	T1PKS - T1PKS	T1PKS
HRUB.BGC.45	HSP.BGC.48	0.2091621458530426	0.6254245042800903	1.0	0.7211171388626099	1.0	0.35117536783218384	0.1885172426700592	5	2	T1PKS - T1PKS	T1PKS
DC.BGC.24	HRUB.BGC.38	0.07942298799753189	0.8474620580673218	1.0	0.8941026926040649	1.0	0.11931895464658737	0.0656324177980423	12	2	T1PKS - T1PKS	T1PKS
BGC0001257.1	HM.BGC.16	0.18158628046512604	0.6698009967803955	0.5	0.9267738461494446	0.46666666865348816	0.1038600504398346	0.027275295928120613	6	2	T1PKS - T1PKS	T1PKS
EL.BGC.24	HM.BGC.41	0.29366743564605713	0.4989056885242462	0.800000011920929	0.6884434223175049	0.6000000238418579	0.4299173951148987	0.10442514717578888	7	2	T1PKS - T1PKS	T1PKS
HL.BGC.11	HP.BGC.42	0.1305895745754242	0.755874514579773	1.0	0.8258805871009827	1.0	0.2340976893901825	0.06915747374296188	7	2	T1PKS - T1PKS	T1PKS
HF.BGC.6	PH.BGC.12	0.15273727476596832	0.7178541421890259	0.7647058963775635	0.8739101886749268	0.7777777910232544	0.15125443041324615	0.04430469125509262	13	2	T1PKS - T1PKS	T1PKS
HM.BGC.2	HSM.BGC.1	0.24238218367099762	0.5739847421646118	0.7777777910232544	0.7517693042755127	0.7647058963775635	0.3018326163291931	0.033823106437921524	16	2	NA
HR.BGC.30	HRUB.BGC.38	0.08874591439962387	0.8303840160369873	1.0	0.8816720843315125	1.0	0.13251923024654388	0.07575387507677078	12	2	T1PKS - T1PKS	T1PKS
HSM.BGC.13	HSP.BGC.26	0.2239409238100052	0.6022676825523376	0.9090909361839294	0.7323212027549744	0.8999999761581421	0.35261327028274536	0.07657625526189804	9	2	T1PKS - T1PKS	T1PKS
HM.BGC.17	HSM.BGC.13	0.27656054496765137	0.5233646631240845	0.8461538553237915	0.6833893656730652	0.8333333134651184	0.4008069634437561	0.08507069945335388	11	2	T1PKS - T1PKS	T1PKS
HSP.BGC.52	PH.BGC.24	0.13153347373008728	0.7542340755462646	1.0	0.8246220350265503	1.0	0.20901724696159363	0.11650922149419785	7	2	T1PKS - T1PKS	T1PKS
HRUB.BGC.48	HSP.BGC.50	0.26323655247688293	0.542820394039154	0.7777777910232544	0.737906813621521	0.5555555820465088	0.3471330404281616	0.15579335391521454	5	2	T1PKS - T1PKS	T1PKS
HP.BGC.56	HRUB.BGC.66	0.26093751192092896	0.5462133884429932	1.0	0.71875	0.0	0.0	0.28125	0	1	terpene - terpene	terpene
DC.BGC.5	HSP.BGC.8	0.2794268727302551	0.5192256569862366	1.0	0.6274308562278748	1.0	0.28223901987075806	0.40769752860069275	7	9	NRPS - NRPS	NRPS
EL.BGC.2	HP.BGC.1	0.12375306338071823	0.7678086757659912	1.0	0.8349959254264832	1.0	0.20749156177043915	0.037541646510362625	12	2	NA
HF.BGC.1	HSP.BGC.3	0.1871991753578186	0.6606451869010925	0.875	0.7926233410835266	0.8666666746139526	0.23618273437023163	0.12095849215984344	12	2	NA
DC.BGC.13	JM.BGC.17	0.10020818561315536	0.8096253275871277	0.9285714030265808	0.8943256139755249	0.8666666746139526	0.1291014701128006	0.02953646145761013	13	2	T1PKS - T1PKS	T1PKS
HF.BGC.21	HSM.BGC.31	0.19605743885040283	0.6463236212730408	0.8888888955116272	0.7765530347824097	0.875	0.2976985275745392	0.09350667148828506	7	2	T1PKS - T1PKS	T1PKS
AT.BGC.20	EL.BGC.28	0.24121426045894623	0.5757558345794678	0.9285714030265808	0.7117143273353577	0.7857142686843872	0.34481146931648254	0.13283972442150116	11	2	T1PKS - T1PKS	T1PKS
AT.BGC.28	HSM.BGC.23	0.20946718752384186	0.6249421238899231	1.0	0.7285535335540771	0.8823529481887817	0.31509336829185486	0.09685873240232468	16	2	T1PKS - T1PKS	T1PKS
HL.BGC.11	PH.BGC.24	0.24140135943889618	0.5754718780517578	0.800000011920929	0.7581315040588379	0.6000000238418579	0.31722959876060486	0.10998650640249252	7	2	T1PKS - T1PKS	T1PKS
HRUB.BGC.23	HSP.BGC.23	0.17625780403614044	0.678551197052002	0.9047619104385376	0.8030848503112793	0.8095238208770752	0.2163676917552948	0.11424195021390915	17	2	T1PKS - T1PKS	T1PKS
EL.BGC.16	HSM.BGC.16	0.11396583169698715	0.7850565314292908	1.0	0.8480455279350281	1.0	0.1710432767868042	0.09468798339366913	12	2	T1PKS - T1PKS	T1PKS
DC.BGC.13	HSP.BGC.25	0.22605140507221222	0.5989964604377747	0.6000000238418579	0.835567831993103	0.5454545617103577	0.20398177206516266	0.03589598461985588	13	2	T1PKS - T1PKS	T1PKS
HM.BGC.57	HP.BGC.58	0.28437501192092896	0.5121191143989563	1.0	0.6875	0.0	0.0	0.3125	0	1	terpene - terpene	terpene
HL.BGC.10	HSP.BGC.44	0.29085773229599	0.5028827786445618	0.8461538553237915	0.6770249009132385	0.6428571343421936	0.22245654463768005	0.5240122675895691	12	3	T1PKS - T1PKS	T1PKS
HM.BGC.13	HSP.BGC.22	0.1493830680847168	0.7235491275787354	0.8571428656578064	0.8537326455116272	0.7777777910232544	0.18992309272289276	0.004386302549391985	26	4	T1PKS - T1PKS	T1PKS
HR.BGC.40	PH.BGC.16	0.22704599797725677	0.5974578857421875	0.8333333134651184	0.7538376450538635	0.8181818127632141	0.2947891056537628	0.1367521435022354	9	2	T1PKS - T1PKS	T1PKS
HR.BGC.18	HSP.BGC.23	0.27345985174179077	0.5278605818748474	0.8636363744735718	0.6967505216598511	0.625	0.3400101661682129	0.12863630056381226	19	2	T1PKS - T1PKS	T1PKS
DC.BGC.13	HP.BGC.17	0.08965982496738434	0.8287192583084106	0.9285714030265808	0.9083900451660156	0.8666666746139526	0.11336197704076767	0.020915770903229713	13	2	T1PKS - T1PKS	T1PKS
HL.BGC.19	HM.BGC.28	0.28858110308647156	0.5061168670654297	0.9090909361839294	0.6461343169212341	0.8999999761581421	0.3770137131214142	0.3075697124004364	8	2	T1PKS - T1PKS	T1PKS
AT.BGC.50	DC.BGC.39	0.2461538463830948	0.5682840347290039	1.0	0.7384615540504456	0.0	0.0	0.26153847575187683	0	1	terpene - terpene	terpene
HM.BGC.3	HSM.BGC.2	0.22458788752555847	0.6012639403343201	0.8500000238418579	0.7526707053184509	0.8181818127632141	0.2783049941062927	0.06147519126534462	24	2	NA
HR.BGC.5	HSP.BGC.6	0.29664701223373413	0.4947054386138916	0.75	0.6933595538139343	0.6666666865348816	0.45698925852775574	0.23146605491638184	3	3	NRPS - NRPS	NRPS
EL.BGC.2	HRUB.BGC.2	0.16912949085235596	0.690345823764801	0.9333333373069763	0.7970336675643921	0.9285714030265808	0.24908438324928284	0.06461209058761597	12	2	NA
EL.BGC.20	HL.BGC.15	0.22324927151203156	0.6033416986465454	1.0	0.7023342847824097	1.0	0.34001895785331726	0.24472413957118988	5	2	T1PKS - T1PKS	T1PKS
EL.BGC.33	HRUB.BGC.49	0.28570103645324707	0.5102230310440063	0.8999999761581421	0.6699743866920471	0.6363636255264282	0.1582668125629425	0.530410885810852	7	3	T1PKS - T1PKS	T1PKS
HF.BGC.1	HRUB.BGC.2	0.14979572594165802	0.7228472828865051	0.9333333373069763	0.822812020778656	0.9285714030265808	0.21462813019752502	0.06486742198467255	12	2	NA
AT.BGC.26	PH.BGC.18	0.10944320261478424	0.7930914163589478	0.9230769276618958	0.8801441192626953	0.9166666865348816	0.14443953335285187	0.04610498249530792	12	2	T1PKS - T1PKS	T1PKS
EL.BGC.46	EL.BGC.53	0.15000000596046448	0.7225000262260437	0.5	1.0	0.0	0.0	0.0	0	1	NA
HM.BGC.53	HSM.BGC.43	0.07725001126527786	0.8514675498008728	1.0	0.8969999551773071	1.0	0.06226498633623123	0.16410256922245026	3	1	terpene - terpene	terpene
AT.BGC.32	HP.BGC.39	0.13722479343414307	0.7443810701370239	0.9285714030265808	0.8405256867408752	0.9333333373069763	0.19171242415905	0.046640992164611816	14	2	T1PKS - T1PKS	T1PKS
DC.BGC.21	PH.BGC.16	0.1515626311302185	0.7198459506034851	0.9090909361839294	0.8288255929946899	0.8999999761581421	0.20185750722885132	0.10980821400880814	8	2	T1PKS - T1PKS	T1PKS
HP.BGC.31	HSP.BGC.43	0.2705945074558258	0.5320323705673218	0.699999988079071	0.7597870230674744	0.3913043439388275	0.29610562324523926	0.044588636606931686	14	2	T1PKS - T1PKS	T1PKS
HR.BGC.15	JM.BGC.17	0.170534148812294	0.6880136132240295	0.800000011920929	0.8426211476325989	0.75	0.19538871943950653	0.03384680673480034	13	2	T1PKS - T1PKS	T1PKS
HF.BGC.22	JM.BGC.38	0.28855615854263306	0.506152331829071	0.6666666865348816	0.7276767492294312	0.6470588445663452	0.3293394446372986	0.05851249396800995	15	2	T1PKS - T1PKS	T1PKS
HM.BGC.7	JM.BGC.7	0.2789947986602783	0.5198485255241394	1.0	0.6375307440757751	0.8571428656578064	0.31556791067123413	0.3859199285507202	9	9	NRPS - NRPS	NRPS
HF.BGC.40	HRUB.BGC.66	0.28684210777282715	0.5085941553115845	1.0	0.6842105388641357	0.0	0.0	0.31578946113586426	0	1	terpene - terpene	terpene
DC.BGC.15	JM.BGC.15	0.17366528511047363	0.6828290820121765	0.9047619104385376	0.8065415024757385	0.8095238208770752	0.20499826967716217	0.14441436529159546	17	2	T1PKS - T1PKS	T1PKS
BGC0001257.1	HR.BGC.15	0.17227110266685486	0.6851351261138916	0.5384615659713745	0.9241513609886169	0.5384615659713745	0.10959701985120773	0.025226116180419922	6	2	T1PKS - T1PKS	T1PKS
AT.BGC.27	HM.BGC.34	0.2641814649105072	0.5414289236068726	0.875	0.7070173025131226	0.6111111044883728	0.350029855966568	0.07905581593513489	15	2	T1PKS - T1PKS	T1PKS
EL.BGC.2	HSP.BGC.3	0.1898777037858963	0.6562981605529785	0.875	0.7890519499778748	0.8666666746139526	0.24540503323078156	0.10757707059383392	12	2	NA
HP.BGC.41	HRUB.BGC.45	0.1894015371799469	0.6570698618888855	1.0	0.7474645972251892	1.0	0.31099632382392883	0.17945921421051025	5	2	T1PKS - T1PKS	T1PKS
DC.BGC.13	HR.BGC.15	0.16894888877868652	0.6906459331512451	0.8571428656578064	0.8223538994789124	0.8571428656578064	0.22069627046585083	0.037733182311058044	13	2	T1PKS - T1PKS	T1PKS
HF.BGC.1	HP.BGC.1	0.11394602805376053	0.7850916385650635	1.0	0.8480719327926636	1.0	0.1854463517665863	0.05137310549616814	12	2	NA
DC.BGC.38	HRUB.BGC.65	0.2689189314842224	0.534479558467865	1.0	0.708108127117157	0.0	0.0	0.2918919026851654	0	1	terpene - terpene	terpene
JM.BGC.17	XH.BGC.21	0.24415120482444763	0.5713074207305908	0.9285714030265808	0.710179328918457	0.75	0.344321608543396	0.09906727075576782	14	2	T1PKS - T1PKS	T1PKS
DC.BGC.15	HP.BGC.12	0.22329896688461304	0.6032645106315613	0.8947368264198303	0.7377456426620483	0.8888888955116272	0.2945243716239929	0.12510687112808228	17	2	T1PKS - T1PKS	T1PKS
HRUB.BGC.45	HSM.BGC.28	0.2170974612236023	0.6129363775253296	1.0	0.7105367183685303	1.0	0.3733535408973694	0.18460047245025635	5	2	T1PKS - T1PKS	T1PKS
HM.BGC.34	HP.BGC.31	0.24117659032344818	0.5758129358291626	0.7647058963775635	0.7824461460113525	0.380952388048172	0.27077391743659973	0.044588636606931686	13	2	T1PKS - T1PKS	T1PKS
HF.BGC.21	HSP.BGC.52	0.23083236813545227	0.5916188359260559	0.800000011920929	0.7722234725952148	0.6000000238418579	0.29727184772491455	0.10615961998701096	7	2	T1PKS - T1PKS	T1PKS
AT.BGC.16	HM.BGC.16	0.14937669038772583	0.7235600352287292	0.8666666746139526	0.8447199463844299	0.875	0.1923777163028717	0.0254381000995636	14	2	T1PKS - T1PKS	T1PKS
BGC0001257.1	BGC0001906.1	0.21242690086364746	0.6202713847160339	0.3684210479259491	0.9272904396057129	0.3684210479259491	0.10450651496648788	0.025014132261276245	6	2	T1PKS - T1PKS	T1PKS
AT.BGC.33	HP.BGC.34	0.2281281054019928	0.5957862138748169	0.6842105388641357	0.8081098794937134	0.5789473652839661	0.23761138319969177	0.05472628027200699	12	2	T1PKS - T1PKS	T1PKS
HR.BGC.30	XH.BGC.38	0.20846517384052277	0.6265273690223694	0.800000011920929	0.7896655201911926	0.7857142686843872	0.2475978136062622	0.09854460507631302	12	2	T1PKS - T1PKS	T1PKS
AT.BGC.16	HF.BGC.6	0.13443948328495026	0.7491950392723083	0.9285714030265808	0.8442394137382507	0.9333333373069763	0.1930561363697052	0.025226116180419922	14	2	T1PKS - T1PKS	T1PKS
HSP.BGC.52	JM.BGC.28	0.14323341846466064	0.7340489625930786	0.8999999761581421	0.8430961966514587	0.8888888955116272	0.2055886834859848	0.07170528918504715	7	2	T1PKS - T1PKS	T1PKS
EL.BGC.20	HSM.BGC.28	0.24586229026317596	0.5687236785888672	1.0	0.672183632850647	1.0	0.37964192032814026	0.26303449273109436	5	2	T1PKS - T1PKS	T1PKS
HR.BGC.1	HSP.BGC.3	0.18481217324733734	0.6645311713218689	0.875	0.7958059906959534	0.8666666746139526	0.2406347543001175	0.09487179666757584	12	2	NA
HR.BGC.49	HSP.BGC.66	0.27265626192092896	0.5290289521217346	1.0	0.703125	0.0	0.0	0.296875	0	1	terpene - terpene	terpene
HSM.BGC.14	JM.BGC.15	0.16844074428081512	0.6914907693862915	0.8571428656578064	0.8235076069831848	0.8500000238418579	0.19201050698757172	0.11442006379365921	16	2	T1PKS - T1PKS	T1PKS
EL.BGC.24	HSM.BGC.21	0.279519647359848	0.5190919041633606	0.800000011920929	0.7073071002960205	0.6000000238418579	0.4050205945968628	0.09611938148736954	7	2	T1PKS - T1PKS	T1PKS
HP.BGC.55	JM.BGC.53	0.19453124701976776	0.6487799286842346	1.0	0.8072916865348816	0.0	0.0	0.1927083283662796	0	1	terpene - terpene	terpene
EL.BGC.27	HL.BGC.15	0.22324927151203156	0.6033416986465454	1.0	0.7023342847824097	1.0	0.34001895785331726	0.24472413957118988	5	2	T1PKS - T1PKS	T1PKS
BGC0001257.1	HP.BGC.17	0.12843573093414307	0.7596243023872375	0.5	0.9976412653923035	0.46666666865348816	0.003931254148483276	0.0	6	2	T1PKS - T1PKS	T1PKS
HM.BGC.25	HSP.BGC.34	0.2715931534767151	0.5305765271186829	0.8888888955116272	0.6808387637138367	0.800000011920929	0.16512659192085266	0.646484911441803	17	4	NRPS-like.T1PKS - T1PKS
HRUB.BGC.2	PH.BGC.1	0.21056291460990906	0.6232109069824219	0.875	0.761471688747406	0.8666666746139526	0.294512003660202	0.05658143758773804	13	2	NA
EL.BGC.33	HL.BGC.11	0.2709808051586151	0.5314689874649048	1.0	0.6460996866226196	0.8888888955116272	0.20029205083847046	0.5331099629402161	7	3	T1PKS - T1PKS	T1PKS
HRUB.BGC.45	PH.BGC.19	0.20415180921554565	0.6333743333816528	1.0	0.7277975678443909	1.0	0.31748130917549133	0.2156037986278534	5	2	T1PKS - T1PKS	T1PKS
HM.BGC.31	HSP.BGC.40	0.04085363447666168	0.9199617505073547	1.0	0.9513255953788757	0.9130434989929199	0.05727186053991318	0.02180737443268299	25	4	T1PKS - T1PKS	T1PKS
HR.BGC.30	HSM.BGC.16	0.08332690596580505	0.8402895331382751	1.0	0.8888974785804749	1.0	0.12989483773708344	0.05472567304968834	12	2	T1PKS - T1PKS	T1PKS
DC.BGC.21	EL.BGC.36	0.173790842294693	0.6826215982437134	0.8181818127632141	0.8300970792770386	0.800000011920929	0.22897695004940033	0.051754940301179886	8	2	T1PKS - T1PKS	T1PKS
JM.BGC.22	XH.BGC.52	0.23969735205173492	0.5780601501464844	0.9333333373069763	0.7029432058334351	0.9285714030265808	0.3437233567237854	0.15705709159374237	12	2	T1PKS - T1PKS	T1PKS
HF.BGC.3	JM.BGC.5	0.21322433650493622	0.6190159320831299	1.0	0.7157008647918701	1.0	0.16752049326896667	0.32322531938552856	2	3	NRPS - NRPS	NRPS
AT.BGC.49	HR.BGC.49	0.26093751192092896	0.5462133884429932	1.0	0.71875	0.0	0.0	0.28125	0	1	terpene - terpene	terpene
HM.BGC.16	HRUB.BGC.21	0.2644975781440735	0.5409638285636902	0.75	0.7336111068725586	0.7058823704719543	0.3315979838371277	0.0381571501493454	14	2	T1PKS - T1PKS	T1PKS
DC.BGC.1	PH.BGC.1	0.14309073984622955	0.7342934608459473	0.9333333373069763	0.8317520022392273	0.9285714030265808	0.20341838896274567	0.06273674219846725	12	2	NA
HR.BGC.1	HRUB.BGC.2	0.16308382153511047	0.7004286646842957	0.9333333373069763	0.8050945997238159	0.9285714030265808	0.23218336701393127	0.08307155221700668	12	2	NA
HP.BGC.12	JM.BGC.15	0.14867036044597626	0.7247621417045593	0.8095238208770752	0.8716140985488892	0.7142857313156128	0.1455518901348114	0.06401333957910538	15	2	T1PKS - T1PKS	T1PKS
HM.BGC.32	HSP.BGC.41	0.2784927785396576	0.5205726623535156	0.7857142686843872	0.709628701210022	0.6428571343421936	0.3677550256252289	0.05822014808654785	12	2	T1PKS - T1PKS	T1PKS
EL.BGC.5	HF.BGC.3	0.23579367995262146	0.5840113162994385	1.0	0.685608446598053	1.0	0.24596774578094482	0.33719950914382935	2	3	NRPS - NRPS	NRPS
HF.BGC.28	HL.BGC.15	0.21265079081058502	0.6199187636375427	1.0	0.7164655923843384	1.0	0.3839213252067566	0.15805073082447052	5	2	T1PKS - T1PKS	T1PKS
AT.BGC.24	JM.BGC.25	0.22871609032154083	0.5948788523674011	0.8888888955116272	0.7468970417976379	0.6666666865348816	0.31970998644828796	0.13654060661792755	7	2	T1PKS - T1PKS	T1PKS
DC.BGC.26	JM.BGC.36	0.1740426868200302	0.6822054982185364	1.0	0.7679430842399597	1.0	0.2941184639930725	0.1544799953699112	5	2	T1PKS - T1PKS	T1PKS
HF.BGC.3	HRUB.BGC.8	0.20807181298732758	0.6271502375602722	1.0	0.7225708961486816	1.0	0.21471774578094482	0.2983328700065613	2	3	NRPS - NRPS	NRPS
HL.BGC.1	JM.BGC.2	0.17517784237861633	0.6803315877914429	1.0	0.7664295434951782	1.0	0.28118768334388733	0.09071873128414154	12	2	NA
HP.BGC.12	HSP.BGC.23	0.1890510767698288	0.6576381921768188	0.8095238208770752	0.817773163318634	0.7142857313156128	0.1991117149591446	0.11890852451324463	15	2	T1PKS - T1PKS	T1PKS
DC.BGC.5	HSM.BGC.40	0.28208205103874207	0.5154061913490295	1.0	0.6238906383514404	1.0	0.26203227043151855	0.4204727113246918	7	9	NRPS - NRPS	NRPS
AT.BGC.37	HRUB.BGC.49	0.12057769298553467	0.773383617401123	1.0	0.8392297625541687	1.0	0.18404331803321838	0.1142241358757019	8	2	T1PKS - T1PKS	T1PKS
DC.BGC.13	HM.BGC.16	0.1789591908454895	0.6741080284118652	0.800000011920929	0.8313877582550049	0.75	0.20944803953170776	0.03589598461985588	13	2	T1PKS - T1PKS	T1PKS
AT.BGC.28	JM.BGC.24	0.20663830637931824	0.6294227838516235	0.9375	0.7568352222442627	0.7647058963775635	0.2804494798183441	0.1033473089337349	15	2	T1PKS - T1PKS	T1PKS
HL.BGC.24	HR.BGC.57	0.24140867590904236	0.5754607915878296	1.0	0.6781217455863953	1.0	0.2788441777229309	0.45098039507865906	6	1	NRPS-like - NRPS-like	NRPS-like
AT.BGC.37	HF.BGC.21	0.20559543371200562	0.6310786008834839	0.8999999761581421	0.7725394368171692	0.699999988079071	0.292282372713089	0.09781701862812042	8	2	T1PKS - T1PKS	T1PKS
HM.BGC.19	HSP.BGC.28	0.16603834927082062	0.6954920291900635	0.8333333134651184	0.8403439521789551	0.7407407164573669	0.20501190423965454	0.03492751717567444	22	4	T1PKS - T1PKS	T1PKS
AT.BGC.31	JM.BGC.32	0.20778636634349823	0.6276024580001831	0.800000011920929	0.805451512336731	0.5625	0.24852795898914337	0.04610498249530792	11	2	T1PKS - T1PKS	T1PKS
HM.BGC.56	HSP.BGC.67	0.11147540807723999	0.7894759178161621	1.0	0.9180327653884888	0.0	0.0	0.08196721225976944	0	1	NA
DC.BGC.15	HRUB.BGC.23	0.22277644276618958	0.6040764451026917	0.8999999761581421	0.7486790418624878	0.7142857313156128	0.28004610538482666	0.12923909723758698	17	2	T1PKS - T1PKS	T1PKS
AT.BGC.6	HR.BGC.5	0.26137450337409973	0.5455676317214966	0.75	0.7403895258903503	0.6666666865348816	0.2177419364452362	0.2735666334629059	2	3	NRPS - NRPS	NRPS
DC.BGC.26	HM.BGC.39	0.20767268538475037	0.6277825832366943	1.0	0.7231031060218811	1.0	0.3466075360774994	0.18975861370563507	5	2	T1PKS - T1PKS	T1PKS
HM.BGC.18	HSM.BGC.15	0.24266934394836426	0.573549747467041	0.8695651888847351	0.731223464012146	0.699999988079071	0.328659325838089	0.08164273202419281	25	4	T1PKS - T1PKS	T1PKS
HM.BGC.11	HSM.BGC.8	0.1588391214609146	0.7075515985488892	0.8333333134651184	0.8531717658042908	0.692307710647583	0.15283508598804474	0.1288076937198639	12	2	NRPS-like - NRPS-like	NRPS-like
HRUB.BGC.63	JM.BGC.49	0.18635928630828857	0.6620112061500549	1.0	0.7515209317207336	1.0	0.26526060700416565	0.18974359333515167	7	1	terpene - terpene	terpene
HM.BGC.16	PH.BGC.12	0.1975918412208557	0.6438588500022888	0.7222222089767456	0.8281621336936951	0.7368420958518982	0.21079953014850616	0.03547201678156853	14	2	T1PKS - T1PKS	T1PKS
EL.BGC.20	JM.BGC.36	0.20695486664772034	0.6289205551147461	1.0	0.7240601778030396	1.0	0.29316064715385437	0.25441378355026245	5	2	T1PKS - T1PKS	T1PKS
AT.BGC.50	JM.BGC.53	0.19615384936332703	0.6461686491966248	1.0	0.8051282167434692	0.0	0.0	0.19487179815769196	0	1	terpene - terpene	terpene
HM.BGC.30	HSP.BGC.39	0.21659842133522034	0.6137180328369141	0.8571428656578064	0.7742973566055298	0.625	0.10394517332315445	0.448924720287323	11	3	T1PKS - T1PKS	T1PKS
DC.BGC.39	JM.BGC.53	0.28724488615989685	0.5080198645591736	1.0	0.6836734414100647	0.0	0.0	0.3163265287876129	0	1	terpene - terpene	terpene
HSP.BGC.6	JM.BGC.5	0.16001465916633606	0.7055754065513611	1.0	0.7866471409797668	1.0	0.16129031777381897	0.2307070642709732	2	3	NRPS - NRPS	NRPS
BGC0001257.1	HRUB.BGC.21	0.18763232231140137	0.6599412560462952	0.5	0.9164902567863464	0.5	0.10950516164302826	0.0445166751742363	6	2	T1PKS - T1PKS	T1PKS
HRUB.BGC.49	HSM.BGC.31	0.2617104947566986	0.5450713634490967	0.800000011920929	0.7310526967048645	0.6000000238418579	0.3676992356777191	0.07144352793693542	8	2	T1PKS - T1PKS	T1PKS
HP.BGC.42	HSP.BGC.52	0.2342846691608429	0.5863199830055237	0.800000011920929	0.7676204442977905	0.6000000238418579	0.31449079513549805	0.08868490904569626	7	2	T1PKS - T1PKS	T1PKS
DC.BGC.32	EL.BGC.17	0.21317614614963531	0.6190917491912842	0.692307710647583	0.8285856246948242	0.5384615659713745	0.23018303513526917	0.053876977413892746	8	2	T1PKS - T1PKS	T1PKS
HF.BGC.22	HM.BGC.35	0.24492652714252472	0.5701359510421753	0.800000011920929	0.7410503625869751	0.7857142686843872	0.31732767820358276	0.04003211110830307	15	2	T1PKS - T1PKS	T1PKS
AT.BGC.20	HSP.BGC.30	0.20755182206630707	0.6279740929603577	0.8666666746139526	0.7838197946548462	0.625	0.2525438070297241	0.11618031561374664	11	2	T1PKS - T1PKS	T1PKS
HL.BGC.11	HSP.BGC.52	0.23662889003753662	0.5827354788780212	0.800000011920929	0.7644948363304138	0.6000000238418579	0.3241789937019348	0.08032598346471786	7	2	T1PKS - T1PKS	T1PKS
HR.BGC.5	PH.BGC.3	0.29768240451812744	0.4932499825954437	0.75	0.6919789910316467	0.6666666865348816	0.44086021184921265	0.2416013926267624	3	3	NRPS - NRPS	NRPS
EL.BGC.36	HP.BGC.43	0.22448863089084625	0.6014178991317749	0.7692307829856873	0.7788869738578796	0.75	0.2922097146511078	0.07891971617937088	8	2	T1PKS - T1PKS	T1PKS
AT.BGC.16	HP.BGC.17	0.06509704887866974	0.8740435242652893	1.0	0.9132039546966553	1.0	0.10614392161369324	0.0190785750746727	14	2	T1PKS - T1PKS	T1PKS
DC.BGC.39	HM.BGC.55	0.22602041065692902	0.5990443825721741	1.0	0.7653061151504517	0.0	0.0	0.23469388484954834	0	1	terpene - terpene	terpene
AT.BGC.26	HM.BGC.35	0.16942796111106873	0.6898499131202698	0.8461538553237915	0.8356345295906067	0.692307710647583	0.20657196640968323	0.03774605691432953	12	2	T1PKS - T1PKS	T1PKS
HP.BGC.17	XH.BGC.21	0.2428402453660965	0.5732908844947815	0.9285714030265808	0.7119272947311401	0.75	0.34570828080177307	0.08634822070598602	14	2	T1PKS - T1PKS	T1PKS
HP.BGC.1	HRUB.BGC.2	0.13650402426719666	0.7456253170967102	0.9333333373069763	0.8405343294143677	0.9285714030265808	0.20097963511943817	0.034923844039440155	12	2	NA
DC.BGC.4	HSP.BGC.6	0.16236238181591034	0.701636791229248	1.0	0.7835168242454529	1.0	0.14516128599643707	0.2402571439743042	2	3	NRPS - NRPS	NRPS
DC.BGC.39	HSM.BGC.46	0.2192307710647583	0.6096006035804749	1.0	0.7743589878082275	0.0	0.0	0.22564102709293365	0	1	terpene - terpene	terpene
AT.BGC.39	EL.BGC.20	0.21485862135887146	0.6164469718933105	1.0	0.7135218381881714	1.0	0.3123910129070282	0.25408709049224854	5	2	T1PKS - T1PKS	T1PKS
HP.BGC.42	HRUB.BGC.49	0.13546521961688995	0.7474203705787659	0.8999999761581421	0.8660463690757751	0.699999988079071	0.1719871610403061	0.06739494949579239	7	2	T1PKS - T1PKS	T1PKS
HP.BGC.17	HSM.BGC.11	0.20175544917583466	0.6371943354606628	0.6190476417541504	0.8568224310874939	0.6363636255264282	0.17629246413707733	0.027275295928120613	14	2	T1PKS - T1PKS	T1PKS
DC.BGC.19	EL.BGC.21	0.2728979289531708	0.5286774039268494	0.8461538553237915	0.6962093710899353	0.7142857313156128	0.3822621703147888	0.0683760717511177	12	2	T1PKS - T1PKS	T1PKS
HM.BGC.42	HR.BGC.22	0.25098752975463867	0.5610197186470032	0.8235294222831726	0.7369701862335205	0.6315789222717285	0.3058682084083557	0.10238583385944366	15	2	T1PKS - T1PKS	T1PKS
HM.BGC.14	PH.BGC.11	0.27774637937545776	0.5216502547264099	0.8333333134651184	0.7037455439567566	0.5555555820465088	0.3311687409877777	0.12168298661708832	20	2	T1PKS - T1PKS	T1PKS
BGC0001276.1	HR.BGC.35	0.29941555857658386	0.4908185303211212	1.0	0.6007792353630066	1.0	0.47869789600372314	0.29987436532974243	5	2	T1PKS - T1PKS	T1PKS
DC.BGC.21	HR.BGC.40	0.252464234828949	0.5588096976280212	0.75	0.7482295036315918	0.7272727489471436	0.3371882736682892	0.08093494176864624	8	2	T1PKS - T1PKS	T1PKS
DC.BGC.15	HR.BGC.18	0.2258552461862564	0.5993000864982605	0.949999988079071	0.7280660271644592	0.761904776096344	0.30049043893814087	0.14342983067035675	18	2	T1PKS - T1PKS	T1PKS
DC.BGC.27	JM.BGC.28	0.15488077700138092	0.714226484298706	0.800000011920929	0.8734923005104065	0.6000000238418579	0.18145903944969177	0.044080693274736404	6	2	T1PKS - T1PKS	T1PKS
EL.BGC.38	HRUB.BGC.23	0.27029019594192505	0.5324764251708984	0.8571428656578064	0.6989204287528992	0.6818181872367859	0.3421398997306824	0.1163080632686615	18	2	T1PKS - T1PKS	T1PKS
HSM.BGC.2	HSP.BGC.2	0.1595766544342041	0.7063114047050476	0.8500000238418579	0.8393523097038269	0.8181818127632141	0.1768060326576233	0.07581619918346405	21	2	NA
AT.BGC.26	DC.BGC.24	0.17055344581604004	0.6879816055297852	0.8461538553237915	0.8341338634490967	0.692307710647583	0.20358771085739136	0.05270138382911682	12	2	T1PKS - T1PKS	T1PKS
HRUB.BGC.51	HSM.BGC.17	0.2884378433227539	0.5063207149505615	0.8571428656578064	0.6742011308670044	0.6896551847457886	0.28133705258369446	0.4184277057647705	25	6	T1PKS - T1PKS	T1PKS
EL.BGC.2	JM.BGC.2	0.13300833106040955	0.7516745328903198	1.0	0.8226555585861206	1.0	0.22132757306098938	0.04539505019783974	12	2	NA
HP.BGC.43	HR.BGC.40	0.2713838815689087	0.5308814644813538	0.8461538553237915	0.6902915835380554	0.8333333134651184	0.3921566903591156	0.08297575265169144	11	2	T1PKS - T1PKS	T1PKS
HP.BGC.29	HRUB.BGC.32	0.26008185744285583	0.5474788546562195	0.75	0.7389384508132935	0.7142857313156128	0.38293471932411194	0.13918833434581757	4	2	T1PKS - T1PKS	T1PKS
BGC0001257.1	XH.BGC.21	0.22111324965953827	0.6066645383834839	0.5384615659713745	0.8590284585952759	0.5384615659713745	0.1773870438337326	0.08634822070598602	6	2	T1PKS - T1PKS	T1PKS
HSM.BGC.16	XH.BGC.38	0.1995837539434433	0.6406661868095398	0.800000011920929	0.8015073537826538	0.7857142686843872	0.2352697104215622	0.08816138654947281	12	2	T1PKS - T1PKS	T1PKS
HM.BGC.16	HR.BGC.15	0.20716337859630585	0.628589928150177	0.800000011920929	0.7937821745872498	0.75	0.2561127543449402	0.03158564120531082	14	2	T1PKS - T1PKS	T1PKS
EL.BGC.16	HP.BGC.28	0.28534525632858276	0.5107313990592957	0.5	0.7922669649124146	0.40909090638160706	0.24541474878787994	0.09468798339366913	12	2	T1PKS - T1PKS	T1PKS
DC.BGC.13	HF.BGC.6	0.16320456564426422	0.7002266049385071	0.8571428656578064	0.83382248878479	0.800000011920929	0.21024291217327118	0.022964952513575554	13	2	T1PKS - T1PKS	T1PKS
EL.BGC.32	JM.BGC.17	0.209562748670578	0.6247910261154175	0.8125	0.7891015410423279	0.7222222089767456	0.25811225175857544	0.03384680673480034	15	2	T1PKS - T1PKS	T1PKS
EL.BGC.10	HSM.BGC.7	0.23902058601379395	0.5790896415710449	0.75	0.7701947689056396	0.6666666865348816	0.3185848295688629	0.14102564752101898	2	1	indole - indole	indole
HP.BGC.50	HP.BGC.61	0.05000000074505806	0.9024999737739563	1.0	1.0	0.0	0.0	0.0	0	1	NA
HF.BGC.25	JM.BGC.40	0.26810580492019653	0.5356691479682922	0.6875	0.7480811476707458	0.6666666865348816	0.3183183968067169	0.08591993153095245	10	2	T1PKS - T1PKS	T1PKS
HM.BGC.43	HR.BGC.38	0.21185962855815887	0.6211652159690857	0.8888888955116272	0.7693723440170288	0.6666666865348816	0.29352471232414246	0.12055780738592148	7	2	T1PKS - T1PKS	T1PKS
AT.BGC.19	HP.BGC.35	0.29386287927627563	0.498629629611969	0.800000011920929	0.6763309836387634	0.7777777910232544	0.3606320321559906	0.2589837610721588	7	2	T1PKS - T1PKS	T1PKS
AT.BGC.44	HSP.BGC.69	0.18301759660243988	0.6674602627754211	0.8571428656578064	0.8035956025123596	0.8571428656578064	0.21717387437820435	0.12371134012937546	7	1	terpene - terpene	terpene
AT.BGC.16	HR.BGC.15	0.21075956523418427	0.6229004263877869	0.800000011920929	0.7889872193336487	0.75	0.2610461115837097	0.03589598461985588	14	2	T1PKS - T1PKS	T1PKS
HM.BGC.14	HSM.BGC.14	0.25253382325172424	0.5587056875228882	0.8181818127632141	0.7244715094566345	0.8095238208770752	0.31086334586143494	0.09885412454605103	20	2	T1PKS - T1PKS	T1PKS
DC.BGC.21	JM.BGC.40	0.2661292254924774	0.5385662913322449	0.6666666865348816	0.7651610374450684	0.5333333611488342	0.31435921788215637	0.07579847425222397	8	2	T1PKS - T1PKS	T1PKS
HM.BGC.23	HSM.BGC.27	0.2984943985939026	0.49211010336875916	1.0	0.6020074486732483	1.0	0.46138495206832886	0.3029039204120636	6	2	T1PKS - T1PKS	T1PKS
BGC0001706.1	HP.BGC.3	0.1173015907406807	0.7791564464569092	1.0	0.8435978889465332	1.0	0.156402125954628	0.0	14	0	indole - terpene.indole
HR.BGC.18	JM.BGC.15	0.2601991593837738	0.5473052859306335	0.8636363744735718	0.7144314050674438	0.625	0.32458776235580444	0.10022742301225662	19	2	T1PKS - T1PKS	T1PKS
DC.BGC.26	HSP.BGC.48	0.20565518736839294	0.6309837102890015	1.0	0.7257930636405945	1.0	0.34521380066871643	0.1854482740163803	5	2	T1PKS - T1PKS	T1PKS
HM.BGC.7	HRUB.BGC.10	0.28028109669685364	0.517995297908783	1.0	0.6358156800270081	0.8571428656578064	0.31658872961997986	0.3879821300506592	9	9	NRPS - NRPS	NRPS
HRUB.BGC.8	PH.BGC.3	0.17558574676513672	0.6796588897705078	1.0	0.7658856511116028	1.0	0.10576414316892624	0.27689772844314575	2	3	NRPS - NRPS	NRPS
HM.BGC.41	HSM.BGC.21	0.25518110394477844	0.5547551512718201	0.800000011920929	0.7397584915161133	0.6000000238418579	0.38996630907058716	0.033223047852516174	7	2	T1PKS - T1PKS	T1PKS
HP.BGC.1	HSP.BGC.3	0.1678684949874878	0.6924428343772888	0.875	0.818397581577301	0.8666666746139526	0.20509633421897888	0.11112071573734283	12	2	NA
HP.BGC.17	HSP.BGC.25	0.19643007218837738	0.6457246541976929	0.6499999761581421	0.8556690216064453	0.6363636255264282	0.17777548730373383	0.027275295928120613	14	2	T1PKS - T1PKS	T1PKS
AT.BGC.6	DC.BGC.4	0.17776572704315186	0.6760692000389099	1.0	0.7629790306091309	1.0	0.1854838728904724	0.2542000114917755	2	3	NRPS - NRPS	NRPS
HF.BGC.1	HM.BGC.2	0.21031759679317474	0.6235982775688171	0.7777777910232544	0.7945220470428467	0.7647058963775635	0.23739638924598694	0.10972253978252411	12	2	NA
HP.BGC.42	JM.BGC.28	0.12967097759246826	0.7574726343154907	0.8999999761581421	0.8737720251083374	0.699999988079071	0.15622703731060028	0.07372958213090897	7	2	T1PKS - T1PKS	T1PKS
EL.BGC.5	PH.BGC.3	0.1520954966545105	0.7189420461654663	1.0	0.7972059845924377	1.0	0.16935484111309052	0.21394036710262299	2	3	NRPS - NRPS	NRPS
DC.BGC.3	EL.BGC.4	0.212543785572052	0.6200872659683228	0.8399999737739563	0.7754365801811218	0.7575757503509521	0.27283570170402527	0.12112283706665039	30	7	NRPS.betalactone - NRPS.betalactone	NRPS.betalactone
HP.BGC.17	JM.BGC.17	0.06240697577595711	0.8790806531906128	1.0	0.9167907238006592	1.0	0.09842326492071152	0.029960429295897484	14	2	T1PKS - T1PKS	T1PKS
EL.BGC.38	HR.BGC.18	0.24447470903396606	0.5708184838294983	0.9047619104385376	0.7176123857498169	0.7272727489471436	0.31345680356025696	0.13480913639068604	19	2	T1PKS - T1PKS	T1PKS
DC.BGC.26	HR.BGC.39	0.28101369738578796	0.5169413089752197	0.7777777910232544	0.7012409567832947	0.75	0.3641662299633026	0.21699999272823334	5	2	T1PKS - T1PKS	T1PKS
HM.BGC.20	HSP.BGC.29	0.16989891231060028	0.6890678405761719	0.6363636255264282	0.903771162033081	0.5	0.12459702789783478	0.004032257944345474	13	2	T1PKS - T1PKS	T1PKS
HL.BGC.6	HM.BGC.14	0.1904875934123993	0.655310332775116	0.9545454382896423	0.7672286629676819	0.8636363744735718	0.25333768129348755	0.1350812166929245	19	2	T1PKS - T1PKS	T1PKS
DC.BGC.15	HL.BGC.6	0.18590502440929413	0.6627506613731384	0.9047619104385376	0.7902218699455261	0.8095238208770752	0.2238452285528183	0.149992898106575	17	2	T1PKS - T1PKS	T1PKS
HF.BGC.3	HL.BGC.5	0.2717982828617096	0.5302777290344238	1.0	0.6376022696495056	1.0	0.27797380089759827	0.3905390501022339	2	3	NRPS - NRPS	NRPS
HM.BGC.43	HRUB.BGC.49	0.13636237382888794	0.7458699345588684	0.8999999761581421	0.8522575497627258	0.8888888955116272	0.19249854981899261	0.06941923499107361	7	2	T1PKS - T1PKS	T1PKS
EL.BGC.28	JM.BGC.23	0.28726792335510254	0.5079870223999023	0.8125	0.6905055046081543	0.6470588445663452	0.37474310398101807	0.11374855041503906	12	2	T1PKS - T1PKS	T1PKS
HF.BGC.3	HSM.BGC.39	0.26012691855430603	0.5474121570587158	0.75	0.7420529723167419	0.6666666865348816	0.20665322244167328	0.2750449478626251	2	3	NRPS - NRPS	NRPS
HRUB.BGC.48	JM.BGC.37	0.23907548189163208	0.5790061354637146	0.875	0.7395660281181335	0.625	0.32743847370147705	0.1766783893108368	5	2	T1PKS - T1PKS	T1PKS
HF.BGC.27	PH.BGC.23	0.28018873929977417	0.5181282162666321	0.8888888955116272	0.6643779873847961	0.875	0.46427831053733826	0.11047352850437164	7	2	T1PKS - T1PKS	T1PKS
HR.BGC.26	HSM.BGC.24	0.275568425655365	0.5248011350631714	0.800000011920929	0.7150754332542419	0.5625	0.33477652072906494	0.14783163368701935	11	2	T1PKS - T1PKS	T1PKS
HM.BGC.41	JM.BGC.37	0.2847350239753723	0.5116040110588074	0.8888888955116272	0.6722051501274109	0.6666666865348816	0.4518405795097351	0.11071477830410004	7	2	T1PKS - T1PKS	T1PKS
HF.BGC.25	HR.BGC.40	0.22198911011219025	0.6053009629249573	0.9166666865348816	0.7322973608970642	0.9090909361839294	0.3350922465324402	0.09922868758440018	10	2	T1PKS - T1PKS	T1PKS
HM.BGC.42	HSP.BGC.51	0.01880621537566185	0.9627412557601929	1.0	0.9749250411987305	1.0	0.02355358749628067	0.03078007511794567	15	2	T1PKS - T1PKS	T1PKS
HP.BGC.1	PH.BGC.1	0.13729649782180786	0.7442573308944702	0.9333333373069763	0.8394777178764343	0.9285714030265808	0.20227153599262238	0.03527462109923363	12	2	NA
HSM.BGC.34	HSP.BGC.54	0.21506285667419434	0.6161263585090637	0.5263158082962036	0.8728986382484436	0.5	0.1570395976305008	0.06722483783960342	8	2	T1PKS - T1PKS	T1PKS
FNP085	HM.BGC.19	0.28800368309020996	0.5069387555122375	0.9130434989929199	0.6775673031806946	0.42424243688583374	0.37091881036758423	0.18303506076335907	23	4	T1PKS - T1PKS	T1PKS
EL.BGC.35	HRUB.BGC.54	0.29427406191825867	0.4980490803718567	1.0	0.6076345443725586	1.0	0.4414726793766022	0.2941509485244751	8	2	T1PKS - T1PKS	T1PKS
DC.BGC.14	EL.BGC.34	0.25257164239883423	0.5586491823196411	0.692307710647583	0.7760583162307739	0.5384615659713745	0.3030461370944977	0.06573276221752167	8	2	T1PKS - T1PKS	T1PKS
AT.BGC.15	HRUB.BGC.23	0.20059335231781006	0.6390510201454163	0.9047619104385376	0.7706374526023865	0.8095238208770752	0.260967880487442	0.07923734933137894	19	2	T1PKS - T1PKS	T1PKS
HF.BGC.26	HR.BGC.35	0.10927223414182663	0.7933959364891052	1.0	0.8543037176132202	1.0	0.21544335782527924	0.05851249396800995	5	2	T1PKS - T1PKS	T1PKS
AT.BGC.16	JM.BGC.17	0.05964328721165657	0.8842707276344299	1.0	0.9204756021499634	1.0	0.09679461270570755	0.0190785750746727	14	2	T1PKS - T1PKS	T1PKS
HF.BGC.5	JM.BGC.7	0.2798650562763214	0.5185943245887756	1.0	0.6268466114997864	1.0	0.279293030500412	0.42008358240127563	9	9	NRPS - NRPS	NRPS
AT.BGC.26	HSP.BGC.44	0.1697743684053421	0.6892746090888977	0.8461538553237915	0.8351726531982422	0.692307710647583	0.20718778669834137	0.03774605691432953	12	2	T1PKS - T1PKS	T1PKS
AT.BGC.19	HM.BGC.33	0.2640231251716614	0.5416619777679443	0.8999999761581421	0.6946358680725098	0.699999988079071	0.34005632996559143	0.2446528822183609	7	2	T1PKS - T1PKS	T1PKS
DC.BGC.39	HR.BGC.51	0.29107141494750977	0.5025797486305237	1.0	0.6785714030265808	0.0	0.0	0.3214285671710968	0	1	terpene - terpene	terpene
HL.BGC.15	HSP.BGC.48	0.2003306746482849	0.6394710540771484	1.0	0.7328924536705017	1.0	0.35744503140449524	0.1541857123374939	5	2	T1PKS - T1PKS	T1PKS
HM.BGC.12	HSM.BGC.9	0.167711541056633	0.6927040815353394	0.8999999761581421	0.8230512738227844	0.699999988079071	0.19065625965595245	0.11526479572057724	9	1	NRPS-like - NRPS-like	NRPS-like
HSM.BGC.27	HSP.BGC.49	0.1649208962917328	0.6973571181297302	0.7272727489471436	0.8728327751159668	0.699999988079071	0.14341941475868225	0.1027890220284462	6	2	T1PKS - T1PKS	T1PKS
AT.BGC.36	XH.BGC.29	0.2745055556297302	0.5263421535491943	0.8181818127632141	0.6958107948303223	0.800000011920929	0.38919612765312195	0.13417543470859528	8	2	T1PKS - T1PKS	T1PKS
HF.BGC.22	PH.BGC.18	0.26064151525497437	0.5466509461402893	0.75	0.7441446185112	0.625	0.30557164549827576	0.06941923499107361	15	2	T1PKS - T1PKS	T1PKS
JM.BGC.37	PH.BGC.23	0.1958063840866089	0.6467273831367493	1.0	0.7389248013496399	1.0	0.3628203868865967	0.10845740139484406	6	2	T1PKS - T1PKS	T1PKS
HSM.BGC.14	HSP.BGC.23	0.13151107728481293	0.754272997379303	0.8571428656578064	0.8727471232414246	0.8500000238418579	0.13519889116287231	0.09546879678964615	16	2	T1PKS - T1PKS	T1PKS
HSM.BGC.28	HSP.BGC.48	0.11380695551633835	0.7853381037712097	1.0	0.8482574224472046	1.0	0.23322324454784393	0.04989180341362953	5	2	T1PKS - T1PKS	T1PKS
EL.BGC.36	HR.BGC.40	0.19963930547237396	0.6405772566795349	0.9090909361839294	0.7647233605384827	0.8999999761581421	0.2990862727165222	0.10765742510557175	8	2	T1PKS - T1PKS	T1PKS
HRUB.BGC.49	HSP.BGC.52	0.19053198397159576	0.6552384495735168	0.8999999761581421	0.7800314426422119	0.8888888955116272	0.2952432334423065	0.06941923499107361	8	2	T1PKS - T1PKS	T1PKS
HR.BGC.30	PH.BGC.18	0.18303081393241882	0.6674386262893677	0.7857142686843872	0.8369113206863403	0.6428571343421936	0.1979474425315857	0.05851249396800995	12	2	T1PKS - T1PKS	T1PKS
HRUB.BGC.64	HSM.BGC.46	0.28724488615989685	0.5080198645591736	1.0	0.6836734414100647	0.0	0.0	0.3163265287876129	0	1	terpene - terpene	terpene
HP.BGC.18	JM.BGC.19	0.28030145168304443	0.5179659724235535	0.7692307829856873	0.7134442329406738	0.6153846383094788	0.36472082138061523	0.09114322811365128	10	2	T1PKS - T1PKS	T1PKS
HM.BGC.27	HSP.BGC.36	0.10759201645851135	0.796392023563385	0.800000011920929	0.9365440011024475	0.6000000238418579	0.06723963469266891	0.057780612260103226	6	2	T1PKS - T1PKS	T1PKS
HL.BGC.1	HSP.BGC.3	0.22783908247947693	0.5962324738502502	0.875	0.738436758518219	0.8666666746139526	0.297029048204422	0.15516571700572968	12	2	NA
HM.BGC.35	HRUB.BGC.38	0.07184573262929916	0.8614703416824341	1.0	0.9042056798934937	1.0	0.11015862226486206	0.05270138382911682	12	2	T1PKS - T1PKS	T1PKS
DC.BGC.38	EL.BGC.50	0.20322580635547638	0.6348491311073303	1.0	0.7956989407539368	0.0	0.0	0.20430107414722443	0	1	terpene - terpene	terpene
BGC0001257.1	HL.BGC.7	0.23474851250648499	0.5856098532676697	0.3499999940395355	0.9047797918319702	0.3333333432674408	0.13764329254627228	0.03158564120531082	6	2	T1PKS - T1PKS	T1PKS
HSP.BGC.68	JM.BGC.53	0.22512690722942352	0.6004283428192139	1.0	0.7664974331855774	0.0	0.0	0.23350253701210022	0	1	terpene - terpene	terpene
EL.BGC.5	HSM.BGC.39	0.21948710083961487	0.6092003583908081	0.75	0.79623943567276	0.6666666865348816	0.14400921761989594	0.22367770969867706	2	3	NRPS - NRPS	NRPS
HF.BGC.1	HR.BGC.1	0.12893928587436676	0.7587467432022095	1.0	0.828080952167511	1.0	0.20063744485378265	0.08576388657093048	12	2	NA
HL.BGC.6	HP.BGC.12	0.2983027994632721	0.49237897992134094	0.8095238208770752	0.6721042394638062	0.7142857313156128	0.3710674047470093	0.12283056229352951	19	2	T1PKS - T1PKS	T1PKS
HM.BGC.51	HSP.BGC.60	0.02683407813310623	0.9470518827438354	0.9545454382896423	0.9792410135269165	0.95652174949646	0.025321632623672485	0.009352448396384716	20	4	NRPS.T1PKS - NRPS.T1PKS	NRPS.T1PKS
BGC0001257.1	EL.BGC.32	0.18981051445007324	0.6564069986343384	0.46666666865348816	0.9266415238380432	0.4375	0.1054467037320137	0.025226116180419922	6	2	T1PKS - T1PKS	T1PKS
AT.BGC.16	HRUB.BGC.21	0.20576651394367218	0.6308068633079529	0.8666666746139526	0.7808080315589905	0.7058823704719543	0.27208712697029114	0.034058790653944016	14	2	T1PKS - T1PKS	T1PKS
HP.BGC.42	HR.BGC.38	0.2181921750307083	0.6112234592437744	0.8888888955116272	0.7470400929450989	0.875	0.321035236120224	0.13382816314697266	7	2	T1PKS - T1PKS	T1PKS
EL.BGC.16	HF.BGC.22	0.1555103212594986	0.7131627798080444	0.800000011920929	0.8602719306945801	0.7857142686843872	0.15482866764068604	0.0944262146949768	12	2	T1PKS - T1PKS	T1PKS
DC.BGC.26	HP.BGC.41	0.196699321269989	0.6452919840812683	1.0	0.7377342581748962	1.0	0.3266714811325073	0.18175862729549408	5	2	T1PKS - T1PKS	T1PKS
HP.BGC.44	HSP.BGC.56	0.25680989027023315	0.5523315668106079	0.7272727489471436	0.7606171369552612	0.5454545617103577	0.2788824439048767	0.17025862634181976	7	2	T1PKS - T1PKS	T1PKS
AT.BGC.27	HSP.BGC.43	0.21184976398944855	0.6211807727813721	0.7894737124443054	0.8003406524658203	0.6000000238418579	0.23411747813224792	0.07905581593513489	14	2	T1PKS - T1PKS	T1PKS
AT.BGC.28	HF.BGC.14	0.19250787794589996	0.6520435214042664	1.0	0.7474895119667053	0.9375	0.2779197096824646	0.15722599625587463	15	2	T1PKS - T1PKS	T1PKS
HSP.BGC.51	JM.BGC.24	0.17238956689834595	0.6849390268325806	0.9375	0.7985786199569702	0.8235294222831726	0.22973372042179108	0.09525014460086823	15	2	T1PKS - T1PKS	T1PKS
HM.BGC.55	JM.BGC.53	0.22893400490283966	0.5945427417755127	1.0	0.7614213228225708	0.0	0.0	0.2385786771774292	0	1	terpene - terpene	terpene
AT.BGC.44	HRUB.BGC.63	0.1932532638311386	0.6508402824401855	1.0	0.7423290014266968	1.0	0.28000926971435547	0.1794871836900711	7	1	terpene - terpene	terpene
HF.BGC.1	HL.BGC.1	0.18021827936172485	0.6720420718193054	1.0	0.7597089409828186	1.0	0.2875979542732239	0.09837029874324799	12	2	NA
AT.BGC.49	HRUB.BGC.65	0.27656251192092896	0.5233618021011353	1.0	0.6979166865348816	0.0	0.0	0.3020833432674408	0	1	terpene - terpene	terpene
HSP.BGC.6	XH.BGC.5	0.248558908700943	0.5646637082099915	1.0	0.6685881018638611	1.0	0.2661290466785431	0.35317283868789673	2	3	NRPS - NRPS	NRPS
AT.BGC.16	HL.BGC.7	0.16790227591991425	0.6923866271972656	0.699999988079071	0.8751779198646545	0.7142857313156128	0.15198597311973572	0.029748445376753807	14	2	T1PKS - T1PKS	T1PKS
HR.BGC.30	JM.BGC.38	0.1501207947731018	0.7222946286201477	0.800000011920929	0.8674579858779907	0.7857142686843872	0.15578174591064453	0.0628228411078453	12	2	T1PKS - T1PKS	T1PKS
HSM.BGC.31	HSP.BGC.52	0.08213452249765396	0.842477023601532	0.8888888955116272	0.9423391819000244	0.6666666865348816	0.07633548229932785	0.02964889071881771	6	2	T1PKS - T1PKS	T1PKS
HSM.BGC.10	XH.BGC.1	0.16469502449035645	0.6977344155311584	0.9375	0.800994873046875	0.9411764740943909	0.2241610586643219	0.1403079479932785	14	3	NRPS-like.T1PKS - NRPS-like.T1PKS	NRPS-like.T1PKS
AT.BGC.26	HRUB.BGC.38	0.17542366683483124	0.6799261569976807	0.8461538553237915	0.8276402354240417	0.692307710647583	0.2101343274116516	0.0590360201895237	12	2	T1PKS - T1PKS	T1PKS
HM.BGC.33	HSP.BGC.42	0.02373604103922844	0.9530913233757019	1.0	0.9683519601821899	1.0	0.03806352615356445	0.018817109987139702	8	2	T1PKS - T1PKS	T1PKS
HM.BGC.39	PH.BGC.19	0.20885978639125824	0.6259028315544128	1.0	0.7215203046798706	1.0	0.34220144152641296	0.1988275796175003	5	2	T1PKS - T1PKS	T1PKS
AT.BGC.31	HSP.BGC.45	0.28196895122528076	0.5155685544013977	0.5714285969734192	0.7777210474014282	0.40909090638160706	0.27562639117240906	0.07557354867458344	11	2	T1PKS - T1PKS	T1PKS
DC.BGC.9	EL.BGC.11	0.29249250888824463	0.500566840171814	0.7777777910232544	0.6988988518714905	0.5555555820465088	0.24146927893161774	0.5694444179534912	9	1	NRPS-like - NRPS-like	NRPS-like
HM.BGC.16	HP.BGC.17	0.1445535123348236	0.731788694858551	0.8666666746139526	0.8511508703231812	0.875	0.18358451128005981	0.027275295928120613	14	2	T1PKS - T1PKS	T1PKS
DC.BGC.26	HRUB.BGC.45	0.1994720995426178	0.6408449411392212	1.0	0.7340372204780579	1.0	0.32321441173553467	0.19439828395843506	5	2	T1PKS - T1PKS	T1PKS
HF.BGC.22	HSP.BGC.44	0.24553227424621582	0.569221556186676	0.800000011920929	0.7402427196502686	0.7857142686843872	0.3183507025241852	0.04003211110830307	15	2	T1PKS - T1PKS	T1PKS
DC.BGC.4	JM.BGC.5	0.16157883405685425	0.7029500603675842	1.0	0.7845615744590759	1.0	0.12903225421905518	0.24424050748348236	2	3	NRPS - NRPS	NRPS
HR.BGC.7	HRUB.BGC.10	0.2849721610546112	0.5112648010253906	1.0	0.6200370788574219	1.0	0.31106504797935486	0.41441184282302856	9	9	NRPS - NRPS	NRPS
HM.BGC.35	HR.BGC.30	0.08560612797737122	0.8361161351203918	1.0	0.8858584761619568	1.0	0.13394677639007568	0.05472567304968834	12	2	T1PKS - T1PKS	T1PKS
DC.BGC.22	EL.BGC.41	0.07821743935346603	0.8496831059455872	1.0	0.8957101106643677	1.0	0.14452148973941803	0.03388465940952301	7	2	T1PKS - T1PKS	T1PKS
AT.BGC.37	HP.BGC.42	0.20147766172885895	0.6376379132270813	0.8999999761581421	0.7780297994613647	0.699999988079071	0.2652064561843872	0.1354977786540985	8	2	T1PKS - T1PKS	T1PKS
EL.BGC.49	HR.BGC.51	0.26428571343421936	0.5412755012512207	1.0	0.7142857313156128	0.0	0.0	0.2857142984867096	0	1	terpene - terpene	terpene
HM.BGC.21	HSM.BGC.24	0.18086887896060944	0.6709758043289185	0.875	0.8088414669036865	0.75	0.23985396325588226	0.020724447444081306	14	2	T1PKS - T1PKS	T1PKS
HM.BGC.35	HP.BGC.28	0.2465038001537323	0.5677565336227417	0.5	0.8440555334091187	0.40909090638160706	0.19947975873947144	0.025338545441627502	12	2	T1PKS - T1PKS	T1PKS
AT.BGC.37	DC.BGC.27	0.28871065378189087	0.5059325098991394	0.800000011920929	0.695052444934845	0.6000000238418579	0.40649667382240295	0.1018492802977562	8	2	T1PKS - T1PKS	T1PKS
HSM.BGC.32	HSP.BGC.47	0.21583843231201172	0.6149093508720398	0.6666666865348816	0.8249138593673706	0.6428571343421936	0.23596015572547913	0.022901158779859543	10	2	T1PKS - T1PKS	T1PKS
HM.BGC.42	HRUB.BGC.30	0.20850858092308044	0.6264586448669434	0.875	0.7710081338882446	0.7647058963775635	0.2669408619403839	0.08668305724859238	15	2	T1PKS - T1PKS	T1PKS
HRUB.BGC.8	XH.BGC.5	0.24969170987606049	0.562962532043457	1.0	0.6670777201652527	1.0	0.2822580635547638	0.3498103618621826	2	3	NRPS - NRPS	NRPS
AT.BGC.26	HR.BGC.30	0.17976775765419006	0.6727809309959412	0.8461538553237915	0.8218480944633484	0.692307710647583	0.2172696739435196	0.06079854816198349	12	2	T1PKS - T1PKS	T1PKS
HM.BGC.35	HSM.BGC.16	0.027021363377571106	0.9466874003410339	1.0	0.9639714956283569	1.0	0.04668845236301422	0.004048583097755909	12	2	T1PKS - T1PKS	T1PKS
HSM.BGC.11	PH.BGC.12	0.2212134599685669	0.6065084934234619	0.8500000238418579	0.7602002024650574	0.7727272510528564	0.27894118428230286	0.044092707335948944	20	2	T1PKS - T1PKS	T1PKS
HR.BGC.22	HSP.BGC.51	0.22282645106315613	0.6039987206459045	0.8235294222831726	0.7745183110237122	0.6315789222717285	0.2545935809612274	0.12359022349119186	14	2	T1PKS - T1PKS	T1PKS
AT.BGC.6	XH.BGC.5	0.24242793023586273	0.573915421962738	1.0	0.6767627596855164	1.0	0.29283449053764343	0.33337149024009705	2	3	NRPS - NRPS	NRPS
HM.BGC.55	HR.BGC.51	0.2441624402999878	0.5712904334068298	1.0	0.7411167621612549	0.0	0.0	0.2588832378387451	0	1	terpene - terpene	terpene
DC.BGC.36	EL.BGC.46	0.22647058963775635	0.5983477234840393	1.0	0.7647058963775635	0.0	0.0	0.23529411852359772	0	1	NA
AT.BGC.39	HSM.BGC.28	0.20687371492385864	0.6290493011474609	1.0	0.7241683602333069	1.0	0.3417641222476959	0.19341598451137543	5	2	T1PKS - T1PKS	T1PKS
AT.BGC.34	JM.BGC.37	0.2609354257583618	0.5462164282798767	0.8888888955116272	0.6900490522384644	0.875	0.4135693609714508	0.12861868739128113	7	2	T1PKS - T1PKS	T1PKS
JM.BGC.2	PH.BGC.1	0.14924879372119904	0.7237775921821594	0.9333333373069763	0.8235412836074829	0.9285714030265808	0.2172858566045761	0.053977273404598236	12	2	NA
HSP.BGC.50	JM.BGC.37	0.27076876163482666	0.5317782163619995	0.8888888955116272	0.6908268332481384	0.6666666865348816	0.42257794737815857	0.11071477830410004	7	2	T1PKS - T1PKS	T1PKS
AT.BGC.37	PH.BGC.24	0.2325563132762909	0.5889698266983032	0.8999999761581421	0.7239989638328552	0.8888888955116272	0.3376384675502777	0.15272608399391174	8	2	T1PKS - T1PKS	T1PKS
AT.BGC.50	EL.BGC.49	0.2230769246816635	0.6036094427108765	1.0	0.7692307829856873	0.0	0.0	0.23076923191547394	0	1	terpene - terpene	terpene
DC.BGC.21	HF.BGC.25	0.27351438999176025	0.5277813673019409	0.692307710647583	0.739587664604187	0.6666666865348816	0.35340416431427	0.0744287446141243	8	2	T1PKS - T1PKS	T1PKS
EL.BGC.2	HSM.BGC.1	0.15050317347049713	0.7216448783874512	1.0	0.7993291020393372	1.0	0.24477504193782806	0.06835845857858658	12	2	NA
HM.BGC.43	JM.BGC.28	0.1442403942346573	0.732324481010437	0.8999999761581421	0.8417535424232483	0.8888888955116272	0.2076985388994217	0.07170528918504715	7	2	T1PKS - T1PKS	T1PKS
AT.BGC.50	HM.BGC.55	0.20306122303009033	0.635111391544342	1.0	0.795918345451355	0.0	0.0	0.20408163964748383	0	1	terpene - terpene	terpene
AT.BGC.6	PH.BGC.3	0.17273710668087006	0.6843639016151428	1.0	0.769683837890625	1.0	0.14516128599643707	0.2587010860443115	2	3	NRPS - NRPS	NRPS
HP.BGC.43	HRUB.BGC.52	0.22967161238193512	0.5934058427810669	0.8571428656578064	0.7509140372276306	0.7142857313156128	0.29159054160118103	0.13219840824604034	11	2	T1PKS - T1PKS	T1PKS
AT.BGC.26	XH.BGC.38	0.2772265672683716	0.5224014520645142	0.6875	0.7428645491600037	0.5625	0.3085622489452362	0.10285495221614838	12	2	T1PKS - T1PKS	T1PKS
AT.BGC.37	HSM.BGC.31	0.2843441963195801	0.5121632218360901	0.800000011920929	0.700874388217926	0.6000000238418579	0.3967556953430176	0.10386540740728378	8	2	T1PKS - T1PKS	T1PKS
HF.BGC.3	HM.BGC.5	0.21243780851364136	0.6202542185783386	1.0	0.7167496085166931	1.0	0.21446572244167328	0.30617862939834595	2	3	NRPS - NRPS	NRPS
EL.BGC.49	HP.BGC.55	0.26428571343421936	0.5412755012512207	1.0	0.7142857313156128	0.0	0.0	0.2857142984867096	0	1	terpene - terpene	terpene
HM.BGC.38	HSP.BGC.47	0.05423244461417198	0.8944762945175171	0.8571428656578064	0.9760417342185974	0.8461538553237915	0.03354158625006676	0.0	10	2	T1PKS - T1PKS	T1PKS
HRUB.BGC.23	JM.BGC.15	0.14166371524333954	0.7367411851882935	0.9047619104385376	0.849210262298584	0.8095238208770752	0.16507543623447418	0.09007539600133896	17	2	T1PKS - T1PKS	T1PKS
JM.BGC.36	PH.BGC.19	0.19721470773220062	0.6444641947746277	1.0	0.7370470762252808	1.0	0.30600497126579285	0.2091379314661026	5	2	T1PKS - T1PKS	T1PKS
HM.BGC.23	HSM.BGC.30	0.13036972284317017	0.7562568187713623	0.800000011920929	0.894321858882904	0.7777777910232544	0.1384330689907074	0.05654575675725937	6	2	T1PKS - T1PKS	T1PKS
HM.BGC.43	HP.BGC.42	0.2335011214017868	0.5875205397605896	0.800000011920929	0.7686651945114136	0.6000000238418579	0.3128490746021271	0.08868490904569626	7	2	T1PKS - T1PKS	T1PKS
HSM.BGC.30	HSP.BGC.32	0.28887543082237244	0.5056981444358826	0.6153846383094788	0.7451746463775635	0.5833333134651184	0.35620617866516113	0.05206378921866417	8	2	T1PKS - T1PKS	T1PKS
HF.BGC.6	HP.BGC.17	0.09049497544765472	0.827199399471283	0.9285714030265808	0.9028320908546448	0.9333333373069763	0.11860809475183487	0.02748728170990944	13	2	T1PKS - T1PKS	T1PKS
EL.BGC.5	HL.BGC.5	0.2210710048675537	0.6067304015159607	1.0	0.7052386403083801	1.0	0.25806450843811035	0.30699360370635986	2	3	NRPS - NRPS	NRPS
DC.BGC.4	PH.BGC.3	0.13467863202095032	0.7487810850143433	1.0	0.8204284906387329	1.0	0.12903225421905518	0.1964179426431656	2	3	NRPS - NRPS	NRPS
HF.BGC.21	HL.BGC.11	0.13516098260879517	0.7479465007781982	1.0	0.8197853565216064	1.0	0.22499486804008484	0.1018492802977562	7	2	T1PKS - T1PKS	T1PKS
DC.BGC.21	HP.BGC.43	0.1867237538099289	0.6614182591438293	0.7692307829856873	0.8292401432991028	0.75	0.22069072723388672	0.07089813798666	8	2	T1PKS - T1PKS	T1PKS
AT.BGC.15	HR.BGC.18	0.28065717220306396	0.5174540877342224	0.8636363744735718	0.6871540546417236	0.625	0.35753557085990906	0.08939787745475769	20	2	T1PKS - T1PKS	T1PKS
HP.BGC.37	JM.BGC.37	0.27585914731025696	0.5243799686431885	0.8888888955116272	0.6701507568359375	0.875	0.42733055353164673	0.1592569649219513	7	2	T1PKS - T1PKS	T1PKS
AT.BGC.39	HF.BGC.28	0.2102627456188202	0.6236849427223206	1.0	0.7196496725082397	1.0	0.3232288658618927	0.2267521321773529	5	2	T1PKS - T1PKS	T1PKS
HL.BGC.18	HSM.BGC.21	0.22751498222351074	0.5967330932617188	0.7777777910232544	0.7855355739593506	0.5555555820465088	0.31578508019447327	0.08781362324953079	5	2	T1PKS - T1PKS	T1PKS
AT.BGC.20	JM.BGC.23	0.16198518872261047	0.7022688388824463	0.8666666746139526	0.8329086303710938	0.800000011920929	0.20605602860450745	0.059938523918390274	11	2	T1PKS - T1PKS	T1PKS
HM.BGC.34	HSP.BGC.43	0.1372125893831253	0.7444021105766296	0.7777777910232544	0.9008705615997314	0.6315789222717285	0.1290079653263092	0.0020242915488779545	13	2	T1PKS - T1PKS	T1PKS
HF.BGC.40	HP.BGC.56	0.26373055577278137	0.5420926809310913	1.0	0.7150259017944336	0.0	0.0	0.2849740982055664	0	1	terpene - terpene	terpene
DC.BGC.26	PH.BGC.19	0.1952444612979889	0.6476314663887024	1.0	0.7396740317344666	1.0	0.31037983298301697	0.19775861501693726	5	2	T1PKS - T1PKS	T1PKS
HM.BGC.14	HSP.BGC.23	0.0787024050951004	0.8487892746925354	0.9545454382896423	0.910359263420105	0.9523809552192688	0.09618458896875381	0.05692138522863388	20	2	T1PKS - T1PKS	T1PKS
HR.BGC.15	HSP.BGC.25	0.17060783505439758	0.6878913640975952	0.6842105388641357	0.8870364427566528	0.5454545617103577	0.1380029171705246	0.03158564120531082	13	2	T1PKS - T1PKS	T1PKS
EL.BGC.49	HM.BGC.55	0.18010203540325165	0.6722326874732971	1.0	0.8265306353569031	0.0	0.0	0.1734693944454193	0	1	terpene - terpene	terpene
DC.BGC.15	PH.BGC.11	0.19358542561531067	0.6503044366836548	0.8636363744735718	0.7985395789146423	0.695652186870575	0.22007973492145538	0.12232829630374908	17	2	T1PKS - T1PKS	T1PKS
BGC0001936.1	HP.BGC.3	0.1173015907406807	0.7791564464569092	1.0	0.8435978889465332	1.0	0.156402125954628	0.0	14	0	indole - terpene.indole
DC.BGC.13	PH.BGC.12	0.20587797462940216	0.6306297779083252	0.6666666865348816	0.8389463424682617	0.6315789222717285	0.1977374106645584	0.04183154180645943	13	2	T1PKS - T1PKS	T1PKS
HM.BGC.44	HSP.BGC.53	0.1644391268491745	0.6981619596481323	0.949999988079071	0.8056753873825073	0.8260869383811951	0.22657693922519684	0.02500000037252903	21	2	T1PKS - T1PKS	T1PKS
AT.BGC.39	DC.BGC.26	0.18514148890972137	0.6639944314956665	1.0	0.7531446814537048	1.0	0.30053675174713135	0.17975349724292755	5	2	T1PKS - T1PKS	T1PKS
HM.BGC.55	HSM.BGC.46	0.08076923340559006	0.8449851870536804	1.0	0.9589743614196777	0.0	0.0	0.041025642305612564	0	1	terpene - terpene	terpene
HM.BGC.11	HSP.BGC.17	0.07782380282878876	0.8504089117050171	0.8461538553237915	0.9563081860542297	0.7142857313156128	0.046096302568912506	0.03647834062576294	12	2	NRPS-like - NRPS-like	NRPS-like
HRUB.BGC.49	PH.BGC.24	0.20590661466121674	0.6305842995643616	0.8999999761581421	0.7595319151878357	0.8888888955116272	0.31211912631988525	0.09716599434614182	8	2	T1PKS - T1PKS	T1PKS
AT.BGC.49	HSP.BGC.66	0.26875001192092896	0.5347265601158142	1.0	0.7083333134651184	0.0	0.0	0.2916666567325592	0	1	terpene - terpene	terpene
HM.BGC.36	HSP.BGC.45	0.2025812417268753	0.6358766555786133	0.8260869383811951	0.7907612323760986	0.782608687877655	0.24827975034713745	0.004273504484444857	21	2	T1PKS - T1PKS	T1PKS
EL.BGC.20	HRUB.BGC.45	0.23682931065559387	0.5824294686317444	1.0	0.6842275857925415	1.0	0.34277063608169556	0.28202465176582336	5	2	T1PKS - T1PKS	T1PKS
HL.BGC.18	HRUB.BGC.48	0.1894715577363968	0.6569563746452332	1.0	0.747371256351471	1.0	0.33390185236930847	0.15103736519813538	5	2	T1PKS - T1PKS	T1PKS
AT.BGC.24	HSP.BGC.56	0.2703491151332855	0.5323904156684875	0.7272727489471436	0.742564857006073	0.5454545617103577	0.3103887438774109	0.16476640105247498	7	2	T1PKS - T1PKS	T1PKS
HRUB.BGC.38	HSP.BGC.44	0.0725865587592125	0.8600956797599792	1.0	0.9032179117202759	1.0	0.11147564649581909	0.05270138382911682	12	2	T1PKS - T1PKS	T1PKS
AT.BGC.6	HSP.BGC.6	0.15946777164936066	0.7064944505691528	1.0	0.7873762845993042	1.0	0.11409307271242142	0.24546723067760468	2	3	NRPS - NRPS	NRPS
AT.BGC.16	XH.BGC.21	0.24662616848945618	0.5675721168518066	0.9285714030265808	0.7068793773651123	0.75	0.3491499125957489	0.09701809287071228	14	2	T1PKS - T1PKS	T1PKS
HSM.BGC.39	HSP.BGC.6	0.24337512254714966	0.5724812150001526	0.75	0.7643887400627136	0.6666666865348816	0.38147279620170593	0.1626804918050766	3	3	NRPS - NRPS	NRPS
HL.BGC.18	HM.BGC.41	0.2491224855184555	0.563817024230957	0.7777777910232544	0.7567256093025208	0.5555555820465088	0.3646102547645569	0.09160463511943817	5	2	T1PKS - T1PKS	T1PKS
HR.BGC.5	JM.BGC.5	0.2849043309688568	0.511361837387085	0.75	0.7090164422988892	0.6666666865348816	0.41970738768577576	0.226621612906456	3	3	NRPS - NRPS	NRPS
HF.BGC.14	HSP.BGC.51	0.14865612983703613	0.7247864007949829	1.0	0.8017918467521667	1.0	0.21497827768325806	0.1353202760219574	15	2	T1PKS - T1PKS	T1PKS
HF.BGC.6	HSP.BGC.25	0.15720584988594055	0.7103019952774048	0.6842105388641357	0.8968249559402466	0.6666666865348816	0.12324579060077667	0.03794516623020172	13	2	T1PKS - T1PKS	T1PKS
BGC0001257.1	PH.BGC.12	0.21829605102539062	0.6110610365867615	0.4117647111415863	0.9065420627593994	0.3888888955116272	0.13635487854480743	0.029112493619322777	6	2	T1PKS - T1PKS	T1PKS
EL.BGC.20	HP.BGC.41	0.21497376263141632	0.6162661910057068	1.0	0.71336829662323	1.0	0.3261295258998871	0.2372593879699707	5	2	T1PKS - T1PKS	T1PKS
EL.BGC.27	JM.BGC.36	0.20695486664772034	0.6289205551147461	1.0	0.7240601778030396	1.0	0.29316064715385437	0.25441378355026245	5	2	T1PKS - T1PKS	T1PKS
HR.BGC.15	HSM.BGC.11	0.17699876427650452	0.6773310303688049	0.6499999761581421	0.8876380324363708	0.5454545617103577	0.137216255068779	0.03158564120531082	13	2	T1PKS - T1PKS	T1PKS
BGC0001244.1	HF.BGC.26	0.2104998677968979	0.6233104467391968	1.0	0.7193335294723511	1.0	0.36294084787368774	0.17782354354858398	5	2	T1PKS - T1PKS	T1PKS
AT.BGC.24	HP.BGC.44	0.08860393613576889	0.8306427597999573	1.0	0.8818613886833191	1.0	0.14011956751346588	0.07967185974121094	7	2	T1PKS - T1PKS	T1PKS
HRUB.BGC.8	HSP.BGC.6	0.18376962840557098	0.6662320494651794	1.0	0.754973828792572	1.0	0.14516128599643707	0.278314471244812	2	3	NRPS - NRPS	NRPS
HF.BGC.6	HRUB.BGC.21	0.2169666588306427	0.6131412386894226	0.800000011920929	0.7807111144065857	0.75	0.27376067638397217	0.04225551337003708	13	2	T1PKS - T1PKS	T1PKS
HP.BGC.37	HSP.BGC.50	0.29506418108940125	0.4969345033168793	0.800000011920929	0.6865810751914978	0.6000000238418579	0.4038155972957611	0.15522471070289612	7	2	T1PKS - T1PKS	T1PKS
EL.BGC.5	HSP.BGC.6	0.16320742666721344	0.700221836566925	1.0	0.7823901176452637	1.0	0.16935484111309052	0.2336949110031128	2	3	NRPS - NRPS	NRPS
EL.BGC.20	HM.BGC.39	0.23157377541065216	0.5904788374900818	1.0	0.6912349462509155	1.0	0.3535977602005005	0.25272414088249207	5	2	T1PKS - T1PKS	T1PKS
HSM.BGC.15	HSP.BGC.27	0.09390440583229065	0.8210092186927795	1.0	0.8747941255569458	1.0	0.1457509696483612	0.06613870710134506	23	4	T1PKS - T1PKS	T1PKS
HF.BGC.1	PH.BGC.1	0.15504474937915802	0.7139493823051453	0.9333333373069763	0.8158133625984192	0.9285714030265808	0.22656388580799103	0.057054925709962845	12	2	NA
DC.BGC.39	EL.BGC.49	0.1273195892572403	0.7615711092948914	1.0	0.8969072103500366	0.0	0.0	0.10309278219938278	0	1	terpene - terpene	terpene
AT.BGC.34	HP.BGC.37	0.2069070190191269	0.6289964914321899	1.0	0.7241239547729492	1.0	0.3419148325920105	0.1603081077337265	7	2	T1PKS - T1PKS	T1PKS
AT.BGC.33	JM.BGC.33	0.2250545471906662	0.6005404591560364	0.7647058963775635	0.7862017750740051	0.6470588445663452	0.2668221890926361	0.05472628027200699	12	2	T1PKS - T1PKS	T1PKS
HSM.BGC.38	HSP.BGC.62	0.2974572479724884	0.4935663044452667	0.5555555820465088	0.7582724690437317	0.4545454680919647	0.24172751605510712	0.0	7	0	NA
HSM.BGC.28	PH.BGC.19	0.2233494371175766	0.6031861305236816	1.0	0.7022007703781128	1.0	0.36688002943992615	0.2114482820034027	5	2	T1PKS - T1PKS	T1PKS
DC.BGC.4	HR.BGC.5	0.23796698451042175	0.580694317817688	0.75	0.7715995907783508	0.6666666865348816	0.16129031777381897	0.2507704496383667	2	3	NRPS - NRPS	NRPS
DC.BGC.23	HSP.BGC.47	0.2226140797138214	0.6043288707733154	0.6428571343421936	0.8317526578903198	0.5	0.18156655132770538	0.14493872225284576	7	2	T1PKS - T1PKS	T1PKS
HSP.BGC.23	JM.BGC.15	0.18201977014541626	0.6690916419029236	0.9090909361839294	0.787898600101471	0.9047619104385376	0.23262839019298553	0.11459817737340927	19	2	T1PKS - T1PKS	T1PKS
DC.BGC.4	HF.BGC.3	0.21899005770683289	0.6099765300750732	1.0	0.7080132365226746	1.0	0.21421371400356293	0.3179110884666443	2	3	NRPS - NRPS	NRPS
HM.BGC.62	HSP.BGC.63	0.09335260093212128	0.8220095038414001	1.0	0.9421965479850769	0.0	0.0	0.05780346691608429	0	1	NA
HM.BGC.53	HSP.BGC.69	0.24266809225082397	0.573551595211029	0.5714285969734192	0.8288235068321228	0.4285714328289032	0.2541874349117279	0.005154639016836882	4	1	terpene - terpene	terpene
HM.BGC.45	HSP.BGC.54	0.03508925065398216	0.9310527443885803	0.9473684430122375	0.970953106880188	0.9444444179534912	0.03421981260180473	0.008355136960744858	16	2	T1PKS - T1PKS	T1PKS
HF.BGC.5	HRUB.BGC.10	0.2788500487804413	0.5200572609901428	1.0	0.6281999349594116	1.0	0.2720906436443329	0.4216547906398773	9	9	NRPS - NRPS	NRPS
DC.BGC.12	PH.BGC.14	0.13644851744174957	0.745721161365509	0.9285714030265808	0.8504496216773987	0.800000011920929	0.19018813967704773	0.02763720601797104	12	2	T1PKS - T1PKS	T1PKS
HP.BGC.41	JM.BGC.36	0.16050370037555695	0.7047540545463562	1.0	0.7859950661659241	1.0	0.26209163665771484	0.15389655530452728	5	2	T1PKS - T1PKS	T1PKS
HP.BGC.56	HR.BGC.48	0.2676165699958801	0.5363854765892029	1.0	0.7098445892333984	0.0	0.0	0.29015544056892395	0	1	terpene
HSM.BGC.40	HSP.BGC.8	0.1720784455537796	0.6854541301727295	1.0	0.7705620527267456	1.0	0.152964785695076	0.25917747616767883	7	9	NRPS - NRPS	NRPS
EL.BGC.20	EL.BGC.27	4.163336342344337e-17	1.0	1.0	1.0	1.0	0.0	0.0	5	2	T1PKS - T1PKS	T1PKS
HL.BGC.10	HSM.BGC.16	0.2913818061351776	0.5021397471427917	0.8461538553237915	0.6763260960578918	0.6428571343421936	0.22350472211837769	0.5240122675895691	12	3	T1PKS - T1PKS	T1PKS
HM.BGC.55	HP.BGC.55	0.24796953797340393	0.5655497908592224	1.0	0.7360405921936035	0.0	0.0	0.2639593780040741	0	1	terpene - terpene	terpene
HL.BGC.14	HR.BGC.40	0.2778641879558563	0.521480143070221	0.75	0.7239588499069214	0.5833333134651184	0.3465839624404907	0.1349555253982544	8	2	T1PKS - T1PKS	T1PKS
HSM.BGC.1	PH.BGC.1	0.17061550915241241	0.6878786087036133	0.9333333373069763	0.7950523495674133	0.9285714030265808	0.24299956858158112	0.09079194068908691	12	2	NA
JM.BGC.5	XH.BGC.5	0.24702127277851105	0.5669769644737244	1.0	0.6706383228302002	1.0	0.27419355511665344	0.34775108098983765	2	3	NRPS - NRPS	NRPS
HF.BGC.6	HM.BGC.16	0.097760871052742	0.8140354156494141	0.9285714030265808	0.8931442499160767	0.9333333373069763	0.1280590295791626	0.03794516623020172	13	2	T1PKS - T1PKS	T1PKS
DC.BGC.43	EL.BGC.53	0.13443809747695923	0.7491974234580994	1.0	0.8207492232322693	1.0	0.06716418266296387	0.23529411852359772	1	1	NA
DC.BGC.39	HP.BGC.55	0.29107141494750977	0.5025797486305237	1.0	0.6785714030265808	0.0	0.0	0.3214285671710968	0	1	terpene - terpene	terpene
HRUB.BGC.38	PH.BGC.18	0.18757906556129456	0.660027801990509	0.7857142686843872	0.8308469653129578	0.6428571343421936	0.2079702466726303	0.05270138382911682	12	2	T1PKS - T1PKS	T1PKS
HF.BGC.14	HM.BGC.42	0.1481616348028183	0.7256286144256592	1.0	0.8024511337280273	1.0	0.2191980928182602	0.11636416614055634	15	2	T1PKS - T1PKS	T1PKS
HM.BGC.43	PH.BGC.24	0.13223396241664886	0.7530179023742676	1.0	0.8236880302429199	1.0	0.21048495173454285	0.11650922149419785	7	2	T1PKS - T1PKS	T1PKS
HM.BGC.35	XH.BGC.38	0.20017826557159424	0.639714777469635	0.800000011920929	0.8007146716117859	0.7857142686843872	0.23565185070037842	0.09018567949533463	12	2	T1PKS - T1PKS	T1PKS
HP.BGC.12	HSM.BGC.14	0.15367628633975983	0.7162638306617737	0.9444444179534912	0.8210242390632629	0.8333333134651184	0.1950887143611908	0.1185522973537445	15	2	T1PKS - T1PKS	T1PKS
AT.BGC.6	HF.BGC.3	0.22032983601093292	0.6078855395317078	1.0	0.7062268853187561	1.0	0.23865927755832672	0.31214439868927	2	3	NRPS - NRPS	NRPS
HF.BGC.14	HR.BGC.22	0.24723337590694427	0.5666576027870178	0.8235294222831726	0.741975724697113	0.6315789222717285	0.3001718819141388	0.0999707281589508	15	2	T1PKS - T1PKS	T1PKS
AT.BGC.49	HP.BGC.58	0.28828126192092896	0.5065435767173767	1.0	0.6822916865348816	0.0	0.0	0.3177083432674408	0	1	terpene - terpene	terpene
AT.BGC.51	HP.BGC.56	0.2974226772785187	0.49361488223075867	1.0	0.6701030731201172	0.0	0.0	0.3298968970775604	0	1	terpene - terpene	terpene
AT.BGC.50	HP.BGC.55	0.21836735308170319	0.6109495759010315	1.0	0.7755101919174194	0.0	0.0	0.22448979318141937	0	1	terpene - terpene	terpene
AT.BGC.51	JM.BGC.54	0.259844571352005	0.5478301048278809	1.0	0.7202072739601135	0.0	0.0	0.27979275584220886	0	1	terpene - terpene	terpene
HL.BGC.6	HR.BGC.18	0.2939894199371338	0.4984509348869324	0.8636363744735718	0.6693777441978455	0.625	0.3705345094203949	0.13106101751327515	20	2	T1PKS - T1PKS	T1PKS
AT.BGC.37	HSP.BGC.52	0.2158365100622177	0.6149123907089233	0.8999999761581421	0.7462920546531677	0.8888888955116272	0.3296372592449188	0.1018492802977562	8	2	T1PKS - T1PKS	T1PKS
DC.BGC.1	EL.BGC.2	0.09221981465816498	0.8240648508071899	1.0	0.8770402669906616	1.0	0.1531776636838913	0.03230604529380798	12	2	NA
DC.BGC.27	EL.BGC.33	0.2722600996494293	0.5296053290367126	0.8888888955116272	0.6814309358596802	0.7777777910232544	0.13089069724082947	0.5062474012374878	6	3	T1PKS - T1PKS	T1PKS
EL.BGC.20	HR.BGC.39	0.2986098527908325	0.49194812774658203	0.7777777910232544	0.6777794361114502	0.75	0.36170312762260437	0.2728673219680786	5	2	T1PKS - T1PKS	T1PKS
AT.BGC.24	HM.BGC.47	0.2568516433238983	0.552269458770752	0.7272727489471436	0.760561466217041	0.5454545617103577	0.3179020881652832	0.10212736576795578	7	2	T1PKS - T1PKS	T1PKS
HM.BGC.47	HSM.BGC.25	0.28015339374542236	0.518179178237915	0.7272727489471436	0.7294924855232239	0.5454545617103577	0.34180620312690735	0.12791024148464203	8	2	T1PKS - T1PKS	T1PKS
HR.BGC.1	PH.BGC.1	0.15424616634845734	0.7152995467185974	0.9333333373069763	0.8168781399726868	0.9285714030265808	0.22026203572750092	0.07170139253139496	12	2	NA
HM.BGC.7	HSP.BGC.8	0.2175913155078888	0.6121633648872375	0.6666666865348816	0.8273385763168335	0.5714285969734192	0.36250171065330505	0.07774130254983902	9	9	NRPS - NRPS	NRPS
HRUB.BGC.38	JM.BGC.38	0.14568841457366943	0.7298482656478882	0.800000011920929	0.8733678460121155	0.7857142686843872	0.15136303007602692	0.0524396188557148	12	2	T1PKS - T1PKS	T1PKS
EL.BGC.5	JM.BGC.5	0.16733305156230927	0.6933342814445496	1.0	0.7768892645835876	1.0	0.14516128599643707	0.24909387528896332	2	3	NRPS - NRPS	NRPS
HF.BGC.21	HM.BGC.43	0.22878217697143555	0.5947769284248352	0.800000011920929	0.7749571204185486	0.6000000238418579	0.2929762005805969	0.10615961998701096	7	2	T1PKS - T1PKS	T1PKS
AT.BGC.39	HM.BGC.39	0.19831116497516632	0.642704963684082	1.0	0.73558509349823	1.0	0.33155882358551025	0.18048495054244995	5	2	T1PKS - T1PKS	T1PKS
HL.BGC.15	HSM.BGC.28	0.20633795857429504	0.6298994421958923	1.0	0.7248827219009399	1.0	0.3769172430038452	0.1478673368692398	5	2	T1PKS - T1PKS	T1PKS
DC.BGC.27	HP.BGC.42	0.13136817514896393	0.7545212507247925	0.8888888955116272	0.8628054261207581	0.875	0.18490272760391235	0.0656324177980423	6	2	T1PKS - T1PKS	T1PKS
HSM.BGC.24	HSP.BGC.30	0.08822642266750336	0.8313310742378235	0.9333333373069763	0.9134758710861206	0.800000011920929	0.10564166307449341	0.02917148731648922	12	2	T1PKS - T1PKS	T1PKS
HSM.BGC.31	JM.BGC.28	0.16346700489521027	0.699787437915802	0.800000011920929	0.8620439767837524	0.6000000238418579	0.179249569773674	0.07601563632488251	6	2	T1PKS - T1PKS	T1PKS
DC.BGC.24	HF.BGC.22	0.1408698558807373	0.7381045818328857	0.800000011920929	0.8797925710678101	0.7857142686843872	0.14001038670539856	0.06079854816198349	12	2	T1PKS - T1PKS	T1PKS
DC.BGC.4	EL.BGC.5	0.07809371501207352	0.8499112129211426	1.0	0.8958750367164612	1.0	0.06491274386644363	0.11719569563865662	2	3	NRPS - NRPS	NRPS
HF.BGC.41	HRUB.BGC.69	0.0847565233707428	0.837670624256134	1.0	0.8869913220405579	1.0	0.13362069427967072	0.10270269960165024	1	1	NA
HF.BGC.6	HR.BGC.15	0.14503629505634308	0.7309629321098328	0.8571428656578064	0.85804682970047	0.800000011920929	0.17452089488506317	0.036107972264289856	13	2	T1PKS - T1PKS	T1PKS
EL.BGC.50	HP.BGC.58	0.28387096524238586	0.5128408074378967	1.0	0.6881720423698425	0.0	0.0	0.31182795763015747	0	1	terpene - terpene	terpene
HP.BGC.37	PH.BGC.23	0.2870792746543884	0.5082559585571289	0.8888888955116272	0.6551905870437622	0.875	0.4675197899341583	0.1300661712884903	7	2	T1PKS - T1PKS	T1PKS
HL.BGC.24	HP.BGC.63	0.21625570952892303	0.6142551302909851	1.0	0.7116590738296509	1.0	0.2544546127319336	0.38999998569488525	6	1	NRPS-like - NRPS-like	NRPS-like
DC.BGC.14	PH.BGC.13	0.2367275059223175	0.5825849175453186	0.8333333134651184	0.7510299682617188	0.6666666865348816	0.3014722466468811	0.14396551251411438	8	2	T1PKS - T1PKS	T1PKS
EL.BGC.20	HF.BGC.28	0.23686009645462036	0.5823825001716614	1.0	0.6841865181922913	1.0	0.3508368730545044	0.2720341980457306	5	2	T1PKS - T1PKS	T1PKS
HSM.BGC.31	PH.BGC.24	0.14740653336048126	0.7269155979156494	0.8888888955116272	0.855309784412384	0.6666666865348816	0.16347749531269073	0.11650922149419785	6	2	T1PKS - T1PKS	T1PKS
HRUB.BGC.10	PH.BGC.5	0.2778785228729248	0.5214594602584839	1.0	0.6294953227043152	1.0	0.31346017122268677	0.3990269601345062	9	9	NRPS - NRPS	NRPS
HL.BGC.6	HRUB.BGC.23	0.23528654873371124	0.5847866535186768	0.9047619104385376	0.72437983751297	0.8095238208770752	0.3095680773258209	0.11436750739812851	19	2	T1PKS - T1PKS	T1PKS
DC.BGC.12	HF.BGC.10	0.1987026482820511	0.6420774459838867	0.8666666746139526	0.7872853875160217	0.75	0.25871455669403076	0.07471489906311035	12	2	T1PKS - T1PKS	T1PKS
HF.BGC.22	XH.BGC.38	0.2879651188850403	0.5069936513900757	0.7647058963775635	0.6954582929611206	0.75	0.3623129725456238	0.08789962530136108	15	2	T1PKS - T1PKS	T1PKS
HM.BGC.37	HSM.BGC.26	0.2853681445121765	0.510698676109314	0.7222222089767456	0.7309165596961975	0.4399999976158142	0.3403826057910919	0.08192312717437744	21	4	T1PKS - T1PKS	T1PKS
DC.BGC.4	HM.BGC.5	0.16472873091697693	0.6976780891418457	1.0	0.7803617119789124	1.0	0.14516128599643707	0.2444639950990677	2	3	NRPS - NRPS	NRPS
HM.BGC.4	HSP.BGC.5	0.13903531432151794	0.7412601709365845	1.0	0.8212862610816956	0.8999999761581421	0.032417308539152145	0.2323557734489441	11	15	indole.NRPS - indole.NRPS	indole.NRPS
DC.BGC.11	HSP.BGC.53	0.2798490524291992	0.5186173915863037	0.8421052694320679	0.6848462224006653	0.761904776096344	0.31645363569259644	0.3096294105052948	17	2	T1PKS - T1PKS	T1PKS
JM.BGC.6	JM.BGC.6	0	1	1	1	1	0	0	1	1
XH.BGC.61	XH.BGC.61	0	1	1	1	1	0	0	1	1
HRUB.BGC.12	HRUB.BGC.12	0	1	1	1	1	0	0	1	1
DC.BGC.33	DC.BGC.33	0	1	1	1	1	0	0	1	1
JM.BGC.9	JM.BGC.9	0	1	1	1	1	0	0	1	1
HP.BGC.15	HP.BGC.15	0	1	1	1	1	0	0	1	1
JM.BGC.8	JM.BGC.8	0	1	1	1	1	0	0	1	1
HRUB.BGC.15	HRUB.BGC.15	0	1	1	1	1	0	0	1	1
DC.BGC.47	DC.BGC.47	0	1	1	1	1	0	0	1	1
HRUB.BGC.35	HRUB.BGC.35	0	1	1	1	1	0	0	1	1
HP.BGC.36	HP.BGC.36	0	1	1	1	1	0	0	1	1
HRUB.BGC.37	HRUB.BGC.37	0	1	1	1	1	0	0	1	1
AT.BGC.5	AT.BGC.5	0	1	1	1	1	0	0	1	1
HRUB.BGC.70	HRUB.BGC.70	0	1	1	1	1	0	0	1	1
HRUB.BGC.36	HRUB.BGC.36	0	1	1	1	1	0	0	1	1
EL.BGC.51	EL.BGC.51	0	1	1	1	1	0	0	1	1
DC.BGC.34	DC.BGC.34	0	1	1	1	1	0	0	1	1
DC.BGC.35	DC.BGC.35	0	1	1	1	1	0	0	1	1
DC.BGC.40	DC.BGC.40	0	1	1	1	1	0	0	1	1
DC.BGC.45	DC.BGC.45	0	1	1	1	1	0	0	1	1
XH.BGC.48	XH.BGC.48	0	1	1	1	1	0	0	1	1
XH.BGC.28	XH.BGC.28	0	1	1	1	1	0	0	1	1
HF.BGC.36	HF.BGC.36	0	1	1	1	1	0	0	1	1
EL.BGC.37	EL.BGC.37	0	1	1	1	1	0	0	1	1
XH.BGC.12	XH.BGC.12	0	1	1	1	1	0	0	1	1
HP.BGC.51	HP.BGC.51	0	1	1	1	1	0	0	1	1
AT.BGC.13	AT.BGC.13	0	1	1	1	1	0	0	1	1
HRUB.BGC.13	HRUB.BGC.13	0	1	1	1	1	0	0	1	1
HRUB.BGC.34	HRUB.BGC.34	0	1	1	1	1	0	0	1	1
JM.BGC.31	JM.BGC.31	0	1	1	1	1	0	0	1	1
HSP.BGC.61	HSP.BGC.61	0	1	1	1	1	0	0	1	1
HSM.BGC.19	HSM.BGC.19	0	1	1	1	1	0	0	1	1
XH.BGC.68	XH.BGC.68	0	1	1	1	1	0	0	1	1
JM.BGC.10	JM.BGC.10	0	1	1	1	1	0	0	1	1
HSM.BGC.41	HSM.BGC.41	0	1	1	1	1	0	0	1	1
JM.BGC.45	JM.BGC.45	0	1	1	1	1	0	0	1	1
PH.BGC.15	PH.BGC.15	0	1	1	1	1	0	0	1	1
XH.BGC.75	XH.BGC.75	0	1	1	1	1	0	0	1	1
HRUB.BGC.1	HRUB.BGC.1	0	1	1	1	1	0	0	1	1
EL.BGC.31	EL.BGC.31	0	1	1	1	1	0	0	1	1
HM.BGC.60	HM.BGC.60	0	1	1	1	1	0	0	1	1
XH.BGC.71	XH.BGC.71	0	1	1	1	1	0	0	1	1
HR.BGC.31	HR.BGC.31	0	1	1	1	1	0	0	1	1
EL.BGC.26	EL.BGC.26	0	1	1	1	1	0	0	1	1
DC.BGC.10	DC.BGC.10	0	1	1	1	1	0	0	1	1
HRUB.BGC.73	HRUB.BGC.73	0	1	1	1	1	0	0	1	1
EL.BGC.22	EL.BGC.22	0	1	1	1	1	0	0	1	1
AT.BGC.58	AT.BGC.58	0	1	1	1	1	0	0	1	1
XH.BGC.24	XH.BGC.24	0	1	1	1	1	0	0	1	1
HF.BGC.19	HF.BGC.19	0	1	1	1	1	0	0	1	1
XH.BGC.44	XH.BGC.44	0	1	1	1	1	0	0	1	1
HRUB.BGC.27	HRUB.BGC.27	0	1	1	1	1	0	0	1	1
PH.BGC.6	PH.BGC.6	0	1	1	1	1	0	0	1	1
DC.BGC.8	DC.BGC.8	0	1	1	1	1	0	0	1	1
EL.BGC.30	EL.BGC.30	0	1	1	1	1	0	0	1	1
PH.BGC.25	PH.BGC.25	0	1	1	1	1	0	0	1	1
AT.BGC.8	AT.BGC.8	0	1	1	1	1	0	0	1	1
HRUB.BGC.25	HRUB.BGC.25	0	1	1	1	1	0	0	1	1
PH.BGC.2	PH.BGC.2	0	1	1	1	1	0	0	1	1
HSM.BGC.42	HSM.BGC.42	0	1	1	1	1	0	0	1	1
AT.BGC.4	AT.BGC.4	0	1	1	1	1	0	0	1	1
HR.BGC.45	HR.BGC.45	0	1	1	1	1	0	0	1	1
PH.BGC.26	PH.BGC.26	0	1	1	1	1	0	0	1	1
AT.BGC.54	AT.BGC.54	0	1	1	1	1	0	0	1	1
XH.BGC.54	XH.BGC.54	0	1	1	1	1	0	0	1	1
HRUB.BGC.42	HRUB.BGC.42	0	1	1	1	1	0	0	1	1
EL.BGC.7	EL.BGC.7	0	1	1	1	1	0	0	1	1
AT.BGC.42	AT.BGC.42	0	1	1	1	1	0	0	1	1
JM.BGC.26	JM.BGC.26	0	1	1	1	1	0	0	1	1
XH.BGC.20	XH.BGC.20	0	1	1	1	1	0	0	1	1
HP.BGC.45	HP.BGC.45	0	1	1	1	1	0	0	1	1
XH.BGC.31	XH.BGC.31	0	1	1	1	1	0	0	1	1
HR.BGC.20	HR.BGC.20	0	1	1	1	1	0	0	1	1
AT.BGC.1	AT.BGC.1	0	1	1	1	1	0	0	1	1
HSP.BGC.64	HSP.BGC.64	0	1	1	1	1	0	0	1	1
HP.BGC.46	HP.BGC.46	0	1	1	1	1	0	0	1	1
HRUB.BGC.57	HRUB.BGC.57	0	1	1	1	1	0	0	1	1
XH.BGC.64	XH.BGC.64	0	1	1	1	1	0	0	1	1
HF.BGC.29	HF.BGC.29	0	1	1	1	1	0	0	1	1
HF.BGC.15	HF.BGC.15	0	1	1	1	1	0	0	1	1
JM.BGC.4	JM.BGC.4	0	1	1	1	1	0	0	1	1
HR.BGC.52	HR.BGC.52	0	1	1	1	1	0	0	1	1
HRUB.BGC.58	HRUB.BGC.58	0	1	1	1	1	0	0	1	1
XH.BGC.7	XH.BGC.7	0	1	1	1	1	0	0	1	1
HRUB.BGC.60	HRUB.BGC.60	0	1	1	1	1	0	0	1	1
HRUB.BGC.59	HRUB.BGC.59	0	1	1	1	1	0	0	1	1
HM.BGC.29	HM.BGC.29	0	1	1	1	1	0	0	1	1
HSM.BGC.3	HSM.BGC.3	0	1	1	1	1	0	0	1	1
XH.BGC.53	XH.BGC.53	0	1	1	1	1	0	0	1	1
JM.BGC.43	JM.BGC.43	0	1	1	1	1	0	0	1	1
HRUB.BGC.4	HRUB.BGC.4	0	1	1	1	1	0	0	1	1
XH.BGC.49	XH.BGC.49	0	1	1	1	1	0	0	1	1
HRUB.BGC.5	HRUB.BGC.5	0	1	1	1	1	0	0	1	1
HSM.BGC.49	HSM.BGC.49	0	1	1	1	1	0	0	1	1
AT.BGC.18	AT.BGC.18	0	1	1	1	1	0	0	1	1
AT.BGC.12	AT.BGC.12	0	1	1	1	1	0	0	1	1
HRUB.BGC.19	HRUB.BGC.19	0	1	1	1	1	0	0	1	1
EL.BGC.12	EL.BGC.12	0	1	1	1	1	0	0	1	1
HR.BGC.11	HR.BGC.11	0	1	1	1	1	0	0	1	1
HRUB.BGC.18	HRUB.BGC.18	0	1	1	1	1	0	0	1	1
DC.BGC.2	DC.BGC.2	0	1	1	1	1	0	0	1	1
XH.BGC.4	XH.BGC.4	0	1	1	1	1	0	0	1	1
HR.BGC.10	HR.BGC.10	0	1	1	1	1	0	0	1	1
XH.BGC.34	XH.BGC.34	0	1	1	1	1	0	0	1	1
HP.BGC.21	HP.BGC.21	0	1	1	1	1	0	0	1	1
EL.BGC.3	EL.BGC.3	0	1	1	1	1	0	0	1	1
XH.BGC.8	XH.BGC.8	0	1	1	1	1	0	0	1	1
JM.BGC.42	JM.BGC.42	0	1	1	1	1	0	0	1	1
HP.BGC.7	HP.BGC.7	0	1	1	1	1	0	0	1	1
HRUB.BGC.55	HRUB.BGC.55	0	1	1	1	1	0	0	1	1
XH.BGC.30	XH.BGC.30	0	1	1	1	1	0	0	1	1
HR.BGC.28	HR.BGC.28	0	1	1	1	1	0	0	1	1
HF.BGC.34	HF.BGC.34	0	1	1	1	1	0	0	1	1
HP.BGC.22	HP.BGC.22	0	1	1	1	1	0	0	1	1
HP.BGC.60	HP.BGC.60	0	1	1	1	1	0	0	1	1
HR.BGC.54	HR.BGC.54	0	1	1	1	1	0	0	1	1
AT.BGC.43	AT.BGC.43	0	1	1	1	1	0	0	1	1
EL.BGC.14	EL.BGC.14	0	1	1	1	1	0	0	1	1
XH.BGC.45	XH.BGC.45	0	1	1	1	1	0	0	1	1
HP.BGC.33	HP.BGC.33	0	1	1	1	1	0	0	1	1
HR.BGC.12	HR.BGC.12	0	1	1	1	1	0	0	1	1
XH.BGC.65	XH.BGC.65	0	1	1	1	1	0	0	1	1
HR.BGC.21	HR.BGC.21	0	1	1	1	1	0	0	1	1
HF.BGC.20	HF.BGC.20	0	1	1	1	1	0	0	1	1
HRUB.BGC.11	HRUB.BGC.11	0	1	1	1	1	0	0	1	1
XH.BGC.18	XH.BGC.18	0	1	1	1	1	0	0	1	1
HR.BGC.43	HR.BGC.43	0	1	1	1	1	0	0	1	1
HR.BGC.6	HR.BGC.6	0	1	1	1	1	0	0	1	1
XH.BGC.80	XH.BGC.80	0	1	1	1	1	0	0	1	1
HL.BGC.21	HL.BGC.21	0	1	1	1	1	0	0	1	1
HSP.BGC.31	HSP.BGC.31	0	1	1	1	1	0	0	1	1
HR.BGC.50	HR.BGC.50	0	1	1	1	1	0	0	1	1
DC.BGC.37	DC.BGC.37	0	1	1	1	1	0	0	1	1
XH.BGC.57	XH.BGC.57	0	1	1	1	1	0	0	1	1
HL.BGC.23	HL.BGC.23	0	1	1	1	1	0	0	1	1
HL.BGC.2	HL.BGC.2	0	1	1	1	1	0	0	1	1
PH.BGC.30	PH.BGC.30	0	1	1	1	1	0	0	1	1
XH.BGC.42	XH.BGC.42	0	1	1	1	1	0	0	1	1
DC.BGC.17	DC.BGC.17	0	1	1	1	1	0	0	1	1
HF.BGC.32	HF.BGC.32	0	1	1	1	1	0	0	1	1
HR.BGC.27	HR.BGC.27	0	1	1	1	1	0	0	1	1
XH.BGC.76	XH.BGC.76	0	1	1	1	1	0	0	1	1
AT.BGC.11	AT.BGC.11	0	1	1	1	1	0	0	1	1
XH.BGC.19	XH.BGC.19	0	1	1	1	1	0	0	1	1
HRUB.BGC.40	HRUB.BGC.40	0	1	1	1	1	0	0	1	1
HSM.BGC.18	HSM.BGC.18	0	1	1	1	1	0	0	1	1
HF.BGC.17	HF.BGC.17	0	1	1	1	1	0	0	1	1
HRUB.BGC.44	HRUB.BGC.44	0	1	1	1	1	0	0	1	1
AT.BGC.17	AT.BGC.17	0	1	1	1	1	0	0	1	1
AT.BGC.21	AT.BGC.21	0	1	1	1	1	0	0	1	1
HF.BGC.35	HF.BGC.35	0	1	1	1	1	0	0	1	1
DC.BGC.6	DC.BGC.6	0	1	1	1	1	0	0	1	1
HF.BGC.13	HF.BGC.13	0	1	1	1	1	0	0	1	1
JM.BGC.50	JM.BGC.50	0	1	1	1	1	0	0	1	1
HRUB.BGC.17	HRUB.BGC.17	0	1	1	1	1	0	0	1	1
XH.BGC.72	XH.BGC.72	0	1	1	1	1	0	0	1	1
XH.BGC.50	XH.BGC.50	0	1	1	1	1	0	0	1	1
HRUB.BGC.68	HRUB.BGC.68	0	1	1	1	1	0	0	1	1
EL.BGC.9	EL.BGC.9	0	1	1	1	1	0	0	1	1
XH.BGC.43	XH.BGC.43	0	1	1	1	1	0	0	1	1
HF.BGC.31	HF.BGC.31	0	1	1	1	1	0	0	1	1
HM.BGC.61	HM.BGC.61	0	1	1	1	1	0	0	1	1
HRUB.BGC.24	HRUB.BGC.24	0	1	1	1	1	0	0	1	1
HM.BGC.22	HM.BGC.22	0	1	1	1	1	0	0	1	1
AT.BGC.53	AT.BGC.53	0	1	1	1	1	0	0	1	1
HR.BGC.36	HR.BGC.36	0	1	1	1	1	0	0	1	1
HRUB.BGC.20	HRUB.BGC.20	0	1	1	1	1	0	0	1	1
PH.BGC.10	PH.BGC.10	0	1	1	1	1	0	0	1	1
HR.BGC.46	HR.BGC.46	0	1	1	1	1	0	0	1	1
HRUB.BGC.41	HRUB.BGC.41	0	1	1	1	1	0	0	1	1
AT.BGC.46	AT.BGC.46	0	1	1	1	1	0	0	1	1
XH.BGC.39	XH.BGC.39	0	1	1	1	1	0	0	1	1
HF.BGC.30	HF.BGC.30	0	1	1	1	1	0	0	1	1
HRUB.BGC.14	HRUB.BGC.14	0	1	1	1	1	0	0	1	1
XH.BGC.62	XH.BGC.62	0	1	1	1	1	0	0	1	1
JM.BGC.1	JM.BGC.1	0	1	1	1	1	0	0	1	1
HP.BGC.25	HP.BGC.25	0	1	1	1	1	0	0	1	1
XH.BGC.36	XH.BGC.36	0	1	1	1	1	0	0	1	1
EL.BGC.23	EL.BGC.23	0	1	1	1	1	0	0	1	1
PH.BGC.29	PH.BGC.29	0	1	1	1	1	0	0	1	1
HP.BGC.5	HP.BGC.5	0	1	1	1	1	0	0	1	1
EL.BGC.13	EL.BGC.13	0	1	1	1	1	0	0	1	1
XH.BGC.77	XH.BGC.77	0	1	1	1	1	0	0	1	1
HL.BGC.4	HL.BGC.4	0	1	1	1	1	0	0	1	1
JM.BGC.44	JM.BGC.44	0	1	1	1	1	0	0	1	1
AT.BGC.57	AT.BGC.57	0	1	1	1	1	0	0	1	1
HR.BGC.42	HR.BGC.42	0	1	1	1	1	0	0	1	1
XH.BGC.22	XH.BGC.22	0	1	1	1	1	0	0	1	1
HP.BGC.57	HP.BGC.57	0	1	1	1	1	0	0	1	1
DC.BGC.18	DC.BGC.18	0	1	1	1	1	0	0	1	1
HR.BGC.8	HR.BGC.8	0	1	1	1	1	0	0	1	1
HP.BGC.27	HP.BGC.27	0	1	1	1	1	0	0	1	1
XH.BGC.47	XH.BGC.47	0	1	1	1	1	0	0	1	1
DC.BGC.31	DC.BGC.31	0	1	1	1	1	0	0	1	1
HP.BGC.54	HP.BGC.54	0	1	1	1	1	0	0	1	1
AT.BGC.35	AT.BGC.35	0	1	1	1	1	0	0	1	1
DC.BGC.16	DC.BGC.16	0	1	1	1	1	0	0	1	1
PH.BGC.20	PH.BGC.20	0	1	1	1	1	0	0	1	1
HRUB.BGC.74	HRUB.BGC.74	0	1	1	1	1	0	0	1	1
EL.BGC.48	EL.BGC.48	0	1	1	1	1	0	0	1	1
JM.BGC.48	JM.BGC.48	0	1	1	1	1	0	0	1	1
HSP.BGC.14	HSP.BGC.14	0	1	1	1	1	0	0	1	1
XH.BGC.14	XH.BGC.14	0	1	1	1	1	0	0	1	1
HF.BGC.33	HF.BGC.33	0	1	1	1	1	0	0	1	1
XH.BGC.11	XH.BGC.11	0	1	1	1	1	0	0	1	1
XH.BGC.35	XH.BGC.35	0	1	1	1	1	0	0	1	1
XH.BGC.41	XH.BGC.41	0	1	1	1	1	0	0	1	1
HL.BGC.12	HL.BGC.12	0	1	1	1	1	0	0	1	1
HRUB.BGC.56	HRUB.BGC.56	0	1	1	1	1	0	0	1	1
HR.BGC.33	HR.BGC.33	0	1	1	1	1	0	0	1	1
JM.BGC.55	JM.BGC.55	0	1	1	1	1	0	0	1	1
DC.BGC.28	DC.BGC.28	0	1	1	1	1	0	0	1	1
HP.BGC.11	HP.BGC.11	0	1	1	1	1	0	0	1	1
XH.BGC.2	XH.BGC.2	0	1	1	1	1	0	0	1	1
HR.BGC.53	HR.BGC.53	0	1	1	1	1	0	0	1	1
HP.BGC.16	HP.BGC.16	0	1	1	1	1	0	0	1	1
XH.BGC.33	XH.BGC.33	0	1	1	1	1	0	0	1	1
XH.BGC.27	XH.BGC.27	0	1	1	1	1	0	0	1	1
JM.BGC.11	JM.BGC.11	0	1	1	1	1	0	0	1	1
JM.BGC.14	JM.BGC.14	0	1	1	1	1	0	0	1	1
HR.BGC.23	HR.BGC.23	0	1	1	1	1	0	0	1	1
XH.BGC.69	XH.BGC.69	0	1	1	1	1	0	0	1	1
XH.BGC.46	XH.BGC.46	0	1	1	1	1	0	0	1	1
AT.BGC.47	AT.BGC.47	0	1	1	1	1	0	0	1	1
XH.BGC.6	XH.BGC.6	0	1	1	1	1	0	0	1	1
JM.BGC.51	JM.BGC.51	0	1	1	1	1	0	0	1	1
PH.BGC.4	PH.BGC.4	0	1	1	1	1	0	0	1	1
HR.BGC.9	HR.BGC.9	0	1	1	1	1	0	0	1	1
XH.BGC.3	XH.BGC.3	0	1	1	1	1	0	0	1	1
HR.BGC.56	HR.BGC.56	0	1	1	1	1	0	0	1	1
EL.BGC.47	EL.BGC.47	0	1	1	1	1	0	0	1	1
HSM.BGC.5	HSM.BGC.5	0	1	1	1	1	0	0	1	1
AT.BGC.48	AT.BGC.48	0	1	1	1	1	0	0	1	1
HL.BGC.9	HL.BGC.9	0	1	1	1	1	0	0	1	1
HL.BGC.17	HL.BGC.17	0	1	1	1	1	0	0	1	1
HRUB.BGC.67	HRUB.BGC.67	0	1	1	1	1	0	0	1	1
XH.BGC.63	XH.BGC.63	0	1	1	1	1	0	0	1	1
XH.BGC.10	XH.BGC.10	0	1	1	1	1	0	0	1	1
XH.BGC.70	XH.BGC.70	0	1	1	1	1	0	0	1	1
JM.BGC.47	JM.BGC.47	0	1	1	1	1	0	0	1	1
XH.BGC.67	XH.BGC.67	0	1	1	1	1	0	0	1	1
XH.BGC.81	XH.BGC.81	0	1	1	1	1	0	0	1	1
HRUB.BGC.33	HRUB.BGC.33	0	1	1	1	1	0	0	1	1
EL.BGC.19	EL.BGC.19	0	1	1	1	1	0	0	1	1
HP.BGC.23	HP.BGC.23	0	1	1	1	1	0	0	1	1
HM.BGC.59	HM.BGC.59	0	1	1	1	1	0	0	1	1
HRUB.BGC.7	HRUB.BGC.7	0	1	1	1	1	0	0	1	1
HR.BGC.34	HR.BGC.34	0	1	1	1	1	0	0	1	1
JM.BGC.20	JM.BGC.20	0	1	1	1	1	0	0	1	1
DC.BGC.46	DC.BGC.46	0	1	1	1	1	0	0	1	1
EL.BGC.45	EL.BGC.45	0	1	1	1	1	0	0	1	1
XH.BGC.78	XH.BGC.78	0	1	1	1	1	0	0	1	1
HR.BGC.13	HR.BGC.13	0	1	1	1	1	0	0	1	1
JM.BGC.56	JM.BGC.56	0	1	1	1	1	0	0	1	1
HM.BGC.8	HM.BGC.8	0	1	1	1	1	0	0	1	1
HR.BGC.2	HR.BGC.2	0	1	1	1	1	0	0	1	1
HL.BGC.22	HL.BGC.22	0	1	1	1	1	0	0	1	1
AT.BGC.55	AT.BGC.55	0	1	1	1	1	0	0	1	1
AT.BGC.7	AT.BGC.7	0	1	1	1	1	0	0	1	1
HSM.BGC.4	HSM.BGC.4	0	1	1	1	1	0	0	1	1
HM.BGC.52	HM.BGC.52	0	1	1	1	1	0	0	1	1
AT.BGC.22	AT.BGC.22	0	1	1	1	1	0	0	1	1
HR.BGC.4	HR.BGC.4	0	1	1	1	1	0	0	1	1
HP.BGC.32	HP.BGC.32	0	1	1	1	1	0	0	1	1
HF.BGC.39	HF.BGC.39	0	1	1	1	1	0	0	1	1
HSP.BGC.33	HSP.BGC.33	0	1	1	1	1	0	0	1	1
JM.BGC.35	JM.BGC.35	0	1	1	1	1	0	0	1	1
HRUB.BGC.43	HRUB.BGC.43	0	1	1	1	1	0	0	1	1
HM.BGC.40	HM.BGC.40	0	1	1	1	1	0	0	1	1
PH.BGC.32	PH.BGC.32	0	1	1	1	1	0	0	1	1
HSP.BGC.38	HSP.BGC.38	0	1	1	1	1	0	0	1	1
HSM.BGC.37	HSM.BGC.37	0	1	1	1	1	0	0	1	1
XH.BGC.51	XH.BGC.51	0	1	1	1	1	0	0	1	1
HRUB.BGC.6	HRUB.BGC.6	0	1	1	1	1	0	0	1	1
HRUB.BGC.39	HRUB.BGC.39	0	1	1	1	1	0	0	1	1
HP.BGC.40	HP.BGC.40	0	1	1	1	1	0	0	1	1
HP.BGC.24	HP.BGC.24	0	1	1	1	1	0	0	1	1
JM.BGC.29	JM.BGC.29	0	1	1	1	1	0	0	1	1
HP.BGC.6	HP.BGC.6	0	1	1	1	1	0	0	1	1
HRUB.BGC.71	HRUB.BGC.71	0	1	1	1	1	0	0	1	1
EL.BGC.54	EL.BGC.54	0	1	1	1	1	0	0	1	1
EL.BGC.18	EL.BGC.18	0	1	1	1	1	0	0	1	1
EL.BGC.6	EL.BGC.6	0	1	1	1	1	0	0	1	1
HRUB.BGC.29	HRUB.BGC.29	0	1	1	1	1	0	0	1	1
PH.BGC.31	PH.BGC.31	0	1	1	1	1	0	0	1	1
JM.BGC.46	JM.BGC.46	0	1	1	1	1	0	0	1	1
HRUB.BGC.9	HRUB.BGC.9	0	1	1	1	1	0	0	1	1
PH.BGC.17	PH.BGC.17	0	1	1	1	1	0	0	1	1
XH.BGC.56	XH.BGC.56	0	1	1	1	1	0	0	1	1
XH.BGC.37	XH.BGC.37	0	1	1	1	1	0	0	1	1
HRUB.BGC.61	HRUB.BGC.61	0	1	1	1	1	0	0	1	1
HSP.BGC.11	HSP.BGC.11	0	1	1	1	1	0	0	1	1
AT.BGC.30	AT.BGC.30	0	1	1	1	1	0	0	1	1
HSP.BGC.9	HSP.BGC.9	0	1	1	1	1	0	0	1	1
AT.BGC.3	AT.BGC.3	0	1	1	1	1	0	0	1	1
HR.BGC.3	HR.BGC.3	0	1	1	1	1	0	0	1	1
HL.BGC.20	HL.BGC.20	0	1	1	1	1	0	0	1	1
HP.BGC.52	HP.BGC.52	0	1	1	1	1	0	0	1	1
HP.BGC.10	HP.BGC.10	0	1	1	1	1	0	0	1	1
HR.BGC.47	HR.BGC.47	0	1	1	1	1	0	0	1	1
HRUB.BGC.22	HRUB.BGC.22	0	1	1	1	1	0	0	1	1
JM.BGC.16	JM.BGC.16	0	1	1	1	1	0	0	1	1
HP.BGC.19	HP.BGC.19	0	1	1	1	1	0	0	1	1
HF.BGC.2	HF.BGC.2	0	1	1	1	1	0	0	1	1
XH.BGC.60	XH.BGC.60	0	1	1	1	1	0	0	1	1
HF.BGC.42	HF.BGC.42	0	1	1	1	1	0	0	1	1
DC.BGC.7	DC.BGC.7	0	1	1	1	1	0	0	1	1
AT.BGC.29	AT.BGC.29	0	1	1	1	1	0	0	1	1
DC.BGC.41	DC.BGC.41	0	1	1	1	1	0	0	1	1
HF.BGC.38	HF.BGC.38	0	1	1	1	1	0	0	1	1
HRUB.BGC.16	HRUB.BGC.16	0	1	1	1	1	0	0	1	1
HF.BGC.4	HF.BGC.4	0	1	1	1	1	0	0	1	1
XH.BGC.66	XH.BGC.66	0	1	1	1	1	0	0	1	1
AT.BGC.23	AT.BGC.23	0	1	1	1	1	0	0	1	1
HP.BGC.48	HP.BGC.48	0	1	1	1	1	0	0	1	1
XH.BGC.55	XH.BGC.55	0	1	1	1	1	0	0	1	1
XH.BGC.17	XH.BGC.17	0	1	1	1	1	0	0	1	1
PH.BGC.9	PH.BGC.9	0	1	1	1	1	0	0	1	1
AT.BGC.52	AT.BGC.52	0	1	1	1	1	0	0	1	1
HP.BGC.13	HP.BGC.13	0	1	1	1	1	0	0	1	1
HSP.BGC.18	HSP.BGC.18	0	1	1	1	1	0	0	1	1
HRUB.BGC.28	HRUB.BGC.28	0	1	1	1	1	0	0	1	1
HRUB.BGC.53	HRUB.BGC.53	0	1	1	1	1	0	0	1	1
EL.BGC.43	EL.BGC.43	0	1	1	1	1	0	0	1	1
HP.BGC.9	HP.BGC.9	0	1	1	1	1	0	0	1	1
HM.BGC.10	HM.BGC.10	0	1	1	1	1	0	0	1	1
HP.BGC.38	HP.BGC.38	0	1	1	1	1	0	0	1	1
XH.BGC.58	XH.BGC.58	0	1	1	1	1	0	0	1	1
HSP.BGC.65	HSP.BGC.65	0	1	1	1	1	0	0	1	1
HP.BGC.62	HP.BGC.62	0	1	1	1	1	0	0	1	1
HR.BGC.44	HR.BGC.44	0	1	1	1	1	0	0	1	1
AT.BGC.10	AT.BGC.10	0	1	1	1	1	0	0	1	1
JM.BGC.27	JM.BGC.27	0	1	1	1	1	0	0	1	1
HR.BGC.41	HR.BGC.41	0	1	1	1	1	0	0	1	1
XH.BGC.59	XH.BGC.59	0	1	1	1	1	0	0	1	1
HSM.BGC.36	HSM.BGC.36	0	1	1	1	1	0	0	1	1
AT.BGC.25	AT.BGC.25	0	1	1	1	1	0	0	1	1
HR.BGC.25	HR.BGC.25	0	1	1	1	1	0	0	1	1
HSM.BGC.44	HSM.BGC.44	0	1	1	1	1	0	0	1	1
HM.BGC.24	HM.BGC.24	0	1	1	1	1	0	0	1	1
DC.BGC.29	DC.BGC.29	0	1	1	1	1	0	0	1	1
JM.BGC.41	JM.BGC.41	0	1	1	1	1	0	0	1	1
PH.BGC.28	PH.BGC.28	0	1	1	1	1	0	0	1	1
HF.BGC.37	HF.BGC.37	0	1	1	1	1	0	0	1	1
HP.BGC.59	HP.BGC.59	0	1	1	1	1	0	0	1	1
HL.BGC.8	HL.BGC.8	0	1	1	1	1	0	0	1	1
PH.BGC.27	PH.BGC.27	0	1	1	1	1	0	0	1	1
XH.BGC.73	XH.BGC.73	0	1	1	1	1	0	0	1	1
XH.BGC.9	XH.BGC.9	0	1	1	1	1	0	0	1	1
JM.BGC.12	JM.BGC.12	0	1	1	1	1	0	0	1	1
AT.BGC.9	AT.BGC.9	0	1	1	1	1	0	0	1	1
HR.BGC.37	HR.BGC.37	0	1	1	1	1	0	0	1	1
XH.BGC.15	XH.BGC.15	0	1	1	1	1	0	0	1	1
HSP.BGC.13	HSP.BGC.13	0	1	1	1	1	0	0	1	1
HP.BGC.4	HP.BGC.4	0	1	1	1	1	0	0	1	1
DC.BGC.44	DC.BGC.44	0	1	1	1	1	0	0	1	1
AT.BGC.56	AT.BGC.56	0	1	1	1	1	0	0	1	1
HR.BGC.24	HR.BGC.24	0	1	1	1	1	0	0	1	1
HRUB.BGC.72	HRUB.BGC.72	0	1	1	1	1	0	0	1	1
HP.BGC.14	HP.BGC.14	0	1	1	1	1	0	0	1	1
XH.BGC.23	XH.BGC.23	0	1	1	1	1	0	0	1	1
EL.BGC.1	EL.BGC.1	0	1	1	1	1	0	0	1	1
XH.BGC.13	XH.BGC.13	0	1	1	1	1	0	0	1	1
HF.BGC.12	HF.BGC.12	0	1	1	1	1	0	0	1	1
HRUB.BGC.31	HRUB.BGC.31	0	1	1	1	1	0	0	1	1
XH.BGC.16	XH.BGC.16	0	1	1	1	1	0	0	1	1
XH.BGC.79	XH.BGC.79	0	1	1	1	1	0	0	1	1
HRUB.BGC.46	HRUB.BGC.46	0	1	1	1	1	0	0	1	1
AT.BGC.14	AT.BGC.14	0	1	1	1	1	0	0	1	1
HL.BGC.13	HL.BGC.13	0	1	1	1	1	0	0	1	1
HF.BGC.18	HF.BGC.18	0	1	1	1	1	0	0	1	1
HSM.BGC.48	HSM.BGC.48	0	1	1	1	1	0	0	1	1
HRUB.BGC.62	HRUB.BGC.62	0	1	1	1	1	0	0	1	1
HR.BGC.55	HR.BGC.55	0	1	1	1	1	0	0	1	1
