# Supplementary material for: Secondary metabolite biosynthetic diversity in the fungal family Hypoxylaceae and Xylaria hypoxylon
Source: Stud Mycol. 2021 Aug 26;99:100118. doi: 10.1016/j.simyco.2021.100118 (PMC8403587; doi:10.1016/j.simyco.2021.100118)
Supplement: Multimedia component 2 [file mmc2.zip › Network Files/Networks/mix_c0.50_pruned.network]

Clustername 1	Clustername 2	Raw distance	Squared similarity	Jaccard index	DSS index	Adjacency index	raw DSS non-anchor	raw DSS anchor	Non-anchor domains	Anchor domains	Combined group	Shared group
DC.BGC.22	HSP.BGC.51	0.4444134831428528	0.3086763918399811	0.5625	0.55744868516922	0.5	0.5048578977584839	0.3335148096084595	7	2	T1PKS - T1PKS	T1PKS
HR.BGC.39	HRUB.BGC.45	0.37554916739463806	0.3899388313293457	0.7777777910232544	0.5751937031745911	0.75	0.5494151711463928	0.20674075186252594	7	2	T1PKS - T1PKS	T1PKS
HR.BGC.27	HSP.BGC.49	0.4116484522819519	0.3461575508117676	0.7692307829856873	0.5383148789405823	0.6153846383094788	0.5496320128440857	0.24181780219078064	10	2	T1PKS - T1PKS	T1PKS
HP.BGC.31	JM.BGC.22	0.398607075214386	0.3616734743118286	0.875	0.5185239315032959	0.75	0.5296159386634827	0.3129866421222687	14	2	T1PKS - T1PKS	T1PKS
BGC0000064.1	EL.BGC.44	0.4966987073421478	0.25331220030784607	0.6875	0.4419017434120178	0.6875	0.5803617835044861	0.535834789276123	8	4	NRPS.T1PKS - NRPS.T1PKS	NRPS.T1PKS
DC.BGC.27	HSM.BGC.31	0.09739616513252258	0.8146936893463135	1.0	0.8701384663581848	1.0	0.17115694284439087	0.06791847199201584	6	2	T1PKS - T1PKS	T1PKS
HM.BGC.55	HRUB.BGC.64	0.29365482926368713	0.49892351031303406	1.0	0.6751269102096558	0.0	0.0	0.32487308979034424	0	1	terpene - terpene	terpene
EL.BGC.53	PH.BGC.29	0.3819871246814728	0.3819398880004883	1.0	0.49068382382392883	1.0	0.31446540355682373	0.6067415475845337	1	1	NA
EL.BGC.19	HSM.BGC.36	0.49519965052604675	0.25482338666915894	0.8461538553237915	0.4012722373008728	0.692307710647583	0.6400361061096191	0.485129714012146	11	2	T1PKS - T1PKS	T1PKS
BGC0001284.1	HL.BGC.8	0.49061182141304016	0.25947633385658264	0.5454545617103577	0.5094872713088989	0.3636363744735718	0.6350380182266235	0.3459874093532562	4	2	T1PKS - T1PKS	T1PKS
BGC0001136.1	FNP111	0.4789547920227051	0.27148810029029846	0.800000011920929	0.44065287709236145	0.6111111044883728	0.6171802878379822	0.47982656955718994	11	4	NRPS.T1PKS - NRPS.T1PKS	NRPS.T1PKS
HSP.BGC.26	JM.BGC.19	0.3065375089645386	0.4808902442455292	0.75	0.6857277750968933	0.5833333134651184	0.40779945254325867	0.12721776962280273	8	2	T1PKS - T1PKS	T1PKS
DC.BGC.5	HF.BGC.5	0.3939235806465149	0.36732861399650574	0.6666666865348816	0.5858796238899231	0.6666666865348816	0.33628782629966736	0.4443885385990143	7	9	NRPS - NRPS	NRPS
EL.BGC.16	XH.BGC.38	0.23302578926086426	0.5882494449615479	0.800000011920929	0.7569180130958557	0.7857142686843872	0.2750667929649353	0.14712759852409363	12	2	T1PKS - T1PKS	T1PKS
HF.BGC.21	HR.BGC.38	0.20328974723815918	0.6347472071647644	0.8888888955116272	0.7669099569320679	0.875	0.29209867119789124	0.1298249214887619	7	2	T1PKS - T1PKS	T1PKS
HM.BGC.41	PH.BGC.23	0.2949926257133484	0.4970353841781616	0.8888888955116272	0.6585283279418945	0.6666666865348816	0.4839771091938019	0.09208712726831436	7	2	T1PKS - T1PKS	T1PKS
EL.BGC.16	JM.BGC.38	0.1706608533859253	0.6878033876419067	0.800000011920929	0.8400712609291077	0.7857142686843872	0.17888937890529633	0.10304690897464752	12	2	T1PKS - T1PKS	T1PKS
HSP.BGC.57	XH.BGC.45	0.4787602722644806	0.27169084548950195	0.875	0.4199863076210022	0.625	0.6630545854568481	0.4762125313282013	5	2	T1PKS - T1PKS	T1PKS
HSP.BGC.7	JM.BGC.6	0.45569682121276855	0.29626595973968506	0.7142857313156128	0.4935947358608246	0.625	0.5959934592247009	0.45041266083717346	5	4	NRPS - NRPS	NRPS
DC.BGC.24	HSM.BGC.16	0.07898810505867004	0.8482629060745239	1.0	0.8946825265884399	1.0	0.12209415435791016	0.054987434297800064	12	2	T1PKS - T1PKS	T1PKS
DC.BGC.30	HL.BGC.16	0.2978244423866272	0.4930504858493805	0.7222222089767456	0.708720862865448	0.523809552192688	0.34737256169319153	0.06690555065870285	16	2	T1PKS - T1PKS	T1PKS
HP.BGC.12	HRUB.BGC.23	0.15478841960430145	0.7143826484680176	0.8947368264198303	0.8357207179069519	0.7894737124443054	0.1870248019695282	0.0789836123585701	15	2	T1PKS - T1PKS	T1PKS
HM.BGC.29	XH.BGC.49	0.42376184463500977	0.3320504128932953	0.692307710647583	0.5392577052116394	0.6666666865348816	0.5151842832565308	0.33824771642684937	9	2	T1PKS - T1PKS	T1PKS
DC.BGC.39	XH.BGC.74	0.3769230842590332	0.38822484016418457	1.0	0.5641025900840759	0.0	0.0	0.43589743971824646	0	1	terpene - terpene	terpene
HRUB.BGC.23	XH.BGC.17	0.4198310077190399	0.3365960717201233	0.8421052694320679	0.5109019875526428	0.5714285969734192	0.5430232882499695	0.2599155604839325	17	2	T1PKS - T1PKS	T1PKS
EL.BGC.49	XH.BGC.74	0.35384616255760193	0.4175148010253906	1.0	0.5948718190193176	0.0	0.0	0.40512821078300476	0	1	terpene - terpene	terpene
HF.BGC.10	PH.BGC.14	0.2687722146511078	0.5346940755844116	0.8125	0.7175629734992981	0.6111111044883728	0.34244292974472046	0.07241625338792801	14	2	T1PKS - T1PKS	T1PKS
HP.BGC.23	HSM.BGC.24	0.4129554033279419	0.34462136030197144	0.7777777910232544	0.5386520624160767	0.550000011920929	0.5142856240272522	0.20989401638507843	19	2	T1PKS - T1PKS	T1PKS
HM.BGC.28	HR.BGC.24	0.47667762637138367	0.27386632561683655	0.692307710647583	0.46870335936546326	0.6666666865348816	0.6230167746543884	0.32492637634277344	9	2	T1PKS - T1PKS	T1PKS
BGC0001254.1	JM.BGC.36	0.4746428430080414	0.27600014209747314	0.875	0.42547619342803955	0.625	0.6782962679862976	0.4188651144504547	6	2	T1PKS - T1PKS	T1PKS
HL.BGC.7	HRUB.BGC.21	0.4218063950538635	0.33430784940719604	0.6190476417541504	0.5710628032684326	0.52173912525177	0.5070508122444153	0.038369134068489075	20	2	T1PKS - T1PKS	T1PKS
HRUB.BGC.30	HSP.BGC.51	0.1377970278263092	0.7433939576148987	0.875	0.8652902245521545	0.7647058963775635	0.15170837938785553	0.07946428656578064	13	2	T1PKS - T1PKS	T1PKS
HRUB.BGC.10	JM.BGC.7	0.26166364550590515	0.5451405644416809	1.0	0.6511151790618896	1.0	0.2589782774448395	0.39383813738822937	9	9	NRPS - NRPS	NRPS
EL.BGC.10	HR.BGC.10	0.3085564076900482	0.4780942499637604	0.6000000238418579	0.7485914826393127	0.20000000298023224	0.34302327036857605	0.15979380905628204	2	1	indole - indole	indole
DC.BGC.24	HP.BGC.28	0.2564702033996582	0.552836537361145	0.5	0.8307669758796692	0.40909090638160706	0.2073148787021637	0.054987434297800064	12	2	T1PKS - T1PKS	T1PKS
EL.BGC.25	HL.BGC.16	0.2140880525112152	0.6176576018333435	0.8125	0.7904751896858215	0.6111111044883728	0.2502731680870056	0.06690555065870285	14	2	T1PKS - T1PKS	T1PKS
AT.BGC.37	HL.BGC.11	0.22811706364154816	0.5958032608032227	0.8999999761581421	0.7425105571746826	0.699999988079071	0.32696688175201416	0.11853448301553726	8	2	T1PKS - T1PKS	T1PKS
AT.BGC.15	PH.BGC.11	0.21268339455127716	0.6198674440383911	0.8695651888847351	0.7752047181129456	0.6399999856948853	0.24755966663360596	0.11666429042816162	19	2	T1PKS - T1PKS	T1PKS
AT.BGC.41	JM.BGC.21	0.19090838730335236	0.6546292304992676	0.5	0.9143443703651428	0.46666666865348816	0.1231350302696228	0.029436500743031502	6	2	T1PKS
EL.BGC.5	HRUB.BGC.8	0.18432173132896423	0.6653310656547546	1.0	0.754237711429596	1.0	0.16129031777381897	0.27391964197158813	2	3	NRPS - NRPS	NRPS
EL.BGC.28	HSM.BGC.24	0.2854882478713989	0.5105270147323608	0.8666666746139526	0.679904580116272	0.625	0.3766947388648987	0.150297611951828	12	2	T1PKS - T1PKS	T1PKS
HSP.BGC.3	JM.BGC.2	0.23969346284866333	0.5780659914016724	0.875	0.7226309180259705	0.8666666746139526	0.324026495218277	0.11406811326742172	14	2	NA
HR.BGC.40	HRUB.BGC.52	0.20029836893081665	0.6395226716995239	0.8461538553237915	0.7850722670555115	0.8333333134651184	0.24174176156520844	0.15459619462490082	9	2	T1PKS - T1PKS	T1PKS
HM.BGC.55	HSP.BGC.68	0.057692307978868484	0.8879438042640686	1.0	0.9897435903549194	0.0	0.0	0.010256410576403141	0	1	terpene - terpene	terpene
HL.BGC.14	HP.BGC.43	0.29737430810928345	0.493682861328125	0.6428571343421936	0.7320723533630371	0.5	0.34996137022972107	0.10386016219854355	8	2	T1PKS - T1PKS	T1PKS
DC.BGC.21	HR.BGC.24	0.4956977367401123	0.25432077050209045	0.6153846383094788	0.47753122448921204	0.4615384638309479	0.6145393252372742	0.33832767605781555	8	2	T1PKS - T1PKS	T1PKS
HP.BGC.41	XH.BGC.44	0.31249919533729553	0.47265738248825073	1.0	0.5833344459533691	1.0	0.4989837110042572	0.3137678802013397	5	2	T1PKS - T1PKS	T1PKS
HF.BGC.27	HM.BGC.41	0.31887176632881165	0.46393564343452454	0.800000011920929	0.6548376083374023	0.6000000238418579	0.48401641845703125	0.1021677702665329	7	2	T1PKS - T1PKS	T1PKS
DC.BGC.26	HM.BGC.48	0.4627390205860138	0.2886493504047394	0.7777777910232544	0.471903532743454	0.5555555820465088	0.6122899055480957	0.4228546917438507	5	2	T1PKS - T1PKS	T1PKS
HM.BGC.39	HSP.BGC.48	0.0042208959348499775	0.9915760159492493	1.0	0.9943721294403076	1.0	0.006681874860078096	0.004310344811528921	5	2	T1PKS - T1PKS	T1PKS
HR.BGC.30	HSP.BGC.44	0.0863349661231041	0.8347837924957275	1.0	0.8848867416381836	1.0	0.1352424919605255	0.05472567304968834	12	2	T1PKS - T1PKS	T1PKS
HR.BGC.40	XH.BGC.54	0.4745684862136841	0.2760782837867737	0.529411792755127	0.531947910785675	0.4117647111415863	0.5337395071983337	0.3202553689479828	9	2	T1PKS - T1PKS	T1PKS
EL.BGC.33	JM.BGC.28	0.28755441308021545	0.5075787305831909	0.8999999761581421	0.6675032377243042	0.6363636255264282	0.17009569704532623	0.5219647288322449	7	3	T1PKS - T1PKS	T1PKS
HRUB.BGC.38	XH.BGC.38	0.1939426064491272	0.649728536605835	0.800000011920929	0.8090289235115051	0.7857142686843872	0.22524100542068481	0.08816138654947281	12	2	T1PKS - T1PKS	T1PKS
HM.BGC.31	HSM.BGC.33	0.09926516562700272	0.8113232254981995	1.0	0.8734435439109802	0.9130434989929199	0.13792826235294342	0.09101954102516174	25	4	T1PKS - T1PKS	T1PKS
AT.BGC.1	EL.BGC.2	0.4057472050189972	0.3531363904476166	0.7222222089767456	0.5679984092712402	0.4761904776096344	0.5184397101402283	0.06463954597711563	17	2	NA
HM.BGC.21	HP.BGC.23	0.3790474534034729	0.3855820894241333	0.7894737124443054	0.5840770602226257	0.5	0.4637458026409149	0.21267564594745636	17	2	T1PKS - T1PKS	T1PKS
HL.BGC.20	PH.BGC.28	0.4662849009037018	0.2848517894744873	0.9333333373069763	0.4156723916530609	0.7058823704719543	0.6474454402923584	0.4817611277103424	13	4	NRPS.T1PKS - NRPS.T1PKS	NRPS.T1PKS
BGC0000013.1	BGC0000684.1	0.437093049287796	0.3168642222881317	0.5	0.5949870347976685	0.3333333432674408	0.5135582685470581	0.2964676320552826	4	2	T1PKS - T1PKS	T1PKS
AT.BGC.50	HRUB.BGC.64	0.31020408868789673	0.475818395614624	1.0	0.6530612111091614	0.0	0.0	0.3469387888908386	0	1	terpene - terpene	terpene
BGC0001244.1	BGC0001273.1	0.36287254095077515	0.40593141317367554	1.0	0.5161699652671814	1.0	0.5357551574707031	0.41892364621162415	5	2	T1PKS - T1PKS	T1PKS
BGC0001258.1	HF.BGC.6	0.3765422999858856	0.3886995315551758	0.5384615659713745	0.6543538570404053	0.5	0.4610872268676758	0.17248445749282837	6	2	T1PKS - T1PKS	T1PKS
DC.BGC.14	HSM.BGC.13	0.24759699404239655	0.5661102533340454	0.9090909361839294	0.7122949361801147	0.7272727489471436	0.3682706654071808	0.12657390534877777	8	2	T1PKS - T1PKS	T1PKS
HP.BGC.30	HSM.BGC.30	0.4993688762187958	0.25063154101371765	0.6153846383094788	0.4645167291164398	0.5833333134651184	0.6636347770690918	0.24714241921901703	9	2	T1PKS - T1PKS	T1PKS
EL.BGC.29	PH.BGC.14	0.19587142765522003	0.6466227769851685	0.8666666746139526	0.7979230880737305	0.6470588445663452	0.23880349099636078	0.08271560817956924	13	2	T1PKS - T1PKS	T1PKS
AT.BGC.2	JM.BGC.3	0.26397159695625305	0.5417377948760986	0.8095238208770752	0.7238315343856812	0.625	0.3124665915966034	0.10375232249498367	19	2	indole.T1PKS - indole.T1PKS	indole.T1PKS
EL.BGC.27	HR.BGC.39	0.2986098527908325	0.49194812774658203	0.7777777910232544	0.6777794361114502	0.75	0.36170312762260437	0.2728673219680786	5	2	T1PKS - T1PKS	T1PKS
FNP117	HR.BGC.18	0.48301300406455994	0.2672755718231201	0.7727272510528564	0.45362576842308044	0.4444444477558136	0.6035488843917847	0.2605009078979492	20	2	T1PKS - T1PKS	T1PKS
BGC0000900.1	HM.BGC.5	0.45770859718322754	0.2940799593925476	1.0	0.3897218704223633	1.0	0.5	0.6470375061035156	2	3	NRPS - NRPS	NRPS
AT.BGC.24	XH.BGC.28	0.49318361282348633	0.2568628489971161	0.8181818127632141	0.4042400121688843	0.800000011920929	0.6878167390823364	0.4346606433391571	7	2	T1PKS - T1PKS	T1PKS
DC.BGC.1	HSP.BGC.3	0.18065479397773743	0.6713265776634216	0.875	0.8013491630554199	0.8666666746139526	0.22440873086452484	0.1213771253824234	12	2	NA
EL.BGC.24	PH.BGC.23	0.27256613969802856	0.5291600227355957	0.8888888955116272	0.6745414733886719	0.875	0.4613935053348541	0.0875723734498024	7	2	T1PKS - T1PKS	T1PKS
AT.BGC.28	HRUB.BGC.44	0.48085999488830566	0.2695063352584839	0.8235294222831726	0.4318380653858185	0.6111111044883728	0.618295431137085	0.3926946222782135	14	2	T1PKS - T1PKS	T1PKS
HR.BGC.51	HSM.BGC.46	0.22984693944454193	0.5931357145309448	1.0	0.7602040767669678	0.0	0.0	0.23979592323303223	0	1	terpene - terpene	terpene
HR.BGC.6	HSP.BGC.7	0.42798152565956116	0.3272051215171814	0.5714285969734192	0.5722150802612305	0.5714285969734192	0.16707445681095123	0.492962509393692	2	4	NRPS - NRPS	NRPS
HF.BGC.14	JM.BGC.24	0.21372249722480774	0.6182323098182678	0.9375	0.7434680461883545	0.8235294222831726	0.28641587495803833	0.14446721971035004	15	2	T1PKS - T1PKS	T1PKS
DC.BGC.38	HP.BGC.58	0.28108108043670654	0.5168443918228149	1.0	0.6918919086456299	0.0	0.0	0.3081081211566925	0	1	terpene - terpene	terpene
EL.BGC.33	PH.BGC.24	0.3693903684616089	0.3976684808731079	0.800000011920929	0.5911158323287964	0.5454545617103577	0.27545419335365295	0.5645524263381958	7	3	T1PKS - T1PKS	T1PKS
AT.BGC.6	HRUB.BGC.8	0.1721447855234146	0.6853442788124084	1.0	0.7704735994338989	1.0	0.16935484111309052	0.24958355724811554	2	3	NRPS - NRPS	NRPS
EL.BGC.52	JM.BGC.56	0.41923075914382935	0.3372929096221924	1.0	0.5076923370361328	0.0	0.0	0.4923076927661896	0	1	terpene
AT.BGC.1	HL.BGC.1	0.42855554819107056	0.3265487551689148	0.7222222089767456	0.5375872850418091	0.4761904776096344	0.5504918098449707	0.08807633817195892	17	2	NA
HP.BGC.30	HSP.BGC.49	0.1607028841972351	0.7044196724891663	1.0	0.7857294678688049	1.0	0.25781992077827454	0.11628430336713791	9	2	T1PKS - T1PKS	T1PKS
HF.BGC.16	HSM.BGC.24	0.3938123881816864	0.3674634099006653	0.6666666865348816	0.598893404006958	0.4736842215061188	0.4816948473453522	0.1190476194024086	14	2	T1PKS - T1PKS	T1PKS
HSP.BGC.48	JM.BGC.36	0.19019164144992828	0.6557895541191101	1.0	0.746411144733429	1.0	0.3358815014362335	0.15072302520275116	5	2	T1PKS - T1PKS	T1PKS
HSM.BGC.1	HSP.BGC.3	0.08161301910877228	0.8434346318244934	0.875	0.9334048628807068	0.8666666746139526	0.0737738311290741	0.04505906254053116	12	2	NA
DC.BGC.38	HSP.BGC.66	0.32734376192092896	0.4524664282798767	1.0	0.6302083134651184	0.0	0.0	0.3697916567325592	0	1	terpene - terpene	terpene
AT.BGC.39	HSP.BGC.48	0.19688165187835693	0.644999086856842	1.0	0.7374911308288574	1.0	0.33157625794410706	0.1761746108531952	5	2	T1PKS - T1PKS	T1PKS
HF.BGC.21	JM.BGC.28	0.14998160302639008	0.722531259059906	0.8999999761581421	0.8466911911964417	0.699999988079071	0.17663607001304626	0.1124860942363739	7	2	T1PKS - T1PKS	T1PKS
AT.BGC.1	HSM.BGC.1	0.4166111350059509	0.34034255146980286	0.7222222089767456	0.5535131692886353	0.4761904776096344	0.5283989906311035	0.09836018830537796	17	2	NA
BGC0001697.1	HRUB.BGC.31	0.4980192482471466	0.25198468565940857	0.6499999761581421	0.4798823893070221	0.24137930572032928	0.5935479998588562	0.1529655158519745	20	2	T1PKS - T1PKS	T1PKS
HSM.BGC.28	JM.BGC.36	0.19437724351882935	0.6490280032157898	1.0	0.7408303618431091	1.0	0.33396923542022705	0.16567018628120422	5	2	T1PKS - T1PKS	T1PKS
HR.BGC.7	PH.BGC.5	0.31085312366485596	0.47492343187332153	1.0	0.5855292081832886	1.0	0.34918972849845886	0.4471113681793213	9	9	NRPS - NRPS	NRPS
EL.BGC.24	HL.BGC.18	0.350355327129364	0.422038197517395	0.7777777910232544	0.6217484474182129	0.5555555820465088	0.5276734828948975	0.1167631670832634	7	2	T1PKS - T1PKS	T1PKS
HR.BGC.38	HRUB.BGC.49	0.1742752492427826	0.681821346282959	0.800000011920929	0.8476330041885376	0.6000000238418579	0.1777716726064682	0.11426001042127609	6	2	T1PKS - T1PKS	T1PKS
HM.BGC.47	HP.BGC.44	0.29293563961982727	0.49994003772735596	0.7272727489471436	0.7124494910240173	0.5454545617103577	0.3773769736289978	0.10789766162633896	8	2	T1PKS - T1PKS	T1PKS
EL.BGC.41	HM.BGC.42	0.45513853430747986	0.2968740165233612	0.5625	0.5431486368179321	0.5	0.5262183547019958	0.3354591727256775	7	2	T1PKS - T1PKS	T1PKS
AT.BGC.26	HSM.BGC.16	0.16556502878665924	0.6962817311286926	0.8461538553237915	0.8407850861549377	0.692307710647583	0.20105405151844025	0.033697474747896194	12	2	T1PKS - T1PKS	T1PKS
HSP.BGC.69	JM.BGC.49	0.2510785162448883	0.5608834028244019	0.8571428656578064	0.7128477096557617	0.8571428656578064	0.33832183480262756	0.0824742242693901	8	1	terpene - terpene	terpene
DC.BGC.45	HR.BGC.54	0.4824534058570862	0.2678544819355011	0.800000011920929	0.4433954656124115	0.5	0.5566045641899109	0.0	6	0	NA
HL.BGC.22	HM.BGC.58	0.49845361709594727	0.25154879689216614	1.0	0.4020618498325348	0.0	0.0	0.5979381203651428	0	1	terpene - terpene	terpene
AT.BGC.39	HR.BGC.39	0.276189923286438	0.5239010453224182	0.7777777910232544	0.7076727151870728	0.75	0.3494340777397156	0.22094380855560303	5	2	T1PKS - T1PKS	T1PKS
EL.BGC.38	HSP.BGC.23	0.29858091473579407	0.4919887185096741	0.782608687877655	0.6891964673995972	0.5600000023841858	0.3506920635700226	0.13130521774291992	18	2	T1PKS - T1PKS	T1PKS
HSM.BGC.14	PH.BGC.11	0.26287660002708435	0.543350875377655	0.739130437374115	0.7510630488395691	0.5199999809265137	0.2825661599636078	0.11442006379365921	16	2	T1PKS - T1PKS	T1PKS
AT.BGC.28	HM.BGC.42	0.15204019844532013	0.719035804271698	1.0	0.8014463782310486	0.9375	0.2262120544910431	0.09483443945646286	15	2	T1PKS - T1PKS	T1PKS
HR.BGC.47	HSM.BGC.43	0.3262714445590973	0.4539101719856262	0.75	0.6816380620002747	0.25	0.22345852851867676	0.41326531767845154	2	1	terpene - terpene	terpene
HF.BGC.21	HRUB.BGC.49	0.14520257711410522	0.7306786179542542	0.8999999761581421	0.8530632257461548	0.699999988079071	0.17647509276866913	0.09524471312761307	7	2	T1PKS - T1PKS	T1PKS
HR.BGC.49	HSM.BGC.45	0.29218751192092896	0.5009985566139221	1.0	0.6770833134651184	0.0	0.0	0.3229166567325592	0	1	terpene - terpene	terpene
HRUB.BGC.48	HSM.BGC.21	0.25540703535079956	0.554418683052063	0.7777777910232544	0.7483461499214172	0.5555555820465088	0.3347938358783722	0.1477288454771042	5	2	T1PKS - T1PKS	T1PKS
HM.BGC.43	HSP.BGC.52	0.006950092501938343	0.9861481189727783	1.0	0.9907332062721252	1.0	0.014562098309397697	0.0	7	2	T1PKS - T1PKS	T1PKS
HL.BGC.22	HSM.BGC.47	0.46752578020095825	0.28352880477905273	1.0	0.44329896569252014	0.0	0.0	0.5567010045051575	0	1	terpene - terpene	terpene
BGC0001254.1	HM.BGC.48	0.4167584180831909	0.3401707410812378	0.8888888955116272	0.4822850823402405	0.875	0.5866428017616272	0.4143231213092804	6	2	T1PKS - T1PKS	T1PKS
HM.BGC.34	HSM.BGC.22	0.13624271750450134	0.7460766434669495	0.875	0.8776022791862488	0.6111111044883728	0.15818995237350464	0.0060728746466338634	13	2	T1PKS - T1PKS	T1PKS
HF.BGC.6	JM.BGC.17	0.08985733240842819	0.8283596634864807	0.9285714030265808	0.903682291507721	0.9333333373069763	0.1174963116645813	0.02748728170990944	13	2	T1PKS - T1PKS	T1PKS
HR.BGC.33	PH.BGC.22	0.37378937005996704	0.392139732837677	0.47058823704719543	0.6848958730697632	0.3684210479259491	0.42291340231895447	0.09948553889989853	8	2	T1PKS - T1PKS	T1PKS
HP.BGC.56	JM.BGC.54	0.16658030450344086	0.6945883631706238	1.0	0.8445596098899841	0.0	0.0	0.15544041991233826	0	1	terpene - terpene	terpene
DC.BGC.22	HRUB.BGC.30	0.42786192893981934	0.3273419737815857	0.6428571343421936	0.5533269643783569	0.5714285969734192	0.5055274963378906	0.34367769956588745	7	2	T1PKS - T1PKS	T1PKS
HR.BGC.33	HR.BGC.35	0.4674378037452698	0.28362247347831726	0.6666666865348816	0.5026755332946777	0.4444444477558136	0.621931254863739	0.3104143440723419	6	2	T1PKS - T1PKS	T1PKS
HR.BGC.24	JM.BGC.42	0.44424036145210266	0.30886876583099365	0.7142857313156128	0.5043827891349792	0.692307710647583	0.5793841481208801	0.30714160203933716	9	2	T1PKS - T1PKS	T1PKS
HM.BGC.3	HSP.BGC.2	0.02174104005098343	0.9569905996322632	1.0	0.9710119366645813	1.0	0.03131073713302612	0.015051939524710178	24	2	NA
HF.BGC.5	HR.BGC.7	0.2838866114616394	0.5128183960914612	1.0	0.6214845180511475	1.0	0.29122456908226013	0.42216095328330994	9	9	NRPS - NRPS	NRPS
EL.BGC.36	HRUB.BGC.52	0.23725061118602753	0.5817866325378418	0.7692307829856873	0.7618709802627563	0.75	0.2808484435081482	0.15269020199775696	8	2	T1PKS - T1PKS	T1PKS
BGC0001563.1	JM.BGC.46	0.39580038189888	0.36505720019340515	0.807692289352417	0.5529599785804749	0.5588235259056091	0.5036100149154663	0.24197375774383545	29	4	NRPS.T1PKS - NRPS.T1PKS	NRPS.T1PKS
HF.BGC.4	PH.BGC.4	0.45739492774009705	0.2944202721118927	1.0	0.4068067669868469	0.75	0.7076923251152039	0.5788808465003967	1	4	NRPS - NRPS	NRPS
HSP.BGC.56	JM.BGC.25	0.33512622117996216	0.44205713272094727	0.800000011920929	0.6213131546974182	0.7777777910232544	0.45401376485824585	0.22803296148777008	8	2	T1PKS - T1PKS	T1PKS
HP.BGC.41	XH.BGC.45	0.4933573007583618	0.25668683648109436	0.875	0.4005236029624939	0.625	0.6778867244720459	0.5014634728431702	5	2	T1PKS - T1PKS	T1PKS
HP.BGC.44	XH.BGC.32	0.34905728697776794	0.4237264096736908	0.8888888955116272	0.5864421129226685	0.6666666865348816	0.5297034382820129	0.21030311286449432	7	2	T1PKS - T1PKS	T1PKS
HRUB.BGC.41	JM.BGC.32	0.4413715898990631	0.3120657205581665	0.6666666865348816	0.5276662111282349	0.5909090638160706	0.5575754642486572	0.024815021082758904	21	2	T1PKS - T1PKS	T1PKS
DC.BGC.21	DC.BGC.31	0.4754888713359833	0.27511194348335266	0.6000000238418579	0.5012529492378235	0.5714285969734192	0.5782955884933472	0.3396499454975128	8	2	T1PKS - T1PKS	T1PKS
DC.BGC.23	HSM.BGC.32	0.18563900887966156	0.6631838083267212	0.8181818127632141	0.8252086043357849	0.6363636255264282	0.18567152321338654	0.15575121343135834	7	2	T1PKS - T1PKS	T1PKS
HF.BGC.26	XH.BGC.39	0.3308003544807434	0.44782817363739014	0.7777777910232544	0.6348587870597839	0.75	0.46776652336120605	0.23685956001281738	5	2	T1PKS - T1PKS	T1PKS
AT.BGC.37	HM.BGC.43	0.21513806283473969	0.6160082817077637	0.8999999761581421	0.7472233176231384	0.8888888955116272	0.32824036478996277	0.1018492802977562	8	2	T1PKS - T1PKS	T1PKS
HRUB.BGC.50	HSP.BGC.30	0.35084012150764465	0.4214085340499878	0.7222222089767456	0.637866199016571	0.5263158082962036	0.4269222021102905	0.1353745013475418	14	2	T1PKS - T1PKS	T1PKS
DC.BGC.4	HSM.BGC.39	0.21655955910682678	0.6137789487838745	0.75	0.8001428246498108	0.6666666865348816	0.12788018584251404	0.22384953498840332	2	3	NRPS - NRPS	NRPS
HSM.BGC.39	JM.BGC.5	0.2772592008113861	0.522354245185852	0.75	0.7192099690437317	0.6666666865348816	0.4241338074207306	0.20911815762519836	3	3	NRPS - NRPS	NRPS
AT.BGC.24	DC.BGC.28	0.48155269026756287	0.2687876224517822	0.7272727489471436	0.4609600603580475	0.5454545617103577	0.6010134816169739	0.43058621883392334	7	2	T1PKS - T1PKS	T1PKS
AT.BGC.49	HL.BGC.21	0.42109376192092896	0.3351324498653412	1.0	0.5052083134651184	0.0	0.0	0.4947916567325592	0	1	terpene - terpene	terpene
HSM.BGC.45	HSP.BGC.66	0.16387434303760529	0.6991060972213745	1.0	0.8481675386428833	0.0	0.0	0.1518324613571167	0	1	terpene - terpene	terpene
HSM.BGC.29	HSP.BGC.37	0.11103376746177673	0.7902609705924988	0.7857142686843872	0.9329073429107666	0.6428571343421936	0.086849145591259	0.02264050953090191	9	2	T1PKS - T1PKS	T1PKS
BGC0001268.1	BGC0002035.1	0.4998656213283539	0.2501343786716461	0.6875	0.4376791715621948	0.6875	0.6064413785934448	0.5182002782821655	8	4	NRPS.T1PKS - NRPS.T1PKS	NRPS.T1PKS
DC.BGC.27	HSP.BGC.44	0.479841411113739	0.2705649733543396	0.6666666865348816	0.4824336767196655	0.5	0.5726123452186584	0.43499723076820374	6	2	T1PKS - T1PKS	T1PKS
EL.BGC.49	HRUB.BGC.64	0.3255102038383484	0.4549364745616913	1.0	0.6326530575752258	0.0	0.0	0.36734694242477417	0	1	terpene - terpene	terpene
HSM.BGC.43	XH.BGC.73	0.34892359375953674	0.4239004850387573	0.6666666865348816	0.6503241062164307	0.6000000238418579	0.4323658049106598	0.22564102709293365	3	1	terpene - terpene	terpene
BGC0001275.1	HR.BGC.33	0.3346463441848755	0.4426954984664917	0.75	0.6395191550254822	0.7142857313156128	0.4488537609577179	0.27210789918899536	4	2	T1PKS - T1PKS	T1PKS
HL.BGC.6	PH.BGC.11	0.22899463772773743	0.5944492816925049	0.8695651888847351	0.7534564137458801	0.6399999856948853	0.27266570925712585	0.12246345728635788	19	2	T1PKS - T1PKS	T1PKS
BGC0001244.1	BGC0001275.1	0.4325301945209503	0.3220219910144806	0.8571428656578064	0.4899597465991974	0.5714285969734192	0.5968801975250244	0.40149030089378357	5	2	T1PKS - T1PKS	T1PKS
HL.BGC.3	HR.BGC.7	0.41395413875579834	0.34344974160194397	0.6666666865348816	0.5591722130775452	0.6666666865348816	0.38566386699676514	0.46228039264678955	7	9	NRPS - NRPS	NRPS
HF.BGC.25	HRUB.BGC.52	0.25505420565605164	0.5549442172050476	0.7857142686843872	0.7324551939964294	0.7692307829856873	0.31711289286613464	0.14362463355064392	10	2	T1PKS - T1PKS	T1PKS
HSM.BGC.39	PH.BGC.3	0.2804149091243744	0.5178027153015137	0.75	0.7150023579597473	0.6666666865348816	0.42942482233047485	0.2127840667963028	3	3	NRPS - NRPS	NRPS
HM.BGC.35	PH.BGC.18	0.18171073496341705	0.669597327709198	0.7857142686843872	0.8386713862419128	0.6428571343421936	0.19964922964572906	0.046366747468709946	12	2	T1PKS - T1PKS	T1PKS
HF.BGC.6	HSM.BGC.11	0.16030243039131165	0.7050920128822327	0.6499999761581421	0.9018189907073975	0.6666666865348816	0.11804139614105225	0.03363482281565666	13	2	T1PKS - T1PKS	T1PKS
BGC0001124.1	BGC0001187.1	0.4952198565006256	0.25480300188064575	0.5833333134651184	0.4936751425266266	0.3571428656578064	0.6227562427520752	0.3025699555873871	7	2	NRPS.T1PKS - T1PKS
BGC0001258.1	HRUB.BGC.21	0.3884948492050171	0.37393856048583984	0.5	0.6486735343933105	0.5	0.4763016104698181	0.16386376321315765	6	2	T1PKS - T1PKS	T1PKS
JM.BGC.5	PH.BGC.3	0.16921192407608032	0.6902087926864624	1.0	0.774384081363678	1.0	0.15322580933570862	0.2497459352016449	2	3	NRPS - NRPS	NRPS
BGC0001881.1	HF.BGC.31	0.34219545125961304	0.4327068030834198	0.75	0.6448888182640076	0.48275861144065857	0.30995747447013855	0.43187251687049866	17	5	NRPS.T1PKS - NRPS.T1PKS	NRPS.T1PKS
BGC0001136.1	BGC0001218.1	0.291647344827652	0.5017634630203247	0.8571428656578064	0.6658987998962402	0.75	0.35660549998283386	0.30315783619880676	11	4	NRPS.T1PKS - NRPS.T1PKS	NRPS.T1PKS
HM.BGC.39	HRUB.BGC.45	0.2105989307165146	0.6231540441513062	1.0	0.7192014455795288	1.0	0.35117536783218384	0.19282758235931396	5	2	T1PKS - T1PKS	T1PKS
EL.BGC.24	HF.BGC.27	0.2994247376918793	0.4908057153224945	0.800000011920929	0.6689151525497437	0.7777777910232544	0.4593147039413452	0.10668251663446426	7	2	T1PKS - T1PKS	T1PKS
AT.BGC.15	HM.BGC.14	0.17650681734085083	0.6781409978866577	0.9545454382896423	0.7858697175979614	0.8636363744735718	0.23295433819293976	0.12471619248390198	19	2	T1PKS - T1PKS	T1PKS
HP.BGC.54	HSP.BGC.71	0.37860825657844543	0.3861277103424072	1.0	0.561855673789978	0.0	0.0	0.438144326210022	0	1	terpene - terpene	terpene
HM.BGC.46	HSP.BGC.55	0.17146854102611542	0.6864643692970276	1.0	0.775819718837738	0.9333333373069763	0.11301633715629578	0.46503549814224243	13	3	T1PKS - T1PKS	T1PKS
HL.BGC.10	HR.BGC.30	0.2933330833911896	0.49937811493873596	0.8461538553237915	0.6737244129180908	0.6428571343421936	0.22242216765880585	0.533982515335083	12	3	T1PKS - T1PKS	T1PKS
DC.BGC.27	HM.BGC.35	0.479841411113739	0.2705649733543396	0.6666666865348816	0.4824336767196655	0.5	0.5726123452186584	0.43499723076820374	6	2	T1PKS - T1PKS	T1PKS
HSM.BGC.24	JM.BGC.23	0.2374075949192047	0.581547200679779	0.8125	0.7569859623908997	0.6470588445663452	0.2920096218585968	0.09602732956409454	12	2	T1PKS - T1PKS	T1PKS
HF.BGC.40	JM.BGC.54	0.25103092193603516	0.5609546899795532	1.0	0.7319587469100952	0.0	0.0	0.2680412232875824	0	1	terpene - terpene	terpene
AT.BGC.31	HR.BGC.29	0.24607634544372559	0.5684008598327637	0.75	0.7699374556541443	0.529411792755127	0.2884487211704254	0.06950067728757858	11	2	T1PKS - T1PKS	T1PKS
HF.BGC.27	JM.BGC.37	0.2823052406311035	0.515085756778717	0.8888888955116272	0.6615560054779053	0.875	0.4589448571205139	0.12756754457950592	7	2	T1PKS - T1PKS	T1PKS
HL.BGC.13	HP.BGC.43	0.44716283679008484	0.3056289255619049	0.5714285969734192	0.5561638474464417	0.4285714328289032	0.5180037021636963	0.31404298543930054	7	2	T1PKS - T1PKS	T1PKS
HL.BGC.12	HRUB.BGC.40	0.36011525988578796	0.40945249795913696	0.42105263471603394	0.7250259518623352	0.2380952388048172	0.3657938241958618	0.11603942513465881	7	2	T1PKS - T1PKS	T1PKS
EL.BGC.34	HP.BGC.18	0.2776559889316559	0.5217808485031128	0.8461538553237915	0.6819287538528442	0.8333333134651184	0.39795005321502686	0.11837418377399445	10	2	T1PKS - T1PKS	T1PKS
PH.BGC.28	XH.BGC.65	0.45650002360343933	0.295392245054245	0.875	0.4442744851112366	0.7058823704719543	0.5945460796356201	0.5023471713066101	11	4	NRPS.T1PKS - NRPS.T1PKS	NRPS.T1PKS
EL.BGC.49	HSP.BGC.68	0.18010203540325165	0.6722326874732971	1.0	0.8265306353569031	0.0	0.0	0.1734693944454193	0	1	terpene - terpene	terpene
HF.BGC.9	HR.BGC.14	0.20224930346012115	0.6364061832427979	0.8461538553237915	0.7904075384140015	0.7142857313156128	0.2613278925418854	0.06732002645730972	11	2	T1PKS - T1PKS	T1PKS
EL.BGC.41	HSP.BGC.51	0.45516011118888855	0.2968505024909973	0.5625	0.5431198477745056	0.5	0.5245954990386963	0.33837834000587463	7	2	T1PKS - T1PKS	T1PKS
DC.BGC.45	HR.BGC.55	0.46203696727752686	0.2894042134284973	0.800000011920929	0.4639507234096527	0.6000000238418579	0.5360493063926697	0.0	6	0	NA
DC.BGC.26	HL.BGC.15	0.1964343786239624	0.6457176804542542	1.0	0.7380874752998352	1.0	0.3329298496246338	0.17314083874225616	5	2	T1PKS - T1PKS	T1PKS
EL.BGC.5	HM.BGC.5	0.16231155395507812	0.7017219662666321	1.0	0.7835845947265625	1.0	0.16935484111309052	0.23210224509239197	2	3	NRPS - NRPS	NRPS
DC.BGC.27	HRUB.BGC.49	0.1559503823518753	0.7124197483062744	0.800000011920929	0.8720661401748657	0.6000000238418579	0.17538976669311523	0.056749965995550156	6	2	T1PKS - T1PKS	T1PKS
DC.BGC.15	EL.BGC.38	0.2148500382900238	0.6164604425430298	0.8571428656578064	0.7728406190872192	0.6818181872367859	0.2551865875720978	0.1080436035990715	17	2	T1PKS - T1PKS	T1PKS
HL.BGC.4	XH.BGC.8	0.45507895946502686	0.2969389259815216	1.0	0.39322805404663086	1.0	0.6774193644523621	0.5891100764274597	2	4	NRPS - NRPS	NRPS
HF.BGC.14	HRUB.BGC.30	0.25804564356803894	0.5504962801933289	0.875	0.7049587368965149	0.7647058963775635	0.3313630521297455	0.15883459150791168	15	2	T1PKS - T1PKS	T1PKS
HSP.BGC.44	PH.BGC.18	0.1818680465221405	0.6693398952484131	0.7857142686843872	0.8384616374969482	0.6428571343421936	0.1999288648366928	0.046366747468709946	12	2	T1PKS - T1PKS	T1PKS
HP.BGC.58	HRUB.BGC.65	0.24565216898918152	0.5690406560897827	1.0	0.739130437374115	0.0	0.0	0.260869562625885	0	1	terpene - terpene	terpene
HRUB.BGC.54	JM.BGC.27	0.3444325029850006	0.42976877093315125	0.9090909361839294	0.5831809043884277	0.7272727489471436	0.46463483572006226	0.3211875855922699	8	2	T1PKS - T1PKS	T1PKS
HF.BGC.4	JM.BGC.6	0.49097079038619995	0.2591107189655304	0.6000000238418579	0.47426116466522217	0.6666666865348816	0.390625	0.5426280498504639	1	4	NRPS - NRPS	NRPS
HSP.BGC.8	XH.BGC.9	0.43393221497535706	0.32043272256851196	1.0	0.4347570240497589	0.800000011920929	0.5523518919944763	0.5702561736106873	7	9	NRPS - NRPS	NRPS
DC.BGC.27	HF.BGC.21	0.1355234682559967	0.7473196983337402	0.8888888955116272	0.8572649955749512	0.875	0.18398916721343994	0.08085372298955917	6	2	T1PKS - T1PKS	T1PKS
HRUB.BGC.52	JM.BGC.40	0.2930089235305786	0.49983638525009155	0.6470588445663452	0.7284390926361084	0.625	0.31698355078697205	0.14664867520332336	11	2	T1PKS - T1PKS	T1PKS
AT.BGC.13	HRUB.BGC.20	0.3514636158943176	0.42059946060180664	0.75	0.6288177371025085	0.5384615659713745	0.4976809322834015	0.0865602046251297	9	2	T1PKS - T1PKS	T1PKS
HR.BGC.51	JM.BGC.53	0.2505347728729248	0.5616981387138367	1.0	0.7326202988624573	0.0	0.0	0.26737967133522034	0	1	terpene - terpene	terpene
HM.BGC.39	HP.BGC.41	0.19742219150066376	0.6441311240196228	1.0	0.7367703914642334	1.0	0.3435681462287903	0.16280639171600342	5	2	T1PKS - T1PKS	T1PKS
EL.BGC.36	HF.BGC.25	0.22146283090114594	0.6061201095581055	0.8333333134651184	0.7612819075584412	0.8181818127632141	0.3166852295398712	0.08278388530015945	8	2	T1PKS - T1PKS	T1PKS
AT.BGC.53	HP.BGC.54	0.32692307233810425	0.45303255319595337	1.0	0.6307692527770996	0.0	0.0	0.3692307770252228	0	1	terpene - terpene	terpene
HM.BGC.36	HR.BGC.29	0.44699424505233765	0.30581536889076233	0.6086956262588501	0.5373409986495972	0.5652173757553101	0.5447437763214111	0.03171389922499657	21	2	T1PKS - T1PKS	T1PKS
AT.BGC.16	EL.BGC.32	0.1747126281261444	0.6810992360115051	0.8125	0.835568368434906	0.7222222089767456	0.20472955703735352	0.023388920351862907	14	2	T1PKS - T1PKS	T1PKS
HM.BGC.14	HRUB.BGC.23	0.25736868381500244	0.5515012741088867	0.8636363744735718	0.7083569169044495	0.7727272510528564	0.32937783002853394	0.10296934843063354	20	2	T1PKS - T1PKS	T1PKS
HM.BGC.2	PH.BGC.1	0.3414080739021301	0.43374335765838623	0.7368420958518982	0.6334832310676575	0.7222222089767456	0.42981961369514465	0.11330543458461761	16	2	NA
HP.BGC.1	HSM.BGC.1	0.1278882920742035	0.7605788111686707	1.0	0.8294822573661804	1.0	0.20164649188518524	0.07713142037391663	12	2	NA
BGC0000107.1	FNP095	0.4889017641544342	0.26122140884399414	0.4375	0.5373466610908508	0.4117647111415863	0.5468453764915466	0.3363652229309082	6	2	T1PKS - T1PKS	T1PKS
EL.BGC.8	HP.BGC.8	0.40601351857185364	0.35281994938850403	0.6666666865348816	0.576108992099762	0.5714285969734192	0.4051959812641144	0.4311613142490387	7	9	NRPS - NRPS	NRPS
HM.BGC.12	HSP.BGC.19	0.2168216109275818	0.6133683919906616	0.800000011920929	0.7790526747703552	0.7777777910232544	0.24921339750289917	0.09375	9	1	NRPS-like - NRPS-like	NRPS-like
HSM.BGC.11	XH.BGC.21	0.49101522564888	0.25906550884246826	0.5714285969734192	0.4943813681602478	0.47826087474823	0.5848373174667358	0.1095251590013504	20	2	T1PKS - T1PKS	T1PKS
DC.BGC.4	HRUB.BGC.8	0.17963342368602753	0.6730012893676758	1.0	0.760488748550415	1.0	0.12903225421905518	0.27633756399154663	2	3	NRPS - NRPS	NRPS
AT.BGC.40	HL.BGC.14	0.4239317774772644	0.33185458183288574	0.6000000238418579	0.5769798159599304	0.46666666865348816	0.5307729244232178	0.09976180642843246	12	2	T1PKS - T1PKS	T1PKS
HL.BGC.7	HR.BGC.15	0.3873150646686554	0.37538284063339233	0.6499999761581421	0.6072162985801697	0.5454545617103577	0.4633415937423706	0.03999434784054756	20	2	T1PKS - T1PKS	T1PKS
HM.BGC.54	HSP.BGC.70	0.14677225053310394	0.7279976010322571	0.5555555820465088	0.95615553855896	0.5	0.037416212260723114	0.05670103058218956	4	1	terpene - terpene	terpene
HM.BGC.33	JM.BGC.34	0.18964722752571106	0.6566716432571411	1.0	0.7471370100975037	1.0	0.28310099244117737	0.1923869401216507	8	2	T1PKS - T1PKS	T1PKS
HF.BGC.4	XH.BGC.8	0.484529584646225	0.2657097578048706	1.0	0.3539605438709259	1.0	0.7265625	0.6259086728096008	2	4	NRPS - NRPS	NRPS
HSM.BGC.47	HSP.BGC.71	0.19605262577533722	0.6463313698768616	1.0	0.8052631616592407	0.0	0.0	0.19473683834075928	0	1	terpene - terpene	terpene
HR.BGC.15	HRUB.BGC.21	0.21556483209133148	0.6153385639190674	0.800000011920929	0.7792468667030334	0.800000011920929	0.27637118101119995	0.03999434784054756	13	2	T1PKS - T1PKS	T1PKS
HP.BGC.55	XH.BGC.74	0.35078126192092896	0.42148497700691223	1.0	0.5989583134651184	0.0	0.0	0.4010416567325592	0	1	terpene - terpene	terpene
HRUB.BGC.19	HSM.BGC.12	0.3345682919025421	0.44279932975769043	0.695652186870575	0.6651758551597595	0.5483871102333069	0.4223090410232544	0.061433788388967514	25	4	T1PKS - T1PKS	T1PKS
HP.BGC.18	HSM.BGC.13	0.25200214982032776	0.5595008134841919	0.9166666865348816	0.6922799944877625	0.9090909361839294	0.39538484811782837	0.08855799585580826	10	2	T1PKS - T1PKS	T1PKS
HSP.BGC.57	JM.BGC.47	0.36392927169799805	0.40458595752716064	0.5384615659713745	0.6806949973106384	0.3571428656578064	0.4076232314109802	0.18682758510112762	6	2	NRPS.T1PKS - T1PKS
AT.BGC.24	XH.BGC.32	0.333238422870636	0.44457098841667175	0.8888888955116272	0.6075339317321777	0.6666666865348816	0.4988633096218109	0.20627085864543915	7	2	T1PKS - T1PKS	T1PKS
HR.BGC.32	JM.BGC.31	0.3667360544204712	0.4010232388973236	0.5882353186607361	0.6664365530014038	0.31578946113586426	0.42184537649154663	0.1569995880126953	8	2	T1PKS - T1PKS	T1PKS
EL.BGC.50	HL.BGC.21	0.42500001192092896	0.3306249976158142	1.0	0.5	0.0	0.0	0.5	0	1	terpene - terpene	terpene
BGC0001124.1	HR.BGC.37	0.4862678050994873	0.26392078399658203	0.8888888955116272	0.38960587978363037	0.875	0.6600743532180786	0.5358737707138062	6	2	T1PKS - T1PKS	T1PKS
JM.BGC.27	JM.BGC.35	0.4683321416378021	0.2826707065105438	0.7692307829856873	0.4576084315776825	0.692307710647583	0.6119676232337952	0.3858453929424286	9	2	T1PKS - T1PKS	T1PKS
DC.BGC.5	HL.BGC.3	0.305311381816864	0.48259225487709045	1.0	0.5929181575775146	1.0	0.3266008198261261	0.43838003277778625	7	9	NRPS - NRPS	NRPS
HR.BGC.26	HSP.BGC.30	0.30611833930015564	0.4814717769622803	0.75	0.689881443977356	0.529411792755127	0.36114826798439026	0.16978687047958374	11	2	T1PKS - T1PKS	T1PKS
HL.BGC.3	XH.BGC.9	0.45649459958076477	0.29539814591407776	1.0	0.40467387437820435	0.800000011920929	0.5984484553337097	0.5941118597984314	7	9	NRPS - NRPS	NRPS
HSM.BGC.12	HSP.BGC.22	0.21504874527454376	0.6161484718322754	0.761904776096344	0.7965134978294373	0.7037037014961243	0.2682415544986725	0.009221311658620834	24	4	T1PKS - T1PKS	T1PKS
DC.BGC.11	HP.BGC.2	0.4833572506904602	0.26691970229148865	0.7142857313156128	0.4701756536960602	0.42307692766189575	0.5811319351196289	0.3245939016342163	16	2	T1PKS - indole.T1PKS
DC.BGC.36	EL.BGC.53	0.32647058367729187	0.4536418616771698	0.5	0.7647058963775635	0.0	0.0	0.23529411852359772	0	1	NA
EL.BGC.5	XH.BGC.5	0.2545003592967987	0.555769681930542	1.0	0.6606661677360535	1.0	0.2983871102333069	0.3529827296733856	2	3	NRPS - NRPS	NRPS
BGC0001276.1	HF.BGC.26	0.3052557408809662	0.4826695919036865	1.0	0.59299236536026	1.0	0.48884716629981995	0.30470821261405945	5	2	T1PKS - T1PKS	T1PKS
HRUB.BGC.47	HSP.BGC.56	0.32208114862442017	0.4595739543437958	0.7272727489471436	0.6821746230125427	0.4166666567325592	0.2853865623474121	0.44758063554763794	8	1	T1PKS - T1PKS	T1PKS
HM.BGC.28	PH.BGC.21	0.41910320520401	0.337441086769104	0.692307710647583	0.5613422393798828	0.4285714328289032	0.5324972867965698	0.22751876711845398	9	2	T1PKS - T1PKS	T1PKS
HRUB.BGC.9	JM.BGC.6	0.45290133357048035	0.299316942691803	0.4000000059604645	0.6005759835243225	0.3333333432674408	0.0	0.3994240164756775	0	4	NRPS - NRPS	NRPS
AT.BGC.1	HM.BGC.2	0.44973960518836975	0.3027864992618561	0.5909090638160706	0.5494380593299866	0.4000000059604645	0.529427170753479	0.11538461595773697	17	2	NA
EL.BGC.5	HP.BGC.6	0.36157476902008057	0.4075867533683777	0.2142857164144516	0.7857574224472046	0.125	0.14648334681987762	0.2368289679288864	2	3	NRPS - NRPS	NRPS
HF.BGC.13	HP.BGC.35	0.41587692499160767	0.3411997854709625	0.7777777910232544	0.5343863368034363	0.5555555820465088	0.5391985774040222	0.373632550239563	5	2	T1PKS - T1PKS	T1PKS
AT.BGC.39	HP.BGC.41	0.16993795335292816	0.6890029907226562	1.0	0.7734160423278809	1.0	0.2698376476764679	0.1725168228149414	5	2	T1PKS - T1PKS	T1PKS
EL.BGC.29	HF.BGC.10	0.1835348755121231	0.6666153073310852	0.9333333373069763	0.7775090336799622	0.9333333373069763	0.2489682286977768	0.13643977046012878	13	2	T1PKS - T1PKS	T1PKS
HSP.BGC.41	XH.BGC.26	0.4955017864704132	0.25451844930648804	0.5833333134651184	0.4807450771331787	0.5454545617103577	0.6730015873908997	0.17332488298416138	9	2	T1PKS - T1PKS	T1PKS
BGC0001793.1	BGC0001794.1	0.3336171805858612	0.44406604766845703	0.9285714030265808	0.6001506447792053	0.6111111044883728	0.4701700806617737	0.2357676923274994	14	3	NRPS-like.T1PKS - NRPS-like.T1PKS	NRPS-like.T1PKS
EL.BGC.27	HRUB.BGC.45	0.23682931065559387	0.5824294686317444	1.0	0.6842275857925415	1.0	0.34277063608169556	0.28202465176582336	5	2	T1PKS - T1PKS	T1PKS
BGC0001264.1	BGC0001280.1	4.163336342344337e-17	1.0	1.0	1.0	1.0	0.0	0.0	12	2	T1PKS - T1PKS	T1PKS
DC.BGC.37	HF.BGC.34	0.4992385804653168	0.250762015581131	1.0	0.4010152220726013	0.0	0.0	0.5989847779273987	0	1	terpene
HRUB.BGC.9	HSM.BGC.4	0.4015769958496094	0.35811007022857666	0.6666666865348816	0.5867862105369568	0.5	0.0	0.4132137894630432	0	4	NRPS - NRPS	NRPS
DC.BGC.5	PH.BGC.5	0.37795156240463257	0.3869442343711853	0.6666666865348816	0.6071756482124329	0.6666666865348816	0.38020971417427063	0.3977300226688385	7	9	NRPS - NRPS	NRPS
EL.BGC.35	HM.BGC.29	0.3815593421459198	0.3824688792228699	0.75	0.5761027336120605	0.7272727489471436	0.47612810134887695	0.31943562626838684	8	2	T1PKS - T1PKS	T1PKS
BGC0001257.1	DC.BGC.13	0.1804976761341095	0.6715840697288513	0.5384615659713745	0.9131826162338257	0.5384615659713745	0.130751833319664	0.020915770903229713	6	2	T1PKS - T1PKS	T1PKS
EL.BGC.27	HSM.BGC.28	0.24586229026317596	0.5687236785888672	1.0	0.672183632850647	1.0	0.37964192032814026	0.26303449273109436	5	2	T1PKS - T1PKS	T1PKS
HM.BGC.28	JM.BGC.40	0.4954357147216797	0.2545851171016693	0.529411792755127	0.5093536972999573	0.3333333432674408	0.5944525599479675	0.2570823132991791	9	2	T1PKS - T1PKS	T1PKS
HM.BGC.35	JM.BGC.38	0.14065472781658173	0.7384743094444275	0.800000011920929	0.880079448223114	0.7857142686843872	0.1416522115468979	0.05472567304968834	12	2	T1PKS - T1PKS	T1PKS
HL.BGC.14	HP.BGC.40	0.43256163597106934	0.32198628783226013	0.8181818127632141	0.48506930470466614	0.800000011920929	0.5941409468650818	0.356510192155838	8	2	T1PKS - T1PKS	T1PKS
EL.BGC.24	HSP.BGC.50	0.2814576327800751	0.5163031220436096	0.800000011920929	0.7047231793403625	0.6000000238418579	0.4043349325656891	0.10442514717578888	7	2	T1PKS - T1PKS	T1PKS
HL.BGC.19	HR.BGC.24	0.48470041155815125	0.2655336558818817	0.75	0.438581258058548	0.7272727489471436	0.6118672490119934	0.46052172780036926	8	2	T1PKS - T1PKS	T1PKS
HL.BGC.10	HRUB.BGC.38	0.29010578989982605	0.5039498209953308	0.8461538553237915	0.6780274510383606	0.6428571343421936	0.22180193662643433	0.5223137140274048	12	3	T1PKS - T1PKS	T1PKS
DC.BGC.13	XH.BGC.21	0.19539907574653625	0.6473826169967651	1.0	0.7489917278289795	0.8571428656578064	0.29915088415145874	0.09454493969678879	13	2	T1PKS - T1PKS	T1PKS
BGC0001642.1	HF.BGC.34	0.48401015996932983	0.2662455141544342	1.0	0.42131978273391724	0.0	0.0	0.5786802172660828	0	1	terpene - terpene	terpene
HF.BGC.23	HSP.BGC.45	0.3471544682979584	0.4262073040008545	0.6086956262588501	0.6748085618019104	0.5	0.37949877977371216	0.1079622134566307	16	2	T1PKS - T1PKS	T1PKS
FNP117	HM.BGC.14	0.4566250443458557	0.2952563464641571	0.7083333134651184	0.5046586990356445	0.4642857015132904	0.5457710027694702	0.25580033659935	19	2	T1PKS - T1PKS	T1PKS
AT.BGC.26	HP.BGC.28	0.17382413148880005	0.6825665831565857	0.5714285969734192	0.9125202298164368	0.550000011920929	0.10963033139705658	0.021028200164437294	12	2	T1PKS - T1PKS	T1PKS
AT.BGC.7	PH.BGC.4	0.4506840109825134	0.30174803733825684	1.0	0.41575464606285095	0.75	0.841269850730896	0.5199892520904541	2	4	NRPS - NRPS	NRPS
DC.BGC.24	XH.BGC.38	0.20520277321338654	0.6317026019096375	0.800000011920929	0.7940153479576111	0.7857142686843872	0.243234783411026	0.09423425793647766	12	2	T1PKS - T1PKS	T1PKS
EL.BGC.46	HP.BGC.50	0.4979865849018097	0.25201746821403503	1.0	0.4026845693588257	0.0	0.0	0.5973154306411743	0	1	NA
BGC0001258.1	EL.BGC.32	0.3954518735408783	0.36547842621803284	0.46666666865348816	0.6524530649185181	0.4375	0.46986106038093567	0.16407574713230133	6	2	T1PKS - T1PKS	T1PKS
HF.BGC.39	HL.BGC.21	0.44062501192092896	0.3129003942012787	1.0	0.4791666567325592	0.0	0.0	0.5208333134651184	0	1	terpene - terpene	terpene
BGC0001275.1	HF.BGC.26	0.3654920160770416	0.40260037779808044	0.8571428656578064	0.5793439745903015	0.5714285969734192	0.4846877157688141	0.3566243052482605	4	2	T1PKS - T1PKS	T1PKS
BGC0001254.1	XH.BGC.44	0.4921819567680359	0.2578791677951813	0.875	0.4020906984806061	0.625	0.6947614550590515	0.45263102650642395	6	2	T1PKS - T1PKS	T1PKS
EL.BGC.15	JM.BGC.35	0.4021407663822174	0.3574356734752655	0.8461538553237915	0.5286474823951721	0.6428571343421936	0.5628160834312439	0.2198275923728943	11	2	T1PKS - T1PKS	T1PKS
AT.BGC.32	BGC0001978.1	0.4895515441894531	0.260557621717453	0.6315789222717285	0.48439911007881165	0.4166666567325592	0.5945994257926941	0.21935641765594482	15	2	NRPS.T1PKS - T1PKS
EL.BGC.8	HSP.BGC.8	0.2860223948955536	0.5097640156745911	1.0	0.6186367869377136	1.0	0.31030458211898804	0.4089970886707306	7	9	NRPS - NRPS	NRPS
AT.BGC.15	EL.BGC.38	0.26761072874069214	0.5363940000534058	0.8636363744735718	0.7045493125915527	0.625	0.33218249678611755	0.12097463756799698	19	2	T1PKS - T1PKS	T1PKS
AT.BGC.39	PH.BGC.19	0.20616412162780762	0.6301754117012024	1.0	0.7251145243644714	1.0	0.3312824070453644	0.20438933372497559	5	2	T1PKS - T1PKS	T1PKS
FNP082	FNP083	0.4151880145072937	0.34200504422187805	0.8500000238418579	0.5197492837905884	0.5	0.46802347898483276	0.4998142719268799	16	5	NRPS.T1PKS - NRPS.T1PKS	NRPS.T1PKS
HP.BGC.43	PH.BGC.16	0.26205581426620483	0.5445616245269775	0.8461538553237915	0.7027289867401123	0.8333333134651184	0.3592991232872009	0.12669377028942108	11	2	T1PKS - T1PKS	T1PKS
AT.BGC.39	HRUB.BGC.45	0.18977877497673035	0.6564584374427795	1.0	0.7469616532325745	1.0	0.2917173206806183	0.2046896517276764	5	2	T1PKS - T1PKS	T1PKS
HP.BGC.12	HR.BGC.18	0.2320738285779953	0.5897105932235718	0.8500000238418579	0.7527904510498047	0.6666666865348816	0.28943753242492676	0.07829759269952774	16	2	T1PKS - T1PKS	T1PKS
DC.BGC.27	EL.BGC.16	0.4906170964241028	0.25947093963623047	0.6666666865348816	0.46806609630584717	0.5	0.5907307267189026	0.4437386691570282	6	2	T1PKS - T1PKS	T1PKS
HL.BGC.5	HP.BGC.6	0.412462055683136	0.3452008366584778	0.2142857164144516	0.717907726764679	0.125	0.19354838132858276	0.31160688400268555	2	3	NRPS - NRPS	NRPS
HRUB.BGC.65	HSM.BGC.45	0.30916228890419006	0.477256715297699	1.0	0.6544502377510071	0.0	0.0	0.34554973244667053	0	1	terpene - terpene	terpene
HR.BGC.38	HSP.BGC.44	0.4902852177619934	0.2598091661930084	0.6666666865348816	0.46850860118865967	0.5	0.58562833070755	0.45028606057167053	6	2	T1PKS - T1PKS	T1PKS
HL.BGC.7	PH.BGC.12	0.23557233810424805	0.5843496322631836	0.8500000238418579	0.7354273796081543	0.8571428656578064	0.30953070521354675	0.039782363921403885	20	2	T1PKS - T1PKS	T1PKS
AT.BGC.6	HP.BGC.6	0.3335663378238678	0.44413381814956665	0.2142857164144516	0.8231019973754883	0.125	0.1548122614622116	0.18425987660884857	2	3	NRPS - NRPS	NRPS
AT.BGC.16	PH.BGC.12	0.19243954122066498	0.6521539092063904	0.7222222089767456	0.8350318670272827	0.7368420958518982	0.19950395822525024	0.044092707335948944	14	2	T1PKS - T1PKS	T1PKS
AT.BGC.40	HF.BGC.25	0.3224281668663025	0.4591035842895508	0.7333333492279053	0.6602545380592346	0.7142857313156128	0.4260796308517456	0.08074306696653366	12	2	T1PKS - T1PKS	T1PKS
BGC0001254.1	DC.BGC.26	0.47667983174324036	0.2738640010356903	0.875	0.4227602183818817	0.625	0.6776754856109619	0.42658621072769165	6	2	T1PKS - T1PKS	T1PKS
HSM.BGC.18	HSM.BGC.30	0.493961364030838	0.25607508420944214	0.6666666865348816	0.45805150270462036	0.5833333134651184	0.6658337712287903	0.2632066607475281	9	2	T1PKS - T1PKS	T1PKS
HR.BGC.15	XH.BGC.21	0.27359431982040405	0.5276652574539185	0.8571428656578064	0.691080629825592	0.7333333492279053	0.37096720933914185	0.10726398974657059	13	2	T1PKS - T1PKS	T1PKS
HM.BGC.14	HR.BGC.18	0.3198361396789551	0.46262285113334656	0.8260869383811951	0.646595299243927	0.6000000238418579	0.3991098999977112	0.11345253139734268	21	2	T1PKS - T1PKS	T1PKS
AT.BGC.37	JM.BGC.28	0.10836777836084366	0.7950080037117004	1.0	0.8555096387863159	1.0	0.15861542522907257	0.11624027043581009	8	2	T1PKS - T1PKS	T1PKS
AT.BGC.2	HP.BGC.2	0.28063079714775085	0.5174920558929443	0.8095238208770752	0.7099525928497314	0.5	0.32701575756073	0.1144477054476738	19	2	indole.T1PKS - indole.T1PKS	indole.T1PKS
BGC0001275.1	HR.BGC.35	0.37456128001213074	0.3911736011505127	0.8571428656578064	0.5672516226768494	0.5714285969734192	0.49646490812301636	0.3690318167209625	4	2	T1PKS - T1PKS	T1PKS
JM.BGC.7	PH.BGC.5	0.2767803370952606	0.5230466723442078	1.0	0.6309595108032227	1.0	0.31283271312713623	0.3971443474292755	9	9	NRPS - NRPS	NRPS
HSM.BGC.20	HSP.BGC.34	0.25646835565567017	0.5528392791748047	0.6666666865348816	0.7728570103645325	0.6111111044883728	0.15259139239788055	0.3638209104537964	11	3	NRPS-like.T1PKS - T1PKS
DC.BGC.23	EL.BGC.40	0.06202803552150726	0.8797913789749146	0.8999999761581421	0.9513700008392334	0.8888888955116272	0.07167237997055054	0.008305761963129044	7	2	T1PKS - T1PKS	T1PKS
HRUB.BGC.21	JM.BGC.17	0.20095480978488922	0.6384732127189636	0.8666666746139526	0.7872236371040344	0.7058823704719543	0.2657766342163086	0.027275295928120613	14	2	T1PKS - T1PKS	T1PKS
HSM.BGC.18	HSP.BGC.49	0.48494550585746765	0.26528114080429077	0.6153846383094788	0.4867393374443054	0.5384615659713745	0.6279162168502808	0.2552856504917145	9	2	T1PKS - T1PKS	T1PKS
HM.BGC.63	HSP.BGC.21	0.25601959228515625	0.5535068511962891	1.0	0.6719738841056824	0.800000011920929	0.35673657059669495	0.2562499940395355	5	1	NRPS-like - NRPS-like	NRPS-like
BGC0001697.1	FNP065	0.11485394835472107	0.7834835052490234	0.9411764740943909	0.8695651888847351	0.8947368264198303	0.15789473056793213	0.0	19	2	T1PKS - T1PKS	T1PKS
BGC0001273.1	HF.BGC.26	0.35132694244384766	0.42077672481536865	1.0	0.5315640568733215	1.0	0.5177623629570007	0.40677788853645325	5	2	T1PKS - T1PKS	T1PKS
HM.BGC.34	JM.BGC.22	0.4580332338809967	0.29372796416282654	0.75	0.4945521652698517	0.42105263471603394	0.5666132569313049	0.30666017532348633	13	2	T1PKS - T1PKS	T1PKS
DC.BGC.22	HSP.BGC.33	0.4890212118625641	0.26109933853149414	0.7272727489471436	0.4510020315647125	0.5454545617103577	0.6307328343391418	0.4059619903564453	7	2	T1PKS - T1PKS	T1PKS
HP.BGC.16	XH.BGC.18	0.3381538689136505	0.43804028630256653	0.800000011920929	0.6267039179801941	0.6363636255264282	0.43679654598236084	0.08754398673772812	18	2	T1PKS - T1PKS	T1PKS
AT.BGC.20	HP.BGC.23	0.3384503424167633	0.4376479387283325	0.7222222089767456	0.6561402678489685	0.5	0.3777832090854645	0.22512754797935486	14	2	T1PKS - T1PKS	T1PKS
EL.BGC.21	XH.BGC.24	0.3850688636302948	0.37814030051231384	0.8461538553237915	0.554267168045044	0.6000000238418579	0.5408221483230591	0.16046486794948578	12	2	T1PKS - T1PKS	T1PKS
HF.BGC.40	HR.BGC.48	0.21356382966041565	0.6184818744659424	1.0	0.7819148898124695	0.0	0.0	0.21808511018753052	0	1	terpene
HRUB.BGC.23	PH.BGC.11	0.24420872330665588	0.5712204575538635	0.782608687877655	0.7656927108764648	0.5	0.2681151032447815	0.09062410891056061	17	2	T1PKS - T1PKS	T1PKS
DC.BGC.5	JM.BGC.7	0.37005743384361267	0.3968276381492615	0.6666666865348816	0.6177012324333191	0.6666666865348816	0.29175493121147156	0.4175102710723877	7	9	NRPS - NRPS	NRPS
FNP085	HSP.BGC.28	0.30795177817344666	0.4789307415485382	0.8333333134651184	0.6702057123184204	0.4545454680919647	0.37934160232543945	0.1873457282781601	23	4	T1PKS - T1PKS	T1PKS
HF.BGC.22	HL.BGC.10	0.4057145416736603	0.35317522287368774	0.6875	0.5737531781196594	0.529411792755127	0.38606101274490356	0.5267113447189331	15	3	T1PKS - T1PKS	T1PKS
AT.BGC.6	HL.BGC.5	0.2136794924736023	0.6182999610900879	1.0	0.7150940299034119	1.0	0.19354838132858276	0.3153585195541382	2	3	NRPS - NRPS	NRPS
HR.BGC.5	HSM.BGC.39	0.1560521125793457	0.7122480273246765	1.0	0.7919304966926575	1.0	0.16149094700813293	0.23135873675346375	3	3	NRPS - NRPS	NRPS
EL.BGC.10	HP.BGC.11	0.3253801465034485	0.45511195063591003	0.375	0.7920857667922974	0.1111111119389534	0.31246933341026306	0.1033591702580452	2	1	indole - indole	indole
HM.BGC.13	HRUB.BGC.19	0.3187517821788788	0.46409910917282104	0.782608687877655	0.6652918457984924	0.5151515007019043	0.41878074407577515	0.06147226318717003	26	4	T1PKS - T1PKS	T1PKS
HP.BGC.55	HR.BGC.51	0.25811517238616943	0.5503931045532227	1.0	0.7225130796432495	0.0	0.0	0.2774869203567505	0	1	terpene - terpene	terpene
HR.BGC.26	HRUB.BGC.50	0.22456613183021545	0.6012976765632629	0.8125	0.7714118361473083	0.6875	0.25586697459220886	0.15357142686843872	11	2	T1PKS - T1PKS	T1PKS
HSM.BGC.40	XH.BGC.9	0.4330430328845978	0.321440190076828	1.0	0.4359425902366638	0.800000011920929	0.5653658509254456	0.5635485649108887	7	9	NRPS - NRPS	NRPS
BGC0001258.1	HR.BGC.15	0.37074050307273865	0.3959675133228302	0.5384615659713745	0.659525454044342	0.5384615659713745	0.4666944146156311	0.15114471316337585	6	2	T1PKS - T1PKS	T1PKS
HRUB.BGC.20	JM.BGC.14	0.41546642780303955	0.34167948365211487	0.5333333611488342	0.6038225293159485	0.5	0.508040189743042	0.11652063578367233	10	2	T1PKS - T1PKS	T1PKS
HM.BGC.39	HR.BGC.39	0.27595505118370056	0.5242410898208618	0.7777777910232544	0.7079858183860779	0.75	0.3756324052810669	0.18749134242534637	5	2	T1PKS - T1PKS	T1PKS
HF.BGC.13	HM.BGC.33	0.49361345171928406	0.2564273476600647	0.5454545617103577	0.5130608677864075	0.25	0.5772343277931213	0.3740701973438263	5	2	T1PKS - T1PKS	T1PKS
AT.BGC.16	DC.BGC.13	0.1354229599237442	0.7474934458732605	0.9285714030265808	0.8473725914955139	0.8666666746139526	0.1907842457294464	0.0190785750746727	14	2	T1PKS - T1PKS	T1PKS
HSP.BGC.56	XH.BGC.32	0.4199042320251465	0.33651110529899597	0.800000011920929	0.5082758665084839	0.7777777910232544	0.5940586924552917	0.2870550751686096	8	2	T1PKS - T1PKS	T1PKS
HF.BGC.27	HP.BGC.37	0.31992068886756897	0.46250787377357483	0.800000011920929	0.6415872573852539	0.7777777910232544	0.47133970260620117	0.1607905924320221	7	2	T1PKS - T1PKS	T1PKS
HR.BGC.7	JM.BGC.7	0.2909293472766876	0.5027812123298645	1.0	0.6120942234992981	1.0	0.31401512026786804	0.42485111951828003	9	9	NRPS - NRPS	NRPS
HR.BGC.39	HSP.BGC.48	0.37002095580101013	0.3968735933303833	0.7777777910232544	0.582564651966095	0.75	0.5512949824333191	0.1831810027360916	7	2	T1PKS - T1PKS	T1PKS
AT.BGC.7	EL.BGC.7	0.3392569124698639	0.43658140301704407	1.0	0.5476574301719666	1.0	0.33619365096092224	0.48137977719306946	2	4	NRPS - NRPS	NRPS
HSM.BGC.44	HSP.BGC.67	0.39054054021835327	0.3714408278465271	1.0	0.545945942401886	0.0	0.0	0.454054057598114	0	1	terpene
AT.BGC.6	BGC0000900.1	0.4594706892967224	0.2921719253063202	1.0	0.3873724043369293	1.0	0.5038339495658875	0.6488921642303467	2	3	NRPS - NRPS	NRPS
BGC0001254.1	XH.BGC.45	0.4448857009410858	0.30815190076828003	1.0	0.40681907534599304	1.0	0.6650353670120239	0.4853992164134979	6	2	T1PKS - T1PKS	T1PKS
EL.BGC.34	HM.BGC.17	0.35395127534866333	0.4173789620399475	0.6666666865348816	0.6407634019851685	0.6428571343421936	0.452275812625885	0.12663865089416504	10	2	T1PKS - T1PKS	T1PKS
HR.BGC.29	HRUB.BGC.41	0.31797903776168823	0.4651526212692261	0.6363636255264282	0.7019831538200378	0.5652173757553101	0.3617734909057617	0.05892937630414963	15	2	T1PKS - T1PKS	T1PKS
HRUB.BGC.64	JM.BGC.53	0.28936171531677246	0.5050067901611328	1.0	0.6808510422706604	0.0	0.0	0.3191489279270172	0	1	terpene - terpene	terpene
HRUB.BGC.63	HSP.BGC.69	0.2120189070701599	0.6209142208099365	0.8571428656578064	0.7649271488189697	0.8571428656578064	0.2553500533103943	0.16410256922245026	7	1	terpene - terpene	terpene
HM.BGC.2	HRUB.BGC.2	0.29596763849258423	0.49566155672073364	0.8333333134651184	0.6683394312858582	0.7222222089767456	0.3843538761138916	0.12088735401630402	16	2	NA
HM.BGC.56	HSM.BGC.44	0.4027026891708374	0.3567640483379364	1.0	0.5297297239303589	0.0	0.0	0.4702702760696411	0	1	terpene
DC.BGC.8	PH.BGC.8	0.49399974942207336	0.25603625178337097	0.5714285969734192	0.5139527320861816	0.125	0.5730493068695068	0.26854220032691956	5	1	NRPS-like.indole - indole
HR.BGC.32	HSP.BGC.41	0.4992394745349884	0.25076109170913696	0.75	0.4438711702823639	0.3571428656578064	0.6527450084686279	0.36289656162261963	8	2	T1PKS - T1PKS	T1PKS
HSM.BGC.13	PH.BGC.13	0.20858334004878998	0.6263403296470642	0.9166666865348816	0.7501717209815979	0.9090909361839294	0.31581610441207886	0.10135570168495178	9	2	T1PKS - T1PKS	T1PKS
EL.BGC.7	XH.BGC.8	0.4384216368198395	0.31537026166915894	1.0	0.41543784737586975	1.0	0.6015625	0.5803120732307434	2	4	NRPS - NRPS	NRPS
HM.BGC.23	HP.BGC.30	0.3682876229286194	0.39906051754951477	0.7272727489471436	0.6016771197319031	0.699999988079071	0.4905628561973572	0.25996291637420654	6	2	T1PKS - T1PKS	T1PKS
DC.BGC.18	HSP.BGC.30	0.465053915977478	0.28616732358932495	0.6000000238418579	0.5290189981460571	0.3636363744735718	0.5538723468780518	0.16013824939727783	15	2	T1PKS - T1PKS	T1PKS
DC.BGC.26	EL.BGC.20	0.1492011547088623	0.723858654499054	1.0	0.8010651469230652	1.0	0.19234484434127808	0.20717240869998932	5	2	T1PKS - T1PKS	T1PKS
HSM.BGC.46	XH.BGC.74	0.3331632614135742	0.44467124342918396	1.0	0.6224489808082581	0.0	0.0	0.37755101919174194	0	1	terpene - terpene	terpene
EL.BGC.24	JM.BGC.37	0.27749139070510864	0.5220186710357666	0.8888888955116272	0.6679744124412537	0.875	0.44729310274124146	0.1303074210882187	7	2	T1PKS - T1PKS	T1PKS
HF.BGC.39	HM.BGC.57	0.3130890130996704	0.47184672951698303	1.0	0.6492146849632263	0.0	0.0	0.35078534483909607	0	1	terpene - terpene	terpene
AT.BGC.20	HR.BGC.26	0.3434382677078247	0.43107330799102783	0.7333333492279053	0.6465267539024353	0.5	0.42232680320739746	0.16412602365016937	11	2	T1PKS - T1PKS	T1PKS
EL.BGC.7	HSM.BGC.4	0.3939160406589508	0.36733776330947876	1.0	0.47477859258651733	1.0	0.5927419066429138	0.5083412528038025	2	4	NRPS - NRPS	NRPS
HSM.BGC.39	XH.BGC.5	0.35832053422927856	0.41175252199172974	0.75	0.6111281514167786	0.6666666865348816	0.5096432566642761	0.3284860849380493	3	3	NRPS - NRPS	NRPS
HM.BGC.57	HSP.BGC.66	0.05000000074505806	0.9024999737739563	1.0	1.0	0.0	0.0	0.0	0	1	terpene - terpene	terpene
HM.BGC.14	JM.BGC.15	0.19448848068714142	0.648848831653595	0.9545454382896423	0.761894166469574	0.8636363744735718	0.2616068422794342	0.12060096859931946	20	2	T1PKS - T1PKS	T1PKS
BGC0000168.1	HSP.BGC.4	0.4562790095806122	0.295632541179657	0.7037037014961243	0.5150848031044006	0.3333333432674408	0.5367236137390137	0.2604120075702667	26	3	indole.T1PKS - indole.T1PKS	indole.T1PKS
DC.BGC.41	EL.BGC.52	0.4403061270713806	0.31325724720954895	1.0	0.47959184646606445	0.0	0.0	0.5204081535339355	0	1	terpene - terpene	terpene
HSM.BGC.21	JM.BGC.37	0.356802761554718	0.41370266675949097	0.699999988079071	0.6375963091850281	0.5	0.5085300803184509	0.10668251663446426	7	2	T1PKS - T1PKS	T1PKS
DC.BGC.24	EL.BGC.16	0.07335151731967926	0.8586773872375488	1.0	0.9021979570388794	1.0	0.10584943741559982	0.07365977764129639	12	2	T1PKS - T1PKS	T1PKS
HF.BGC.3	HR.BGC.5	0.26614412665367126	0.5385444164276123	0.75	0.7340300679206848	0.6666666865348816	0.1515112668275833	0.30412283539772034	2	3	NRPS - NRPS	NRPS
HF.BGC.21	HP.BGC.42	0.11343363672494888	0.7859998941421509	1.0	0.8487551212310791	1.0	0.17192283272743225	0.11505839973688126	7	2	T1PKS - T1PKS	T1PKS
HF.BGC.6	HL.BGC.7	0.18169543147087097	0.6696223616600037	0.6499999761581421	0.8732949495315552	0.6666666865348816	0.15331999957561493	0.04020633175969124	13	2	T1PKS - T1PKS	T1PKS
HP.BGC.30	HSM.BGC.27	0.36835363507270813	0.398977130651474	0.7272727489471436	0.6015890836715698	0.699999988079071	0.5002902150154114	0.16918252408504486	9	2	T1PKS - T1PKS	T1PKS
EL.BGC.8	HSM.BGC.40	0.2852593958377838	0.5108541250228882	1.0	0.61965411901474	1.0	0.2998753488063812	0.4116399586200714	7	9	NRPS - NRPS	NRPS
BGC0000064.1	FNP070	0.4930467903614044	0.2570015788078308	0.4583333432674408	0.5314931869506836	0.3333333432674408	0.4879995882511139	0.4490140378475189	8	4	NRPS.T1PKS - NRPS.T1PKS	NRPS.T1PKS
HRUB.BGC.65	PH.BGC.31	0.34521275758743286	0.4287463128566742	1.0	0.6063829660415649	0.0	0.0	0.39361703395843506	0	1	terpene - terpene	terpene
HL.BGC.18	HP.BGC.37	0.2653217017650604	0.539752185344696	0.7777777910232544	0.7351266145706177	0.5555555820465088	0.3562041223049164	0.15070995688438416	5	2	T1PKS - T1PKS	T1PKS
BGC0001254.1	PH.BGC.19	0.4868558943271637	0.26331689953804016	0.875	0.40919214487075806	0.625	0.6872486472129822	0.4461466670036316	6	2	T1PKS - T1PKS	T1PKS
AT.BGC.49	HM.BGC.57	0.26875001192092896	0.5347265601158142	1.0	0.7083333134651184	0.0	0.0	0.2916666567325592	0	1	terpene - terpene	terpene
EL.BGC.27	PH.BGC.19	0.21195875108242035	0.6210089921951294	1.0	0.7173883318901062	1.0	0.3005252480506897	0.2602196931838989	5	2	T1PKS - T1PKS	T1PKS
JM.BGC.52	PH.BGC.29	0.48238635063171387	0.26792386174201965	0.5	0.5568181872367859	0.0	0.0	0.4431818127632141	0	1	NA
HF.BGC.16	HRUB.BGC.50	0.2155217081308365	0.6154062151908875	0.8823529481887817	0.7662324905395508	0.6666666865348816	0.2598145008087158	0.1426030844449997	14	2	T1PKS - T1PKS	T1PKS
HF.BGC.5	HM.BGC.7	0.30644550919532776	0.4810177981853485	1.0	0.6009297966957092	0.8571428656578064	0.33415141701698303	0.43152961134910583	9	9	NRPS - NRPS	NRPS
HR.BGC.38	PH.BGC.24	0.14573891460895538	0.7297620177268982	0.8888888955116272	0.8575332760810852	0.6666666865348816	0.17816343903541565	0.08892160654067993	6	2	T1PKS - T1PKS	T1PKS
BGC0000037.1	HP.BGC.18	0.48469144105911255	0.2655429244041443	0.8333333134651184	0.42383021116256714	0.6153846383094788	0.6244065165519714	0.4676370918750763	9	2	T1PKS - T1PKS	T1PKS
BGC0001404.1	FNP051	0.3220939040184021	0.4595566689968109	0.8095238208770752	0.6509647369384766	0.5555555820465088	0.42915984988212585	0.1587393432855606	19	4	T1PKS - T1PKS	T1PKS
HM.BGC.43	PH.BGC.18	0.48983919620513916	0.2602640390396118	0.692307710647583	0.4597015678882599	0.5384615659713745	0.5971732139587402	0.4407675266265869	7	2	T1PKS - T1PKS	T1PKS
HRUB.BGC.54	XH.BGC.49	0.3374251127243042	0.4390054941177368	0.9090909361839294	0.5810089707374573	0.8999999761581421	0.4733789563179016	0.31021520495414734	8	2	T1PKS - T1PKS	T1PKS
HF.BGC.13	HSP.BGC.42	0.4961993992328644	0.25381502509117126	0.5454545617103577	0.5096129179000854	0.25	0.5802277326583862	0.37808626890182495	5	2	T1PKS - T1PKS	T1PKS
DC.BGC.22	XH.BGC.48	0.4215889275074005	0.3345593512058258	0.8181818127632141	0.5045480728149414	0.7272727489471436	0.5222052335739136	0.44863361120224	7	2	T1PKS - T1PKS	T1PKS
HR.BGC.41	XH.BGC.65	0.4964293837547302	0.2535833716392517	0.8125	0.4196731150150299	0.5263158082962036	0.6483752727508545	0.4867604076862335	11	4	NRPS.T1PKS - NRPS.T1PKS	NRPS.T1PKS
HSM.BGC.46	JM.BGC.53	0.2221938818693161	0.6049823760986328	1.0	0.7704081535339355	0.0	0.0	0.22959183156490326	0	1	terpene - terpene	terpene
HL.BGC.20	XH.BGC.61	0.4810107350349426	0.2693498730659485	0.8235294222831726	0.44063183665275574	0.4761904776096344	0.6257186532020569	0.45154869556427	13	4	NRPS.T1PKS - NRPS.T1PKS	NRPS.T1PKS
AT.BGC.40	HP.BGC.43	0.23321321606636047	0.5879619717597961	0.800000011920929	0.7566680908203125	0.7857142686843872	0.30280062556266785	0.06492573767900467	12	2	T1PKS - T1PKS	T1PKS
HSP.BGC.50	PH.BGC.23	0.2805089056491852	0.5176674127578735	0.8888888955116272	0.677839994430542	0.6666666865348816	0.4536302387714386	0.09208712726831436	7	2	T1PKS - T1PKS	T1PKS
AT.BGC.20	HM.BGC.21	0.22510835528373718	0.6004570722579956	0.8125	0.7773064970970154	0.5882353186607361	0.2644336223602295	0.10790816694498062	11	2	T1PKS - T1PKS	T1PKS
PH.BGC.31	XH.BGC.75	0.42500001192092896	0.3306249976158142	1.0	0.5	0.0	0.0	0.5	0	1	terpene - terpene	terpene
HM.BGC.28	HP.BGC.43	0.48187655210494995	0.2684519290924072	0.6000000238418579	0.5058313012123108	0.375	0.5932486653327942	0.2712388038635254	9	2	T1PKS - T1PKS	T1PKS
HRUB.BGC.38	HSM.BGC.16	0.07219908386468887	0.8608145117759705	1.0	0.903734564781189	1.0	0.1101120337843895	0.05472567304968834	12	2	T1PKS - T1PKS	T1PKS
DC.BGC.16	HR.BGC.21	0.36764955520629883	0.39986708760261536	0.8235294222831726	0.583526074886322	0.6000000238418579	0.4824453592300415	0.0866166353225708	20	2	T1PKS - T1PKS	T1PKS
HM.BGC.1	HSP.BGC.1	0.0348188653588295	0.9315746426582336	1.0	0.9535748362541199	1.0	0.04642515257000923	0.0	8	0	indole - indole	indole
HR.BGC.38	HSM.BGC.31	0.11209394037723541	0.7883771657943726	1.0	0.8505414128303528	1.0	0.17142482101917267	0.11650922149419785	6	2	T1PKS - T1PKS	T1PKS
DC.BGC.13	EL.BGC.32	0.17090316116809845	0.687401533126831	0.75	0.8584036231040955	0.7058823704719543	0.17727217078208923	0.025650084018707275	13	2	T1PKS - T1PKS	T1PKS
DC.BGC.18	JM.BGC.23	0.4524795711040497	0.29977861046791077	0.6000000238418579	0.5427545309066772	0.40909090638160706	0.5504707098007202	0.107650987803936	15	2	T1PKS - T1PKS	T1PKS
AT.BGC.34	HM.BGC.41	0.3414267301559448	0.4337187707424164	0.800000011920929	0.6247643828392029	0.6000000238418579	0.5017833113670349	0.15377722680568695	7	2	T1PKS - T1PKS	T1PKS
DC.BGC.22	EL.BGC.28	0.4685801863670349	0.2824070155620575	0.6428571343421936	0.4961055517196655	0.6153846383094788	0.5465644001960754	0.42922210693359375	7	2	T1PKS - T1PKS	T1PKS
HL.BGC.20	HR.BGC.41	0.422476589679718	0.33353328704833984	0.8666666746139526	0.48475342988967896	0.8125	0.5943866968154907	0.3866438567638397	13	4	NRPS.T1PKS - NRPS.T1PKS	NRPS.T1PKS
EL.BGC.32	HL.BGC.7	0.2712043225765228	0.5311431288719177	0.5909090638160706	0.7780407071113586	0.5416666865348816	0.27442145347595215	0.025226116180419922	15	2	T1PKS - T1PKS	T1PKS
HM.BGC.19	HP.BGC.20	0.48211339116096497	0.26820653676986694	0.7307692170143127	0.4740220606327057	0.3243243098258972	0.597801685333252	0.310506671667099	24	4	T1PKS - T1PKS	T1PKS
AT.BGC.28	HSP.BGC.51	0.14876343309879303	0.7246037125587463	1.0	0.8058153986930847	0.9375	0.22447054088115692	0.08061224222183228	15	2	T1PKS - T1PKS	T1PKS
HM.BGC.17	HP.BGC.18	0.30666521191596985	0.4807131588459015	0.7857142686843872	0.663640558719635	0.7692307829856873	0.42490169405937195	0.09286833554506302	11	2	T1PKS - T1PKS	T1PKS
HM.BGC.35	HSP.BGC.44	0.0007477923645637929	0.9985049962997437	1.0	0.9990029335021973	1.0	0.0013294086093083024	0.0	12	2	T1PKS - T1PKS	T1PKS
EL.BGC.32	HRUB.BGC.21	0.319243460893631	0.46342945098876953	0.7058823704719543	0.6808435916900635	0.5789473652839661	0.3935430943965912	0.04020633175969124	15	2	T1PKS - T1PKS	T1PKS
EL.BGC.16	PH.BGC.18	0.2064131498336792	0.629780113697052	0.7857142686843872	0.8057348728179932	0.6428571343421936	0.22179767489433289	0.11166759580373764	12	2	T1PKS - T1PKS	T1PKS
HL.BGC.21	XH.BGC.75	0.464473694562912	0.2867884337902069	1.0	0.44736841320991516	0.0	0.0	0.5526315569877625	0	1	terpene - terpene	terpene
HM.BGC.57	HR.BGC.49	0.27265626192092896	0.5290289521217346	1.0	0.703125	0.0	0.0	0.296875	0	1	terpene - terpene	terpene
AT.BGC.13	JM.BGC.14	0.41129812598228455	0.3465699255466461	0.5714285969734192	0.6014437675476074	0.46666666865348816	0.5331825613975525	0.09564691036939621	9	2	T1PKS - T1PKS	T1PKS
HR.BGC.17	HRUB.BGC.22	0.45640629529953003	0.29549410939216614	0.6315789222717285	0.5230371952056885	0.5	0.5713945031166077	0.1228439062833786	15	2	T1PKS - T1PKS	T1PKS
EL.BGC.39	HF.BGC.19	0.33410531282424927	0.44341573119163513	0.6666666865348816	0.6708661317825317	0.5882353186607361	0.4145900011062622	0.09412955492734909	11	2	T1PKS - T1PKS	T1PKS
EL.BGC.51	HF.BGC.36	0.3423076868057251	0.43255916237831116	1.0	0.6102564334869385	0.0	0.0	0.3897435963153839	0	1	terpene - terpene	terpene
AT.BGC.50	HR.BGC.51	0.26538461446762085	0.5396597385406494	1.0	0.7128205299377441	0.0	0.0	0.28717949986457825	0	1	terpene - terpene	terpene
AT.BGC.1	JM.BGC.2	0.39293304085731506	0.3685303032398224	0.7222222089767456	0.5850839614868164	0.4761904776096344	0.494132399559021	0.07824636250734329	17	2	NA
HF.BGC.18	JM.BGC.34	0.41394075751304626	0.3434654176235199	0.8181818127632141	0.5243415832519531	0.5833333134651184	0.5521854758262634	0.30347251892089844	9	2	T1PKS - T1PKS	T1PKS
HF.BGC.23	HM.BGC.36	0.39616262912750244	0.36461955308914185	0.5600000023841858	0.6261535286903381	0.4444444477558136	0.43540194630622864	0.11223571747541428	17	2	T1PKS - T1PKS	T1PKS
HM.BGC.16	JM.BGC.17	0.1472637951374054	0.7271590232849121	0.8666666746139526	0.8475371599197388	0.875	0.18576763570308685	0.03589598461985588	14	2	T1PKS - T1PKS	T1PKS
EL.BGC.29	HR.BGC.17	0.1869080364704132	0.6611185669898987	0.9333333373069763	0.7810670733451843	0.8125	0.24257740378379822	0.142088383436203	13	2	T1PKS - T1PKS	T1PKS
HM.BGC.28	HSM.BGC.29	0.23463737964630127	0.5857799053192139	0.692307710647583	0.7999706864356995	0.5384615659713745	0.27977216243743896	0.02060798928141594	9	2	T1PKS - T1PKS	T1PKS
JM.BGC.15	PH.BGC.11	0.21535265445709229	0.6156714558601379	0.8695651888847351	0.771645724773407	0.6399999856948853	0.2519054412841797	0.11648617684841156	19	2	T1PKS - T1PKS	T1PKS
HP.BGC.44	JM.BGC.32	0.47356095910072327	0.2771380543708801	0.6428571343421936	0.48946452140808105	0.6153846383094788	0.5704758763313293	0.40563979744911194	7	2	T1PKS - T1PKS	T1PKS
HRUB.BGC.32	XH.BGC.25	0.3597809970378876	0.4098803699016571	0.75	0.6060063242912292	0.7142857313156128	0.5244078636169434	0.19837243854999542	6	2	T1PKS - T1PKS	T1PKS
AT.BGC.6	HM.BGC.5	0.15954028069972992	0.7063725590705872	1.0	0.7872796058654785	1.0	0.11409307271242142	0.24559614062309265	2	3	NRPS - NRPS	NRPS
BGC0001954.1	HSP.BGC.61	0.4355129599571228	0.3186456263065338	0.7857142686843872	0.5156745910644531	0.4117647111415863	0.5466286540031433	0.37010276317596436	11	3	T1PKS - T1PKS	T1PKS
HM.BGC.48	JM.BGC.47	0.3077585697174072	0.4791981875896454	0.692307710647583	0.6973475217819214	0.6153846383094788	0.36872005462646484	0.170517235994339	8	2	NRPS.T1PKS - T1PKS
AT.BGC.1	HP.BGC.1	0.3912670910358429	0.37055572867393494	0.7222222089767456	0.5873052477836609	0.4761904776096344	0.49323636293411255	0.07039295881986618	17	2	NA
HP.BGC.54	JM.BGC.56	0.3499999940395355	0.42250001430511475	1.0	0.6000000238418579	0.0	0.0	0.4000000059604645	0	1	terpene
PH.BGC.12	XH.BGC.21	0.42312005162239075	0.3327904939651489	0.6666666865348816	0.5547288060188293	0.550000011920929	0.524370014667511	0.10910118371248245	17	2	T1PKS - T1PKS	T1PKS
HM.BGC.23	HR.BGC.24	0.497823566198349	0.25218117237091064	0.7272727489471436	0.43926554918289185	0.5454545617103577	0.6154690980911255	0.47863247990608215	6	2	T1PKS - T1PKS	T1PKS
HR.BGC.33	XH.BGC.40	0.36180222034454346	0.40729638934135437	0.42105263471603394	0.7174375653266907	0.3181818127632141	0.36234864592552185	0.1429366022348404	7	2	T1PKS - T1PKS	T1PKS
DC.BGC.24	PH.BGC.18	0.18181191384792328	0.669431746006012	0.7857142686843872	0.8385365009307861	0.6428571343421936	0.19416920840740204	0.06334636360406876	12	2	T1PKS - T1PKS	T1PKS
AT.BGC.37	EL.BGC.33	0.3351176083087921	0.44206860661506653	0.8999999761581421	0.6040856242179871	0.6363636255264282	0.28756433725357056	0.540381133556366	8	3	T1PKS - T1PKS	T1PKS
AT.BGC.6	HSM.BGC.39	0.2226339727640152	0.604297935962677	0.75	0.7920435667037964	0.6666666865348816	0.13726255297660828	0.23152102530002594	2	3	NRPS - NRPS	NRPS
HF.BGC.7	HR.BGC.16	0.22537998855113983	0.6000361442565918	1.0	0.7069007754325867	0.8888888955116272	0.33353540301322937	0.1111365258693695	18	2	T1PKS - T1PKS	T1PKS
EL.BGC.38	JM.BGC.15	0.245041623711586	0.5699621438980103	0.8636363744735718	0.7346414923667908	0.625	0.30173438787460327	0.1016671434044838	18	2	T1PKS - T1PKS	T1PKS
HM.BGC.18	HSP.BGC.27	0.23746542632579803	0.5814589858055115	0.8695651888847351	0.7381620407104492	0.699999988079071	0.32594090700149536	0.061516258865594864	25	4	T1PKS - T1PKS	T1PKS
EL.BGC.50	HM.BGC.57	0.31953126192092896	0.46303772926330566	1.0	0.640625	0.0	0.0	0.359375	0	1	terpene - terpene	terpene
HL.BGC.12	HR.BGC.32	0.3362203538417816	0.44060343503952026	0.6363636255264282	0.6931203603744507	0.3333333432674408	0.43244072794914246	0.11853804439306259	6	2	T1PKS - T1PKS	T1PKS
HF.BGC.16	HM.BGC.21	0.42332813143730164	0.33255043625831604	0.6000000238418579	0.5803244113922119	0.4285714328289032	0.5025516748428345	0.12960946559906006	14	2	T1PKS - T1PKS	T1PKS
HP.BGC.28	HR.BGC.30	0.4838745892047882	0.26638543605804443	0.5	0.5275611281394958	0.40909090638160706	0.5520032644271851	0.05472567304968834	21	2	T1PKS - T1PKS	T1PKS
HSP.BGC.23	PH.BGC.11	0.25819113850593567	0.5502803921699524	0.7916666865348816	0.7395058274269104	0.5769230723381042	0.29313647747039795	0.10544314980506897	19	2	T1PKS - T1PKS	T1PKS
HL.BGC.15	HRUB.BGC.45	0.2067388892173767	0.629263162612915	1.0	0.7243481278419495	1.0	0.35015955567359924	0.18251724541187286	5	2	T1PKS - T1PKS	T1PKS
HSM.BGC.21	HSP.BGC.50	0.24148187041282654	0.575349748134613	0.800000011920929	0.7580241560935974	0.6000000238418579	0.36126312613487244	0.033223047852516174	7	2	T1PKS - T1PKS	T1PKS
HL.BGC.12	JM.BGC.31	0.40654969215393066	0.3521832823753357	0.3888888955116272	0.6690448522567749	0.2777777910232544	0.447247177362442	0.15651708841323853	6	2	T1PKS - T1PKS	T1PKS
BGC0000064.1	BGC0001026.1	0.3668319880962372	0.4009017050266266	0.6470588445663452	0.6285377144813538	0.6470588445663452	0.37470752000808716	0.36821702122688293	8	4	NRPS.T1PKS - NRPS.T1PKS	NRPS.T1PKS
EL.BGC.44	HP.BGC.45	0.47501176595687866	0.27561262249946594	0.6000000238418579	0.5054163932800293	0.5185185074806213	0.5342926979064941	0.43005630373954773	13	4	NRPS.T1PKS - NRPS.T1PKS	NRPS.T1PKS
HR.BGC.5	XH.BGC.5	0.3691970109939575	0.3979124128818512	0.75	0.5966262221336365	0.6666666865348816	0.5430107712745667	0.33355531096458435	3	3	NRPS - NRPS	NRPS
DC.BGC.4	XH.BGC.5	0.25013744831085205	0.5622938275337219	1.0	0.6664834022521973	1.0	0.2822580635547638	0.35060277581214905	2	3	NRPS - NRPS	NRPS
AT.BGC.19	JM.BGC.34	0.2684565484523773	0.5351558327674866	0.8999999761581421	0.6887246370315552	0.699999988079071	0.3273869454860687	0.28308016061782837	7	2	T1PKS - T1PKS	T1PKS
EL.BGC.20	PH.BGC.19	0.21195875108242035	0.6210089921951294	1.0	0.7173883318901062	1.0	0.3005252480506897	0.2602196931838989	5	2	T1PKS - T1PKS	T1PKS
DC.BGC.8	HR.BGC.10	0.3005771040916443	0.4891923666000366	0.8333333134651184	0.6570082902908325	0.800000011920929	0.41557300090789795	0.16153846681118011	5	1	indole - indole	indole
EL.BGC.44	JM.BGC.47	0.4847780466079712	0.26545366644859314	0.8125	0.4232371151447296	0.7058823704719543	0.6558321714401245	0.44827529788017273	13	4	NRPS.T1PKS - NRPS.T1PKS	NRPS.T1PKS
HL.BGC.5	HM.BGC.5	0.2246391773223877	0.6011843681335449	1.0	0.700481116771698	1.0	0.20967741310596466	0.3294660747051239	2	3	NRPS - NRPS	NRPS
EL.BGC.38	HP.BGC.12	0.2897765040397644	0.5044174194335938	0.8500000238418579	0.6702979803085327	0.75	0.3818329870700836	0.09511256963014603	18	2	T1PKS - T1PKS	T1PKS
HL.BGC.4	HSP.BGC.7	0.4727236032485962	0.2780204117298126	0.4285714328289032	0.5637494921684265	0.375	0.6935483813285828	0.4040882885456085	1	4	NRPS - NRPS	NRPS
HM.BGC.17	HSP.BGC.26	0.22954067587852478	0.5936076045036316	0.7692307829856873	0.7721508741378784	0.75	0.30761441588401794	0.008494445122778416	11	2	T1PKS - T1PKS	T1PKS
AT.BGC.17	HSP.BGC.26	0.48142552375793457	0.2689194977283478	0.625	0.4847659766674042	0.6000000238418579	0.6317526698112488	0.10741879791021347	14	2	T1PKS - T1PKS	T1PKS
DC.BGC.1	JM.BGC.2	0.11691194772720337	0.7798445224761963	1.0	0.8441174030303955	1.0	0.18805129826068878	0.05937648564577103	12	2	NA
HP.BGC.12	XH.BGC.17	0.35049206018447876	0.42186057567596436	0.9411764740943909	0.5729249119758606	0.6315789222717285	0.4734531044960022	0.253157377243042	15	2	T1PKS - T1PKS	T1PKS
BGC0001218.1	BGC0001445.1	0.4939316213130951	0.2561052143573761	0.8125	0.41809117794036865	0.6000000238418579	0.6272196769714355	0.5139424800872803	12	4	NRPS.T1PKS - NRPS.T1PKS	NRPS.T1PKS
HR.BGC.35	XH.BGC.39	0.3234826624393463	0.4576756954193115	0.7777777910232544	0.6446157097816467	0.75	0.452242374420166	0.23431174457073212	5	2	T1PKS - T1PKS	T1PKS
HSP.BGC.66	PH.BGC.31	0.37421876192092896	0.39160215854644775	1.0	0.5677083134651184	0.0	0.0	0.4322916567325592	0	1	terpene - terpene	terpene
HRUB.BGC.52	PH.BGC.16	0.3460903763771057	0.4275978207588196	0.7142857313156128	0.6352494955062866	0.692307710647583	0.4247090816497803	0.1998644918203354	11	2	T1PKS - T1PKS	T1PKS
HF.BGC.16	HSP.BGC.30	0.41325274109840393	0.34427234530448914	0.6315789222717285	0.5839086174964905	0.44999998807907104	0.49561455845832825	0.13776026666164398	14	2	T1PKS - T1PKS	T1PKS
HP.BGC.53	HRUB.BGC.63	0.31619325280189514	0.46759167313575745	0.8571428656578064	0.6498375535011292	0.5	0.4134683310985565	0.09693877398967743	8	1	terpene - terpene	terpene
HP.BGC.44	HSM.BGC.25	0.12905116379261017	0.7585518956184387	1.0	0.8279317617416382	1.0	0.1727844476699829	0.17081479728221893	7	2	T1PKS - T1PKS	T1PKS
AT.BGC.19	HSP.BGC.42	0.26789283752441406	0.5359809398651123	0.8999999761581421	0.6894762516021729	0.699999988079071	0.3420432507991791	0.25536465644836426	7	2	T1PKS - T1PKS	T1PKS
BGC0001265.1	EL.BGC.32	0.4835374355316162	0.2667335867881775	0.46666666865348816	0.5350056290626526	0.4375	0.5704536437988281	0.30680543184280396	6	2	T1PKS - T1PKS	T1PKS
BGC0000013.1	BGC0000156.1	0.41869473457336426	0.3379158079624176	0.5454545617103577	0.6053767204284668	0.3636363744735718	0.49176326394081116	0.29748332500457764	4	2	T1PKS - T1PKS	T1PKS
BGC0001881.1	BGC0001982.1	4.163336342344337e-17	1.0	1.0	1.0	1.0	0.0	0.0	17	4	NRPS.T1PKS - NRPS.T1PKS	NRPS.T1PKS
HM.BGC.6	PH.BGC.4	0.46597203612327576	0.28518587350845337	0.75	0.4620372951030731	0.75	0.6984127163887024	0.4978502094745636	2	4	NRPS - NRPS	NRPS
HP.BGC.41	PH.BGC.19	0.20240654051303864	0.6361553072929382	1.0	0.7301245927810669	1.0	0.3339407444000244	0.189793661236763	5	2	T1PKS - T1PKS	T1PKS
HM.BGC.62	HP.BGC.61	0.4420454502105713	0.311313271522522	1.0	0.47727271914482117	0.0	0.0	0.5227272510528564	0	1	NA
BGC0001697.1	BGC0001749.1	0.4651171565055847	0.2860996425151825	0.6666666865348816	0.5160444974899292	0.29032257199287415	0.5395466089248657	0.20600000023841858	20	2	T1PKS - T1PKS	T1PKS
HP.BGC.12	PH.BGC.11	0.19873261451721191	0.6420294046401978	0.7727272510528564	0.8217161893844604	0.6086956262588501	0.19761298596858978	0.1057993695139885	15	2	T1PKS - T1PKS	T1PKS
AT.BGC.7	JM.BGC.6	0.4325192868709564	0.32203438878059387	0.6000000238418579	0.5521965026855469	0.6666666865348816	0.6693548560142517	0.3924156427383423	2	4	NRPS - NRPS	NRPS
HL.BGC.15	HP.BGC.41	0.19528381526470184	0.6475681066513062	1.0	0.7396215796470642	1.0	0.338419109582901	0.16282758116722107	5	2	T1PKS - T1PKS	T1PKS
AT.BGC.20	HF.BGC.16	0.34929782152175903	0.42341333627700806	0.6111111044883728	0.6765697598457336	0.42105263471603394	0.4008527398109436	0.11051829159259796	11	2	T1PKS - T1PKS	T1PKS
HM.BGC.58	HP.BGC.54	0.4443298876285553	0.30876925587654114	1.0	0.47422680258750916	0.0	0.0	0.5257731676101685	0	1	terpene - terpene	terpene
EL.BGC.16	HM.BGC.35	0.11386121809482574	0.785241961479187	1.0	0.8481850624084473	1.0	0.1708572804927826	0.09468798339366913	12	2	T1PKS - T1PKS	T1PKS
HF.BGC.39	HSM.BGC.45	0.31701570749282837	0.46646755933761597	1.0	0.6439790725708008	0.0	0.0	0.3560209572315216	0	1	terpene - terpene	terpene
HSM.BGC.27	HSP.BGC.32	0.36783280968666077	0.39963534474372864	0.7272727489471436	0.6022835373878479	0.699999988079071	0.46092483401298523	0.3029039204120636	6	2	T1PKS - T1PKS	T1PKS
HR.BGC.49	PH.BGC.31	0.38203126192092896	0.3818853795528412	1.0	0.5572916865348816	0.0	0.0	0.4427083432674408	0	1	terpene - terpene	terpene
BGC0000013.1	BGC0001144.1	0.4442249834537506	0.3088858425617218	0.5454545617103577	0.585322380065918	0.1538461595773697	0.5297423005104065	0.29961293935775757	4	2	T1PKS - indole.T1PKS
HL.BGC.6	XH.BGC.17	0.4721454977989197	0.2786303758621216	0.761904776096344	0.46584880352020264	0.52173912525177	0.5920904278755188	0.2589399814605713	19	2	T1PKS - T1PKS	T1PKS
HM.BGC.41	HSP.BGC.50	0.027165986597537994	0.9464060068130493	1.0	0.9637786746025085	1.0	0.054477207362651825	0.004273504484444857	7	2	T1PKS - T1PKS	T1PKS
HM.BGC.26	HSP.BGC.35	0.07979997247457504	0.8467680811882019	1.0	0.897108793258667	0.9473684430122375	0.13440872728824615	0.008338544517755508	24	4	T1PKS - T1PKS	T1PKS
HL.BGC.13	HL.BGC.14	0.33740484714508057	0.43903231620788574	0.8999999761581421	0.584200918674469	0.8888888955116272	0.46386608481407166	0.3316818177700043	7	2	T1PKS - T1PKS	T1PKS
HM.BGC.39	HSM.BGC.28	0.11655562371015549	0.7804739475250244	1.0	0.8445925116539001	1.0	0.23637178540229797	0.05420215055346489	5	2	T1PKS - T1PKS	T1PKS
EL.BGC.40	HSM.BGC.32	0.2188452035188675	0.6102027893066406	0.9090909361839294	0.7506306171417236	0.7272727489471436	0.2928767502307892	0.15147770941257477	9	2	T1PKS - T1PKS	T1PKS
DC.BGC.24	JM.BGC.38	0.13405337929725647	0.7498635649681091	0.800000011920929	0.8888812065124512	0.7857142686843872	0.12578067183494568	0.06713318079710007	12	2	T1PKS - T1PKS	T1PKS
HP.BGC.41	HSM.BGC.28	0.20239631831645966	0.6361716389656067	1.0	0.7301382422447205	1.0	0.3504513204097748	0.1691247820854187	5	2	T1PKS - T1PKS	T1PKS
EL.BGC.26	HSP.BGC.59	0.49132075905799866	0.25875458121299744	0.7333333492279053	0.4513109028339386	0.47058823704719543	0.6198931336402893	0.35287800431251526	11	2	T1PKS - T1PKS	T1PKS
HSM.BGC.23	JM.BGC.24	0.22682280838489532	0.5978029370307922	0.9375	0.7290510535240173	0.7777777910232544	0.32095709443092346	0.07091627269983292	16	2	T1PKS - T1PKS	T1PKS
DC.BGC.8	HSM.BGC.7	0.39424431324005127	0.3669399619102478	0.6666666865348816	0.607674241065979	0.3333333432674408	0.48874321579933167	0.15128205716609955	5	1	indole - indole	indole
HL.BGC.13	HSM.BGC.29	0.41240134835243225	0.3452721834182739	0.6666666865348816	0.5723537802696228	0.5	0.537208080291748	0.23591303825378418	7	2	T1PKS - T1PKS	T1PKS
BGC0001244.1	BGC0001276.1	0.2946287989616394	0.49754855036735535	1.0	0.6071616411209106	1.0	0.4842415750026703	0.27858439087867737	5	2	T1PKS - T1PKS	T1PKS
HF.BGC.39	HP.BGC.58	0.37812501192092896	0.38672852516174316	1.0	0.5625	0.0	0.0	0.4375	0	1	terpene - terpene	terpene
EL.BGC.16	HSP.BGC.44	0.11458161473274231	0.7839657068252563	1.0	0.8472245335578918	1.0	0.17213799059391022	0.09468798339366913	12	2	T1PKS - T1PKS	T1PKS
HM.BGC.23	HR.BGC.27	0.3994188904762268	0.3606976866722107	0.6666666865348816	0.580572783946991	0.6363636255264282	0.510402262210846	0.2829645574092865	6	2	T1PKS - T1PKS	T1PKS
HP.BGC.58	HSP.BGC.66	0.28437501192092896	0.5121191143989563	1.0	0.6875	0.0	0.0	0.3125	0	1	terpene - terpene	terpene
HL.BGC.13	PH.BGC.16	0.4382078945636749	0.3156103491783142	0.6666666865348816	0.537945032119751	0.5	0.5359423160552979	0.33275213837623596	7	2	T1PKS - T1PKS	T1PKS
EL.BGC.32	HP.BGC.17	0.20180615782737732	0.6371133923530579	0.8125	0.7994436621665955	0.7222222089767456	0.2473110854625702	0.025226116180419922	15	2	T1PKS - T1PKS	T1PKS
HP.BGC.1	JM.BGC.2	0.10108206421136856	0.8080534338951111	1.0	0.8652238845825195	1.0	0.1663149744272232	0.040159448981285095	12	2	NA
DC.BGC.21	HRUB.BGC.52	0.28708067536354065	0.5082539319992065	0.6428571343421936	0.7381048798561096	0.6153846383094788	0.3288802206516266	0.12792490422725677	8	2	T1PKS - T1PKS	T1PKS
HR.BGC.1	HSM.BGC.1	0.15724609792232513	0.7102341055870056	1.0	0.7903385162353516	1.0	0.25104162096977234	0.08552101254463196	12	2	NA
DC.BGC.27	HL.BGC.11	0.13466382026672363	0.7488067150115967	0.8888888955116272	0.8584111928939819	0.875	0.1994975358247757	0.05472567304968834	6	2	T1PKS - T1PKS	T1PKS
BGC0001258.1	PH.BGC.12	0.40462610125541687	0.35447007417678833	0.4117647111415863	0.6581020355224609	0.3888888955116272	0.457855224609375	0.16796211898326874	6	2	T1PKS - T1PKS	T1PKS
FNP117	HP.BGC.12	0.40346434712409973	0.3558547794818878	0.8947368264198303	0.5143601298332214	0.6363636255264282	0.5391930341720581	0.2312624752521515	19	2	T1PKS - T1PKS	T1PKS
BGC0001254.1	HRUB.BGC.35	0.4863198697566986	0.2638672888278961	0.5714285969734192	0.49662846326828003	0.5384615659713745	0.5864527225494385	0.3787497878074646	6	2	T1PKS - T1PKS	T1PKS
DC.BGC.24	HL.BGC.10	0.27962175011634827	0.5189448595046997	0.8461538553237915	0.6920061707496643	0.6428571343421936	0.2020961344242096	0.5197892189025879	12	3	T1PKS - T1PKS	T1PKS
BGC0000156.1	HL.BGC.8	0.4302988052368164	0.32455945014953613	0.692307710647583	0.5464147925376892	0.4285714328289032	0.5846114754676819	0.1587761491537094	9	2	T1PKS - T1PKS	T1PKS
HM.BGC.27	XH.BGC.48	0.4707520306110382	0.2801034152507782	0.7272727489471436	0.47839123010635376	0.5	0.5620322823524475	0.46097350120544434	6	2	T1PKS - T1PKS	T1PKS
DC.BGC.36	DC.BGC.43	0.15000000596046448	0.7225000262260437	0.5	1.0	0.0	0.0	0.0	0	1	NA
DC.BGC.27	PH.BGC.18	0.4829047918319702	0.2673874497413635	0.6153846383094788	0.4945884943008423	0.4615384638309479	0.5567574501037598	0.4283926486968994	6	2	T1PKS - T1PKS	T1PKS
HR.BGC.41	HRUB.BGC.58	0.47117891907691956	0.2796517312526703	0.7647058963775635	0.4694271683692932	0.4761904776096344	0.62143474817276	0.39427995681762695	12	4	NRPS.T1PKS - NRPS.T1PKS	NRPS.T1PKS
HL.BGC.5	HSM.BGC.39	0.28719809651374817	0.5080865621566772	0.75	0.7059580683708191	0.6666666865348816	0.19982078671455383	0.3254489600658417	2	3	NRPS - NRPS	NRPS
HRUB.BGC.49	JM.BGC.28	0.09811927378177643	0.8133888244628906	1.0	0.8691743016242981	1.0	0.16685141623020172	0.058774255216121674	8	2	T1PKS - T1PKS	T1PKS
HM.BGC.39	JM.BGC.36	0.1919124871492386	0.6530054211616516	1.0	0.7441166639328003	1.0	0.33656325936317444	0.15503336489200592	5	2	T1PKS - T1PKS	T1PKS
HF.BGC.16	HP.BGC.23	0.47275567054748535	0.2779865562915802	0.5454545617103577	0.5325378775596619	0.375	0.5209838151931763	0.25337544083595276	16	2	T1PKS - T1PKS	T1PKS
HL.BGC.11	HSM.BGC.31	0.20296859741210938	0.6352590322494507	0.8888888955116272	0.7673381567001343	0.875	0.3223235309123993	0.07575387507677078	7	2	T1PKS - T1PKS	T1PKS
DC.BGC.47	HR.BGC.57	0.43942540884017944	0.314243882894516	0.625	0.5659512877464294	0.2222222238779068	0.3796681761741638	0.5699999928474426	5	1	NRPS-like - NRPS-like	NRPS-like
DC.BGC.38	HF.BGC.39	0.37421876192092896	0.39160215854644775	1.0	0.5677083134651184	0.0	0.0	0.4322916567325592	0	1	terpene - terpene	terpene
AT.BGC.31	HF.BGC.23	0.21156156063079834	0.6216351985931396	0.7647058963775635	0.8065889477729797	0.6111111044883728	0.2206166833639145	0.11859556287527084	11	2	T1PKS - T1PKS	T1PKS
BGC0001257.1	HSP.BGC.25	0.21425093710422516	0.6174015998840332	0.3684210479259491	0.9271975755691528	0.3333333432674408	0.10315383225679398	0.027275295928120613	6	2	T1PKS - T1PKS	T1PKS
HM.BGC.6	JM.BGC.6	0.3887573778629303	0.373617559671402	0.800000011920929	0.5572124123573303	0.6666666865348816	0.397208571434021	0.45418235659599304	2	4	NRPS - NRPS	NRPS
HR.BGC.24	PH.BGC.16	0.4979414641857147	0.25206276774406433	0.692307710647583	0.4488985538482666	0.5384615659713745	0.6388919949531555	0.35357263684272766	9	2	T1PKS - T1PKS	T1PKS
HR.BGC.31	XH.BGC.52	0.4722304046154022	0.2785407602787018	0.875	0.4333224296569824	0.5555555820465088	0.6260189414024353	0.37381812930107117	13	2	T1PKS - T1PKS	T1PKS
HR.BGC.22	HRUB.BGC.30	0.33857688307762146	0.43748053908348083	0.7058823704719543	0.6636621952056885	0.44999998807907104	0.38924771547317505	0.15115311741828918	14	2	T1PKS - T1PKS	T1PKS
EL.BGC.40	HR.BGC.32	0.45862627029418945	0.293085515499115	0.6666666865348816	0.5107205510139465	0.5	0.6227994561195374	0.2222394496202469	8	2	T1PKS - T1PKS	T1PKS
HRUB.BGC.50	JM.BGC.23	0.4015979468822479	0.3580850064754486	0.6315789222717285	0.6008769273757935	0.4285714328289032	0.47611165046691895	0.12966309487819672	14	2	T1PKS - T1PKS	T1PKS
EL.BGC.27	HM.BGC.39	0.23157377541065216	0.5904788374900818	1.0	0.6912349462509155	1.0	0.3535977602005005	0.25272414088249207	5	2	T1PKS - T1PKS	T1PKS
BGC0001249.1	EL.BGC.5	0.4482235610485077	0.30445724725723267	1.0	0.4245908260345459	0.6666666865348816	0.6481481194496155	0.5390397310256958	3	3	NRPS - NRPS	NRPS
AT.BGC.6	JM.BGC.5	0.13303466141223907	0.7516288757324219	1.0	0.8226204514503479	1.0	0.16129031777381897	0.182742640376091	2	3	NRPS - NRPS	NRPS
HSM.BGC.35	HSP.BGC.42	0.24885208904743195	0.5642231702804565	1.0	0.674863874912262	0.8999999761581421	0.1369955986738205	0.5759901404380798	8	3	T1PKS - T1PKS	T1PKS
HM.BGC.17	JM.BGC.19	0.44028767943382263	0.31327787041664124	0.6000000238418579	0.5551719665527344	0.46666666865348816	0.5572463870048523	0.1356774866580963	11	2	T1PKS - T1PKS	T1PKS
HF.BGC.3	HSP.BGC.6	0.21171703934669495	0.6213900446891785	1.0	0.7177106142044067	1.0	0.21446572244167328	0.304897278547287	2	3	NRPS - NRPS	NRPS
HR.BGC.15	PH.BGC.12	0.16107511520385742	0.7037949562072754	0.7647058963775635	0.8725396990776062	0.6315789222717285	0.15639491379261017	0.033422838896512985	13	2	T1PKS - T1PKS	T1PKS
HF.BGC.14	HSM.BGC.23	0.2010161131620407	0.6383752822875977	1.0	0.7359001040458679	0.9411764740943909	0.30224141478538513	0.11153395473957062	16	2	T1PKS - T1PKS	T1PKS
DC.BGC.20	HF.BGC.19	0.305884450674057	0.48179638385772705	0.7142857313156128	0.6975111961364746	0.5625	0.38340336084365845	0.10020242631435394	10	2	T1PKS - T1PKS	T1PKS
BGC0001257.1	JM.BGC.17	0.18192234635353088	0.6692510843276978	0.5	0.926325798034668	0.46666666865348816	0.10281676054000854	0.029960429295897484	6	2	T1PKS - T1PKS	T1PKS
BGC0001136.1	BGC0002035.1	0.3817790150642395	0.38219717144966125	0.8125	0.5631835460662842	0.6666666865348816	0.47269710898399353	0.38748058676719666	11	4	NRPS.T1PKS - NRPS.T1PKS	NRPS.T1PKS
DC.BGC.27	HR.BGC.38	0.1141098290681839	0.7848013639450073	1.0	0.8478535413742065	1.0	0.1814526468515396	0.10818713158369064	6	2	T1PKS - T1PKS	T1PKS
BGC0000156.1	BGC0001144.1	0.41344398260116577	0.3440479338169098	0.692307710647583	0.5752370953559875	0.3333333432674408	0.5354134440422058	0.17579925060272217	9	2	T1PKS - indole.T1PKS
HM.BGC.13	HSM.BGC.12	0.2365284264087677	0.5828888416290283	0.739130437374115	0.7764161825180054	0.6666666865348816	0.28819185495376587	0.013607613742351532	26	4	T1PKS - T1PKS	T1PKS
EL.BGC.28	HF.BGC.16	0.4213620722293854	0.3348218500614166	0.5789473652839661	0.5904645919799805	0.4000000059604645	0.5080641508102417	0.11394906044006348	12	2	T1PKS - T1PKS	T1PKS
BGC0001276.1	PH.BGC.22	0.45582857728004456	0.2961225211620331	0.3333333432674408	0.6239745616912842	0.190476194024086	0.5196711421012878	0.1964682936668396	5	2	T1PKS - T1PKS	T1PKS
HP.BGC.43	JM.BGC.40	0.24728088080883026	0.5665860772132874	0.75	0.7619588375091553	0.625	0.2915586233139038	0.09086819738149643	11	2	T1PKS - T1PKS	T1PKS
BGC0001254.1	HL.BGC.15	0.47360894083976746	0.27708756923675537	0.875	0.4268547594547272	0.625	0.6794719696044922	0.413655161857605	6	2	T1PKS - T1PKS	T1PKS
HRUB.BGC.30	JM.BGC.24	0.21363571286201477	0.6183688044548035	0.8125	0.7910783290863037	0.6111111044883728	0.2396654486656189	0.10900448262691498	13	2	T1PKS - T1PKS	T1PKS
HL.BGC.14	HR.BGC.24	0.3697117269039154	0.3972632884979248	0.9090909361839294	0.5379601120948792	0.8999999761581421	0.5261614322662354	0.33379673957824707	8	2	T1PKS - T1PKS	T1PKS
HM.BGC.48	HSP.BGC.57	0.25320470333099365	0.5577031970024109	0.7777777910232544	0.7512826323509216	0.5555555820465088	0.34992313385009766	0.07160734385251999	7	2	T1PKS - T1PKS	T1PKS
JM.BGC.38	XH.BGC.38	0.3429829776287079	0.4316713511943817	0.6666666865348816	0.6551076769828796	0.6470588445663452	0.4156527817249298	0.0795406922698021	15	2	T1PKS - T1PKS	T1PKS
HL.BGC.3	HP.BGC.8	0.41120415925979614	0.34668052196502686	0.6666666865348816	0.569188117980957	0.5714285969734192	0.41056665778160095	0.4386850595474243	7	9	NRPS - NRPS	NRPS
DC.BGC.21	HSP.BGC.34	0.49308860301971436	0.2569591701030731	0.5882353186607361	0.4893895089626312	0.4444444477558136	0.5834726095199585	0.34667080640792847	9	2	T1PKS - T1PKS	T1PKS
HF.BGC.28	HP.BGC.41	0.19881337881088257	0.6419000029563904	1.0	0.7349154949188232	1.0	0.33546319603919983	0.17711110413074493	5	2	T1PKS - T1PKS	T1PKS
HSP.BGC.44	JM.BGC.38	0.14139613509178162	0.7372005581855774	0.800000011920929	0.8790908455848694	0.7857142686843872	0.14297029376029968	0.05472567304968834	12	2	T1PKS - T1PKS	T1PKS
HL.BGC.1	PH.BGC.1	0.18326358497142792	0.6670583486557007	0.9333333373069763	0.7781882286071777	0.9285714030265808	0.26822325587272644	0.08257728815078735	12	2	NA
AT.BGC.31	HM.BGC.36	0.3458333909511566	0.4279339611530304	0.52173912525177	0.7090917229652405	0.36000001430511475	0.36268651485443115	0.07557354867458344	12	2	T1PKS - T1PKS	T1PKS
HL.BGC.14	PH.BGC.16	0.27732110023498535	0.5222647786140442	0.75	0.7246829867362976	0.5833333134651184	0.3311275243759155	0.1636960655450821	8	2	T1PKS - T1PKS	T1PKS
EL.BGC.32	HR.BGC.15	0.32311373949050903	0.45817500352859497	0.6470588445663452	0.6892252564430237	0.6111111044883728	0.3835858404636383	0.037733182311058044	15	2	T1PKS - T1PKS	T1PKS
AT.BGC.16	BGC0001257.1	0.48997172713279724	0.26012882590293884	0.5	0.5155932307243347	0.46666666865348816	0.6173576712608337	0.0190785750746727	14	2	T1PKS - T1PKS	T1PKS
HP.BGC.49	HSP.BGC.62	0.3294197916984558	0.44967779517173767	0.5555555820465088	0.7156557440757751	0.4545454680919647	0.28434425592422485	0.0	7	0	NA
DC.BGC.27	HM.BGC.43	0.13878707587718964	0.7416877150535583	0.8888888955116272	0.8668023943901062	0.6666666865348816	0.17384342849254608	0.0722288116812706	6	2	T1PKS - T1PKS	T1PKS
BGC0001124.1	HR.BGC.43	0.38632306456565857	0.37659937143325806	0.7272727489471436	0.581872284412384	0.6363636255264282	0.5289446115493774	0.2241981476545334	7	2	NRPS.T1PKS - T1PKS
HSM.BGC.47	PH.BGC.32	0.4307692348957062	0.32402366399765015	1.0	0.4923076927661896	0.0	0.0	0.5076923370361328	0	1	terpene
HSP.BGC.25	JM.BGC.17	0.35880646109580994	0.4111291766166687	0.6499999761581421	0.6391671299934387	0.6363636255264282	0.4258202314376831	0.03589598461985588	20	2	T1PKS - T1PKS	T1PKS
HM.BGC.42	HSM.BGC.23	0.11761893332004547	0.7785963416099548	1.0	0.84709632396698	0.9411764740943909	0.18684826791286469	0.017125293612480164	16	2	T1PKS - T1PKS	T1PKS
HRUB.BGC.8	JM.BGC.5	0.16330492496490479	0.70005863904953	1.0	0.7822601199150085	1.0	0.10483870655298233	0.25537362694740295	2	3	NRPS - NRPS	NRPS
AT.BGC.24	HRUB.BGC.47	0.32769620418548584	0.451992392539978	0.800000011920929	0.643071711063385	0.6000000238418579	0.15881355106830597	0.7036290168762207	7	2	T1PKS - T1PKS	T1PKS
HP.BGC.55	HSP.BGC.68	0.24796953797340393	0.5655497908592224	1.0	0.7360405921936035	0.0	0.0	0.2639593780040741	0	1	terpene - terpene	terpene
BGC0001258.1	HL.BGC.7	0.42284756898880005	0.3331049084663391	0.3499999940395355	0.6539810299873352	0.3333333432674408	0.4673144817352295	0.16407574713230133	6	2	T1PKS - T1PKS	T1PKS
BGC0000064.1	BGC0001268.1	0.05585245043039322	0.8914145827293396	1.0	0.9255300760269165	1.0	0.055231835693120956	0.09370803087949753	8	4	NRPS.T1PKS - NRPS.T1PKS	NRPS.T1PKS
HP.BGC.17	HR.BGC.15	0.20089425146579742	0.6385700106620789	0.800000011920929	0.802141010761261	0.75	0.2471826821565628	0.025226116180419922	14	2	T1PKS - T1PKS	T1PKS
EL.BGC.2	PH.BGC.1	0.14522340893745422	0.7306430339813232	0.9333333373069763	0.8289085030555725	0.9285714030265808	0.21273377537727356	0.046164773404598236	12	2	NA
HSP.BGC.60	JM.BGC.45	0.36492326855659485	0.4033224582672119	0.739130437374115	0.6112059950828552	0.5769230723381042	0.47548994421958923	0.16121722757816315	21	4	NRPS.T1PKS - NRPS.T1PKS	NRPS.T1PKS
HSP.BGC.68	XH.BGC.74	0.33934009075164795	0.43647149205207825	1.0	0.6142131686210632	0.0	0.0	0.3857868015766144	0	1	terpene - terpene	terpene
AT.BGC.49	DC.BGC.38	0.31171876192092896	0.47373107075691223	1.0	0.6510416865348816	0.0	0.0	0.3489583432674408	0	1	terpene - terpene	terpene
AT.BGC.15	HSM.BGC.14	0.2506985068321228	0.5614527463912964	0.8571428656578064	0.7138305902481079	0.8500000238418579	0.322327196598053	0.11442006379365921	19	2	T1PKS - T1PKS	T1PKS
HRUB.BGC.9	XH.BGC.8	0.4777868390083313	0.2727065980434418	0.6666666865348816	0.4851731061935425	0.5	0.0	0.5148268938064575	0	4	NRPS - NRPS	NRPS
HRUB.BGC.2	HSM.BGC.1	0.18774670362472534	0.6597554087638855	0.9333333373069763	0.7722107768058777	0.9285714030265808	0.267614483833313	0.09835727512836456	13	2	NA
AT.BGC.42	DC.BGC.33	0.37293320894241333	0.3932127356529236	0.6666666865348816	0.6224138140678406	0.5384615659713745	0.3358103632926941	0.45069384574890137	7	2	T1PKS - T1PKS	T1PKS
HP.BGC.42	HSM.BGC.31	0.19623470306396484	0.6460386514663696	0.8888888955116272	0.7763167023658752	0.875	0.30806484818458557	0.07601563632488251	7	2	T1PKS - T1PKS	T1PKS
HP.BGC.26	JM.BGC.27	0.48351314663887024	0.26675865054130554	0.7692307829856873	0.4335209131240845	0.75	0.6304455995559692	0.40656283497810364	10	2	T1PKS - T1PKS	T1PKS
HP.BGC.49	HSM.BGC.38	0.22342504560947418	0.6030686497688293	1.0	0.7020999193191528	1.0	0.2979000508785248	0.0	7	0	NA
DC.BGC.21	HL.BGC.13	0.4746839106082916	0.27595698833465576	0.7272727489471436	0.4701184034347534	0.5454545617103577	0.6402270793914795	0.3091906011104584	8	2	T1PKS - T1PKS	T1PKS
BGC0001257.1	HSM.BGC.11	0.21565544605255127	0.6151964068412781	0.3499999940395355	0.9302371740341187	0.3333333432674408	0.09808782488107681	0.027275295928120613	6	2	T1PKS - T1PKS	T1PKS
HRUB.BGC.21	HSP.BGC.25	0.3068450093269348	0.4804638624191284	0.5714285969734192	0.7370430827140808	0.52173912525177	0.32718539237976074	0.0381571501493454	14	2	T1PKS - T1PKS	T1PKS
DC.BGC.15	FNP117	0.43515926599502563	0.3190450370311737	0.8095238208770752	0.4983590543270111	0.5833333134651184	0.5482959151268005	0.28002992272377014	19	2	T1PKS - T1PKS	T1PKS
AT.BGC.26	HF.BGC.22	0.2190307080745697	0.6099130511283875	0.6875	0.8204590678215027	0.5625	0.21912173926830292	0.06079854816198349	12	2	T1PKS - T1PKS	T1PKS
DC.BGC.37	XH.BGC.69	0.4955402612686157	0.25447964668273926	0.1428571492433548	0.6345177888870239	0.0	0.0	0.36548224091529846	0	1	terpene
HM.BGC.7	HSM.BGC.40	0.33035808801651	0.44842028617858887	0.6666666865348816	0.6769828796386719	0.5714285969734192	0.4272114038467407	0.2709200084209442	9	9	NRPS - NRPS	NRPS
HF.BGC.28	HRUB.BGC.45	0.19878600537776947	0.6419438719749451	1.0	0.7349519729614258	1.0	0.3344539403915405	0.17829060554504395	5	2	T1PKS - T1PKS	T1PKS
HL.BGC.5	XH.BGC.5	0.29042771458625793	0.5034928321838379	1.0	0.6127630472183228	1.0	0.3306451737880707	0.40610089898109436	2	3	NRPS - NRPS	NRPS
HR.BGC.41	HRUB.BGC.57	0.47199785709381104	0.2787862718105316	0.800000011920929	0.4373362064361572	0.800000011920929	0.6135368943214417	0.49907243251800537	10	4	NRPS.T1PKS - NRPS.T1PKS	NRPS.T1PKS
EL.BGC.52	PH.BGC.32	0.45384615659713745	0.29828402400016785	1.0	0.4615384638309479	0.0	0.0	0.5384615659713745	0	1	terpene
HL.BGC.18	PH.BGC.23	0.2142239511013031	0.6174439787864685	0.875	0.7727013826370239	0.625	0.34249839186668396	0.08329886943101883	5	2	T1PKS - T1PKS	T1PKS
HSP.BGC.30	JM.BGC.23	0.29627904295921326	0.49522319436073303	0.7647058963775635	0.6992853283882141	0.5263158082962036	0.3614925146102905	0.1031867042183876	13	2	T1PKS - T1PKS	T1PKS
AT.BGC.44	HP.BGC.53	0.27411985397338867	0.5269019603729248	0.8571428656578064	0.7059354186058044	0.5	0.3401821553707123	0.13265305757522583	7	1	terpene - terpene	terpene
HM.BGC.49	HSP.BGC.58	0.0856880396604538	0.8359663486480713	0.8571428656578064	0.9341009259223938	0.8461538553237915	0.05959390476346016	0.08166199177503586	10	2	T1PKS - T1PKS	T1PKS
HF.BGC.28	JM.BGC.36	0.1926926225423813	0.6517452001571655	1.0	0.743076503276825	1.0	0.3157421052455902	0.18340027332305908	5	2	T1PKS - T1PKS	T1PKS
AT.BGC.44	JM.BGC.49	0.1462891846895218	0.7288221716880798	1.0	0.8049477338790894	1.0	0.21248985826969147	0.1340206116437912	7	1	terpene - terpene	terpene
HL.BGC.15	HR.BGC.39	0.26228055357933044	0.5442299842834473	0.7777777910232544	0.7262185215950012	0.75	0.3678516447544098	0.15619373321533203	5	2	T1PKS - T1PKS	T1PKS
XH.BGC.25	XH.BGC.26	0.2912919819355011	0.502267062664032	0.75	0.6973249912261963	0.7142857313156128	0.38488924503326416	0.22046078741550446	4	2	T1PKS - T1PKS	T1PKS
BGC0001249.1	JM.BGC.5	0.4487210810184479	0.30390843749046326	1.0	0.4239274561405182	0.6666666865348816	0.6349206566810608	0.5466485023498535	3	3	NRPS - NRPS	NRPS
EL.BGC.35	HP.BGC.26	0.4879617691040039	0.26218315958976746	0.692307710647583	0.46220484375953674	0.5384615659713745	0.5935548543930054	0.4262758493423462	8	2	T1PKS - T1PKS	T1PKS
EL.BGC.34	HSM.BGC.13	0.33386921882629395	0.4437302052974701	0.7692307829856873	0.6330461502075195	0.75	0.4692212641239166	0.1112852692604065	10	2	T1PKS - T1PKS	T1PKS
AT.BGC.34	HSM.BGC.21	0.2749861776828766	0.5256450176239014	0.800000011920929	0.7133517861366272	0.6000000238418579	0.3707769215106964	0.13942307233810425	7	2	T1PKS - T1PKS	T1PKS
AT.BGC.46	JM.BGC.48	0.3163934350013733	0.46731793880462646	1.0	0.6448087692260742	0.0	0.0	0.35519126057624817	0	1	NA
HM.BGC.48	XH.BGC.62	0.3990445137023926	0.3611474931240082	0.6428571343421936	0.5917501449584961	0.5714285969734192	0.49012085795402527	0.2445077896118164	8	2	NRPS.T1PKS - T1PKS
DC.BGC.6	PH.BGC.4	0.4575243890285492	0.2942797839641571	1.0	0.4066341519355774	0.75	0.6666666865348816	0.5842032432556152	1	4	NRPS - NRPS	NRPS
HR.BGC.16	HRUB.BGC.26	0.2849787473678589	0.5112553834915161	0.8823529481887817	0.6736231446266174	0.6666666865348816	0.37093180418014526	0.1258796602487564	18	2	T1PKS - T1PKS	T1PKS
AT.BGC.49	PH.BGC.31	0.37812501192092896	0.38672852516174316	1.0	0.5625	0.0	0.0	0.4375	0	1	terpene - terpene	terpene
BGC0001794.1	XH.BGC.1	0.33983227610588074	0.43582141399383545	0.8125	0.6214516758918762	0.6315789222717285	0.4535122215747833	0.2286204844713211	12	3	NRPS-like.T1PKS - NRPS-like.T1PKS	NRPS-like.T1PKS
DC.BGC.26	EL.BGC.27	0.1492011547088623	0.723858654499054	1.0	0.8010651469230652	1.0	0.19234484434127808	0.20717240869998932	5	2	T1PKS - T1PKS	T1PKS
HL.BGC.7	XH.BGC.21	0.45180270075798035	0.30052027106285095	0.6499999761581421	0.5212327837944031	0.5454545617103577	0.556021511554718	0.09249576181173325	20	2	T1PKS - T1PKS	T1PKS
HP.BGC.40	HR.BGC.24	0.4365275800228119	0.31750115752220154	0.75	0.5028117299079895	0.7272727489471436	0.581673800945282	0.32821720838546753	8	2	T1PKS - T1PKS	T1PKS
DC.BGC.41	DC.BGC.42	0.4632652997970581	0.28808411955833435	1.0	0.44897958636283875	0.0	0.0	0.5510203838348389	0	1	terpene - terpene	terpene
HR.BGC.26	JM.BGC.23	0.35953015089035034	0.41020163893699646	0.6470588445663452	0.6533406376838684	0.42105263471603394	0.41716620326042175	0.1527656763792038	11	2	T1PKS - T1PKS	T1PKS
BGC0001049.1	BGC0001136.1	0.08854535222053528	0.8307495713233948	1.0	0.8819395303726196	1.0	0.10124415904283524	0.14118291437625885	11	4	NRPS.T1PKS - NRPS.T1PKS	NRPS.T1PKS
HL.BGC.3	HSP.BGC.8	0.2998686134815216	0.49018394947052	1.0	0.6001752018928528	1.0	0.317318320274353	0.4319106638431549	7	9	NRPS - NRPS	NRPS
HSM.BGC.7	PH.BGC.8	0.27815142273902893	0.5210654139518738	0.800000011920929	0.7224647998809814	0.4000000059604645	0.2645891308784485	0.29695430397987366	3	1	NRPS-like.indole - indole
HRUB.BGC.56	HSP.BGC.49	0.4598042964935303	0.29181140661239624	0.7333333492279053	0.48470538854599	0.6000000238418579	0.5924599170684814	0.2645074129104614	13	2	T1PKS - T1PKS	T1PKS
EL.BGC.17	PH.BGC.21	0.2937738299369812	0.49875539541244507	0.7692307829856873	0.6865066885948181	0.75	0.3976988196372986	0.10297955572605133	10	2	T1PKS - T1PKS	T1PKS
HM.BGC.62	PH.BGC.29	0.4791666567325592	0.2712673544883728	0.5	0.5611110925674438	0.0	0.0	0.43888887763023376	0	1	NA
BGC0000013.1	HR.BGC.14	0.456886351108551	0.29497241973876953	0.5	0.5765324831008911	0.2142857164144516	0.5160813331604004	0.33085373044013977	4	2	T1PKS - T1PKS	T1PKS
EL.BGC.15	HP.BGC.26	0.1255224347114563	0.7647110223770142	1.0	0.8326367735862732	1.0	0.21047651767730713	0.059580087661743164	10	2	T1PKS - T1PKS	T1PKS
HSM.BGC.26	HSP.BGC.46	0.19381704926490784	0.6499309539794922	0.8235294222831726	0.8108583092689514	0.6666666865348816	0.2364882379770279	0.07669360935688019	19	4	T1PKS - T1PKS	T1PKS
HRUB.BGC.2	HSP.BGC.3	0.18473106622695923	0.6646634340286255	0.9375	0.7828585505485535	0.8125	0.24330085515975952	0.13212330639362335	13	2	NA
BGC0000037.1	HSM.BGC.13	0.47595030069351196	0.27462807297706604	0.9090909361839294	0.4118642210960388	0.6666666865348816	0.6355613470077515	0.48142826557159424	9	2	T1PKS - T1PKS	T1PKS
HM.BGC.15	HSP.BGC.24	0.0840483158826828	0.838967502117157	0.9375	0.9090467095375061	0.9333333373069763	0.11237451434135437	0.021334396675229073	13	2	T1PKS - T1PKS	T1PKS
BGC0001254.1	HSM.BGC.27	0.48853957653045654	0.26159176230430603	1.0	0.3486138880252838	1.0	0.7117376327514648	0.5608588457107544	6	2	T1PKS - T1PKS	T1PKS
EL.BGC.32	PH.BGC.12	0.3023328185081482	0.48673948645591736	0.6000000238418579	0.7338592410087585	0.5454545617103577	0.32601305842399597	0.04161955788731575	15	2	T1PKS - T1PKS	T1PKS
BGC0001258.1	DC.BGC.13	0.37304213643074036	0.3930761516094208	0.5384615659713745	0.6564566493034363	0.5384615659713745	0.4660620093345642	0.15976540744304657	6	2	T1PKS - T1PKS	T1PKS
AT.BGC.45	JM.BGC.52	0.25503596663475037	0.5549713969230652	1.0	0.7266187071800232	0.0	0.0	0.2733812928199768	0	1	NA
BGC0001276.1	XH.BGC.40	0.4685472249984741	0.2824420630931854	0.30000001192092896	0.6174926161766052	0.1666666716337204	0.5329515933990479	0.194452166557312	5	2	T1PKS - T1PKS	T1PKS
HR.BGC.51	HRUB.BGC.64	0.2851351499557495	0.5110317468643188	1.0	0.6864864826202393	0.0	0.0	0.31351351737976074	0	1	terpene - terpene	terpene
BGC0000064.1	XH.BGC.60	0.4630959630012512	0.2882659435272217	0.8461538553237915	0.43382078409194946	0.8461538553237915	0.6055228114128113	0.5268356204032898	8	4	NRPS.T1PKS - NRPS.T1PKS	NRPS.T1PKS
BGC0001280.1	HP.BGC.24	0.4895693063735962	0.2605395019054413	0.75	0.44528013467788696	0.529411792755127	0.6153996586799622	0.3726803660392761	12	2	T1PKS - T1PKS	T1PKS
AT.BGC.24	FNP068	0.47593575716018677	0.27464333176612854	0.692307710647583	0.46969249844551086	0.6666666865348816	0.5888623595237732	0.42783647775650024	7	2	T1PKS - T1PKS	T1PKS
HF.BGC.3	PH.BGC.3	0.214863583445549	0.616439163684845	1.0	0.7135152220726013	1.0	0.21421371400356293	0.3105751574039459	2	3	NRPS - NRPS	NRPS
HF.BGC.3	XH.BGC.5	0.276197612285614	0.5238898992538452	1.0	0.6317365169525146	1.0	0.33417338132858276	0.3796268701553345	2	3	NRPS - NRPS	NRPS
BGC0000146.1	HL.BGC.16	0.3782704770565033	0.38654762506484985	0.9333333373069763	0.5369465947151184	0.6470588445663452	0.5251770615577698	0.24562068283557892	14	2	T1PKS - T1PKS	T1PKS
BGC0000046.1	HF.BGC.24	0.472988098859787	0.27774155139923096	0.692307710647583	0.48949572443962097	0.4285714328289032	0.6270816326141357	0.24820512533187866	9	2	T1PKS - T1PKS	T1PKS
HP.BGC.18	PH.BGC.13	0.18124160170555115	0.6703653335571289	1.0	0.7583445310592651	1.0	0.2893863320350647	0.12232829630374908	10	2	T1PKS - T1PKS	T1PKS
HSM.BGC.6	PH.BGC.7	0.11973343044519424	0.7748692035675049	1.0	0.840355396270752	1.0	0.13702313601970673	0.1822660118341446	2	1	NRPS-like - NRPS-like	NRPS-like
AT.BGC.15	HP.BGC.12	0.25518885254859924	0.5547436475753784	0.8095238208770752	0.7295894622802734	0.7142857313156128	0.31337419152259827	0.06633318960666656	19	2	T1PKS - T1PKS	T1PKS
AT.BGC.20	DC.BGC.18	0.3383374512195587	0.43779733777046204	0.6666666865348816	0.6728600263595581	0.4736842215061188	0.40296831727027893	0.11861208081245422	11	2	T1PKS - T1PKS	T1PKS
HRUB.BGC.52	HSM.BGC.29	0.48484277725219727	0.2653869688510895	0.7142857313156128	0.45830488204956055	0.5714285969734192	0.6218816637992859	0.32118216156959534	11	2	T1PKS - T1PKS	T1PKS
EL.BGC.29	HRUB.BGC.22	0.48490819334983826	0.2653195858001709	0.5789473652839661	0.5063161849975586	0.3913043439388275	0.5904842615127563	0.15488240122795105	14	2	T1PKS - T1PKS	T1PKS
AT.BGC.32	JM.BGC.39	0.24815210700035095	0.565275251865387	0.699999988079071	0.7752174735069275	0.6086956262588501	0.11994420737028122	0.46940523386001587	14	3	T1PKS - T1PKS	T1PKS
HM.BGC.21	HR.BGC.26	0.4012611508369446	0.35848820209503174	0.7058823704719543	0.5767498016357422	0.5	0.49798157811164856	0.16169027984142303	14	2	T1PKS - T1PKS	T1PKS
DC.BGC.23	JM.BGC.31	0.49987390637397766	0.25012609362602234	0.4444444477558136	0.5307723879814148	0.2631579041481018	0.5958495140075684	0.2476392388343811	7	2	T1PKS - T1PKS	T1PKS
HM.BGC.14	HP.BGC.12	0.3272286653518677	0.4526212513446808	0.7727272510528564	0.6455132961273193	0.6818181872367859	0.4022039771080017	0.11590038239955902	20	2	T1PKS - T1PKS	T1PKS
HL.BGC.4	JM.BGC.6	0.4689757823944092	0.28198671340942383	0.6000000238418579	0.5035878419876099	0.6666666865348816	0.3870967626571655	0.5100765824317932	1	4	NRPS - NRPS	NRPS
HM.BGC.3	XH.BGC.2	0.4208106994628906	0.33546024560928345	0.800000011920929	0.515440821647644	0.6521739363670349	0.5320443511009216	0.19964821636676788	24	2	NA
HM.BGC.57	HSM.BGC.45	0.16387434303760529	0.6991060972213745	1.0	0.8481675386428833	0.0	0.0	0.1518324613571167	0	1	terpene - terpene	terpene
HP.BGC.44	HRUB.BGC.47	0.3147096037864685	0.469622939825058	0.800000011920929	0.6603872179985046	0.6000000238418579	0.1327555924654007	0.7016128897666931	7	2	T1PKS - T1PKS	T1PKS
JM.BGC.38	PH.BGC.18	0.32659921050071716	0.4534686207771301	0.6470588445663452	0.6900245547294617	0.529411792755127	0.37919145822525024	0.05041532963514328	15	2	T1PKS - T1PKS	T1PKS
HM.BGC.33	HP.BGC.35	0.35190948843955994	0.42002129554748535	0.7272727489471436	0.6338176131248474	0.5454545617103577	0.47499382495880127	0.14855945110321045	8	2	T1PKS - T1PKS	T1PKS
DC.BGC.15	HSM.BGC.14	0.25903263688087463	0.5490326285362244	0.8500000238418579	0.7112898230552673	0.75	0.3221759796142578	0.1464804857969284	17	2	T1PKS - T1PKS	T1PKS
HP.BGC.31	HR.BGC.31	0.47129544615745544	0.27952852845191956	0.9375	0.4141986668109894	0.6111111044883728	0.6365354061126709	0.4082321226596832	14	2	T1PKS - T1PKS	T1PKS
HR.BGC.47	HSP.BGC.69	0.4902512729167938	0.25984376668930054	0.4285714328289032	0.5570459365844727	0.125	0.4763520658016205	0.3928571343421936	3	1	terpene - terpene	terpene
DC.BGC.21	HL.BGC.14	0.3452088236808777	0.42875149846076965	0.6666666865348816	0.661943793296814	0.5	0.4571158289909363	0.09993694722652435	8	2	T1PKS - T1PKS	T1PKS
AT.BGC.15	HL.BGC.6	0.14571408927440643	0.7298044562339783	1.0	0.8057145476341248	1.0	0.2110612988471985	0.11460010707378387	19	2	T1PKS - T1PKS	T1PKS
HM.BGC.55	XH.BGC.74	0.3431472182273865	0.4314555823802948	1.0	0.6091370582580566	0.0	0.0	0.39086294174194336	0	1	terpene - terpene	terpene
EL.BGC.16	HR.BGC.30	0.11865389347076416	0.7767709493637085	1.0	0.8417947888374329	1.0	0.16958189010620117	0.12407510727643967	12	2	T1PKS - T1PKS	T1PKS
HR.BGC.41	XH.BGC.61	0.45575547218322754	0.2962020933628082	0.8125	0.47741374373435974	0.4736842215061188	0.5819875001907349	0.4483347237110138	10	4	NRPS.T1PKS - NRPS.T1PKS	NRPS.T1PKS
HRUB.BGC.64	XH.BGC.74	0.29447513818740845	0.49776533246040344	1.0	0.6740331649780273	0.0	0.0	0.32596686482429504	0	1	terpene - terpene	terpene
HL.BGC.20	XH.BGC.65	0.4924984574317932	0.25755780935287476	0.8235294222831726	0.41706088185310364	0.6000000238418579	0.645368218421936	0.4814918637275696	13	4	NRPS.T1PKS - NRPS.T1PKS	NRPS.T1PKS
PH.BGC.16	XH.BGC.54	0.4803340435028076	0.2700527012348175	0.529411792755127	0.5242605209350586	0.4117647111415863	0.5347976684570312	0.34285861253738403	9	2	T1PKS - T1PKS	T1PKS
HRUB.BGC.45	JM.BGC.36	0.18137311935424805	0.6701499819755554	1.0	0.7581691741943359	1.0	0.2898862659931183	0.18176153302192688	5	2	T1PKS - T1PKS	T1PKS
HRUB.BGC.30	HSM.BGC.23	0.2080152928829193	0.6272397637367249	0.875	0.7744981050491333	0.7222222089767456	0.2620350122451782	0.097635917365551	14	2	T1PKS - T1PKS	T1PKS
BGC0001907.1	DC.BGC.20	0.37057068943977356	0.39618125557899475	1.0	0.5297152996063232	0.6428571343421936	0.4368538558483124	0.5204310417175293	12	4	T1PKS - T1PKS	T1PKS
EL.BGC.32	HM.BGC.16	0.27749598026275635	0.5220120549201965	0.7058823704719543	0.7329981327056885	0.6315789222717285	0.33207836747169495	0.022964952513575554	15	2	T1PKS - T1PKS	T1PKS
AT.BGC.34	EL.BGC.24	0.2172449678182602	0.6127054691314697	1.0	0.7103400230407715	1.0	0.3684592843055725	0.15176109969615936	7	2	T1PKS - T1PKS	T1PKS
HR.BGC.51	HSP.BGC.68	0.24035532772541046	0.5770600438117981	1.0	0.7461928725242615	0.0	0.0	0.25380709767341614	0	1	terpene - terpene	terpene
HL.BGC.11	HM.BGC.43	0.23696890473365784	0.5822164416313171	0.800000011920929	0.7640414834022522	0.6000000238418579	0.32489141821861267	0.08032598346471786	7	2	T1PKS - T1PKS	T1PKS
BGC0001268.1	FNP111	0.4765104055404663	0.2740413546562195	0.7857142686843872	0.44679564237594604	0.625	0.5820098519325256	0.524398922920227	8	4	NRPS.T1PKS - NRPS.T1PKS	NRPS.T1PKS
AT.BGC.15	FNP117	0.4728059768676758	0.2779335379600525	0.739130437374115	0.4737251400947571	0.48148149251937866	0.5808596014976501	0.23970504105091095	21	2	T1PKS - T1PKS	T1PKS
BGC0000099.1	HR.BGC.18	0.4912208020687103	0.25885626673698425	0.44999998807907104	0.5317056179046631	0.4000000059604645	0.5479432344436646	0.3089967370033264	8	2	T1PKS - T1PKS	T1PKS
HP.BGC.34	JM.BGC.33	0.18987062573432922	0.6563096046447754	0.8888888955116272	0.7843119502067566	0.8823529481887817	0.2563597857952118	0.05300123244524002	16	2	T1PKS - T1PKS	T1PKS
HRUB.BGC.64	HSP.BGC.68	0.2898477017879486	0.5043162703514099	1.0	0.6802030205726624	0.0	0.0	0.31979694962501526	0	1	terpene - terpene	terpene
DC.BGC.20	EL.BGC.39	0.11507000774145126	0.7831010818481445	0.9090909361839294	0.882936954498291	0.8181818127632141	0.15616106986999512	0.029092472046613693	9	2	T1PKS - T1PKS	T1PKS
HF.BGC.4	HSM.BGC.4	0.35374316573143005	0.4176478981971741	1.0	0.5283424854278564	1.0	0.6640625	0.42355629801750183	2	4	NRPS - NRPS	NRPS
HRUB.BGC.8	HSM.BGC.39	0.23113484680652618	0.591153621673584	0.75	0.7807090878486633	0.6666666865348816	0.1362007111310959	0.24698762595653534	2	3	NRPS - NRPS	NRPS
AT.BGC.50	HSP.BGC.68	0.19923469424247742	0.6412250995635986	1.0	0.8010203838348389	0.0	0.0	0.19897958636283875	0	1	terpene - terpene	terpene
HR.BGC.18	PH.BGC.11	0.23367361724376678	0.587256133556366	0.9090909361839294	0.7300689220428467	0.739130437374115	0.3027918040752411	0.11384277045726776	19	2	T1PKS - T1PKS	T1PKS
HF.BGC.24	HR.BGC.32	0.21807856857776642	0.6114011406898499	0.9090909361839294	0.7516528367996216	0.7272727489471436	0.3331451714038849	0.05755172297358513	9	2	T1PKS - T1PKS	T1PKS
HR.BGC.18	HRUB.BGC.23	0.28438422083854675	0.5121059417724609	0.8571428656578064	0.6894718408584595	0.5416666865348816	0.3576860725879669	0.08652804791927338	19	2	T1PKS - T1PKS	T1PKS
AT.BGC.40	JM.BGC.40	0.22282753884792328	0.6039970517158508	0.8125	0.7737299203872681	0.6875	0.2776268422603607	0.0721997320652008	12	2	T1PKS - T1PKS	T1PKS
DC.BGC.5	EL.BGC.8	0.21636350452899933	0.6140861511230469	1.0	0.7115153074264526	1.0	0.21123553812503815	0.3185259997844696	7	9	NRPS - NRPS	NRPS
HM.BGC.42	JM.BGC.24	0.16951505839824677	0.6897052526473999	0.9375	0.8024113178253174	0.8235294222831726	0.22953352332115173	0.07779566943645477	15	2	T1PKS - T1PKS	T1PKS
HM.BGC.62	HP.BGC.50	0.4420454502105713	0.311313271522522	1.0	0.47727271914482117	0.0	0.0	0.5227272510528564	0	1	NA
HF.BGC.22	HR.BGC.30	0.23616734147071838	0.5834403038024902	0.800000011920929	0.7527292370796204	0.7857142686843872	0.30138495564460754	0.04434245452284813	15	2	T1PKS - T1PKS	T1PKS
EL.BGC.36	HM.BGC.28	0.45748570561408997	0.29432177543640137	0.6153846383094788	0.528480589389801	0.4615384638309479	0.5699090957641602	0.27473998069763184	8	2	T1PKS - T1PKS	T1PKS
HRUB.BGC.72	HSM.BGC.49	0.4890834391117096	0.2610357403755188	0.75	0.4545554220676422	0.4000000059604645	0.5454446077346802	0.0	4	0	NA
BGC0001706.1	BGC0001936.1	4.163336342344337e-17	1.0	1.0	1.0	1.0	0.0	0.0	14	0	terpene.indole - terpene.indole	terpene.indole
HSP.BGC.25	XH.BGC.21	0.48340973258018494	0.26686549186706543	0.6000000238418579	0.4969029426574707	0.47826087474823	0.5826311111450195	0.10542679578065872	20	2	T1PKS - T1PKS	T1PKS
HM.BGC.5	JM.BGC.5	0.1602647751569748	0.7051552534103394	1.0	0.7863136529922485	1.0	0.16129031777381897	0.2311517298221588	2	3	NRPS - NRPS	NRPS
EL.BGC.27	HSP.BGC.48	0.23040932416915894	0.592269778251648	1.0	0.6927875876426697	1.0	0.35425135493278503	0.2484137862920761	5	2	T1PKS - T1PKS	T1PKS
HSP.BGC.42	JM.BGC.34	0.19357003271579742	0.6503292918205261	1.0	0.7419066429138184	1.0	0.28559473156929016	0.2030906230211258	8	2	T1PKS - T1PKS	T1PKS
HL.BGC.5	HSP.BGC.6	0.22492781281471252	0.6007369160652161	1.0	0.7000962495803833	1.0	0.20967741310596466	0.32997918128967285	2	3	NRPS - NRPS	NRPS
HF.BGC.16	JM.BGC.23	0.44754505157470703	0.3052064776420593	0.550000011920929	0.5656974911689758	0.3636363744735718	0.5255367755889893	0.11498257517814636	14	2	T1PKS - T1PKS	T1PKS
HF.BGC.24	HRUB.BGC.40	0.38168683648109436	0.3823111653327942	0.5	0.6736929416656494	0.260869562625885	0.4170643985271454	0.09941378980875015	10	2	T1PKS - T1PKS	T1PKS
DC.BGC.11	HR.BGC.20	0.48171165585517883	0.2686227858066559	0.6666666865348816	0.47660666704177856	0.550000011920929	0.5747998356819153	0.3177672028541565	16	2	T1PKS - T1PKS	T1PKS
HM.BGC.37	HSP.BGC.46	0.12615488469600677	0.7636052966117859	0.8823529481887817	0.8843781352043152	0.6818181872367859	0.154178187251091	0.01923096925020218	20	4	T1PKS - T1PKS	T1PKS
DC.BGC.32	JM.BGC.40	0.47640925645828247	0.27414727210998535	0.5625	0.5296024680137634	0.2777777910232544	0.561331033706665	0.28853046894073486	8	2	T1PKS - T1PKS	T1PKS
HL.BGC.14	JM.BGC.42	0.3963201642036438	0.3644293546676636	0.7692307829856873	0.5497782230377197	0.75	0.503892719745636	0.3428798019886017	8	2	T1PKS - T1PKS	T1PKS
HM.BGC.14	XH.BGC.17	0.4926375448703766	0.25741666555404663	0.7272727489471436	0.4492105543613434	0.5	0.6058173179626465	0.2756500840187073	20	2	T1PKS - T1PKS	T1PKS
BGC0000170.1	XH.BGC.3	0.4835798144340515	0.26668980717658997	0.8235294222831726	0.44395238161087036	0.375	0.6316651701927185	0.25357741117477417	16	2	T1PKS - T1PKS	T1PKS
DC.BGC.1	HM.BGC.2	0.20394238829612732	0.6337077021598816	0.7777777910232544	0.8030223846435547	0.7647058963775635	0.22592313587665558	0.11014117300510406	12	2	NA
PH.BGC.3	XH.BGC.5	0.24329788982868195	0.5725980997085571	1.0	0.6756027936935425	1.0	0.2661290466785431	0.34381988644599915	2	3	NRPS - NRPS	NRPS
BGC0001257.1	BGC0001258.1	0.25215664505958557	0.5592696666717529	1.0	0.6637911200523376	1.0	0.45671141147613525	0.15545505285263062	6	2	T1PKS - T1PKS	T1PKS
HL.BGC.1	HRUB.BGC.2	0.19957537949085236	0.6406795382499695	0.9333333373069763	0.7564391493797302	0.9285714030265808	0.2910259962081909	0.10116534680128098	12	2	NA
HM.BGC.5	HR.BGC.5	0.2325393110513687	0.5889959335327148	0.75	0.7788364887237549	0.6666666865348816	0.1854838728904724	0.23305673897266388	2	3	NRPS - NRPS	NRPS
BGC0001254.1	HSM.BGC.28	0.4789060950279236	0.2715388536453247	0.875	0.4197918772697449	0.625	0.6735985279083252	0.4401225447654724	6	2	T1PKS - T1PKS	T1PKS
BGC0001273.1	FNP110	0.4094906449317932	0.34870126843452454	0.5833333134651184	0.595426619052887	0.5454545617103577	0.46644237637519836	0.32723718881607056	5	2	T1PKS - T1PKS	T1PKS
HL.BGC.14	PH.BGC.21	0.4835904836654663	0.2666787803173065	0.6153846383094788	0.500633955001831	0.3571428656578064	0.5933130383491516	0.3114720582962036	8	2	T1PKS - T1PKS	T1PKS
BGC0001793.1	XH.BGC.1	0.3367142975330353	0.4399479329586029	0.7647058963775635	0.6404593586921692	0.6000000238418579	0.4408593475818634	0.16979695856571198	14	3	NRPS-like.T1PKS - NRPS-like.T1PKS	NRPS-like.T1PKS
BGC0001254.1	HM.BGC.23	0.485606849193573	0.26460030674934387	1.0	0.35252419114112854	1.0	0.6978687047958374	0.571886420249939	6	2	T1PKS - T1PKS	T1PKS
DC.BGC.6	HL.BGC.4	0.44778355956077576	0.3049429953098297	1.0	0.40295523405075073	1.0	0.3968254029750824	0.622072160243988	1	4	NRPS - NRPS	NRPS
EL.BGC.2	HF.BGC.1	0.13960586488246918	0.7402780652046204	1.0	0.8138588666915894	1.0	0.23398365080356598	0.04261363670229912	12	2	NA
HSM.BGC.22	HSP.BGC.43	0.13347049057483673	0.7508733868598938	0.7894737124443054	0.9048463702201843	0.6000000238418579	0.12118364125490189	0.004048583097755909	14	2	T1PKS - T1PKS	T1PKS
DC.BGC.22	HSM.BGC.24	0.4542807936668396	0.2978094518184662	0.6428571343421936	0.5151714086532593	0.6153846383094788	0.5294014811515808	0.40682604908943176	7	2	T1PKS - T1PKS	T1PKS
HP.BGC.20	JM.BGC.13	0.2892482280731201	0.505168080329895	0.875	0.6734755039215088	0.6129032373428345	0.38006356358528137	0.15921495854854584	25	4	T1PKS - T1PKS	T1PKS
HP.BGC.8	HSM.BGC.40	0.42634865641593933	0.3290758430957794	0.6666666865348816	0.5489954352378845	0.5714285969734192	0.5434746146202087	0.3996323347091675	10	9	NRPS - NRPS	NRPS
HM.BGC.5	HRUB.BGC.8	0.18528681993484497	0.6637575626373291	1.0	0.75295090675354	1.0	0.14516128599643707	0.281011700630188	2	3	NRPS - NRPS	NRPS
HF.BGC.28	HSM.BGC.28	0.20244355499744415	0.6360962986946106	1.0	0.7300752401351929	1.0	0.3395562171936035	0.18288539350032806	5	2	T1PKS - T1PKS	T1PKS
EL.BGC.36	HR.BGC.24	0.45048272609710693	0.3019692301750183	0.75	0.4938008189201355	0.5833333134651184	0.5912677049636841	0.3360621929168701	8	2	T1PKS - T1PKS	T1PKS
EL.BGC.35	EL.BGC.36	0.49437615275382996	0.2556554675102234	0.8181818127632141	0.40264996886253357	0.800000011920929	0.6447771787643433	0.5024957060813904	8	2	T1PKS - T1PKS	T1PKS
HF.BGC.1	HSM.BGC.1	0.1487177163362503	0.7246814966201782	1.0	0.8017097115516663	1.0	0.2370518445968628	0.08200562000274658	12	2	NA
EL.BGC.36	JM.BGC.40	0.25253134965896606	0.5587093830108643	0.6666666865348816	0.7759899497032166	0.6428571343421936	0.28473302721977234	0.10256410390138626	8	2	T1PKS - T1PKS	T1PKS
DC.BGC.38	HSM.BGC.45	0.3405759036540985	0.4348401129245758	1.0	0.6125654578208923	0.0	0.0	0.38743454217910767	0	1	terpene - terpene	terpene
HM.BGC.16	HSP.BGC.25	0.07686996459960938	0.8521690964698792	0.7368420958518982	0.9867298007011414	0.7142857313156128	0.017061715945601463	0.0	14	2	T1PKS - T1PKS	T1PKS
HSM.BGC.16	HSP.BGC.44	0.02776169590651989	0.9452472925186157	1.0	0.9629843831062317	1.0	0.048004601150751114	0.004048583097755909	12	2	T1PKS - T1PKS	T1PKS
DC.BGC.18	HRUB.BGC.50	0.41285210847854614	0.34474265575408936	0.6499999761581421	0.5777844786643982	0.4761904776096344	0.4929015636444092	0.15714286267757416	15	2	T1PKS - T1PKS	T1PKS
DC.BGC.26	HF.BGC.28	0.21561256051063538	0.6152636408805847	1.0	0.7125166058540344	1.0	0.352873295545578	0.20574605464935303	5	2	T1PKS - T1PKS	T1PKS
DC.BGC.36	HP.BGC.61	0.470608115196228	0.2802557647228241	1.0	0.43918919563293457	0.0	0.0	0.5608108043670654	0	1	NA
AT.BGC.45	HSP.BGC.63	0.41857144236564636	0.3380591869354248	1.0	0.508571445941925	0.0	0.0	0.49142858386039734	0	1	NA
AT.BGC.26	EL.BGC.16	0.2012745440006256	0.6379623413085938	0.8461538553237915	0.7931724190711975	0.692307710647583	0.2427707016468048	0.09899832308292389	12	2	T1PKS - T1PKS	T1PKS
EL.BGC.49	HSM.BGC.46	0.17692308127880096	0.6774556040763855	1.0	0.8307692408561707	0.0	0.0	0.16923077404499054	0	1	terpene - terpene	terpene
HL.BGC.14	HSM.BGC.29	0.4734106659889221	0.2772963345050812	0.6153846383094788	0.5072473287582397	0.4615384638309479	0.5994935631752014	0.2792709171772003	8	2	T1PKS - T1PKS	T1PKS
HP.BGC.43	HSM.BGC.29	0.4324805736541748	0.32207831740379333	0.8461538553237915	0.4848977029323578	0.692307710647583	0.6059705018997192	0.2652147114276886	11	2	T1PKS - T1PKS	T1PKS
HR.BGC.48	JM.BGC.54	0.2548969089984894	0.5551786422729492	1.0	0.7268041372299194	0.0	0.0	0.27319586277008057	0	1	terpene
DC.BGC.21	HL.BGC.19	0.49710604548454285	0.2529023289680481	0.6666666865348816	0.45941415429115295	0.5	0.6141688823699951	0.3934198319911957	8	2	T1PKS - T1PKS	T1PKS
HP.BGC.17	HRUB.BGC.21	0.19705785810947418	0.6447160840034485	0.8666666746139526	0.7924196124076843	0.7058823704719543	0.2541700303554535	0.0445166751742363	14	2	T1PKS - T1PKS	T1PKS
HSP.BGC.52	PH.BGC.18	0.48910990357398987	0.26100867986679077	0.692307710647583	0.4606739580631256	0.5384615659713745	0.5956451892852783	0.4407675266265869	7	2	T1PKS - T1PKS	T1PKS
AT.BGC.20	HSM.BGC.24	0.1722869575023651	0.6851089000701904	0.9285714030265808	0.8036174178123474	0.7857142686843872	0.23036479949951172	0.10293161123991013	11	2	T1PKS - T1PKS	T1PKS
BGC0001954.1	XH.BGC.63	0.45384934544563293	0.2982805371284485	0.75	0.49662190675735474	0.4736842215061188	0.5724458694458008	0.35373127460479736	13	3	T1PKS - T1PKS	T1PKS
DC.BGC.1	HR.BGC.1	0.13604924082756042	0.7464109063148499	1.0	0.8186010122299194	1.0	0.21145033836364746	0.0912449061870575	12	2	NA
DC.BGC.22	JM.BGC.23	0.4649353623390198	0.286294162273407	0.6000000238418579	0.517863929271698	0.5333333611488342	0.5273216962814331	0.4030612111091614	7	2	T1PKS - T1PKS	T1PKS
HM.BGC.33	HSM.BGC.35	0.24668197333812714	0.5674880743026733	1.0	0.6777573823928833	0.8999999761581421	0.13830409944057465	0.5674939751625061	8	3	T1PKS - T1PKS	T1PKS
BGC0001254.1	HF.BGC.28	0.4728256165981293	0.27791285514831543	0.875	0.42789918184280396	0.625	0.6780825257301331	0.41312819719314575	6	2	T1PKS - T1PKS	T1PKS
HL.BGC.1	HP.BGC.1	0.16291280090808868	0.7007149457931519	1.0	0.7827829122543335	1.0	0.2620561122894287	0.08269999176263809	12	2	NA
AT.BGC.40	HR.BGC.40	0.3094061017036438	0.47691991925239563	0.7857142686843872	0.6599860191345215	0.7692307829856873	0.4193791151046753	0.10191871970891953	12	2	T1PKS - T1PKS	T1PKS
HP.BGC.28	XH.BGC.38	0.47407853603363037	0.2765933871269226	0.5652173757553101	0.5186198949813843	0.47826087474823	0.5550723075866699	0.09449601918458939	21	2	T1PKS - T1PKS	T1PKS
AT.BGC.24	HSM.BGC.25	0.14121916890144348	0.7375045418739319	1.0	0.8117077946662903	1.0	0.20173554122447968	0.16476640105247498	7	2	T1PKS - T1PKS	T1PKS
HR.BGC.32	HSM.BGC.32	0.4658157527446747	0.28535282611846924	0.6153846383094788	0.5243335962295532	0.3571428656578064	0.6078720092773438	0.21125528216362	8	2	T1PKS - T1PKS	T1PKS
HR.BGC.54	HRUB.BGC.72	0.49704644083976746	0.25296229124069214	0.75	0.42060473561286926	0.75	0.5793952345848083	0.0	5	0	NA
EL.BGC.17	HL.BGC.13	0.4373021125793457	0.31662890315055847	0.6153846383094788	0.5623517632484436	0.3571428656578064	0.5591856837272644	0.133804589509964	10	2	T1PKS - T1PKS	T1PKS
BGC0000442.1	BGC0001712.1	0.4846627414226532	0.2655724883079529	0.25	0.6071163415908813	0.20000000298023224	0.4159078001976013	0.3468354344367981	4	1	NRPS-like.indole - NRPS-like.indole	NRPS-like.indole
DC.BGC.6	HF.BGC.4	0.48660773038864136	0.2635716199874878	1.0	0.3511897027492523	1.0	0.4615384638309479	0.6722192764282227	1	4	NRPS - NRPS	NRPS
HM.BGC.57	PH.BGC.31	0.37421876192092896	0.39160215854644775	1.0	0.5677083134651184	0.0	0.0	0.4322916567325592	0	1	terpene - terpene	terpene
BGC0001906.1	HL.BGC.7	0.49304401874542236	0.25700438022613525	0.4444444477558136	0.5352005958557129	0.3333333432674408	0.563895583152771	0.018866591155529022	18	2	T1PKS - T1PKS	T1PKS
HF.BGC.28	HR.BGC.39	0.25172489881515503	0.5599156022071838	0.7777777910232544	0.7402927279472351	0.75	0.33924737572669983	0.16028214991092682	5	2	T1PKS - T1PKS	T1PKS
BGC0000046.1	DC.BGC.23	0.45643094182014465	0.2954673171043396	0.6666666865348816	0.5136476159095764	0.5	0.6082161664962769	0.21215881407260895	9	2	T1PKS - T1PKS	T1PKS
FNP119	XH.BGC.35	0.4845592975616455	0.26567912101745605	0.6111111044883728	0.4965135455131531	0.4166666567325592	0.5640370845794678	0.20073336362838745	20	2	T1PKS - T1PKS	T1PKS
EL.BGC.38	HSM.BGC.14	0.3200494349002838	0.4623327851295471	0.8095238208770752	0.6483035087585449	0.6363636255264282	0.4026276469230652	0.12250640988349915	18	2	T1PKS - T1PKS	T1PKS
HSP.BGC.10	PH.BGC.7	0.3138485848903656	0.47080376744270325	0.75	0.6704241037368774	0.6666666865348816	0.4422972798347473	0.16049382090568542	3	1	NRPS-like - NRPS-like	NRPS-like
EL.BGC.38	HL.BGC.6	0.2711148262023926	0.531273603439331	0.8636363744735718	0.6998772025108337	0.625	0.3335283398628235	0.14979778230190277	18	2	T1PKS - T1PKS	T1PKS
HP.BGC.29	HR.BGC.32	0.4476300776004791	0.3051125407218933	0.6000000238418579	0.5394561886787415	0.5555555820465088	0.5498806834220886	0.3712069094181061	4	2	T1PKS - T1PKS	T1PKS
HR.BGC.49	XH.BGC.75	0.45625001192092896	0.29566407203674316	1.0	0.4583333432674408	0.0	0.0	0.5416666865348816	0	1	terpene - terpene	terpene
HR.BGC.22	JM.BGC.24	0.2786156237125397	0.5203954577445984	0.7647058963775635	0.7193278074264526	0.5789473652839661	0.32926926016807556	0.11058255285024643	14	2	T1PKS - T1PKS	T1PKS
JM.BGC.40	PH.BGC.16	0.3864699602127075	0.3764190971851349	0.7333333492279053	0.5824844837188721	0.6000000238418579	0.5069097876548767	0.1269841343164444	13	2	T1PKS - T1PKS	T1PKS
HP.BGC.35	HSM.BGC.35	0.4484078586101532	0.30425387620925903	0.7272727489471436	0.5081834197044373	0.5	0.39700576663017273	0.6024291515350342	7	3	T1PKS - T1PKS	T1PKS
HR.BGC.28	HR.BGC.38	0.49639302492141724	0.2536199986934662	1.0	0.33814263343811035	1.0	0.7010086178779602	0.6031304597854614	6	2	T1PKS - T1PKS	T1PKS
HM.BGC.28	HSP.BGC.37	0.15178988873958588	0.7194603681564331	0.6666666865348816	0.9176135063171387	0.5333333611488342	0.11616335809230804	0.006388642359524965	9	2	T1PKS - T1PKS	T1PKS
HM.BGC.40	HSP.BGC.49	0.43923166394233704	0.3144611120223999	0.6111111044883728	0.549640417098999	0.5263158082962036	0.5434166193008423	0.008338544517755508	19	2	T1PKS - T1PKS	T1PKS
HR.BGC.32	HSP.BGC.47	0.48799431324005127	0.2621498107910156	0.5	0.5297330617904663	0.29411765933036804	0.5986400246620178	0.21352075040340424	8	2	T1PKS - T1PKS	T1PKS
HR.BGC.39	HSM.BGC.28	0.39038538932800293	0.3716299533843994	0.7777777910232544	0.5554120540618896	0.75	0.5867423415184021	0.1958177536725998	7	2	T1PKS - T1PKS	T1PKS
EL.BGC.38	FNP117	0.47532621026039124	0.2752825915813446	0.7727272510528564	0.460171103477478	0.5	0.5964766144752502	0.25659018754959106	20	2	T1PKS - T1PKS	T1PKS
HL.BGC.13	XH.BGC.54	0.42701613903045654	0.328310489654541	0.6000000238418579	0.565883219242096	0.5714285969734192	0.4719579219818115	0.3678947389125824	7	2	T1PKS - T1PKS	T1PKS
HR.BGC.38	HSP.BGC.52	0.1513243466615677	0.7202503681182861	0.8888888955116272	0.8500860333442688	0.6666666865348816	0.1694847196340561	0.12055780738592148	6	2	T1PKS - T1PKS	T1PKS
HRUB.BGC.48	PH.BGC.23	0.24650441110134125	0.5677555799484253	0.875	0.7296608090400696	0.625	0.35713720321655273	0.1618417352437973	5	2	T1PKS - T1PKS	T1PKS
HR.BGC.29	JM.BGC.32	0.1662098467350006	0.6952060461044312	0.9333333373069763	0.8009265661239624	0.9285714030265808	0.2428867667913437	0.056680161505937576	13	2	T1PKS - T1PKS	T1PKS
HM.BGC.49	HSM.BGC.37	0.4671062231063843	0.2839757800102234	0.6666666865348816	0.5035805702209473	0.4375	0.5547437071800232	0.3506087064743042	10	2	T1PKS - T1PKS	T1PKS
AT.BGC.39	HL.BGC.15	0.2034607231616974	0.6344748139381409	1.0	0.7287190556526184	1.0	0.33785054087638855	0.18806897103786469	5	2	T1PKS - T1PKS	T1PKS
JM.BGC.15	XH.BGC.17	0.47032418847084045	0.28055647015571594	0.761904776096344	0.4682772159576416	0.52173912525177	0.5876047015190125	0.2662835121154785	19	2	T1PKS - T1PKS	T1PKS
DC.BGC.42	EL.BGC.52	0.2576923072338104	0.5510206818580627	1.0	0.7230769395828247	0.0	0.0	0.2769230902194977	0	1	terpene - terpene	terpene
EL.BGC.34	PH.BGC.13	0.2549417018890381	0.555111825466156	0.8461538553237915	0.712214469909668	0.8333333134651184	0.35399430990219116	0.12226355820894241	10	2	T1PKS - T1PKS	T1PKS
HSP.BGC.44	XH.BGC.38	0.2008819282054901	0.6385896801948547	0.800000011920929	0.7997764945030212	0.7857142686843872	0.23690280318260193	0.09018567949533463	12	2	T1PKS - T1PKS	T1PKS
AT.BGC.51	HF.BGC.40	0.3438144326210022	0.4305794835090637	1.0	0.6082473993301392	0.0	0.0	0.39175257086753845	0	1	terpene - terpene	terpene
HM.BGC.2	HR.BGC.1	0.3300127387046814	0.44888293743133545	0.7777777910232544	0.6349285840988159	0.7647058963775635	0.4326213598251343	0.09487179666757584	16	2	NA
DC.BGC.1	HSM.BGC.1	0.14044438302516937	0.738835871219635	1.0	0.8127408027648926	1.0	0.22137774527072906	0.08490344136953354	12	2	NA
DC.BGC.22	HSM.BGC.23	0.45120829343795776	0.3011723458766937	0.5625	0.5503497123718262	0.47058823704719543	0.5188381671905518	0.3285714387893677	7	2	T1PKS - T1PKS	T1PKS
HL.BGC.15	HM.BGC.39	0.2017674595117569	0.6371752023696899	1.0	0.7309767007827759	1.0	0.35744503140449524	0.15849605202674866	5	2	T1PKS - T1PKS	T1PKS
DC.BGC.27	HSP.BGC.52	0.1377776861190796	0.7434273362159729	0.8888888955116272	0.8681482672691345	0.6666666865348816	0.1716003268957138	0.0722288116812706	6	2	T1PKS - T1PKS	T1PKS
BGC0000064.1	XH.BGC.62	0.49840715527534485	0.2515953779220581	0.7857142686843872	0.40688568353652954	0.7857142686843872	0.6187558174133301	0.5674728155136108	8	4	NRPS.T1PKS - NRPS.T1PKS	NRPS.T1PKS
BGC0001265.1	PH.BGC.12	0.495839923620224	0.25417739152908325	0.4117647111415863	0.5364835858345032	0.3888888955116272	0.5649533271789551	0.31136107444763184	6	2	T1PKS - T1PKS	T1PKS
AT.BGC.27	JM.BGC.22	0.4474702477455139	0.3052891194820404	0.7647058963775635	0.49574774503707886	0.5555555820465088	0.5631701946258545	0.2980394959449768	14	2	T1PKS - T1PKS	T1PKS
HP.BGC.50	JM.BGC.52	0.32413792610168457	0.4567895233631134	1.0	0.634482741355896	0.0	0.0	0.3655172288417816	0	1	NA
FNP050	JM.BGC.20	0.44822803139686584	0.3044523000717163	0.800000011920929	0.4705107808113098	0.7777777910232544	0.5843000411987305	0.44727304577827454	6	2	T1PKS - T1PKS	T1PKS
HP.BGC.63	HR.BGC.57	0.21962222456932068	0.6089894771575928	1.0	0.7071703672409058	1.0	0.24180562794208527	0.44590163230895996	6	1	NRPS-like - NRPS-like	NRPS-like
HL.BGC.5	PH.BGC.3	0.20949047803878784	0.6249052882194519	1.0	0.7206793427467346	1.0	0.17741934955120087	0.31328773498535156	2	3	NRPS - NRPS	NRPS
HF.BGC.10	HR.BGC.17	0.191549614071846	0.653592050075531	0.875	0.7936201095581055	0.7647058963775635	0.2501383423805237	0.05322523042559624	14	2	T1PKS - T1PKS	T1PKS
HF.BGC.22	HSM.BGC.16	0.24490147829055786	0.5701737999916077	0.800000011920929	0.7410837411880493	0.7857142686843872	0.31728535890579224	0.04003211110830307	15	2	T1PKS - T1PKS	T1PKS
HR.BGC.28	HSM.BGC.31	0.4899715483188629	0.26012900471687317	1.0	0.3467045724391937	1.0	0.7050607204437256	0.5756474137306213	6	2	T1PKS - T1PKS	T1PKS
DC.BGC.22	HSP.BGC.30	0.4664854407310486	0.28463777899742126	0.6000000238418579	0.5132575035095215	0.5714285969734192	0.5307345986366272	0.4097563624382019	7	2	T1PKS - T1PKS	T1PKS
HM.BGC.27	HSP.BGC.33	0.4660918414592743	0.2850579023361206	0.6363636255264282	0.5118775367736816	0.4545454680919647	0.5917208790779114	0.33272483944892883	6	2	T1PKS - T1PKS	T1PKS
HP.BGC.61	HSP.BGC.63	0.4420454502105713	0.311313271522522	1.0	0.47727271914482117	0.0	0.0	0.5227272510528564	0	1	NA
HL.BGC.10	JM.BGC.38	0.3366285562515259	0.44006168842315674	0.6875	0.665867805480957	0.529411792755127	0.24156543612480164	0.5192656517028809	12	3	T1PKS - T1PKS	T1PKS
HSP.BGC.48	PH.BGC.19	0.20683395862579346	0.6291123628616333	1.0	0.724221408367157	1.0	0.34078770875930786	0.19451723992824554	5	2	T1PKS - T1PKS	T1PKS
HSP.BGC.31	XH.BGC.61	0.3849681615829468	0.3782641589641571	0.4375	0.6767091155052185	0.4000000059604645	0.387771874666214	0.24268965423107147	5	2	NRPS.T1PKS - T1PKS
EL.BGC.40	HSP.BGC.47	0.21472236514091492	0.6166609525680542	0.7142857313156128	0.8184654116630554	0.5714285969734192	0.20196925103664398	0.1406652182340622	8	2	T1PKS - T1PKS	T1PKS
HF.BGC.6	XH.BGC.21	0.26466551423072815	0.540716826915741	0.8571428656578064	0.7060412168502808	0.6875	0.3520338237285614	0.10521481186151505	13	2	T1PKS - T1PKS	T1PKS
HF.BGC.39	JM.BGC.55	0.49921876192092896	0.2507818639278412	1.0	0.4010416567325592	0.0	0.0	0.5989583134651184	0	1	terpene
HP.BGC.17	PH.BGC.12	0.1881524920463562	0.659096360206604	0.7222222089767456	0.8407479524612427	0.7368420958518982	0.19643478095531464	0.029112493619322777	14	2	T1PKS - T1PKS	T1PKS
HP.BGC.40	HSM.BGC.36	0.48065483570098877	0.2697193920612335	0.75	0.4439753592014313	0.7272727489471436	0.6050648093223572	0.45794424414634705	8	2	T1PKS - T1PKS	T1PKS
DC.BGC.42	HSM.BGC.47	0.4038461446762085	0.35539939999580383	1.0	0.528205156326294	0.0	0.0	0.47179487347602844	0	1	terpene - terpene	terpene
AT.BGC.6	EL.BGC.5	0.1817358434200287	0.6695562601089478	1.0	0.7576855421066284	1.0	0.20967741310596466	0.2531934678554535	2	3	NRPS - NRPS	NRPS
HL.BGC.12	HRUB.BGC.32	0.4772138297557831	0.27330538630485535	0.7777777910232544	0.4526037871837616	0.5555555820465088	0.6620591878890991	0.37540170550346375	6	2	T1PKS - T1PKS	T1PKS
EL.BGC.2	HL.BGC.1	0.18151038885116577	0.6699252724647522	1.0	0.7579861283302307	1.0	0.29162806272506714	0.09317120164632797	12	2	NA
HP.BGC.28	HRUB.BGC.38	0.47982320189476013	0.2705838978290558	0.5	0.5329629778862	0.40909090638160706	0.5455725193023682	0.05472567304968834	21	2	T1PKS - T1PKS	T1PKS
FNP117	HL.BGC.6	0.44998055696487427	0.30252137780189514	0.739130437374115	0.5041590332984924	0.48148149251937866	0.5509130358695984	0.23424862325191498	19	2	T1PKS - T1PKS	T1PKS
HSM.BGC.6	HSP.BGC.10	0.13410668075084686	0.749771237373352	0.75	0.9100799560546875	0.6666666865348816	0.04268292710185051	0.1371571123600006	2	1	NRPS-like - NRPS-like	NRPS-like
EL.BGC.40	HF.BGC.24	0.40581822395324707	0.3530519902706146	0.75	0.5437574982643127	0.7272727489471436	0.5612611770629883	0.24620512127876282	8	2	T1PKS - T1PKS	T1PKS
HSM.BGC.25	XH.BGC.32	0.37544628977775574	0.39006736874580383	0.8888888955116272	0.5512568354606628	0.6666666865348816	0.5350582003593445	0.29769188165664673	7	2	T1PKS - T1PKS	T1PKS
HM.BGC.47	HSP.BGC.56	0.05371902883052826	0.8954476714134216	1.0	0.9283746480941772	1.0	0.06978904455900192	0.07529803365468979	8	2	T1PKS - T1PKS	T1PKS
HP.BGC.54	HSM.BGC.47	0.36701029539108276	0.4006759524345398	1.0	0.5773195624351501	0.0	0.0	0.42268040776252747	0	1	terpene - terpene	terpene
HF.BGC.36	HP.BGC.59	0.4810137450695038	0.2693467438220978	0.3333333432674408	0.6030927896499634	0.0	0.0	0.3969072103500366	0	1	terpene - terpene	terpene
AT.BGC.50	XH.BGC.74	0.34081631898880005	0.4345231056213379	1.0	0.6122449040412903	0.0	0.0	0.3877550959587097	0	1	terpene - terpene	terpene
AT.BGC.31	HRUB.BGC.41	0.34732890129089355	0.4259795546531677	0.5454545617103577	0.7007735967636108	0.36000001430511475	0.38427498936653137	0.044080693274736404	12	2	T1PKS - T1PKS	T1PKS
HL.BGC.6	HSP.BGC.23	0.20326164364814758	0.6347920298576355	0.9090909361839294	0.7595760822296143	0.9047619104385376	0.2634427845478058	0.131084144115448	19	2	T1PKS - T1PKS	T1PKS
HRUB.BGC.54	JM.BGC.35	0.49855586886405945	0.2514462172985077	0.692307710647583	0.4506434500217438	0.5	0.6201387047767639	0.40779224038124084	8	2	T1PKS - T1PKS	T1PKS
AT.BGC.22	JM.BGC.26	0.30628758668899536	0.48123690485954285	1.0	0.5916165113449097	1.0	0.4661276936531067	0.33139118552207947	8	3	NRPS-like.T1PKS - NRPS-like.T1PKS	NRPS-like.T1PKS
HR.BGC.1	JM.BGC.2	0.144412562251091	0.7320298552513123	1.0	0.8074499368667603	1.0	0.22827696800231934	0.08536940068006516	12	2	NA
BGC0000099.1	HRUB.BGC.24	0.44970816373825073	0.3028211295604706	0.692307710647583	0.5080814361572266	0.6153846383094788	0.5654992461204529	0.34475719928741455	8	2	T1PKS - T1PKS	T1PKS
BGC0001254.1	HSP.BGC.48	0.4794299602508545	0.270993173122406	0.875	0.41909337043762207	0.625	0.6870070695877075	0.42175599932670593	6	2	T1PKS - T1PKS	T1PKS
AT.BGC.1	HR.BGC.1	0.4109274744987488	0.3470064401626587	0.7222222089767456	0.561091423034668	0.4761904776096344	0.5221051573753357	0.08532305061817169	17	2	NA
HL.BGC.11	HRUB.BGC.49	0.13985906541347504	0.739842414855957	0.8999999761581421	0.8601879477500916	0.699999988079071	0.18018613755702972	0.06915747374296188	7	2	T1PKS - T1PKS	T1PKS
EL.BGC.41	HM.BGC.21	0.47803813219070435	0.2724441885948181	0.5625	0.5103936195373535	0.5333333611488342	0.5379645228385925	0.4049796760082245	7	2	T1PKS - T1PKS	T1PKS
EL.BGC.35	JM.BGC.35	0.4971843659877777	0.2528235614299774	0.692307710647583	0.45247212052345276	0.5	0.6121538877487183	0.4182758629322052	8	2	T1PKS - T1PKS	T1PKS
EL.BGC.27	HP.BGC.41	0.21497376263141632	0.6162661910057068	1.0	0.71336829662323	1.0	0.3261295258998871	0.2372593879699707	5	2	T1PKS - T1PKS	T1PKS
HL.BGC.14	JM.BGC.40	0.3096403479576111	0.476596474647522	0.5625	0.7413128614425659	0.4375	0.3274143934249878	0.12123256921768188	8	2	T1PKS - T1PKS	T1PKS
HF.BGC.8	HSP.BGC.28	0.4501342475414276	0.3023523688316345	0.6000000238418579	0.5555073022842407	0.2647058963775635	0.5554513335227966	0.1948358565568924	18	4	T1PKS - T1PKS	T1PKS
HF.BGC.28	HSP.BGC.48	0.21359804272651672	0.6184280514717102	1.0	0.7152026295661926	1.0	0.3661210536956787	0.18314282596111298	5	2	T1PKS - T1PKS	T1PKS
HL.BGC.6	JM.BGC.15	0.15388013422489166	0.7159188389778137	1.0	0.7948265075683594	1.0	0.2215445637702942	0.12741099298000336	19	2	T1PKS - T1PKS	T1PKS
HSM.BGC.35	JM.BGC.34	0.3319511413574219	0.4462892711162567	1.0	0.564065158367157	0.8999999761581421	0.2961181104183197	0.622357189655304	8	3	T1PKS - T1PKS	T1PKS
HP.BGC.55	HSM.BGC.46	0.23367346823215485	0.5872563719749451	1.0	0.7551020383834839	0.0	0.0	0.2448979616165161	0	1	terpene - terpene	terpene
HF.BGC.5	HP.BGC.8	0.33040258288383484	0.44836071133613586	1.0	0.5689870715141296	0.8571428656578064	0.41791555285453796	0.4382892847061157	10	9	NRPS - NRPS	NRPS
EL.BGC.2	HR.BGC.1	0.15285250544548035	0.7176588773727417	1.0	0.7961966395378113	1.0	0.24328133463859558	0.08536940068006516	12	2	NA
AT.BGC.8	PH.BGC.5	0.39697015285491943	0.3636449873447418	0.6666666865348816	0.5881667733192444	0.5714285969734192	0.420386403799057	0.40850698947906494	7	9	NRPS - NRPS	NRPS
HP.BGC.26	XH.BGC.28	0.4449252784252167	0.3081079423427582	0.7692307829856873	0.5016381144523621	0.5	0.61497563123703	0.2068275809288025	10	2	T1PKS - T1PKS	T1PKS
AT.BGC.24	JM.BGC.32	0.48012775182724	0.27026715874671936	0.6428571343421936	0.4807087779045105	0.6153846383094788	0.5815069079399109	0.41041380167007446	7	2	T1PKS - T1PKS	T1PKS
DC.BGC.6	HSM.BGC.4	0.4638211727142334	0.2874877154827118	1.0	0.38157176971435547	1.0	0.6666666865348816	0.6063686013221741	2	4	NRPS - NRPS	NRPS
HL.BGC.13	HL.BGC.19	0.36649835109710693	0.4013243317604065	0.8999999761581421	0.545409619808197	0.8888888955116272	0.503848135471344	0.368389368057251	7	2	T1PKS - T1PKS	T1PKS
DC.BGC.41	HP.BGC.54	0.39056122303009033	0.3714156150817871	1.0	0.545918345451355	0.0	0.0	0.45408162474632263	0	1	terpene - terpene	terpene
HP.BGC.61	JM.BGC.52	0.32413792610168457	0.4567895233631134	1.0	0.634482741355896	0.0	0.0	0.3655172288417816	0	1	NA
EL.BGC.36	PH.BGC.16	0.1929771900177002	0.6512858271598816	0.9090909361839294	0.7736061811447144	0.8999999761581421	0.28479087352752686	0.10959974676370621	8	2	T1PKS - T1PKS	T1PKS
HSM.BGC.27	HSM.BGC.34	0.46591562032699585	0.2852461040019989	0.800000011920929	0.45877915620803833	0.6000000238418579	0.597755491733551	0.4564189016819	6	2	T1PKS - T1PKS	T1PKS
HSM.BGC.40	PH.BGC.5	0.379078209400177	0.3855438530445099	0.6666666865348816	0.6056734919548035	0.6666666865348816	0.3760063648223877	0.4014510214328766	7	9	NRPS - NRPS	NRPS
HR.BGC.33	XH.BGC.39	0.4973260462284088	0.25268110632896423	0.5454545617103577	0.5005349516868591	0.3636363744735718	0.6308751702308655	0.30234983563423157	6	2	T1PKS - T1PKS	T1PKS
DC.BGC.32	PH.BGC.21	0.16261936724185944	0.7012063264846802	0.9090909361839294	0.825598418712616	0.7272727489471436	0.22643344104290009	0.07033788412809372	8	2	T1PKS - T1PKS	T1PKS
BGC0000146.1	XH.BGC.56	0.49877670407295227	0.2512247860431671	0.7857142686843872	0.42321836948394775	0.5333333611488342	0.6325019598007202	0.4096207022666931	12	2	T1PKS - T1PKS	T1PKS
AT.BGC.49	XH.BGC.75	0.42890626192092896	0.32614806294441223	1.0	0.4947916567325592	0.0	0.0	0.5052083134651184	0	1	terpene - terpene	terpene
HF.BGC.28	HM.BGC.39	0.21633434295654297	0.6141318678855896	1.0	0.711554229259491	1.0	0.36926937103271484	0.18741632997989655	5	2	T1PKS - T1PKS	T1PKS
AT.BGC.17	JM.BGC.19	0.38873276114463806	0.37364763021469116	0.6875	0.5941896438598633	0.5625	0.4903111755847931	0.11005747318267822	14	2	T1PKS - T1PKS	T1PKS
HM.BGC.2	HP.BGC.1	0.31303083896636963	0.47192662954330444	0.7777777910232544	0.6575710773468018	0.7647058963775635	0.4030649662017822	0.0998847559094429	16	2	NA
DC.BGC.23	HR.BGC.32	0.4047359228134155	0.3543393313884735	0.7272727489471436	0.5633823871612549	0.5454545617103577	0.5627134442329407	0.21594981849193573	7	2	T1PKS - T1PKS	T1PKS
PH.BGC.22	XH.BGC.40	0.2858337461948395	0.5100334286689758	0.8947368264198303	0.6709585189819336	0.6399999856948853	0.3687930703163147	0.1302836537361145	20	2	T1PKS - T1PKS	T1PKS
EL.BGC.8	PH.BGC.5	0.3798923194408417	0.38453352451324463	0.6666666865348816	0.604587972164154	0.6666666865348816	0.4060949981212616	0.39125749468803406	7	9	NRPS - NRPS	NRPS
HM.BGC.47	XH.BGC.32	0.40707123279571533	0.35156452655792236	0.800000011920929	0.5253865122795105	0.7777777910232544	0.5984260439872742	0.2269883155822754	8	2	T1PKS - T1PKS	T1PKS
EL.BGC.27	XH.BGC.44	0.33379462361335754	0.44382959604263306	1.0	0.5549405217170715	1.0	0.5066213011741638	0.36810725927352905	5	2	T1PKS - T1PKS	T1PKS
HL.BGC.5	HRUB.BGC.8	0.23700347542762756	0.5821636915206909	1.0	0.6839953660964966	1.0	0.2177419364452362	0.34875887632369995	2	3	NRPS - NRPS	NRPS
HL.BGC.21	HR.BGC.49	0.47578126192092896	0.27480530738830566	1.0	0.4322916567325592	0.0	0.0	0.5677083134651184	0	1	terpene - terpene	terpene
HF.BGC.11	HR.BGC.19	0.1946912407875061	0.6485221982002258	0.9375	0.7695783376693726	0.8125	0.24731004238128662	0.1755344271659851	13	2	T1PKS - T1PKS	T1PKS
HP.BGC.37	HSM.BGC.21	0.28763991594314575	0.50745689868927	0.800000011920929	0.6964800953865051	0.6000000238418579	0.3915783762931824	0.14941756427288055	7	2	T1PKS - T1PKS	T1PKS
EL.BGC.44	HP.BGC.47	0.12197451293468475	0.7709287405014038	0.9411764740943909	0.8569751381874084	0.9411764740943909	0.13787271082401276	0.15139706432819366	13	4	NRPS.T1PKS - NRPS.T1PKS	NRPS.T1PKS
HL.BGC.4	PH.BGC.4	0.4351164996623993	0.31909337639808655	1.0	0.4365113377571106	0.75	0.682539701461792	0.5486072897911072	1	4	NRPS - NRPS	NRPS
HSM.BGC.25	JM.BGC.25	0.28579676151275635	0.5100862383842468	0.8888888955116272	0.6707894802093506	0.6666666865348816	0.3855135142803192	0.23068022727966309	7	2	T1PKS - T1PKS	T1PKS
HSM.BGC.16	JM.BGC.38	0.14730292558670044	0.7270923256874084	0.800000011920929	0.8712151646614075	0.7857142686843872	0.1541460007429123	0.05270138382911682	12	2	T1PKS - T1PKS	T1PKS
BGC0000160.1	BGC0001276.1	0.4864965081214905	0.26368585228919983	0.5	0.5227665901184082	0.4285714328289032	0.6215025186538696	0.008358927443623543	13	2	T1PKS - T1PKS	T1PKS
BGC0001244.1	HR.BGC.35	0.19849656522274017	0.6424077749252319	1.0	0.7353379130363464	1.0	0.33638057112693787	0.1750139594078064	5	2	T1PKS - T1PKS	T1PKS
HSM.BGC.8	HSP.BGC.17	0.12670239806175232	0.7626487016677856	0.8461538553237915	0.8911367058753967	0.7142857313156128	0.1073136180639267	0.11351224035024643	12	2	NRPS-like - NRPS-like	NRPS-like
HP.BGC.58	XH.BGC.75	0.43095237016677856	0.3238151967525482	1.0	0.4920634925365448	0.0	0.0	0.5079365372657776	0	1	terpene - terpene	terpene
HF.BGC.7	HRUB.BGC.26	0.2945556342601776	0.49765175580978394	0.8823529481887817	0.6619650721549988	0.6499999761581421	0.39126136898994446	0.11182265728712082	17	2	T1PKS - T1PKS	T1PKS
HSP.BGC.48	XH.BGC.44	0.3219294548034668	0.45977964997291565	1.0	0.5707607269287109	1.0	0.5405349731445312	0.29011964797973633	5	2	T1PKS - T1PKS	T1PKS
HP.BGC.58	HR.BGC.49	0.32343751192092896	0.4577368199825287	1.0	0.6354166865348816	0.0	0.0	0.3645833432674408	0	1	terpene - terpene	terpene
BGC0001244.1	XH.BGC.39	0.3347712755203247	0.44252926111221313	0.7777777910232544	0.6295642256736755	0.75	0.45993345975875854	0.2585636377334595	5	2	T1PKS - T1PKS	T1PKS
AT.BGC.39	JM.BGC.36	0.14241591095924377	0.7354504466056824	1.0	0.8101121187210083	1.0	0.23382578790187836	0.13496552407741547	5	2	T1PKS - T1PKS	T1PKS
AT.BGC.26	HL.BGC.10	0.2101057916879654	0.6239328384399414	1.0	0.725414514541626	0.9166666865348816	0.1498720943927765	0.5240122675895691	12	3	T1PKS - T1PKS	T1PKS
FNP091	XH.BGC.34	0.4360790252685547	0.31800684332847595	0.7647058963775635	0.5163940787315369	0.4736842215061188	0.5545019507408142	0.270917683839798	12	2	T1PKS - T1PKS	T1PKS
AT.BGC.49	EL.BGC.50	0.33125001192092896	0.44722655415534973	1.0	0.625	0.0	0.0	0.375	0	1	terpene - terpene	terpene
AT.BGC.6	BGC0001249.1	0.44469431042671204	0.3083644211292267	1.0	0.42929649353027344	0.6666666865348816	0.6478067636489868	0.5321518778800964	3	3	NRPS - NRPS	NRPS
HL.BGC.10	PH.BGC.18	0.22701135277748108	0.5975114703178406	0.9230769276618958	0.7280874252319336	0.8461538553237915	0.14383843541145325	0.5280608534812927	12	3	T1PKS - T1PKS	T1PKS
HM.BGC.5	HSP.BGC.6	0.010692925192415714	0.9787284731864929	1.0	0.9857427477836609	1.0	0.0	0.019009646028280258	2	3	NRPS - NRPS	NRPS
HL.BGC.15	JM.BGC.36	0.20019148290157318	0.6396936774253845	1.0	0.7330780029296875	1.0	0.3316020667552948	0.18607187271118164	5	2	T1PKS - T1PKS	T1PKS
HP.BGC.27	HSP.BGC.49	0.4556746780872345	0.2962900698184967	0.7692307829856873	0.4796132445335388	0.6153846383094788	0.6017758250236511	0.31691408157348633	10	2	T1PKS - T1PKS	T1PKS
DC.BGC.21	HR.BGC.36	0.416917622089386	0.33998504281044006	0.7692307829856873	0.5312893390655518	0.6153846383094788	0.5074115991592407	0.39130881428718567	8	2	T1PKS - T1PKS	T1PKS
DC.BGC.41	HSM.BGC.47	0.4364795982837677	0.3175552487373352	1.0	0.48469388484954834	0.0	0.0	0.5153061151504517	0	1	terpene - terpene	terpene
HR.BGC.17	PH.BGC.14	0.19437871873378754	0.6490256786346436	0.9333333373069763	0.7711061835289001	0.8125	0.2731587886810303	0.07396650314331055	14	2	T1PKS - T1PKS	T1PKS
HRUB.BGC.2	JM.BGC.2	0.18463347852230072	0.6648225784301758	0.9333333373069763	0.7763617038726807	0.9285714030265808	0.2725694477558136	0.06461209058761597	13	2	NA
HM.BGC.58	HSP.BGC.71	0.20463918149471283	0.6325988173484802	1.0	0.7938144207000732	0.0	0.0	0.20618556439876556	0	1	terpene - terpene	terpene
HP.BGC.8	PH.BGC.5	0.31543639302253723	0.46862736344337463	1.0	0.5889419913291931	0.8571428656578064	0.41249799728393555	0.41033804416656494	9	9	NRPS - NRPS	NRPS
EL.BGC.54	HP.BGC.63	0.42258763313293457	0.3334050476551056	0.5	0.6291424036026001	0.1111111119389534	0.3708575665950775	0.0	5	0	NRPS-like
DC.BGC.32	XH.BGC.54	0.47837015986442566	0.2720976769924164	0.5625	0.5219770073890686	0.3529411852359772	0.5374730825424194	0.3591228127479553	8	2	T1PKS - T1PKS	T1PKS
HSM.BGC.43	JM.BGC.49	0.48954570293426514	0.26056358218193054	0.4285714328289032	0.5472723841667175	0.2857142984867096	0.5765273571014404	0.20512820780277252	4	1	terpene - terpene	terpene
EL.BGC.50	HR.BGC.49	0.33125001192092896	0.44722655415534973	1.0	0.625	0.0	0.0	0.375	0	1	terpene - terpene	terpene
BGC0001996.1	HM.BGC.3	0.48471003770828247	0.265523761510849	0.7307692170143127	0.45468148589134216	0.5625	0.5761403441429138	0.3218599855899811	29	2	NA
BGC0001249.1	XH.BGC.5	0.4417320191860199	0.31166312098503113	1.0	0.4332461953163147	0.6666666865348816	0.643105149269104	0.5285781621932983	3	3	NRPS - NRPS	NRPS
HM.BGC.23	HRUB.BGC.54	0.4875642955303192	0.26259034872055054	0.800000011920929	0.42991429567337036	0.6000000238418579	0.6310659050941467	0.4786154627799988	6	2	T1PKS - T1PKS	T1PKS
AT.BGC.8	JM.BGC.7	0.3808080852031708	0.3833986222743988	0.6666666865348816	0.6097161769866943	0.5714285969734192	0.46442386507987976	0.35733267664909363	8	9	NRPS - NRPS	NRPS
HF.BGC.5	HSP.BGC.8	0.41340774297714233	0.3440904915332794	0.6666666865348816	0.5599008202552795	0.6666666865348816	0.4724825918674469	0.4239075183868408	9	9	NRPS - NRPS	NRPS
HSP.BGC.3	PH.BGC.1	0.2667056620121002	0.5377206206321716	0.8235294222831726	0.7039512991905212	0.8125	0.3466559648513794	0.11892341077327728	14	2	NA
BGC0001265.1	BGC0001266.1	0.4614853858947754	0.28999799489974976	0.7777777910232544	0.4639454185962677	0.699999988079071	0.6532964110374451	0.36019188165664673	6	2	T1PKS - T1PKS	T1PKS
HF.BGC.8	HM.BGC.19	0.46470513939857483	0.28654059767723083	0.5384615659713745	0.5568034052848816	0.20000000298023224	0.5623424053192139	0.19001172482967377	17	4	T1PKS - T1PKS	T1PKS
HM.BGC.2	JM.BGC.2	0.31819164752960205	0.4648626446723938	0.7777777910232544	0.6506900191307068	0.7647058963775635	0.41092944145202637	0.10283215343952179	16	2	NA
HP.BGC.39	JM.BGC.39	0.2670467793941498	0.5372204184532166	0.6499999761581421	0.7615134119987488	0.6363636255264282	0.13065801560878754	0.47211524844169617	13	3	T1PKS - T1PKS	T1PKS
HF.BGC.27	HSM.BGC.21	0.38607296347618103	0.3769063949584961	0.6363636255264282	0.6185693740844727	0.4545454680919647	0.5384295582771301	0.10668251663446426	7	2	T1PKS - T1PKS	T1PKS
HSM.BGC.21	PH.BGC.23	0.36641183495521545	0.40143394470214844	0.699999988079071	0.6247842311859131	0.5	0.5394455790519714	0.08781362324953079	7	2	T1PKS - T1PKS	T1PKS
EL.BGC.50	HRUB.BGC.65	0.28790321946144104	0.5070818066596985	1.0	0.6827957034111023	0.0	0.0	0.3172042965888977	0	1	terpene - terpene	terpene
HF.BGC.22	HRUB.BGC.38	0.23941630125045776	0.5784875750541687	0.800000011920929	0.7483972907066345	0.7857142686843872	0.30187419056892395	0.06308460235595703	15	2	T1PKS - T1PKS	T1PKS
EL.BGC.40	HL.BGC.12	0.4879605770111084	0.26218438148498535	0.6363636255264282	0.4730222523212433	0.6000000238418579	0.6635021567344666	0.25392886996269226	8	2	T1PKS - T1PKS	T1PKS
AT.BGC.8	HR.BGC.7	0.44096624851226807	0.3125187158584595	0.6666666865348816	0.5295053124427795	0.5714285969734192	0.5304317474365234	0.44385600090026855	8	9	NRPS - NRPS	NRPS
HP.BGC.28	HSP.BGC.44	0.474619060754776	0.27602511644363403	0.5	0.539901852607727	0.40909090638160706	0.5429095029830933	0.025338545441627502	21	2	T1PKS - T1PKS	T1PKS
EL.BGC.20	HSP.BGC.48	0.23040932416915894	0.592269778251648	1.0	0.6927875876426697	1.0	0.35425135493278503	0.2484137862920761	5	2	T1PKS - T1PKS	T1PKS
HM.BGC.27	JM.BGC.23	0.4591246545314789	0.2925461530685425	0.5333333611488342	0.5539449453353882	0.375	0.5045828223228455	0.35826343297958374	6	2	T1PKS - T1PKS	T1PKS
EL.BGC.24	HRUB.BGC.48	0.3699294626712799	0.3969888985157013	0.7777777910232544	0.5956496000289917	0.5555555820465088	0.5532954335212708	0.14369657635688782	7	2	T1PKS - T1PKS	T1PKS
HSM.BGC.40	JM.BGC.7	0.3479728102684021	0.425139456987381	0.6666666865348816	0.6471473574638367	0.6666666865348816	0.2644682228565216	0.38722434639930725	7	9	NRPS - NRPS	NRPS
HL.BGC.11	HR.BGC.38	0.21936406195163727	0.6093924641609192	0.8888888955116272	0.745477557182312	0.875	0.32387620210647583	0.13315339386463165	7	2	T1PKS - T1PKS	T1PKS
BGC0000064.1	FNP111	0.48005959391593933	0.2703380286693573	0.7857142686843872	0.44206342101097107	0.625	0.5851178765296936	0.5307552814483643	8	4	NRPS.T1PKS - NRPS.T1PKS	NRPS.T1PKS
DC.BGC.14	HM.BGC.17	0.25839850306510925	0.5499727725982666	0.7692307829856873	0.7426481246948242	0.6153846383094788	0.30893343687057495	0.15418872237205505	8	2	T1PKS - T1PKS	T1PKS
EL.BGC.5	HR.BGC.5	0.24263431131839752	0.5736027956008911	0.75	0.7653764486312866	0.6666666865348816	0.19354838132858276	0.2483152449131012	2	3	NRPS - NRPS	NRPS
DC.BGC.38	XH.BGC.75	0.4447368383407593	0.3083171844482422	1.0	0.4736842215061188	0.0	0.0	0.5263158082962036	0	1	terpene - terpene	terpene
BGC0001793.1	HSM.BGC.10	0.34860098361968994	0.42432066798210144	0.8125	0.6097601056098938	0.6315789222717285	0.48081260919570923	0.17890365421772003	14	3	NRPS-like.T1PKS - NRPS-like.T1PKS	NRPS-like.T1PKS
DC.BGC.25	EL.BGC.42	0.2937358021736145	0.4988091289997101	0.8461538553237915	0.6731874346733093	0.6428571343421936	0.335099995136261	0.3060939311981201	10	2	T1PKS - T1PKS	T1PKS
HL.BGC.21	HRUB.BGC.65	0.3702702820301056	0.39655953645706177	1.0	0.5729729533195496	0.0	0.0	0.42702701687812805	0	1	terpene - terpene	terpene
HL.BGC.13	HSM.BGC.34	0.48194876313209534	0.26837706565856934	0.8999999761581421	0.39147570729255676	0.8888888955116272	0.6620352864265442	0.5148800611495972	7	2	T1PKS - T1PKS	T1PKS
BGC0001187.1	HR.BGC.43	0.48637324571609497	0.26381242275238037	0.8333333134651184	0.41975629329681396	0.6428571343421936	0.6161685585975647	0.5515038371086121	8	5	NRPS.T1PKS - NRPS.T1PKS	NRPS.T1PKS
HSM.BGC.9	HSP.BGC.19	0.18369556963443756	0.6663529276847839	0.8888888955116272	0.7930355668067932	0.875	0.2144509106874466	0.17701862752437592	8	1	NRPS-like - NRPS-like	NRPS-like
HR.BGC.29	HSP.BGC.45	0.23486407101154327	0.5854330062866211	0.6666666865348816	0.7990701198577881	0.6499999761581421	0.2543112337589264	0.027440395206212997	13	2	T1PKS - T1PKS	T1PKS
HSM.BGC.1	JM.BGC.2	0.1328565776348114	0.751937747001648	1.0	0.8228579163551331	1.0	0.21134255826473236	0.07454074174165726	12	2	NA
HM.BGC.5	HSM.BGC.39	0.17370367050170898	0.6827656030654907	0.75	0.8572840094566345	0.6666666865348816	0.07220920920372009	0.16621826589107513	2	3	NRPS - NRPS	NRPS
HL.BGC.13	PH.BGC.21	0.30412164330482483	0.4842466711997986	0.6666666865348816	0.7244189977645874	0.38461539149284363	0.3606186807155609	0.12676508724689484	7	2	T1PKS - T1PKS	T1PKS
HRUB.BGC.23	HSM.BGC.14	0.18767490983009338	0.6598720550537109	0.9473684430122375	0.7675055861473083	0.9444444179534912	0.25930434465408325	0.1185522973537445	17	2	T1PKS - T1PKS	T1PKS
HP.BGC.54	PH.BGC.32	0.42307692766189575	0.332840234041214	1.0	0.5025641322135925	0.0	0.0	0.49743589758872986	0	1	terpene
DC.BGC.21	HRUB.BGC.54	0.49239394068717957	0.25766390562057495	0.8181818127632141	0.40529292821884155	0.800000011920929	0.653496503829956	0.47712820768356323	8	2	T1PKS - T1PKS	T1PKS
DC.BGC.47	HP.BGC.63	0.4169863760471344	0.33990487456321716	0.625	0.5958700180053711	0.2222222238779068	0.3486767113208771	0.5427631735801697	5	1	NRPS-like - NRPS-like	NRPS-like
HRUB.BGC.19	HSP.BGC.22	0.32578837871551514	0.4545612931251526	0.7272727489471436	0.6621522903442383	0.6428571343421936	0.42630016803741455	0.061433788388967514	25	4	T1PKS - T1PKS	T1PKS
HP.BGC.41	HSP.BGC.48	0.19598542153835297	0.6464394330978394	1.0	0.7386860847473145	1.0	0.3435681462287903	0.15849605202674866	5	2	T1PKS - T1PKS	T1PKS
AT.BGC.50	HSM.BGC.46	0.1884615421295166	0.6585946679115295	1.0	0.8153846263885498	0.0	0.0	0.1846153885126114	0	1	terpene - terpene	terpene
HSP.BGC.61	XH.BGC.63	0.48753535747528076	0.2626200020313263	0.6875	0.4732861816883087	0.4000000059604645	0.5870108008384705	0.4061198830604553	12	3	T1PKS - T1PKS	T1PKS
HM.BGC.2	HSP.BGC.3	0.11103728413581848	0.7902547121047974	0.8888888955116272	0.8894230723381042	0.8823529481887817	0.13541220128536224	0.01123595517128706	16	2	NA
AT.BGC.58	HSP.BGC.21	0.4327058792114258	0.3218226134777069	0.6666666865348816	0.5386143922805786	0.6000000238418579	0.4917629659175873	0.400630921125412	4	1	NRPS-like - NRPS-like	NRPS-like
EL.BGC.27	HF.BGC.28	0.23686009645462036	0.5823825001716614	1.0	0.6841865181922913	1.0	0.3508368730545044	0.2720341980457306	5	2	T1PKS - T1PKS	T1PKS
BGC0001996.1	HSP.BGC.2	0.4849405884742737	0.2652862071990967	0.7307692170143127	0.4543741047382355	0.5625	0.5756896734237671	0.3276633322238922	29	2	NA
HM.BGC.16	HSM.BGC.11	0.127042755484581	0.7620543837547302	0.699999988079071	0.9296572804450989	0.7142857313156128	0.08680661767721176	0.0127190500497818	14	2	T1PKS - T1PKS	T1PKS
HP.BGC.2	JM.BGC.3	0.2823300063610077	0.5150502324104309	0.739130437374115	0.7276931405067444	0.48148149251937866	0.311858594417572	0.08443626016378403	19	2	indole.T1PKS - indole.T1PKS	indole.T1PKS
HF.BGC.21	PH.BGC.24	0.24827267229557037	0.5650939345359802	0.800000011920929	0.7489697337150574	0.6000000238418579	0.31310227513313293	0.14240418374538422	7	2	T1PKS - T1PKS	T1PKS
DC.BGC.24	HM.BGC.35	0.08023142069578171	0.8459742665290833	1.0	0.8930248022079468	1.0	0.12497925013303757	0.052963145077228546	12	2	T1PKS - T1PKS	T1PKS
DC.BGC.22	JM.BGC.24	0.49988222122192383	0.25011780858039856	0.5	0.509960949420929	0.3529411852359772	0.5686035752296448	0.35255101323127747	7	2	T1PKS - T1PKS	T1PKS
EL.BGC.24	HP.BGC.37	0.1911286562681198	0.6542728543281555	1.0	0.745161771774292	1.0	0.31088384985923767	0.15675833821296692	7	2	T1PKS - T1PKS	T1PKS
HF.BGC.25	HP.BGC.43	0.23602746427059174	0.5836540460586548	0.7857142686843872	0.757824182510376	0.7692307829856873	0.30340683460235596	0.08909820020198822	10	2	T1PKS - T1PKS	T1PKS
HRUB.BGC.66	JM.BGC.54	0.259844571352005	0.5478301048278809	1.0	0.7202072739601135	0.0	0.0	0.27979275584220886	0	1	terpene - terpene	terpene
EL.BGC.41	HSP.BGC.30	0.47038814425468445	0.2804886996746063	0.6000000238418579	0.5080538988113403	0.5714285969734192	0.5423818826675415	0.40368348360061646	7	2	T1PKS - T1PKS	T1PKS
HSM.BGC.22	XH.BGC.52	0.4671092629432678	0.28397253155708313	0.7222222089767456	0.4828406572341919	0.5263158082962036	0.5761498808860779	0.3106924295425415	14	2	T1PKS - T1PKS	T1PKS
EL.BGC.52	HSP.BGC.71	0.42307692766189575	0.332840234041214	1.0	0.5025641322135925	0.0	0.0	0.49743589758872986	0	1	terpene - terpene	terpene
HL.BGC.13	JM.BGC.40	0.47049200534820557	0.28037869930267334	0.5	0.5476773381233215	0.375	0.5301041603088379	0.31620511412620544	7	2	T1PKS - T1PKS	T1PKS
EL.BGC.32	HF.BGC.6	0.26575273275375366	0.5391190648078918	0.75	0.7345519065856934	0.6666666865348816	0.32666197419166565	0.03589598461985588	15	2	T1PKS - T1PKS	T1PKS
AT.BGC.1	HRUB.BGC.2	0.42011240124702454	0.3362696170806885	0.6842105388641357	0.560424268245697	0.4545454680919647	0.5233624577522278	0.08348195999860764	17	2	NA
HRUB.BGC.21	HSM.BGC.11	0.31201574206352234	0.473322331905365	0.5454545617103577	0.73707515001297	0.52173912525177	0.32597318291664124	0.04225551337003708	14	2	T1PKS - T1PKS	T1PKS
DC.BGC.22	HRUB.BGC.44	0.4861239492893219	0.264068603515625	0.6000000238418579	0.48707282543182373	0.5714285969734192	0.5723278522491455	0.4089759886264801	7	2	T1PKS - T1PKS	T1PKS
HL.BGC.13	HR.BGC.24	0.4215889275074005	0.3345593512058258	0.8181818127632141	0.49969959259033203	0.800000011920929	0.5674037337303162	0.38286957144737244	7	2	T1PKS - T1PKS	T1PKS
HM.BGC.53	HP.BGC.53	0.3902309536933899	0.37181827425956726	0.375	0.6939777731895447	0.2857142984867096	0.42840442061424255	0.12244898080825806	3	1	terpene - terpene	terpene
DC.BGC.12	HR.BGC.17	0.1965143084526062	0.6455892324447632	0.8666666746139526	0.7970659136772156	0.6470588445663452	0.24310791492462158	0.08241268992424011	12	2	T1PKS - T1PKS	T1PKS
BGC0001254.1	EL.BGC.20	0.4871440529823303	0.26302123069763184	0.875	0.4088079333305359	0.625	0.6828470230102539	0.45370957255363464	6	2	T1PKS - T1PKS	T1PKS
HR.BGC.37	HSP.BGC.42	0.491129994392395	0.2589486837387085	0.7272727489471436	0.448190301656723	0.5454545617103577	0.6399102807044983	0.3976336717605591	7	2	T1PKS - T1PKS	T1PKS
AT.BGC.39	EL.BGC.27	0.21485862135887146	0.6164469718933105	1.0	0.7135218381881714	1.0	0.3123910129070282	0.25408709049224854	5	2	T1PKS - T1PKS	T1PKS
EL.BGC.2	HM.BGC.2	0.21146467328071594	0.621787965297699	0.7777777910232544	0.7929926514625549	0.7647058963775635	0.24389612674713135	0.09634111076593399	12	2	NA
DC.BGC.39	HRUB.BGC.64	0.359948992729187	0.4096653163433075	1.0	0.5867347121238708	0.0	0.0	0.41326531767845154	0	1	terpene - terpene	terpene
HF.BGC.8	JM.BGC.18	0.1798955202102661	0.6725713610649109	0.9444444179534912	0.7876525521278381	0.8095238208770752	0.2830357551574707	0.053298842161893845	18	4	T1PKS - T1PKS	T1PKS
HL.BGC.15	HM.BGC.48	0.46139851212501526	0.29009154438972473	0.7777777910232544	0.47369086742401123	0.5555555820465088	0.6309667229652405	0.3954871892929077	5	2	T1PKS - T1PKS	T1PKS
HP.BGC.31	HSM.BGC.22	0.2308230698108673	0.591633141040802	0.7777777910232544	0.7848284840583801	0.5	0.2644878327846527	0.04256434366106987	14	2	T1PKS - T1PKS	T1PKS
BGC0000156.1	BGC0000684.1	0.46092596650123596	0.29060080647468567	0.5333333611488342	0.5432097911834717	0.5	0.5850027203559875	0.16831201314926147	9	2	T1PKS - T1PKS	T1PKS
HF.BGC.3	HP.BGC.6	0.39725959300994873	0.3632960021495819	0.2142857164144516	0.7381777167320251	0.125	0.19909274578094482	0.28273215889930725	2	3	NRPS - NRPS	NRPS
JM.BGC.36	XH.BGC.45	0.4988511800765991	0.2511501610279083	0.875	0.3931984305381775	0.625	0.682685911655426	0.5119460821151733	5	2	T1PKS - T1PKS	T1PKS
HM.BGC.23	HSM.BGC.18	0.3573198616504669	0.4130377471446991	0.800000011920929	0.596906840801239	0.699999988079071	0.49199149012565613	0.2697456479072571	6	2	T1PKS - T1PKS	T1PKS
EL.BGC.49	JM.BGC.53	0.2451530545949936	0.5697938799858093	1.0	0.7397959232330322	0.0	0.0	0.2602040767669678	0	1	terpene - terpene	terpene
HF.BGC.28	HM.BGC.48	0.4595077633857727	0.29213187098503113	0.7777777910232544	0.47621187567710876	0.5555555820465088	0.6093348264694214	0.41685470938682556	5	2	T1PKS - T1PKS	T1PKS
AT.BGC.1	HF.BGC.1	0.40544968843460083	0.35349005460739136	0.7222222089767456	0.5683950781822205	0.4761904776096344	0.5153961181640625	0.07549221813678741	17	2	NA
DC.BGC.38	PH.BGC.31	0.3093084990978241	0.47705474495887756	1.0	0.6542553305625916	0.0	0.0	0.34574466943740845	0	1	terpene - terpene	terpene
AT.BGC.8	HSM.BGC.40	0.3253621459007263	0.4551362097263336	1.0	0.579517126083374	0.800000011920929	0.47438380122184753	0.39652690291404724	8	9	NRPS - NRPS	NRPS
HSM.BGC.30	HSP.BGC.49	0.4770853817462921	0.2734397053718567	0.6153846383094788	0.4942280352115631	0.5833333134651184	0.6231034398078918	0.27110904455184937	8	2	T1PKS - T1PKS	T1PKS
DC.BGC.24	HSP.BGC.44	0.08097351342439651	0.8446096777915955	1.0	0.8920353055000305	1.0	0.12629853188991547	0.052963145077228546	12	2	T1PKS - T1PKS	T1PKS
AT.BGC.15	JM.BGC.15	0.09104128926992416	0.8262059688568115	1.0	0.8786116242408752	1.0	0.13477225601673126	0.05781499296426773	19	2	T1PKS - T1PKS	T1PKS
HP.BGC.29	XH.BGC.25	0.23322443664073944	0.587944746017456	1.0	0.689034104347229	1.0	0.4003613293170929	0.22157049179077148	4	2	T1PKS - T1PKS	T1PKS
AT.BGC.17	HSM.BGC.13	0.4382685422897339	0.3155422508716583	0.6875	0.521197497844696	0.6666666865348816	0.5818563103675842	0.1181141808629036	14	2	T1PKS - T1PKS	T1PKS
EL.BGC.32	XH.BGC.21	0.3577645421028137	0.4124663770198822	0.75	0.6155731678009033	0.6111111044883728	0.4616721272468567	0.09475692361593246	15	2	T1PKS - T1PKS	T1PKS
HM.BGC.23	HSP.BGC.32	0.09480425715446472	0.8193793296813965	0.7272727489471436	0.966321587562561	0.699999988079071	0.04636763036251068	0.014644569717347622	6	2	T1PKS - T1PKS	T1PKS
HSM.BGC.33	HSP.BGC.40	0.07230514287948608	0.8606177568435669	1.0	0.903593122959137	1.0	0.10069037973880768	0.08355629444122314	24	4	T1PKS - T1PKS	T1PKS
AT.BGC.15	DC.BGC.15	0.22118185460567474	0.6065577268600464	0.9047619104385376	0.7431861162185669	0.8095238208770752	0.28272682428359985	0.1337275505065918	19	2	T1PKS - T1PKS	T1PKS
JM.BGC.19	PH.BGC.13	0.29154953360557556	0.5019020438194275	0.7692307829856873	0.6984467506408691	0.6153846383094788	0.36677101254463196	0.15481321513652802	9	2	T1PKS - T1PKS	T1PKS
HM.BGC.36	HRUB.BGC.41	0.435418963432312	0.3187517523765564	0.5925925970077515	0.5636389255523682	0.46666666865348816	0.5053939819335938	0.056680161505937576	22	2	T1PKS - T1PKS	T1PKS
HM.BGC.5	PH.BGC.3	0.15633276104927063	0.7117744088172913	1.0	0.7915562987327576	1.0	0.12903225421905518	0.234914168715477	2	3	NRPS - NRPS	NRPS
EL.BGC.50	XH.BGC.75	0.4289473593235016	0.3261010944843292	1.0	0.49473685026168823	0.0	0.0	0.5052631497383118	0	1	terpene - terpene	terpene
JM.BGC.17	PH.BGC.12	0.1950119435787201	0.6480057835578918	0.7222222089767456	0.8316020369529724	0.7368420958518982	0.20326773822307587	0.04635387286543846	14	2	T1PKS - T1PKS	T1PKS
DC.BGC.15	HSP.BGC.23	0.17251063883304596	0.6847386360168457	0.9047619104385376	0.8080810904502869	0.8095238208770752	0.205082967877388	0.1359717845916748	17	2	T1PKS - T1PKS	T1PKS
HP.BGC.43	HSP.BGC.37	0.48308050632476807	0.26720574498176575	0.6875	0.47452011704444885	0.47058823704719543	0.6202154159545898	0.2649572789669037	11	2	T1PKS - T1PKS	T1PKS
HM.BGC.5	XH.BGC.5	0.2501711845397949	0.5622432231903076	1.0	0.6664384007453918	1.0	0.2661290466785431	0.3560391068458557	2	3	NRPS - NRPS	NRPS
HF.BGC.13	JM.BGC.34	0.4926522374153137	0.2574017643928528	0.5454545617103577	0.5143424868583679	0.25	0.5907777547836304	0.3542572557926178	5	2	T1PKS - T1PKS	T1PKS
HR.BGC.27	HSM.BGC.18	0.48703324794769287	0.2631348967552185	0.692307710647583	0.4583146572113037	0.6153846383094788	0.6640724539756775	0.2357175052165985	10	2	T1PKS - T1PKS	T1PKS
DC.BGC.1	HL.BGC.1	0.17329449951648712	0.6834419965744019	1.0	0.7689406871795654	1.0	0.2751830220222473	0.0986882820725441	12	2	NA
HL.BGC.13	HM.BGC.28	0.3332025706768036	0.4446187913417816	0.8181818127632141	0.6175481081008911	0.800000011920929	0.4637039601802826	0.24026086926460266	7	2	T1PKS - T1PKS	T1PKS
HP.BGC.30	HRUB.BGC.56	0.33241042494773865	0.4456758499145508	0.7333333492279053	0.6545639038085938	0.6000000238418579	0.3844900131225586	0.2575647830963135	9	2	T1PKS - T1PKS	T1PKS
AT.BGC.15	HSP.BGC.23	0.18886451423168182	0.6579408049583435	0.9090909361839294	0.7787722945213318	0.9047619104385376	0.2428061068058014	0.11873041093349457	19	2	T1PKS - T1PKS	T1PKS
FNP108	HSM.BGC.22	0.4893048405647278	0.2608095407485962	0.6875	0.46009352803230286	0.5625	0.6045762300491333	0.3943994641304016	9	2	T1PKS - T1PKS	T1PKS
DC.BGC.30	EL.BGC.25	0.2184063047170639	0.6108887195587158	0.7647058963775635	0.7900552153587341	0.7222222089767456	0.26135340332984924	0.004310344811528921	16	2	T1PKS - T1PKS	T1PKS
HP.BGC.44	JM.BGC.25	0.23936130106449127	0.5785712599754333	0.8888888955116272	0.732703447341919	0.6666666865348816	0.34725815057754517	0.12736374139785767	7	2	T1PKS - T1PKS	T1PKS
DC.BGC.39	HSP.BGC.68	0.22602041065692902	0.5990443825721741	1.0	0.7653061151504517	0.0	0.0	0.23469388484954834	0	1	terpene - terpene	terpene
DC.BGC.18	HSM.BGC.24	0.4454919695854187	0.3074791729450226	0.6315789222717285	0.5455262064933777	0.380952388048172	0.5376736521720886	0.1424744874238968	15	2	T1PKS - T1PKS	T1PKS
HL.BGC.10	XH.BGC.38	0.37346166372299194	0.3925503194332123	0.6875	0.6167570352554321	0.529411792755127	0.306698203086853	0.5363325476646423	12	3	T1PKS - T1PKS	T1PKS
AT.BGC.16	HSM.BGC.11	0.20506137609481812	0.6319274306297302	0.6190476417541504	0.8524145483970642	0.6363636255264282	0.18371620774269104	0.02112775668501854	14	2	T1PKS - T1PKS	T1PKS
DC.BGC.21	HM.BGC.28	0.4440735876560211	0.3090541660785675	0.6153846383094788	0.5463634133338928	0.4615384638309479	0.5553905367851257	0.25012871623039246	8	2	T1PKS - T1PKS	T1PKS
AT.BGC.13	HP.BGC.21	0.4459514915943146	0.3069697618484497	0.3636363744735718	0.6238129138946533	0.26923078298568726	0.5139648914337158	0.06618694961071014	9	2	T1PKS - T1PKS	T1PKS
AT.BGC.45	HP.BGC.61	0.38566434383392334	0.37740829586982727	1.0	0.5524475574493408	0.0	0.0	0.4475524425506592	0	1	NA
HF.BGC.28	PH.BGC.19	0.2237103134393692	0.6026256680488586	1.0	0.7017195820808411	1.0	0.360015869140625	0.22111110389232635	5	2	T1PKS - T1PKS	T1PKS
BGC0001906.1	PH.BGC.12	0.48156943917274475	0.2687702476978302	0.5	0.5332160592079163	0.37037035822868347	0.5613120198249817	0.04140757396817207	18	2	T1PKS - T1PKS	T1PKS
HL.BGC.15	XH.BGC.44	0.3070194125175476	0.48022207617759705	1.0	0.5906407833099365	1.0	0.5054073333740234	0.2892991304397583	5	2	T1PKS - T1PKS	T1PKS
DC.BGC.43	PH.BGC.29	0.3616528809070587	0.40748703479766846	1.0	0.5177961587905884	1.0	0.28930819034576416	0.5786516666412354	1	1	NA
HSM.BGC.2	XH.BGC.2	0.40886467695236206	0.34944096207618713	0.7368420958518982	0.5553255677223206	0.5454545617103577	0.48937252163887024	0.23235850036144257	19	2	NA
BGC0000064.1	BGC0001218.1	0.4667466878890991	0.2843590974807739	0.8461538553237915	0.4329824447631836	0.7857142686843872	0.5916147232055664	0.5424203872680664	8	4	NRPS.T1PKS - NRPS.T1PKS	NRPS.T1PKS
DC.BGC.14	HSP.BGC.26	0.2967528998851776	0.4945564866065979	0.8181818127632141	0.6770567297935486	0.6363636255264282	0.4094756841659546	0.1498783826828003	8	2	T1PKS - T1PKS	T1PKS
DC.BGC.13	HL.BGC.7	0.1855940818786621	0.6632570028305054	0.6499999761581421	0.8712713718414307	0.6190476417541504	0.15785779058933258	0.034058790653944016	13	2	T1PKS - T1PKS	T1PKS
HM.BGC.25	HSM.BGC.20	0.44013670086860657	0.31344690918922424	0.7647058963775635	0.5004575848579407	0.6315789222717285	0.45216435194015503	0.6002209186553955	17	4	NRPS-like.T1PKS - NRPS-like.T1PKS	NRPS-like.T1PKS
DC.BGC.4	HP.BGC.6	0.3486805558204651	0.42421701550483704	0.2142857164144516	0.8029497265815735	0.125	0.1139608696103096	0.2247467190027237	2	3	NRPS - NRPS	NRPS
BGC0000900.1	DC.BGC.4	0.4562841057777405	0.2956269681453705	1.0	0.3916212022304535	1.0	0.47977471351623535	0.6512468457221985	2	3	NRPS - NRPS	NRPS
HP.BGC.27	HR.BGC.27	0.46956050395965576	0.2813660502433777	0.7142857313156128	0.4786812365055084	0.5714285969734192	0.6042502522468567	0.31399011611938477	10	2	T1PKS - T1PKS	T1PKS
BGC0000099.1	FNP050	0.48915478587150574	0.2609628438949585	0.8888888955116272	0.40408989787101746	0.6000000238418579	0.687642514705658	0.4124452769756317	8	2	T1PKS - T1PKS	T1PKS
DC.BGC.27	PH.BGC.24	0.14365370571613312	0.7333289980888367	0.8888888955116272	0.8603135943412781	0.6666666865348816	0.16623398661613464	0.09986504912376404	6	2	T1PKS - T1PKS	T1PKS
HSP.BGC.31	PH.BGC.28	0.49151360988616943	0.2585584223270416	0.5	0.5138792991638184	0.4615384638309479	0.5320103764533997	0.4287586212158203	5	2	NRPS.T1PKS - T1PKS
BGC0001244.1	HR.BGC.33	0.4333474338054657	0.3210951089859009	0.6666666865348816	0.5481293201446533	0.4444444477558136	0.5687064528465271	0.3058259189128876	5	2	T1PKS - T1PKS	T1PKS
HF.BGC.39	PH.BGC.31	0.34296876192092896	0.4316900670528412	1.0	0.609375	0.0	0.0	0.390625	0	1	terpene - terpene	terpene
HF.BGC.5	HSM.BGC.40	0.40827226638793945	0.350141704082489	0.6666666865348816	0.5667480826377869	0.6666666865348816	0.4538215696811676	0.4229671061038971	9	9	NRPS - NRPS	NRPS
BGC0000099.1	HR.BGC.19	0.4675915539264679	0.28345873951911926	0.5625	0.5265445709228516	0.5	0.551959753036499	0.3164467215538025	8	2	T1PKS - T1PKS	T1PKS
EL.BGC.41	HSP.BGC.33	0.48806098103523254	0.2620815634727478	0.7272727489471436	0.4522823095321655	0.5454545617103577	0.6361271142959595	0.39300113916397095	7	2	T1PKS - T1PKS	T1PKS
EL.BGC.46	HP.BGC.61	0.4979865849018097	0.25201746821403503	1.0	0.4026845693588257	0.0	0.0	0.5973154306411743	0	1	NA
DC.BGC.12	EL.BGC.29	0.0880448967218399	0.831662118434906	0.9285714030265808	0.9149877429008484	0.800000011920929	0.0920916423201561	0.06377405673265457	12	2	T1PKS - T1PKS	T1PKS
AT.BGC.40	EL.BGC.36	0.37849271297454834	0.38627129793167114	0.7142857313156128	0.592046320438385	0.692307710647583	0.5161487460136414	0.08336836099624634	12	2	T1PKS - T1PKS	T1PKS
HF.BGC.18	HSP.BGC.42	0.40975162386894226	0.34839314222335815	0.8181818127632141	0.529927134513855	0.5833333134651184	0.5511263608932495	0.2877025306224823	9	2	T1PKS - T1PKS	T1PKS
HL.BGC.3	HM.BGC.7	0.4117613136768341	0.346024751663208	0.6666666865348816	0.5684452056884766	0.5714285969734192	0.41483691334724426	0.43805617094039917	7	9	NRPS - NRPS	NRPS
HF.BGC.1	JM.BGC.2	0.12496595084667206	0.7656846046447754	1.0	0.8333787322044373	1.0	0.20330120623111725	0.05658143758773804	12	2	NA
HM.BGC.23	HSM.BGC.34	0.4885520935058594	0.2615789473056793	0.800000011920929	0.42859718203544617	0.6000000238418579	0.6137263774871826	0.5079174637794495	6	2	T1PKS - T1PKS	T1PKS
EL.BGC.16	HRUB.BGC.38	0.11130669713020325	0.7897757887840271	1.0	0.8515910506248474	1.0	0.16065604984760284	0.11166759580373764	12	2	T1PKS - T1PKS	T1PKS
HM.BGC.15	XH.BGC.15	0.4933215081691742	0.2567230761051178	0.5882353186607361	0.48120856285095215	0.5625	0.6199265718460083	0.19010230898857117	13	2	T1PKS - T1PKS	T1PKS
HSP.BGC.57	XH.BGC.62	0.441794753074646	0.31159308552742004	0.5	0.5887181162834167	0.3333333432674408	0.5040645599365234	0.27210789918899536	6	2	NRPS.T1PKS - T1PKS
DC.BGC.32	HSP.BGC.37	0.47181811928749084	0.27897608280181885	0.5	0.5513013005256653	0.29411765933036804	0.5616284012794495	0.22283917665481567	8	2	T1PKS - T1PKS	T1PKS
HSM.BGC.46	HSP.BGC.68	0.07692307978868484	0.8520709872245789	1.0	0.964102566242218	0.0	0.0	0.03589743748307228	0	1	terpene - terpene	terpene
AT.BGC.53	HSP.BGC.71	0.41923075914382935	0.3372929096221924	1.0	0.5076923370361328	0.0	0.0	0.4923076927661896	0	1	terpene - terpene	terpene
HM.BGC.53	JM.BGC.49	0.4576413929462433	0.2941528558731079	0.4285714328289032	0.5898114442825317	0.2857142984867096	0.5714683532714844	0.08762886375188828	4	1	terpene - terpene	terpene
HR.BGC.7	HSP.BGC.8	0.4140166938304901	0.34337642788887024	0.6666666865348816	0.5590888261795044	0.6666666865348816	0.4754684269428253	0.42363250255584717	9	9	NRPS - NRPS	NRPS
EL.BGC.15	JM.BGC.27	0.4942966401576996	0.2557359039783478	0.7692307829856873	0.4191429316997528	0.75	0.649879515171051	0.40830087661743164	10	2	T1PKS - T1PKS	T1PKS
JM.BGC.36	XH.BGC.44	0.3083260655403137	0.47841283679008484	1.0	0.5888985991477966	1.0	0.501924455165863	0.29757264256477356	5	2	T1PKS - T1PKS	T1PKS
EL.BGC.33	HP.BGC.42	0.26267215609550476	0.543652355670929	1.0	0.6571778655052185	0.8888888955116272	0.17464256286621094	0.5390316247940063	7	3	T1PKS - T1PKS	T1PKS
HSM.BGC.37	HSP.BGC.58	0.4977435767650604	0.2522614896297455	0.5882353186607361	0.48688653111457825	0.3888888955116272	0.5887436270713806	0.3051304221153259	11	2	T1PKS - T1PKS	T1PKS
BGC0001049.1	BGC0001218.1	0.30247652530670166	0.48653900623321533	0.8571428656578064	0.6514598727226257	0.75	0.37438449263572693	0.31300413608551025	11	4	NRPS.T1PKS - NRPS.T1PKS	NRPS.T1PKS
HM.BGC.6	HSP.BGC.7	0.11593914777040482	0.7815635800361633	0.5714285969734192	0.9882715940475464	0.5714285969734192	0.0	0.014660488814115524	2	4	NRPS - NRPS	NRPS
JM.BGC.28	PH.BGC.24	0.21011847257614136	0.6239128112792969	0.8999999761581421	0.7539160847663879	0.8888888955116272	0.3140201270580292	0.11021142452955246	8	2	T1PKS - T1PKS	T1PKS
DC.BGC.12	HRUB.BGC.22	0.45314469933509827	0.2990507185459137	0.6111111044883728	0.5389047265052795	0.40909090638160706	0.5724153518676758	0.09930506348609924	13	2	T1PKS - T1PKS	T1PKS
HP.BGC.29	XH.BGC.26	0.27599242329597473	0.5241869688034058	0.75	0.7177243828773499	0.7142857313156128	0.4160625636577606	0.14848868548870087	4	2	T1PKS - T1PKS	T1PKS
HM.BGC.23	HRUB.BGC.56	0.42891111969947815	0.3261425197124481	0.5333333611488342	0.5858963131904602	0.5	0.4833970069885254	0.3101637363433838	6	2	T1PKS - T1PKS	T1PKS
BGC0000900.1	HL.BGC.5	0.46466192603111267	0.28658685088157654	1.0	0.3804507553577423	1.0	0.524193525314331	0.6513344645500183	2	3	NRPS - NRPS	NRPS
HL.BGC.5	JM.BGC.5	0.21556812524795532	0.6153333783149719	1.0	0.7125758528709412	1.0	0.2338709682226181	0.30527523159980774	2	3	NRPS - NRPS	NRPS
DC.BGC.21	HSP.BGC.37	0.3841445744037628	0.37927791476249695	0.7142857313156128	0.59256911277771	0.5714285969734192	0.4882186949253082	0.2458552122116089	8	2	T1PKS - T1PKS	T1PKS
BGC0001257.1	BGC0001265.1	0.3526805341243744	0.41902250051498413	1.0	0.5297592878341675	1.0	0.5763239860534668	0.3111157715320587	6	2	T1PKS - T1PKS	T1PKS
HF.BGC.33	XH.BGC.69	0.3473002314567566	0.4260169565677643	0.75	0.6460239291191101	0.3636363744735718	0.3709641993045807	0.2690355181694031	10	1	terpene - terpene	terpene
HM.BGC.21	HSP.BGC.30	0.10664726048707962	0.7980791330337524	0.9375	0.8789147734642029	0.9333333373069763	0.15265624225139618	0.010586734861135483	14	2	T1PKS - T1PKS	T1PKS
AT.BGC.18	JM.BGC.16	0.3095855712890625	0.47667208313941956	0.8823529481887817	0.6408140063285828	0.6666666865348816	0.41737261414527893	0.14098621904850006	15	2	T1PKS - T1PKS	T1PKS
HR.BGC.54	HR.BGC.55	0.47252190113067627	0.278233140707016	1.0	0.40997079014778137	0.4000000059604645	0.5900291800498962	0.0	5	0	NA
AT.BGC.7	HRUB.BGC.9	0.48233383893966675	0.2679782509803772	0.6666666865348816	0.479110449552536	0.5	1.0	0.4011119604110718	2	4	NRPS - NRPS	NRPS
PH.BGC.18	XH.BGC.38	0.26185837388038635	0.5448530912399292	0.75	0.7425221800804138	0.625	0.3070032000541687	0.0965203121304512	13	2	T1PKS - T1PKS	T1PKS
BGC0001276.1	XH.BGC.39	0.36059704422950745	0.40883612632751465	0.7777777910232544	0.5951298475265503	0.75	0.49309685826301575	0.29458677768707275	5	2	T1PKS - T1PKS	T1PKS
HF.BGC.30	HR.BGC.41	0.38546985387802124	0.3776472806930542	0.75	0.5723146796226501	0.7058823704719543	0.5421087741851807	0.241747185587883	13	4	NRPS.T1PKS - NRPS.T1PKS	NRPS.T1PKS
HR.BGC.38	JM.BGC.28	0.18155142664909363	0.6698580384254456	0.800000011920929	0.8379314541816711	0.6000000238418579	0.18539394438266754	0.1270805150270462	6	2	T1PKS - T1PKS	T1PKS
BGC0000064.1	HR.BGC.41	0.48723581433296204	0.2629271149635315	0.8461538553237915	0.4016343057155609	0.8461538553237915	0.6296137571334839	0.5671176314353943	8	4	NRPS.T1PKS - NRPS.T1PKS	NRPS.T1PKS
HL.BGC.18	HSP.BGC.50	0.2353591024875641	0.5846757292747498	0.7777777910232544	0.7750767469406128	0.5555555820465088	0.3315781354904175	0.09160463511943817	5	2	T1PKS - T1PKS	T1PKS
HL.BGC.13	HSM.BGC.36	0.47546178102493286	0.27514034509658813	0.8181818127632141	0.42786914110183716	0.800000011920929	0.6091306209564209	0.50738126039505	7	2	T1PKS - T1PKS	T1PKS
HR.BGC.27	HRUB.BGC.56	0.4757324159145355	0.2748565077781677	0.5882353186607361	0.5107881426811218	0.47058823704719543	0.5631691813468933	0.30431848764419556	10	2	T1PKS - T1PKS	T1PKS
HP.BGC.30	HSM.BGC.18	0.4791019558906555	0.27133476734161377	0.6153846383094788	0.49453070759773254	0.5384615659713745	0.6191260814666748	0.24974152445793152	9	2	T1PKS - T1PKS	T1PKS
HP.BGC.1	HR.BGC.1	0.128748819231987	0.7590786218643188	1.0	0.8283349275588989	1.0	0.2066451758146286	0.06672483682632446	12	2	NA
HP.BGC.53	JM.BGC.49	0.331054151058197	0.4474885165691376	0.8571428656578064	0.6300230026245117	0.5	0.4254814386367798	0.14795918762683868	8	1	terpene - terpene	terpene
HSM.BGC.47	JM.BGC.56	0.4153846204280853	0.34177514910697937	1.0	0.5128205418586731	0.0	0.0	0.4871794879436493	0	1	terpene
HM.BGC.9	HSP.BGC.16	0.2427840232849121	0.5733759999275208	1.0	0.6762879490852356	1.0	0.25679755210876465	0.42408376932144165	3	1	NRPS-like - NRPS-like	NRPS-like
HSP.BGC.23	XH.BGC.17	0.47079429030418396	0.28005868196487427	0.761904776096344	0.4676504135131836	0.52173912525177	0.5884456634521484	0.26589328050613403	19	2	T1PKS - T1PKS	T1PKS
HSM.BGC.25	HSP.BGC.56	0.21510492265224457	0.6160602569580078	0.7272727489471436	0.8162237405776978	0.5454545617103577	0.24518971145153046	0.07630272954702377	7	2	T1PKS - T1PKS	T1PKS
HP.BGC.28	JM.BGC.38	0.4942868649959564	0.2557457685470581	0.4399999976158142	0.5329508781433105	0.36000001430511475	0.547564685344696	0.04434245452284813	21	2	T1PKS - T1PKS	T1PKS
HL.BGC.6	HSM.BGC.14	0.2674250602722168	0.5366660356521606	0.8571428656578064	0.6915284991264343	0.8500000238418579	0.34624937176704407	0.12902653217315674	19	2	T1PKS - T1PKS	T1PKS
BGC0001268.1	XH.BGC.60	0.462628036737442	0.28876861929893494	0.8461538553237915	0.4344446659088135	0.8461538553237915	0.6013404130935669	0.5297702550888062	8	4	NRPS.T1PKS - NRPS.T1PKS	NRPS.T1PKS
HR.BGC.41	PH.BGC.28	0.43172937631607056	0.32293152809143066	0.9285714030265808	0.4611862301826477	0.7333333492279053	0.5930790305137634	0.4709821343421936	10	4	NRPS.T1PKS - NRPS.T1PKS	NRPS.T1PKS
HSM.BGC.23	HSP.BGC.51	0.11869847774505615	0.7766923904418945	1.0	0.8456569314002991	0.9411764740943909	0.18320952355861664	0.03887724131345749	16	2	T1PKS - T1PKS	T1PKS
AT.BGC.46	HF.BGC.32	0.3443548381328583	0.4298705756664276	1.0	0.6075268983840942	0.0	0.0	0.39247313141822815	0	1	NA
HL.BGC.14	HL.BGC.19	0.4491940438747406	0.30338719487190247	0.8181818127632141	0.4628927707672119	0.800000011920929	0.5967739820480347	0.41777366399765015	8	2	T1PKS - T1PKS	T1PKS
HL.BGC.15	XH.BGC.45	0.4961948096752167	0.25381967425346375	0.875	0.39674022793769836	0.625	0.7027353644371033	0.4789152443408966	5	2	T1PKS - T1PKS	T1PKS
DC.BGC.15	HM.BGC.14	0.18348176777362823	0.6667020320892334	0.8636363744735718	0.8068727850914001	0.7727272510528564	0.20477479696273804	0.143624946475029	17	2	T1PKS - T1PKS	T1PKS
DC.BGC.14	HP.BGC.18	0.2604784369468689	0.5468921661376953	0.8333333134651184	0.7193620800971985	0.6666666865348816	0.3490492105484009	0.143815279006958	8	2	T1PKS - T1PKS	T1PKS
DC.BGC.27	HSM.BGC.16	0.47720950841903687	0.2733098864555359	0.6666666865348816	0.48594287037849426	0.5	0.5667637586593628	0.43499723076820374	6	2	T1PKS - T1PKS	T1PKS
BGC0001144.1	HSP.BGC.4	0.47878408432006836	0.271666020154953	0.4761904776096344	0.5551499128341675	0.19230769574642181	0.5352206230163574	0.21892380714416504	10	2	indole.T1PKS - indole.T1PKS	indole.T1PKS
HSM.BGC.4	JM.BGC.6	0.46305716037750244	0.28830763697624207	0.6000000238418579	0.511479377746582	0.6666666865348816	0.6967213153839111	0.43647047877311707	2	4	NRPS - NRPS	NRPS
HSP.BGC.31	XH.BGC.65	0.47994154691696167	0.2704607844352722	0.4375	0.5517445802688599	0.375	0.5052321553230286	0.3770344853401184	5	2	NRPS.T1PKS - T1PKS
BGC0001257.1	HF.BGC.6	0.17622552812099457	0.6786043643951416	0.5384615659713745	0.9214428663253784	0.5	0.11260367929935455	0.02748728170990944	6	2	T1PKS - T1PKS	T1PKS
AT.BGC.16	HSP.BGC.25	0.20102716982364655	0.6383575797080994	0.6499999761581421	0.8495395183563232	0.6363636255264282	0.18618114292621613	0.0254381000995636	14	2	T1PKS - T1PKS	T1PKS
EL.BGC.8	JM.BGC.7	0.38003459572792053	0.38435712456703186	0.6666666865348816	0.6043983101844788	0.6666666865348816	0.3468461036682129	0.4145621657371521	7	9	NRPS - NRPS	NRPS
HL.BGC.3	HSM.BGC.40	0.30318906903266907	0.48554548621177673	1.0	0.5957478880882263	1.0	0.31363028287887573	0.43949389457702637	7	9	NRPS - NRPS	NRPS
HSM.BGC.11	HSP.BGC.25	0.14676836133003235	0.7280042171478271	0.949999988079071	0.8292363882064819	0.8260869383811951	0.20086735486984253	0.0127190500497818	21	2	T1PKS - T1PKS	T1PKS
EL.BGC.33	HSM.BGC.31	0.3337036073207855	0.443950891494751	0.8888888955116272	0.5995063185691833	0.7777777910232544	0.2815973460674286	0.5392060875892639	7	3	T1PKS - T1PKS	T1PKS
DC.BGC.32	HL.BGC.19	0.4207911193370819	0.3354829251766205	0.8181818127632141	0.5116724371910095	0.6363636255264282	0.5440351963043213	0.37691226601600647	8	2	T1PKS - T1PKS	T1PKS
HRUB.BGC.10	HSP.BGC.8	0.3940361738204956	0.36719217896461487	0.6666666865348816	0.5857295393943787	0.6666666865348816	0.4284127950668335	0.40719926357269287	9	9	NRPS - NRPS	NRPS
DC.BGC.14	JM.BGC.19	0.31792137026786804	0.4652312397956848	0.75	0.6609532833099365	0.7272727489471436	0.43212002515792847	0.15290001034736633	8	2	T1PKS - T1PKS	T1PKS
EL.BGC.50	HSP.BGC.66	0.31953126192092896	0.46303772926330566	1.0	0.640625	0.0	0.0	0.359375	0	1	terpene - terpene	terpene
BGC0001254.1	EL.BGC.27	0.4871440529823303	0.26302123069763184	0.875	0.4088079333305359	0.625	0.6828470230102539	0.45370957255363464	6	2	T1PKS - T1PKS	T1PKS
HSP.BGC.26	PH.BGC.13	0.22944115102291107	0.5937609076499939	0.8333333134651184	0.7506441473960876	0.8181818127632141	0.3107468783855438	0.12657390534877777	8	2	T1PKS - T1PKS	T1PKS
HF.BGC.22	HP.BGC.28	0.32478031516075134	0.45592162013053894	0.5	0.7391818165779114	0.4166666567325592	0.3174654245376587	0.048391036689281464	15	2	T1PKS - T1PKS	T1PKS
HP.BGC.42	PH.BGC.24	0.23382306098937988	0.5870271325111389	0.800000011920929	0.7682359218597412	0.6000000238418579	0.29531049728393555	0.12055780738592148	7	2	T1PKS - T1PKS	T1PKS
HM.BGC.7	PH.BGC.5	0.2828778922557831	0.5142641067504883	1.0	0.6323533058166504	0.8571428656578064	0.2918192446231842	0.4013477861881256	8	9	NRPS - NRPS	NRPS
HSM.BGC.16	PH.BGC.18	0.1834215670824051	0.666800320148468	0.7857142686843872	0.8363903164863586	0.6428571343421936	0.2020159363746643	0.048391036689281464	12	2	T1PKS - T1PKS	T1PKS
AT.BGC.1	PH.BGC.1	0.41817355155944824	0.3385220170021057	0.6842105388641357	0.5630094408988953	0.4545454680919647	0.5225943922996521	0.07317422330379486	17	2	NA
FNP117	HSM.BGC.14	0.4157154858112335	0.34138840436935425	0.8500000238418579	0.516268253326416	0.5416666865348816	0.535540759563446	0.2376389354467392	19	2	T1PKS - T1PKS	T1PKS
HL.BGC.13	JM.BGC.42	0.4385541081428528	0.31522148847579956	0.692307710647583	0.519534707069397	0.6666666865348816	0.5331169366836548	0.38832494616508484	7	2	T1PKS - T1PKS	T1PKS
HR.BGC.18	XH.BGC.17	0.48367998003959656	0.2665863633155823	0.800000011920929	0.4473155736923218	0.4166666567325592	0.6128669381141663	0.2668174207210541	19	2	T1PKS - T1PKS	T1PKS
AT.BGC.27	HSM.BGC.22	0.1790003925561905	0.6740403771400452	0.8823529481887817	0.8083916306495667	0.7647058963775635	0.2237662374973297	0.07905581593513489	14	2	T1PKS - T1PKS	T1PKS
HL.BGC.1	HM.BGC.2	0.2508712410926819	0.5611938834190369	0.7777777910232544	0.7404505014419556	0.7647058963775635	0.2979282736778259	0.1444130390882492	12	2	NA
HL.BGC.1	HSM.BGC.1	0.1928117722272873	0.6515528559684753	1.0	0.7429176568984985	1.0	0.29702648520469666	0.13724999129772186	12	2	NA
HL.BGC.7	HSM.BGC.11	0.18494845926761627	0.664309024810791	0.9047619104385376	0.7903931140899658	0.8260869383811951	0.24475893378257751	0.03384680673480034	20	2	T1PKS - T1PKS	T1PKS
BGC0000146.1	DC.BGC.30	0.44807034730911255	0.30462634563446045	0.7647058963775635	0.49865132570266724	0.5	0.574019730091095	0.24699999392032623	14	2	T1PKS - T1PKS	T1PKS
AT.BGC.14	XH.BGC.15	0.3871220052242279	0.37561944127082825	0.6000000238418579	0.6190754175186157	0.5714285969734192	0.4807308316230774	0.13140898942947388	10	2	T1PKS - T1PKS	T1PKS
HF.BGC.16	HR.BGC.26	0.3100690245628357	0.4760047495365143	0.8125	0.6499079465866089	0.800000011920929	0.40786057710647583	0.14790214598178864	14	2	T1PKS - T1PKS	T1PKS
AT.BGC.40	PH.BGC.16	0.297983855009079	0.4928266704082489	0.7857142686843872	0.6752156615257263	0.7692307829856873	0.38878199458122253	0.13279132544994354	12	2	T1PKS - T1PKS	T1PKS
DC.BGC.4	HL.BGC.5	0.20954129099845886	0.6248250007629395	1.0	0.7206116318702698	1.0	0.20967741310596466	0.3026253879070282	2	3	NRPS - NRPS	NRPS
HSP.BGC.25	PH.BGC.12	0.25654149055480957	0.5527305603027344	0.800000011920929	0.7315678596496582	0.695652186870575	0.31502413749694824	0.03547201678156853	20	2	T1PKS - T1PKS	T1PKS
HSM.BGC.27	XH.BGC.45	0.49882885813713074	0.2511725127696991	1.0	0.3348948359489441	1.0	0.7376125454902649	0.5563440322875977	6	2	T1PKS - T1PKS	T1PKS
BGC0001273.1	HR.BGC.35	0.3596999943256378	0.40998411178588867	1.0	0.5203999876976013	1.0	0.5368664860725403	0.4080168902873993	5	2	T1PKS - T1PKS	T1PKS
HL.BGC.10	HM.BGC.35	0.290556401014328	0.5033102035522461	0.8461538553237915	0.6774266362190247	0.6428571343421936	0.22185392677783966	0.5240122675895691	12	3	T1PKS - T1PKS	T1PKS
AT.BGC.32	BGC0001857.1	0.4895515441894531	0.260557621717453	0.6315789222717285	0.48439911007881165	0.4166666567325592	0.5945994257926941	0.21935641765594482	15	2	NRPS.T1PKS - T1PKS
HM.BGC.21	HRUB.BGC.50	0.363972544670105	0.40453094244003296	0.6842105388641357	0.6322471499443054	0.5	0.4364989995956421	0.12714140117168427	14	2	T1PKS - T1PKS	T1PKS
HP.BGC.8	JM.BGC.7	0.2984645366668701	0.49215200543403625	1.0	0.6115710735321045	0.8571428656578064	0.4219207763671875	0.36982232332229614	10	9	NRPS - NRPS	NRPS
HRUB.BGC.47	HSM.BGC.25	0.28539949655532837	0.5106539130210876	0.800000011920929	0.6994673609733582	0.6000000238418579	0.2667948603630066	0.4354838728904724	8	1	T1PKS - T1PKS	T1PKS
AT.BGC.7	HSM.BGC.4	0.34378185868263245	0.4306222200393677	1.0	0.5416241884231567	1.0	0.5045362710952759	0.4468357264995575	2	4	NRPS - NRPS	NRPS
HF.BGC.25	HSM.BGC.29	0.4333576560020447	0.32108354568481445	0.7692307829856873	0.5093692541122437	0.6153846383094788	0.5827667713165283	0.26029059290885925	10	2	T1PKS - T1PKS	T1PKS
BGC0001257.1	BGC0001266.1	0.47056594491004944	0.28030040860176086	0.7777777910232544	0.4518379867076874	0.699999988079071	0.6638814210891724	0.37458285689353943	6	2	T1PKS - T1PKS	T1PKS
HP.BGC.8	HR.BGC.7	0.34543323516845703	0.428457647562027	1.0	0.5489461421966553	0.8571428656578064	0.46291422843933105	0.4444647431373596	10	9	NRPS - NRPS	NRPS
HSP.BGC.18	JM.BGC.11	0.4884701371192932	0.2616628110408783	0.625	0.4772779047489166	0.5714285969734192	0.5370528697967529	0.4797297418117523	6	1	NRPS-like - NRPS-like	NRPS-like
AT.BGC.19	HF.BGC.18	0.38484320044517517	0.37841787934303284	0.8999999761581421	0.5268757343292236	0.800000011920929	0.5225412845611572	0.37429025769233704	8	2	T1PKS - T1PKS	T1PKS
DC.BGC.24	HR.BGC.30	0.0892009288072586	0.8295549154281616	1.0	0.8810654282569885	1.0	0.1319786161184311	0.07980245351791382	12	2	T1PKS - T1PKS	T1PKS
FNP117	JM.BGC.15	0.44166529178619385	0.31173762679100037	0.739130437374115	0.5152460336685181	0.48148149251937866	0.538593053817749	0.22901824116706848	19	2	T1PKS - T1PKS	T1PKS
HM.BGC.32	HP.BGC.22	0.3920516073703766	0.3696012496948242	0.5909090638160706	0.6280221343040466	0.375	0.45458680391311646	0.12415110319852829	12	2	T1PKS - T1PKS	T1PKS
EL.BGC.38	PH.BGC.11	0.21615976095199585	0.6144055128097534	0.9090909361839294	0.7534207105636597	0.739130437374115	0.27752333879470825	0.10733114928007126	18	2	T1PKS - T1PKS	T1PKS
AT.BGC.34	HF.BGC.27	0.33890900015830994	0.437041312456131	0.800000011920929	0.6162694692611694	0.7777777910232544	0.5055022835731506	0.17062999308109283	7	2	T1PKS - T1PKS	T1PKS
HRUB.BGC.21	XH.BGC.21	0.23579056560993195	0.5840160250663757	0.9285714030265808	0.7254935503005981	0.6875	0.3284877836704254	0.09906727075576782	13	2	T1PKS - T1PKS	T1PKS
BGC0001249.1	HSM.BGC.39	0.4990646243095398	0.25093626976013184	0.75	0.4345805048942566	0.5	0.629200279712677	0.5335291028022766	3	3	NRPS - NRPS	NRPS
HL.BGC.11	JM.BGC.28	0.15793317556381226	0.7090765237808228	0.8999999761581421	0.8360890746116638	0.699999988079071	0.22051876783370972	0.06484713405370712	7	2	T1PKS - T1PKS	T1PKS
AT.BGC.34	PH.BGC.23	0.30182138085365295	0.4874533712863922	0.8888888955116272	0.6355344653129578	0.875	0.49462687969207764	0.13668321073055267	7	2	T1PKS - T1PKS	T1PKS
AT.BGC.40	HSM.BGC.29	0.4734663665294647	0.2772376537322998	0.7857142686843872	0.4496638774871826	0.6428571343421936	0.6432827711105347	0.2714962363243103	12	2	T1PKS - T1PKS	T1PKS
DC.BGC.45	HSM.BGC.49	0.44026321172714233	0.3133052885532379	0.800000011920929	0.4996490478515625	0.5	0.5003509521484375	0.0	6	0	NA
AT.BGC.7	HL.BGC.4	0.40938761830329895	0.3488229811191559	1.0	0.4541498124599457	1.0	0.6693548560142517	0.5149739980697632	2	4	NRPS - NRPS	NRPS
AT.BGC.8	EL.BGC.8	0.3499312400817871	0.42258939146995544	1.0	0.5467583537101746	0.800000011920929	0.5323474407196045	0.4180835485458374	8	9	NRPS - NRPS	NRPS
HL.BGC.13	HSM.BGC.37	0.44483789801597595	0.3082049489021301	0.692307710647583	0.5111563205718994	0.6666666865348816	0.5520649552345276	0.3782064616680145	7	2	T1PKS - T1PKS	T1PKS
DC.BGC.1	HP.BGC.1	0.10818447917699814	0.7953349351882935	1.0	0.855754017829895	1.0	0.1777714043855667	0.0436696819961071	12	2	NA
DC.BGC.41	JM.BGC.56	0.446153849363327	0.3067455589771271	1.0	0.47179487347602844	0.0	0.0	0.528205156326294	0	1	terpene
HL.BGC.1	HR.BGC.1	0.17926344275474548	0.6736084818840027	1.0	0.760982096195221	1.0	0.2833174169063568	0.10611946135759354	12	2	NA
HP.BGC.35	HR.BGC.37	0.4770159423351288	0.2735123038291931	0.800000011920929	0.43212687969207764	0.7777777910232544	0.6494100689888	0.42518350481987	7	2	T1PKS - T1PKS	T1PKS
AT.BGC.38	JM.BGC.30	0.29237470030784607	0.5007335543632507	0.6666666865348816	0.7323892712593079	0.5	0.3449084460735321	0.1323397010564804	7	2	T1PKS - T1PKS	T1PKS
BGC0000099.1	EL.BGC.38	0.4782367944717407	0.2722368538379669	0.44999998807907104	0.549017608165741	0.4000000059604645	0.5332703590393066	0.28640639781951904	8	2	T1PKS - T1PKS	T1PKS
HF.BGC.25	PH.BGC.16	0.3030056655406952	0.4858010709285736	0.7692307829856873	0.6741975545883179	0.75	0.40475139021873474	0.1284300535917282	10	2	T1PKS - T1PKS	T1PKS
BGC0001794.1	HSM.BGC.10	0.3359970152378082	0.44089996814727783	0.8666666746139526	0.609781801700592	0.6666666865348816	0.4641689360141754	0.2423168271780014	12	3	NRPS-like.T1PKS - NRPS-like.T1PKS	NRPS-like.T1PKS
AT.BGC.49	HSM.BGC.45	0.28046876192092896	0.5177252292633057	1.0	0.6927083134651184	0.0	0.0	0.3072916567325592	0	1	terpene - terpene	terpene
HR.BGC.22	HSM.BGC.23	0.26907843351364136	0.5342463850975037	0.8235294222831726	0.7149542570114136	0.6000000238418579	0.33549195528030396	0.09587236493825912	15	2	T1PKS - T1PKS	T1PKS
DC.BGC.32	HSM.BGC.29	0.44843789935112	0.3042207658290863	0.6153846383094788	0.5475040674209595	0.3571428656578064	0.5624395608901978	0.23260869085788727	8	2	T1PKS - T1PKS	T1PKS
AT.BGC.1	DC.BGC.1	0.39588749408721924	0.3649519383907318	0.7222222089767456	0.5811447501182556	0.4761904776096344	0.503432035446167	0.05940394848585129	17	2	NA
HSP.BGC.31	JM.BGC.25	0.4988939166069031	0.2511073052883148	0.875	0.39314141869544983	0.625	0.6393623948097229	0.5662288069725037	5	2	T1PKS - T1PKS	T1PKS
HR.BGC.40	JM.BGC.40	0.21375083923339844	0.6181877255439758	0.7333333492279053	0.8051576018333435	0.7142857313156128	0.23825211822986603	0.09717052429914474	9	2	T1PKS - T1PKS	T1PKS
HRUB.BGC.3	HSP.BGC.4	0.12455113977193832	0.7664107084274292	0.8571428656578064	0.8960270285606384	0.6399999856948853	0.1263331025838852	0.03316578269004822	19	3	indole.T1PKS - indole.T1PKS	indole.T1PKS
EL.BGC.15	XH.BGC.28	0.45286086201667786	0.2993612289428711	0.7692307829856873	0.49105730652809143	0.5	0.6240646243095398	0.22113792598247528	10	2	T1PKS - T1PKS	T1PKS
BGC0000013.1	HL.BGC.8	0.4503858685493469	0.30207568407058716	0.5454545617103577	0.5706976056098938	0.25	0.561399519443512	0.29720523953437805	4	2	T1PKS - T1PKS	T1PKS
HL.BGC.18	JM.BGC.37	0.21360540390014648	0.6184164881706238	0.875	0.773526132106781	0.625	0.32249996066093445	0.10644127428531647	5	2	T1PKS - T1PKS	T1PKS
DC.BGC.6	EL.BGC.7	0.3771211802959442	0.3879780173301697	1.0	0.4971717596054077	1.0	0.6349206566810608	0.46980515122413635	2	4	NRPS - NRPS	NRPS
HL.BGC.7	HSP.BGC.25	0.24456846714019775	0.5706768035888672	0.8571428656578064	0.728670597076416	0.75	0.31898683309555054	0.02112775668501854	21	2	T1PKS - T1PKS	T1PKS
HSM.BGC.4	XH.BGC.8	0.4073667526245117	0.35121414065361023	1.0	0.4568443298339844	1.0	0.4635176658630371	0.5630651712417603	2	4	NRPS - NRPS	NRPS
EL.BGC.46	JM.BGC.52	0.4516128897666931	0.3007284104824066	1.0	0.46451613306999207	0.0	0.0	0.5354838967323303	0	1	NA
BGC0000046.1	HSP.BGC.47	0.4567747414112091	0.29509368538856506	0.5625	0.5557818412780762	0.2777777910232544	0.5759955644607544	0.14771908521652222	9	2	T1PKS - T1PKS	T1PKS
AT.BGC.15	XH.BGC.17	0.46724459528923035	0.28382834792137146	0.761904776096344	0.4723833501338959	0.52173912525177	0.581808865070343	0.2702036201953888	19	2	T1PKS - T1PKS	T1PKS
DC.BGC.18	HF.BGC.16	0.45475298166275024	0.2972942888736725	0.5714285969734192	0.5428690314292908	0.4761904776096344	0.5455540418624878	0.12554442882537842	15	2	T1PKS - T1PKS	T1PKS
DC.BGC.26	HSM.BGC.28	0.21632687747478485	0.6141435503959656	1.0	0.7115641832351685	1.0	0.3625776171684265	0.1957586258649826	5	2	T1PKS - T1PKS	T1PKS
HSP.BGC.71	JM.BGC.56	0.42692306637763977	0.3284171521663666	1.0	0.49743589758872986	0.0	0.0	0.5025641322135925	0	1	terpene
EL.BGC.7	PH.BGC.4	0.4599466919898987	0.29165756702423096	1.0	0.4034044146537781	0.75	0.841269850730896	0.5354270339012146	2	4	NRPS - NRPS	NRPS
HF.BGC.36	HP.BGC.57	0.3730769157409668	0.3930325508117676	1.0	0.5692307949066162	0.0	0.0	0.4307692348957062	0	1	terpene - terpene	terpene
EL.BGC.20	XH.BGC.44	0.33379462361335754	0.44382959604263306	1.0	0.5549405217170715	1.0	0.5066213011741638	0.36810725927352905	5	2	T1PKS - T1PKS	T1PKS
HP.BGC.41	HR.BGC.39	0.26947563886642456	0.5336658358573914	0.7777777910232544	0.7166250348091125	0.75	0.35408541560173035	0.19498685002326965	5	2	T1PKS - T1PKS	T1PKS
HR.BGC.48	HRUB.BGC.66	0.3105263113975525	0.4753739535808563	1.0	0.6526315808296204	0.0	0.0	0.34736841917037964	0	1	terpene
DC.BGC.13	HRUB.BGC.21	0.15478333830833435	0.7143911719322205	0.9285714030265808	0.8260031342506409	0.800000011920929	0.21642418205738068	0.036107972264289856	13	2	T1PKS - T1PKS	T1PKS
JM.BGC.25	XH.BGC.32	0.25108692049980164	0.5608707666397095	1.0	0.665217399597168	1.0	0.37619492411613464	0.27266407012939453	6	2	T1PKS - T1PKS	T1PKS
EL.BGC.38	HM.BGC.14	0.2850821316242218	0.5111075639724731	0.8260869383811951	0.6970365047454834	0.5384615659713745	0.340331107378006	0.13480913639068604	18	2	T1PKS - T1PKS	T1PKS
EL.BGC.36	HSM.BGC.29	0.3902977705001831	0.3717367947101593	0.75	0.5644514560699463	0.7272727489471436	0.5189648866653442	0.26871588826179504	8	2	T1PKS - T1PKS	T1PKS
DC.BGC.1	HRUB.BGC.2	0.1543232649564743	0.7151691317558289	0.9333333373069763	0.8167753219604492	0.9285714030265808	0.22159212827682495	0.06812231987714767	12	2	NA
HSP.BGC.6	PH.BGC.3	0.15344980359077454	0.716647207736969	1.0	0.7954002618789673	1.0	0.12903225421905518	0.2297888994216919	2	3	NRPS - NRPS	NRPS
EL.BGC.36	HL.BGC.14	0.28838902711868286	0.5063901543617249	0.8181818127632141	0.6882085800170898	0.6363636255264282	0.4145573675632477	0.10625963658094406	8	2	T1PKS - T1PKS	T1PKS
BGC0001265.1	JM.BGC.17	0.4743461012840271	0.2763120234012604	0.5	0.5364274382591248	0.46666666865348816	0.5694389939308167	0.30477291345596313	6	2	T1PKS - T1PKS	T1PKS
HL.BGC.14	XH.BGC.54	0.3626207411289215	0.40625229477882385	0.6666666865348816	0.6292040944099426	0.6428571343421936	0.4017704725265503	0.3088468313217163	8	2	T1PKS - T1PKS	T1PKS
HL.BGC.13	HP.BGC.33	0.43980056047439575	0.313823401927948	0.75	0.4984477460384369	0.7272727489471436	0.5617684721946716	0.3961739242076874	7	2	T1PKS - T1PKS	T1PKS
HM.BGC.50	HSP.BGC.59	0.22830568253993988	0.5955121517181396	0.800000011920929	0.7711479663848877	0.6666666865348816	0.29096484184265137	0.058041710406541824	11	2	T1PKS - T1PKS	T1PKS
DC.BGC.1	HF.BGC.1	0.1230735182762146	0.7690000534057617	1.0	0.8359019756317139	1.0	0.2008049488067627	0.053977273404598236	12	2	NA
HM.BGC.23	HP.BGC.27	0.4105922281742096	0.34740149974823	0.6666666865348816	0.5656750202178955	0.6363636255264282	0.4983232319355011	0.33832767605781555	6	2	T1PKS - T1PKS	T1PKS
HM.BGC.43	HSM.BGC.31	0.14427690207958221	0.7322620153427124	0.8888888955116272	0.8594826459884644	0.6666666865348816	0.2038707584142685	0.02964889071881771	7	2	T1PKS - T1PKS	T1PKS
DC.BGC.22	HF.BGC.14	0.45297208428382874	0.29923954606056213	0.5625	0.5460371971130371	0.5	0.5100172758102417	0.3558673560619354	7	2	T1PKS - T1PKS	T1PKS
BGC0000037.1	DC.BGC.14	0.450705885887146	0.30172401666641235	1.0	0.40572547912597656	0.8999999761581421	0.640770435333252	0.4896587133407593	9	2	T1PKS - T1PKS	T1PKS
BGC0001218.1	BGC0002035.1	0.447586327791214	0.30516088008880615	0.7058823704719543	0.5097197890281677	0.5789473652839661	0.5462281107902527	0.4133518636226654	11	4	NRPS.T1PKS - NRPS.T1PKS	NRPS.T1PKS
HF.BGC.28	XH.BGC.44	0.3121849000453949	0.4730896055698395	1.0	0.5837534666061401	1.0	0.5043480396270752	0.3061196506023407	5	2	T1PKS - T1PKS	T1PKS
DC.BGC.21	HP.BGC.33	0.4943545460700989	0.25567731261253357	0.5714285969734192	0.493241548538208	0.4285714328289032	0.5927501320838928	0.33477500081062317	8	2	T1PKS - T1PKS	T1PKS
DC.BGC.42	JM.BGC.56	0.42307692766189575	0.332840234041214	1.0	0.5025641322135925	0.0	0.0	0.49743589758872986	0	1	terpene
HL.BGC.5	HR.BGC.5	0.2911790907382965	0.5024271011352539	0.75	0.7006500959396362	0.6666666865348816	0.24193547666072845	0.3184880316257477	2	3	NRPS - NRPS	NRPS
BGC0001249.1	HRUB.BGC.8	0.4372694790363312	0.3166656494140625	1.0	0.43919625878334045	0.6666666865348816	0.6483134627342224	0.5170488953590393	3	3	NRPS - NRPS	NRPS
AT.BGC.27	HP.BGC.31	0.1891872137784958	0.657417356967926	0.8823529481887817	0.80134516954422	0.6666666865348816	0.23583661019802094	0.06851865351200104	14	2	T1PKS - T1PKS	T1PKS
AT.BGC.8	HRUB.BGC.10	0.41587039828300476	0.3412074148654938	0.6666666865348816	0.5629664659500122	0.5714285969734192	0.49446749687194824	0.4115073084831238	8	9	NRPS - NRPS	NRPS
AT.BGC.26	JM.BGC.38	0.2116953730583191	0.6214241981506348	0.6875	0.830239474773407	0.5625	0.2087801992893219	0.05270138382911682	12	2	T1PKS - T1PKS	T1PKS
AT.BGC.1	HSP.BGC.3	0.4361554682254791	0.3179206848144531	0.6499999761581421	0.5494738817214966	0.43478259444236755	0.5293829441070557	0.11538461595773697	17	2	NA
EL.BGC.54	HF.BGC.42	0.4514267146587372	0.3009326457977295	0.5	0.5906903147697449	0.1111111119389534	0.4093096852302551	0.0	5	0	NRPS-like
AT.BGC.37	HR.BGC.38	0.30894169211387634	0.4775615930557251	0.800000011920929	0.6680777668952942	0.6000000238418579	0.4142226278781891	0.16732147336006165	8	2	T1PKS - T1PKS	T1PKS
BGC0001857.1	BGC0001978.1	4.163336342344337e-17	1.0	1.0	1.0	1.0	0.0	0.0	16	4	NRPS.T1PKS - NRPS.T1PKS	NRPS.T1PKS
HR.BGC.7	HSM.BGC.40	0.4150466322898865	0.34217044711112976	0.6666666865348816	0.5577155947685242	0.6666666865348816	0.4906321167945862	0.41811054944992065	9	9	NRPS - NRPS	NRPS
EL.BGC.41	HRUB.BGC.30	0.4384608268737793	0.3153262436389923	0.6428571343421936	0.5391950607299805	0.5714285969734192	0.5274972319602966	0.3440934121608734	7	2	T1PKS - T1PKS	T1PKS
HL.BGC.7	JM.BGC.17	0.33049312233924866	0.44823944568634033	0.699999988079071	0.6583901047706604	0.7142857313156128	0.4018906056880951	0.04020633175969124	20	2	T1PKS - T1PKS	T1PKS
HF.BGC.11	HRUB.BGC.24	0.3903502821922302	0.37167277932167053	0.75	0.5832366943359375	0.4444444477558136	0.4867977499961853	0.18915145099163055	13	2	T1PKS - T1PKS	T1PKS
AT.BGC.28	HRUB.BGC.30	0.25265929102897644	0.5585181713104248	0.875	0.7089542746543884	0.8125	0.3437359631061554	0.09345725923776627	15	2	T1PKS - T1PKS	T1PKS
DC.BGC.21	HSM.BGC.20	0.4462592899799347	0.3066287636756897	0.7692307829856873	0.4921671152114868	0.6153846383094788	0.5814670324325562	0.3421560525894165	9	2	NRPS-like.T1PKS - T1PKS
DC.BGC.13	HSM.BGC.11	0.2268681675195694	0.5977328419685364	0.5714285969734192	0.8420978784561157	0.5454545617103577	0.19676877558231354	0.03158564120531082	13	2	T1PKS - T1PKS	T1PKS
EL.BGC.33	HF.BGC.21	0.2581113874912262	0.5503987073898315	1.0	0.6632589101791382	0.8888888955116272	0.16842494904994965	0.5331099629402161	7	3	T1PKS - T1PKS	T1PKS
HP.BGC.35	JM.BGC.34	0.2993542551994324	0.49090448021888733	0.7272727489471436	0.7038912773132324	0.5454545617103577	0.37333789467811584	0.16095757484436035	7	2	T1PKS - T1PKS	T1PKS
EL.BGC.41	JM.BGC.23	0.4694325625896454	0.28150179982185364	0.6000000238418579	0.5118677020072937	0.5333333611488342	0.5365257263183594	0.4034438729286194	7	2	T1PKS - T1PKS	T1PKS
HL.BGC.15	PH.BGC.19	0.1849222481250763	0.664351761341095	1.0	0.7534369826316833	1.0	0.28795135021209717	0.1948275864124298	5	2	T1PKS - T1PKS	T1PKS
HRUB.BGC.45	HSP.BGC.48	0.2091621458530426	0.6254245042800903	1.0	0.7211171388626099	1.0	0.35117536783218384	0.1885172426700592	5	2	T1PKS - T1PKS	T1PKS
BGC0001254.1	HRUB.BGC.45	0.4804772436618805	0.26990389823913574	0.875	0.417697012424469	0.625	0.6828370690345764	0.4315018653869629	6	2	T1PKS - T1PKS	T1PKS
DC.BGC.24	HRUB.BGC.38	0.07942298799753189	0.8474620580673218	1.0	0.8941026926040649	1.0	0.11931895464658737	0.0656324177980423	12	2	T1PKS - T1PKS	T1PKS
BGC0001257.1	HM.BGC.16	0.18158628046512604	0.6698009967803955	0.5	0.9267738461494446	0.46666666865348816	0.1038600504398346	0.027275295928120613	6	2	T1PKS - T1PKS	T1PKS
HSM.BGC.28	XH.BGC.44	0.323151558637619	0.4581238329410553	1.0	0.5691312551498413	1.0	0.5400491952896118	0.2943931519985199	5	2	T1PKS - T1PKS	T1PKS
DC.BGC.22	HSP.BGC.36	0.41652625799179077	0.34044161438941956	0.8999999761581421	0.4787057340145111	0.8888888955116272	0.5806974172592163	0.41733869910240173	7	2	T1PKS - T1PKS	T1PKS
EL.BGC.24	HM.BGC.41	0.29366743564605713	0.4989056885242462	0.800000011920929	0.6884434223175049	0.6000000238418579	0.4299173951148987	0.10442514717578888	7	2	T1PKS - T1PKS	T1PKS
HL.BGC.11	HP.BGC.42	0.1305895745754242	0.755874514579773	1.0	0.8258805871009827	1.0	0.2340976893901825	0.06915747374296188	7	2	T1PKS - T1PKS	T1PKS
EL.BGC.28	HR.BGC.26	0.400089293718338	0.3598928451538086	0.6875	0.5851750373840332	0.47058823704719543	0.4936487078666687	0.17835365235805511	12	2	T1PKS - T1PKS	T1PKS
BGC0001254.1	BGC0001268.1	0.4759751260280609	0.2746020555496216	0.7272727489471436	0.4623361825942993	0.6363636255264282	0.6354047656059265	0.3666171431541443	7	2	NRPS.T1PKS - T1PKS
HP.BGC.58	PH.BGC.31	0.37313830852508545	0.39295560121536255	1.0	0.5691489577293396	0.0	0.0	0.4308510720729828	0	1	terpene - terpene	terpene
HL.BGC.14	HSM.BGC.37	0.4655523896217346	0.28563424944877625	0.6428571343421936	0.5001425743103027	0.6153846383094788	0.5607266426086426	0.37811896204948425	8	2	T1PKS - T1PKS	T1PKS
HF.BGC.6	PH.BGC.12	0.15273727476596832	0.7178541421890259	0.7647058963775635	0.8739101886749268	0.7777777910232544	0.15125443041324615	0.04430469125509262	13	2	T1PKS - T1PKS	T1PKS
HM.BGC.2	HSM.BGC.1	0.24238218367099762	0.5739847421646118	0.7777777910232544	0.7517693042755127	0.7647058963775635	0.3018326163291931	0.033823106437921524	16	2	NA
HSM.BGC.45	XH.BGC.75	0.4131578803062439	0.3443836569786072	1.0	0.5157894492149353	0.0	0.0	0.4842105209827423	0	1	terpene - terpene	terpene
HR.BGC.30	HRUB.BGC.38	0.08874591439962387	0.8303840160369873	1.0	0.8816720843315125	1.0	0.13251923024654388	0.07575387507677078	12	2	T1PKS - T1PKS	T1PKS
HSM.BGC.13	HSP.BGC.26	0.2239409238100052	0.6022676825523376	0.9090909361839294	0.7323212027549744	0.8999999761581421	0.35261327028274536	0.07657625526189804	9	2	T1PKS - T1PKS	T1PKS
AT.BGC.28	HR.BGC.22	0.3045811057090759	0.4836074113845825	0.8235294222831726	0.6690208315849304	0.5789473652839661	0.3817426860332489	0.14061596989631653	15	2	T1PKS - T1PKS	T1PKS
HM.BGC.17	HSM.BGC.13	0.27656054496765137	0.5233646631240845	0.8461538553237915	0.6833893656730652	0.8333333134651184	0.4008069634437561	0.08507069945335388	11	2	T1PKS - T1PKS	T1PKS
HSP.BGC.52	PH.BGC.24	0.13153347373008728	0.7542340755462646	1.0	0.8246220350265503	1.0	0.20901724696159363	0.11650922149419785	7	2	T1PKS - T1PKS	T1PKS
EL.BGC.50	HF.BGC.39	0.36640626192092896	0.4014410376548767	1.0	0.578125	0.0	0.0	0.421875	0	1	terpene - terpene	terpene
DC.BGC.19	JM.BGC.29	0.42811912298202515	0.327047735452652	0.7142857313156128	0.5364760756492615	0.5333333611488342	0.5783707499504089	0.11898335814476013	12	2	T1PKS - T1PKS	T1PKS
HRUB.BGC.48	HSP.BGC.50	0.26323655247688293	0.542820394039154	0.7777777910232544	0.737906813621521	0.5555555820465088	0.3471330404281616	0.15579335391521454	5	2	T1PKS - T1PKS	T1PKS
BGC0001258.1	BGC0001266.1	0.46729719638824463	0.2837722897529602	0.7777777910232544	0.4561963379383087	0.699999988079071	0.6600472331047058	0.3694382607936859	6	2	T1PKS - T1PKS	T1PKS
BGC0001249.1	HF.BGC.3	0.45008519291877747	0.30240628123283386	1.0	0.42210862040519714	0.6666666865348816	0.6300366520881653	0.5518187284469604	3	3	NRPS - NRPS	NRPS
HP.BGC.56	HRUB.BGC.66	0.26093751192092896	0.5462133884429932	1.0	0.71875	0.0	0.0	0.28125	0	1	terpene - terpene	terpene
HL.BGC.12	XH.BGC.26	0.4790729880332947	0.2713649272918701	0.7777777910232544	0.4501248896121979	0.5555555820465088	0.6618260145187378	0.38194870948791504	6	2	T1PKS - T1PKS	T1PKS
HM.BGC.28	HR.BGC.40	0.46716800332069397	0.28390994668006897	0.692307710647583	0.4972558617591858	0.4285714328289032	0.6074203252792358	0.26722273230552673	9	2	T1PKS - T1PKS	T1PKS
AT.BGC.53	PH.BGC.32	0.4692307710647583	0.281715989112854	1.0	0.44102564454078674	0.0	0.0	0.5589743852615356	0	1	terpene
DC.BGC.18	HR.BGC.26	0.44025179743766785	0.31331807374954224	0.6666666865348816	0.5315161347389221	0.5555555820465088	0.5494238138198853	0.16495901346206665	15	2	T1PKS - T1PKS	T1PKS
HP.BGC.27	HP.BGC.30	0.44931066036224365	0.3032587468624115	0.7692307829856873	0.4880986213684082	0.6153846383094788	0.5901868939399719	0.31618762016296387	10	2	T1PKS - T1PKS	T1PKS
HF.BGC.11	JM.BGC.16	0.4733804166316986	0.27732816338539124	0.875	0.4372471570968628	0.4736842215061188	0.6221786737442017	0.36961889266967773	13	2	T1PKS - T1PKS	T1PKS
DC.BGC.5	HSP.BGC.8	0.2794268727302551	0.5192256569862366	1.0	0.6274308562278748	1.0	0.28223901987075806	0.40769752860069275	7	9	NRPS - NRPS	NRPS
EL.BGC.2	HP.BGC.1	0.12375306338071823	0.7678086757659912	1.0	0.8349959254264832	1.0	0.20749156177043915	0.037541646510362625	12	2	NA
EL.BGC.27	HM.BGC.48	0.4733573794364929	0.2773524522781372	0.7777777910232544	0.4577457010746002	0.5555555820465088	0.6058796048164368	0.46272268891334534	5	2	T1PKS - T1PKS	T1PKS
JM.BGC.53	XH.BGC.74	0.32127660512924194	0.4606654644012451	1.0	0.6382978558540344	0.0	0.0	0.3617021143436432	0	1	terpene - terpene	terpene
EL.BGC.48	HP.BGC.53	0.39108386635780334	0.370778888463974	0.625	0.6202215552330017	0.375	0.41113319993019104	0.2857142984867096	6	1	terpene - terpene	terpene
HF.BGC.1	HSP.BGC.3	0.1871991753578186	0.6606451869010925	0.875	0.7926233410835266	0.8666666746139526	0.23618273437023163	0.12095849215984344	12	2	NA
EL.BGC.36	HL.BGC.13	0.47441789507865906	0.27623656392097473	0.7272727489471436	0.47047311067581177	0.5454545617103577	0.6367069482803345	0.3151666820049286	8	2	T1PKS - T1PKS	T1PKS
DC.BGC.13	JM.BGC.17	0.10020818561315536	0.8096253275871277	0.9285714030265808	0.8943256139755249	0.8666666746139526	0.1291014701128006	0.02953646145761013	13	2	T1PKS - T1PKS	T1PKS
HL.BGC.19	HSP.BGC.37	0.4057835340499878	0.3530932366847992	0.6000000238418579	0.6011775135993958	0.46666666865348816	0.44544485211372375	0.30557769536972046	8	2	T1PKS - T1PKS	T1PKS
DC.BGC.5	XH.BGC.9	0.44512614607810974	0.30788499116897583	1.0	0.4198318123817444	0.800000011920929	0.5768885612487793	0.5814436078071594	7	9	NRPS - NRPS	NRPS
BGC0001254.1	HSP.BGC.57	0.45920318365097046	0.29246121644973755	0.875	0.44606244564056396	0.625	0.6545047760009766	0.40308675169944763	6	2	T1PKS - T1PKS	T1PKS
HF.BGC.21	HSM.BGC.31	0.19605743885040283	0.6463236212730408	0.8888888955116272	0.7765530347824097	0.875	0.2976985275745392	0.09350667148828506	7	2	T1PKS - T1PKS	T1PKS
BGC0001273.1	HR.BGC.33	0.4642675220966339	0.2870092988014221	0.6666666865348816	0.5069025754928589	0.4444444477558136	0.5867967009544373	0.37597331404685974	5	2	T1PKS - T1PKS	T1PKS
AT.BGC.58	HR.BGC.57	0.4795019328594208	0.27091822028160095	0.5	0.5439974069595337	0.25	0.47470155358314514	0.41860464215278625	4	1	NRPS-like - NRPS-like	NRPS-like
DC.BGC.42	PH.BGC.32	0.44999998807907104	0.30250000953674316	1.0	0.46666666865348816	0.0	0.0	0.5333333611488342	0	1	terpene
AT.BGC.20	EL.BGC.28	0.24121426045894623	0.5757558345794678	0.9285714030265808	0.7117143273353577	0.7857142686843872	0.34481146931648254	0.13283972442150116	11	2	T1PKS - T1PKS	T1PKS
HL.BGC.4	HM.BGC.6	0.39977651834487915	0.360268235206604	0.75	0.560297966003418	0.6000000238418579	0.6935483813285828	0.40797123312950134	1	4	NRPS - NRPS	NRPS
AT.BGC.28	HSM.BGC.23	0.20946718752384186	0.6249421238899231	1.0	0.7285535335540771	0.8823529481887817	0.31509336829185486	0.09685873240232468	16	2	T1PKS - T1PKS	T1PKS
HL.BGC.11	PH.BGC.24	0.24140135943889618	0.5754718780517578	0.800000011920929	0.7581315040588379	0.6000000238418579	0.31722959876060486	0.10998650640249252	7	2	T1PKS - T1PKS	T1PKS
EL.BGC.41	HM.BGC.27	0.4473107159137726	0.305465430021286	0.8888888955116272	0.4554375410079956	0.6666666865348816	0.6221168637275696	0.40884217619895935	7	2	T1PKS - T1PKS	T1PKS
HSP.BGC.63	JM.BGC.52	0.38286516070365906	0.38085541129112244	1.0	0.5561797618865967	0.0	0.0	0.4438202381134033	0	1	NA
HM.BGC.58	PH.BGC.32	0.4615384638309479	0.28994083404541016	1.0	0.4512820541858673	0.0	0.0	0.5487179756164551	0	1	terpene
HR.BGC.40	HSM.BGC.29	0.4016152024269104	0.35806435346603394	0.8333333134651184	0.5311797261238098	0.6666666865348816	0.5610965490341187	0.26119863986968994	9	2	T1PKS - T1PKS	T1PKS
HF.BGC.28	XH.BGC.45	0.49477869272232056	0.2552485764026642	0.875	0.3986284136772156	0.625	0.6871874928474426	0.49410170316696167	5	2	T1PKS - T1PKS	T1PKS
HRUB.BGC.23	HSP.BGC.23	0.17625780403614044	0.678551197052002	0.9047619104385376	0.8030848503112793	0.8095238208770752	0.2163676917552948	0.11424195021390915	17	2	T1PKS - T1PKS	T1PKS
EL.BGC.16	HSM.BGC.16	0.11396583169698715	0.7850565314292908	1.0	0.8480455279350281	1.0	0.1710432767868042	0.09468798339366913	12	2	T1PKS - T1PKS	T1PKS
DC.BGC.13	HSP.BGC.25	0.22605140507221222	0.5989964604377747	0.6000000238418579	0.835567831993103	0.5454545617103577	0.20398177206516266	0.03589598461985588	13	2	T1PKS - T1PKS	T1PKS
HM.BGC.57	HP.BGC.58	0.28437501192092896	0.5121191143989563	1.0	0.6875	0.0	0.0	0.3125	0	1	terpene - terpene	terpene
HL.BGC.10	HSP.BGC.44	0.29085773229599	0.5028827786445618	0.8461538553237915	0.6770249009132385	0.6428571343421936	0.22245654463768005	0.5240122675895691	12	3	T1PKS - T1PKS	T1PKS
HM.BGC.13	HSP.BGC.22	0.1493830680847168	0.7235491275787354	0.8571428656578064	0.8537326455116272	0.7777777910232544	0.18992309272289276	0.004386302549391985	26	4	T1PKS - T1PKS	T1PKS
HR.BGC.40	PH.BGC.16	0.22704599797725677	0.5974578857421875	0.8333333134651184	0.7538376450538635	0.8181818127632141	0.2947891056537628	0.1367521435022354	9	2	T1PKS - T1PKS	T1PKS
HP.BGC.25	JM.BGC.41	0.35180360078811646	0.42015859484672546	0.8260869383811951	0.6130196452140808	0.4642857015132904	0.4345270097255707	0.22849148511886597	20	3	NRPS-like.T1PKS - NRPS-like.T1PKS	NRPS-like.T1PKS
HR.BGC.18	HSP.BGC.23	0.27345985174179077	0.5278605818748474	0.8636363744735718	0.6967505216598511	0.625	0.3400101661682129	0.12863630056381226	19	2	T1PKS - T1PKS	T1PKS
DC.BGC.13	HP.BGC.17	0.08965982496738434	0.8287192583084106	0.9285714030265808	0.9083900451660156	0.8666666746139526	0.11336197704076767	0.020915770903229713	13	2	T1PKS - T1PKS	T1PKS
HL.BGC.19	HM.BGC.28	0.28858110308647156	0.5061168670654297	0.9090909361839294	0.6461343169212341	0.8999999761581421	0.3770137131214142	0.3075697124004364	8	2	T1PKS - T1PKS	T1PKS
HM.BGC.47	HRUB.BGC.47	0.40912699699401855	0.34913092851638794	0.7272727489471436	0.5661135315895081	0.4166666567325592	0.2919587790966034	0.7177419066429138	8	2	T1PKS - T1PKS	T1PKS
AT.BGC.50	DC.BGC.39	0.2461538463830948	0.5682840347290039	1.0	0.7384615540504456	0.0	0.0	0.26153847575187683	0	1	terpene - terpene	terpene
HM.BGC.3	HSM.BGC.2	0.22458788752555847	0.6012639403343201	0.8500000238418579	0.7526707053184509	0.8181818127632141	0.2783049941062927	0.06147519126534462	24	2	NA
HSM.BGC.31	HSP.BGC.44	0.4883359968662262	0.26180005073547363	0.6666666865348816	0.4711075723171234	0.5	0.5918599963188171	0.43444105982780457	6	2	T1PKS - T1PKS	T1PKS
HR.BGC.5	HSP.BGC.6	0.29664701223373413	0.4947054386138916	0.75	0.6933595538139343	0.6666666865348816	0.45698925852775574	0.23146605491638184	3	3	NRPS - NRPS	NRPS
HF.BGC.4	HM.BGC.6	0.41674166917800903	0.3401902914047241	0.75	0.5376777648925781	0.6000000238418579	0.734375	0.4283156394958496	1	4	NRPS - NRPS	NRPS
HP.BGC.29	HSM.BGC.32	0.488851934671402	0.2612723410129547	0.5454545617103577	0.5118337869644165	0.3636363744735718	0.5841102600097656	0.39222222566604614	4	2	T1PKS - T1PKS	T1PKS
HR.BGC.24	HSM.BGC.36	0.4962470829486847	0.2537670135498047	0.692307710647583	0.4426107406616211	0.6666666865348816	0.6084527373313904	0.44249650835990906	9	2	T1PKS - T1PKS	T1PKS
EL.BGC.2	HRUB.BGC.2	0.16912949085235596	0.690345823764801	0.9333333373069763	0.7970336675643921	0.9285714030265808	0.24908438324928284	0.06461209058761597	12	2	NA
EL.BGC.20	HL.BGC.15	0.22324927151203156	0.6033416986465454	1.0	0.7023342847824097	1.0	0.34001895785331726	0.24472413957118988	5	2	T1PKS - T1PKS	T1PKS
HM.BGC.21	JM.BGC.23	0.3371620178222656	0.43935421109199524	0.7222222089767456	0.6578580737113953	0.5	0.41278308629989624	0.09489795565605164	14	2	T1PKS - T1PKS	T1PKS
EL.BGC.33	HRUB.BGC.49	0.28570103645324707	0.5102230310440063	0.8999999761581421	0.6699743866920471	0.6363636255264282	0.1582668125629425	0.530410885810852	7	3	T1PKS - T1PKS	T1PKS
HR.BGC.55	HSM.BGC.49	0.44463837146759033	0.30842652916908264	1.0	0.4471488296985626	0.4000000059604645	0.5528512001037598	0.0	5	0	NA
HR.BGC.27	HSP.BGC.32	0.3948069214820862	0.3662586510181427	0.9166666865348816	0.5214540362358093	0.6153846383094788	0.5601008534431458	0.27465879917144775	10	2	T1PKS - T1PKS	T1PKS
EL.BGC.8	HL.BGC.3	0.31552496552467346	0.4685060679912567	1.0	0.579300045967102	1.0	0.34430548548698425	0.450408935546875	7	9	NRPS - NRPS	NRPS
HM.BGC.27	HSP.BGC.30	0.4662327766418457	0.28490743041038513	0.5333333611488342	0.5428007245063782	0.4000000059604645	0.5096799731254578	0.37847819924354553	6	2	T1PKS - T1PKS	T1PKS
HF.BGC.24	HL.BGC.12	0.3757094144821167	0.3897387385368347	0.7272727489471436	0.6020843982696533	0.5454545617103577	0.5223984718322754	0.11782906204462051	9	2	T1PKS - T1PKS	T1PKS
AT.BGC.40	DC.BGC.21	0.349621444940567	0.4229922890663147	0.7142857313156128	0.6305413842201233	0.692307710647583	0.4676126539707184	0.07499649375677109	12	2	T1PKS - T1PKS	T1PKS
HF.BGC.1	HRUB.BGC.2	0.14979572594165802	0.7228472828865051	0.9333333373069763	0.822812020778656	0.9285714030265808	0.21462813019752502	0.06486742198467255	12	2	NA
AT.BGC.26	PH.BGC.18	0.10944320261478424	0.7930914163589478	0.9230769276618958	0.8801441192626953	0.9166666865348816	0.14443953335285187	0.04610498249530792	12	2	T1PKS - T1PKS	T1PKS
HP.BGC.50	HSP.BGC.63	0.4420454502105713	0.311313271522522	1.0	0.47727271914482117	0.0	0.0	0.5227272510528564	0	1	NA
HP.BGC.28	PH.BGC.18	0.39032283425331116	0.3717062473297119	0.6190476417541504	0.6078235507011414	0.6000000238418579	0.4600726068019867	0.03572176396846771	21	2	T1PKS - T1PKS	T1PKS
HL.BGC.14	HSM.BGC.36	0.475099116563797	0.275520920753479	0.75	0.45138299465179443	0.7272727489471436	0.5907084941864014	0.4644339680671692	8	2	T1PKS - T1PKS	T1PKS
BGC0000900.1	HSP.BGC.6	0.45623087882995605	0.2956848740577698	1.0	0.391692191362381	1.0	0.5	0.6444104313850403	2	3	NRPS - NRPS	NRPS
EL.BGC.46	EL.BGC.53	0.15000000596046448	0.7225000262260437	0.5	1.0	0.0	0.0	0.0	0	1	NA
BGC0001249.1	HSP.BGC.6	0.43757909536361694	0.31631729006767273	1.0	0.4387834370136261	0.6666666865348816	0.6344085931777954	0.524620532989502	3	3	NRPS - NRPS	NRPS
HM.BGC.53	HSM.BGC.43	0.07725001126527786	0.8514675498008728	1.0	0.8969999551773071	1.0	0.06226498633623123	0.16410256922245026	3	1	terpene - terpene	terpene
BGC0001254.1	BGC0001445.1	0.4834591746330261	0.2668144106864929	0.5	0.5294618606567383	0.3888888955116272	0.5628717541694641	0.3089543879032135	7	2	NRPS.T1PKS - T1PKS
HSM.BGC.4	PH.BGC.4	0.4193931519985199	0.33710432052612305	1.0	0.45747581124305725	0.75	0.7142857313156128	0.49958381056785583	2	4	NRPS - NRPS	NRPS
AT.BGC.45	EL.BGC.46	0.48627451062202454	0.2639138698577881	1.0	0.41830065846443176	0.0	0.0	0.5816993713378906	0	1	NA
AT.BGC.53	JM.BGC.56	0.30793651938438416	0.4789518713951111	1.0	0.6560846567153931	0.0	0.0	0.34391534328460693	0	1	terpene
EL.BGC.35	XH.BGC.49	0.30295783281326294	0.48586776852607727	0.9090909361839294	0.6269652843475342	0.8999999761581421	0.4086854159832001	0.30173325538635254	8	2	T1PKS - T1PKS	T1PKS
AT.BGC.32	HP.BGC.39	0.13722479343414307	0.7443810701370239	0.9285714030265808	0.8405256867408752	0.9333333373069763	0.19171242415905	0.046640992164611816	14	2	T1PKS - T1PKS	T1PKS
BGC0001258.1	BGC0001265.1	0.30189886689186096	0.4873451888561249	1.0	0.5974681973457336	1.0	0.49627652764320374	0.26191475987434387	6	2	T1PKS - T1PKS	T1PKS
AT.BGC.45	HM.BGC.62	0.427142858505249	0.32816529273986816	1.0	0.49714285135269165	0.0	0.0	0.5028571486473083	0	1	NA
DC.BGC.21	PH.BGC.16	0.1515626311302185	0.7198459506034851	0.9090909361839294	0.8288255929946899	0.8999999761581421	0.20185750722885132	0.10980821400880814	8	2	T1PKS - T1PKS	T1PKS
HP.BGC.31	HSP.BGC.43	0.2705945074558258	0.5320323705673218	0.699999988079071	0.7597870230674744	0.3913043439388275	0.29610562324523926	0.044588636606931686	14	2	T1PKS - T1PKS	T1PKS
DC.BGC.5	HP.BGC.8	0.3970452845096588	0.3635543882846832	0.6666666865348816	0.5880666375160217	0.5714285969734192	0.366438090801239	0.4296259880065918	7	9	NRPS - NRPS	NRPS
HR.BGC.15	JM.BGC.17	0.170534148812294	0.6880136132240295	0.800000011920929	0.8426211476325989	0.75	0.19538871943950653	0.03384680673480034	13	2	T1PKS - T1PKS	T1PKS
HP.BGC.18	HSP.BGC.26	0.30020737648010254	0.4897097051143646	0.8333333134651184	0.6562891602516174	0.8181818127632141	0.44742488861083984	0.08442576229572296	10	2	T1PKS - T1PKS	T1PKS
EL.BGC.17	HM.BGC.28	0.47477060556411743	0.27586591243743896	0.6428571343421936	0.5022106170654297	0.4000000059604645	0.594925045967102	0.25495022535324097	10	2	T1PKS - T1PKS	T1PKS
BGC0000013.1	HSP.BGC.4	0.4877196252346039	0.26243117451667786	0.30000001192092896	0.5943448543548584	0.1304347813129425	0.49123695492744446	0.3200733959674835	4	2	T1PKS - indole.T1PKS
HF.BGC.22	JM.BGC.38	0.28855615854263306	0.506152331829071	0.6666666865348816	0.7276767492294312	0.6470588445663452	0.3293394446372986	0.05851249396800995	15	2	T1PKS - T1PKS	T1PKS
DC.BGC.21	EL.BGC.35	0.4914795458316803	0.25859305262565613	0.8181818127632141	0.4065121114253998	0.800000011920929	0.6462574601173401	0.4879487156867981	8	2	T1PKS - T1PKS	T1PKS
BGC0000037.1	PH.BGC.13	0.47815099358558655	0.27232638001441956	0.8333333134651184	0.4325507879257202	0.6153846383094788	0.6149123907089233	0.4606570303440094	9	2	T1PKS - T1PKS	T1PKS
HM.BGC.5	HP.BGC.6	0.3432804048061371	0.43128064274787903	0.2142857164144516	0.8101499676704407	0.125	0.13709677755832672	0.20743447542190552	2	3	NRPS - NRPS	NRPS
AT.BGC.39	BGC0001254.1	0.4377968907356262	0.3160723149776459	0.875	0.47460412979125977	0.625	0.5969284176826477	0.4359802305698395	5	2	T1PKS - T1PKS	T1PKS
HM.BGC.7	JM.BGC.7	0.2789947986602783	0.5198485255241394	1.0	0.6375307440757751	0.8571428656578064	0.31556791067123413	0.3859199285507202	9	9	NRPS - NRPS	NRPS
AT.BGC.45	DC.BGC.36	0.41734692454338074	0.3394846022129059	1.0	0.5102040767669678	0.0	0.0	0.4897959232330322	0	1	NA
HF.BGC.40	HRUB.BGC.66	0.28684210777282715	0.5085941553115845	1.0	0.6842105388641357	0.0	0.0	0.31578946113586426	0	1	terpene - terpene	terpene
DC.BGC.15	JM.BGC.15	0.17366528511047363	0.6828290820121765	0.9047619104385376	0.8065415024757385	0.8095238208770752	0.20499826967716217	0.14441436529159546	17	2	T1PKS - T1PKS	T1PKS
BGC0001257.1	HR.BGC.15	0.17227110266685486	0.6851351261138916	0.5384615659713745	0.9241513609886169	0.5384615659713745	0.10959701985120773	0.025226116180419922	6	2	T1PKS - T1PKS	T1PKS
HF.BGC.25	HSP.BGC.37	0.4720982611179352	0.2786802351474762	0.625	0.5038689970970154	0.5	0.5897765755653381	0.2620171010494232	10	2	T1PKS - T1PKS	T1PKS
AT.BGC.27	HM.BGC.34	0.2641814649105072	0.5414289236068726	0.875	0.7070173025131226	0.6111111044883728	0.350029855966568	0.07905581593513489	15	2	T1PKS - T1PKS	T1PKS
HM.BGC.7	HR.BGC.7	0.3137650787830353	0.47091835737228394	1.0	0.5911703705787659	0.8571428656578064	0.3716633915901184	0.427412748336792	9	9	NRPS - NRPS	NRPS
EL.BGC.2	HSP.BGC.3	0.1898777037858963	0.6562981605529785	0.875	0.7890519499778748	0.8666666746139526	0.24540503323078156	0.10757707059383392	12	2	NA
HP.BGC.41	HRUB.BGC.45	0.1894015371799469	0.6570698618888855	1.0	0.7474645972251892	1.0	0.31099632382392883	0.17945921421051025	5	2	T1PKS - T1PKS	T1PKS
BGC0000107.1	BGC0001258.1	0.380251944065094	0.3840876519680023	1.0	0.492997407913208	1.0	0.5931967496871948	0.37771135568618774	6	2	T1PKS - T1PKS	T1PKS
BGC0001049.1	BGC0002035.1	0.391955703496933	0.36971789598464966	0.8125	0.5496146082878113	0.6666666865348816	0.48629987239837646	0.4010029137134552	11	4	NRPS.T1PKS - NRPS.T1PKS	NRPS.T1PKS
DC.BGC.13	HR.BGC.15	0.16894888877868652	0.6906459331512451	0.8571428656578064	0.8223538994789124	0.8571428656578064	0.22069627046585083	0.037733182311058044	13	2	T1PKS - T1PKS	T1PKS
BGC0001254.1	XH.BGC.60	0.4984334111213684	0.2515690326690674	0.6153846383094788	0.46875545382499695	0.5384615659713745	0.6130093932151794	0.38815608620643616	7	2	NRPS.T1PKS - T1PKS
HF.BGC.1	HP.BGC.1	0.11394602805376053	0.7850916385650635	1.0	0.8480719327926636	1.0	0.1854463517665863	0.05137310549616814	12	2	NA
EL.BGC.35	JM.BGC.27	0.3194636404514313	0.4631297290325165	0.9090909361839294	0.6164727210998535	0.7272727489471436	0.4209631085395813	0.30865567922592163	8	2	T1PKS - T1PKS	T1PKS
DC.BGC.38	HRUB.BGC.65	0.2689189314842224	0.534479558467865	1.0	0.708108127117157	0.0	0.0	0.2918919026851654	0	1	terpene - terpene	terpene
HL.BGC.22	HSP.BGC.71	0.46365979313850403	0.2876608073711395	1.0	0.4484536051750183	0.0	0.0	0.5515463948249817	0	1	terpene - terpene	terpene
JM.BGC.17	XH.BGC.21	0.24415120482444763	0.5713074207305908	0.9285714030265808	0.710179328918457	0.75	0.344321608543396	0.09906727075576782	14	2	T1PKS - T1PKS	T1PKS
DC.BGC.15	HP.BGC.12	0.22329896688461304	0.6032645106315613	0.8947368264198303	0.7377456426620483	0.8888888955116272	0.2945243716239929	0.12510687112808228	17	2	T1PKS - T1PKS	T1PKS
AT.BGC.51	HRUB.BGC.66	0.339948445558548	0.43566805124282837	1.0	0.6134020686149597	0.0	0.0	0.3865979313850403	0	1	terpene - terpene	terpene
HL.BGC.3	JM.BGC.7	0.3795943260192871	0.384903222322464	0.6666666865348816	0.6049853563308716	0.6666666865348816	0.330363005399704	0.42015695571899414	7	9	NRPS - NRPS	NRPS
AT.BGC.55	HSM.BGC.48	0.45776134729385376	0.2940227687358856	0.6000000238418579	0.5185404419898987	0.6666666865348816	0.4814595580101013	0.0	8	0	NA
HP.BGC.44	HR.BGC.29	0.4807056486606598	0.2696666419506073	0.6000000238418579	0.49429723620414734	0.5714285969734192	0.5661867260932922	0.3998558223247528	7	2	T1PKS - T1PKS	T1PKS
HRUB.BGC.45	HSM.BGC.28	0.2170974612236023	0.6129363775253296	1.0	0.7105367183685303	1.0	0.3733535408973694	0.18460047245025635	5	2	T1PKS - T1PKS	T1PKS
HM.BGC.34	HP.BGC.31	0.24117659032344818	0.5758129358291626	0.7647058963775635	0.7824461460113525	0.380952388048172	0.27077391743659973	0.044588636606931686	13	2	T1PKS - T1PKS	T1PKS
HF.BGC.21	HSP.BGC.52	0.23083236813545227	0.5916188359260559	0.800000011920929	0.7722234725952148	0.6000000238418579	0.29727184772491455	0.10615961998701096	7	2	T1PKS - T1PKS	T1PKS
AT.BGC.16	HM.BGC.16	0.14937669038772583	0.7235600352287292	0.8666666746139526	0.8447199463844299	0.875	0.1923777163028717	0.0254381000995636	14	2	T1PKS - T1PKS	T1PKS
BGC0001258.1	HSM.BGC.11	0.4161209762096405	0.3409147262573242	0.3499999940395355	0.662949800491333	0.3333333432674408	0.4579722583293915	0.1556670367717743	6	2	T1PKS - T1PKS	T1PKS
HP.BGC.54	HR.BGC.45	0.48452380299568176	0.26571568846702576	0.1666666716337204	0.6428571343421936	0.0	0.0	0.3571428656578064	0	1	terpene - terpene	terpene
BGC0001257.1	BGC0001906.1	0.21242690086364746	0.6202713847160339	0.3684210479259491	0.9272904396057129	0.3684210479259491	0.10450651496648788	0.025014132261276245	6	2	T1PKS - T1PKS	T1PKS
AT.BGC.33	HP.BGC.34	0.2281281054019928	0.5957862138748169	0.6842105388641357	0.8081098794937134	0.5789473652839661	0.23761138319969177	0.05472628027200699	12	2	T1PKS - T1PKS	T1PKS
HRUB.BGC.10	HSM.BGC.40	0.38455355167388916	0.37877434492111206	0.6666666865348816	0.5983730554580688	0.6666666865348816	0.4137412905693054	0.395569771528244	9	9	NRPS - NRPS	NRPS
DC.BGC.8	HP.BGC.11	0.3240114748477936	0.4569604992866516	0.5555555820465088	0.7235402464866638	0.4444444477558136	0.35284674167633057	0.08549223095178604	5	1	indole - indole	indole
HSM.BGC.6	XH.BGC.12	0.3865107595920563	0.37636902928352356	1.0	0.4846523106098175	1.0	0.5835209488868713	0.44717445969581604	2	1	NRPS-like - NRPS-like	NRPS-like
HR.BGC.30	XH.BGC.38	0.20846517384052277	0.6265273690223694	0.800000011920929	0.7896655201911926	0.7857142686843872	0.2475978136062622	0.09854460507631302	12	2	T1PKS - T1PKS	T1PKS
AT.BGC.16	HF.BGC.6	0.13443948328495026	0.7491950392723083	0.9285714030265808	0.8442394137382507	0.9333333373069763	0.1930561363697052	0.025226116180419922	14	2	T1PKS - T1PKS	T1PKS
HSP.BGC.52	JM.BGC.28	0.14323341846466064	0.7340489625930786	0.8999999761581421	0.8430961966514587	0.8888888955116272	0.2055886834859848	0.07170528918504715	7	2	T1PKS - T1PKS	T1PKS
HSM.BGC.11	JM.BGC.17	0.36756253242492676	0.3999771475791931	0.6190476417541504	0.6357463598251343	0.6363636255264282	0.4290631115436554	0.04020633175969124	20	2	T1PKS - T1PKS	T1PKS
EL.BGC.20	HSM.BGC.28	0.24586229026317596	0.5687236785888672	1.0	0.672183632850647	1.0	0.37964192032814026	0.26303449273109436	5	2	T1PKS - T1PKS	T1PKS
EL.BGC.54	HL.BGC.24	0.4446512460708618	0.30841225385665894	0.5	0.599724292755127	0.1111111119389534	0.40027573704719543	0.0	5	0	NRPS-like
DC.BGC.42	HP.BGC.54	0.3153846263885498	0.4686982333660126	1.0	0.6461538672447205	0.0	0.0	0.35384616255760193	0	1	terpene - terpene	terpene
BGC0001249.1	PH.BGC.3	0.45523932576179504	0.29676419496536255	1.0	0.4152364730834961	0.6666666865348816	0.6534391641616821	0.5504257082939148	3	3	NRPS - NRPS	NRPS
DC.BGC.22	HM.BGC.42	0.4456377923488617	0.30731746554374695	0.5625	0.5558162927627563	0.5	0.5090816617012024	0.3306122422218323	7	2	T1PKS - T1PKS	T1PKS
HR.BGC.1	HSP.BGC.3	0.18481217324733734	0.6645311713218689	0.875	0.7958059906959534	0.8666666746139526	0.2406347543001175	0.09487179666757584	12	2	NA
BGC0001254.1	FNP111	0.4749210774898529	0.2757079005241394	0.5714285969734192	0.5166131854057312	0.46666666865348816	0.581941545009613	0.31091606616973877	7	2	NRPS.T1PKS - T1PKS
HR.BGC.49	HSP.BGC.66	0.27265626192092896	0.5290289521217346	1.0	0.703125	0.0	0.0	0.296875	0	1	terpene - terpene	terpene
HSM.BGC.22	JM.BGC.22	0.4388568699359894	0.3148816227912903	0.7647058963775635	0.5072322487831116	0.5555555820465088	0.5453652739524841	0.3086763024330139	14	2	T1PKS - T1PKS	T1PKS
BGC0000046.1	EL.BGC.40	0.4368324279785156	0.31715771555900574	0.75	0.5201208591461182	0.4615384638309479	0.5979698896408081	0.21417494118213654	9	2	T1PKS - T1PKS	T1PKS
HSM.BGC.14	JM.BGC.15	0.16844074428081512	0.6914907693862915	0.8571428656578064	0.8235076069831848	0.8500000238418579	0.19201050698757172	0.11442006379365921	16	2	T1PKS - T1PKS	T1PKS
EL.BGC.24	HSM.BGC.21	0.279519647359848	0.5190919041633606	0.800000011920929	0.7073071002960205	0.6000000238418579	0.4050205945968628	0.09611938148736954	7	2	T1PKS - T1PKS	T1PKS
HP.BGC.55	JM.BGC.53	0.19453124701976776	0.6487799286842346	1.0	0.8072916865348816	0.0	0.0	0.1927083283662796	0	1	terpene - terpene	terpene
HP.BGC.30	HSP.BGC.32	0.3820008933544159	0.3819229006767273	0.8333333134651184	0.5573321580886841	0.6666666865348816	0.5266618728637695	0.25368139147758484	9	2	T1PKS - T1PKS	T1PKS
HM.BGC.27	XH.BGC.51	0.4825190007686615	0.26778656244277954	1.0	0.35664132237434387	1.0	0.6794368624687195	0.5892413854598999	6	2	T1PKS - T1PKS	T1PKS
EL.BGC.27	HL.BGC.15	0.22324927151203156	0.6033416986465454	1.0	0.7023342847824097	1.0	0.34001895785331726	0.24472413957118988	5	2	T1PKS - T1PKS	T1PKS
AT.BGC.19	DC.BGC.25	0.47377684712409973	0.27691081166267395	0.6666666865348816	0.481428861618042	0.6363636255264282	0.556422233581543	0.45233169198036194	7	2	T1PKS - T1PKS	T1PKS
BGC0001257.1	HP.BGC.17	0.12843573093414307	0.7596243023872375	0.5	0.9976412653923035	0.46666666865348816	0.003931254148483276	0.0	6	2	T1PKS - T1PKS	T1PKS
EL.BGC.8	HRUB.BGC.10	0.3809366226196289	0.3832394778728485	0.6666666865348816	0.6031956076622009	0.6666666865348816	0.31668785214424133	0.4279608130455017	7	9	NRPS - NRPS	NRPS
HM.BGC.25	HSP.BGC.34	0.2715931534767151	0.5305765271186829	0.8888888955116272	0.6808387637138367	0.800000011920929	0.16512659192085266	0.646484911441803	17	4	NRPS-like.T1PKS - T1PKS
HF.BGC.23	HR.BGC.29	0.30706626176834106	0.48015713691711426	0.7777777910232544	0.6743989586830139	0.6315789222717285	0.3837219476699829	0.09311740845441818	16	2	T1PKS - T1PKS	T1PKS
HRUB.BGC.2	PH.BGC.1	0.21056291460990906	0.6232109069824219	0.875	0.761471688747406	0.8666666746139526	0.294512003660202	0.05658143758773804	13	2	NA
EL.BGC.34	HSP.BGC.26	0.31602105498313904	0.467827171087265	0.8333333134651184	0.6352042555809021	0.8181818127632141	0.4617827534675598	0.12232829630374908	10	2	T1PKS - T1PKS	T1PKS
EL.BGC.33	HL.BGC.11	0.2709808051586151	0.5314689874649048	1.0	0.6460996866226196	0.8888888955116272	0.20029205083847046	0.5331099629402161	7	3	T1PKS - T1PKS	T1PKS
EL.BGC.41	HSP.BGC.36	0.4235098361968994	0.33234089612960815	0.8999999761581421	0.4693942666053772	0.8888888955116272	0.5941776633262634	0.4193548262119293	7	2	T1PKS - T1PKS	T1PKS
HM.BGC.41	HRUB.BGC.48	0.3783736526966095	0.38641929626464844	0.7777777910232544	0.5843906998634338	0.5555555820465088	0.5640755891799927	0.15579335391521454	7	2	T1PKS - T1PKS	T1PKS
HRUB.BGC.45	PH.BGC.19	0.20415180921554565	0.6333743333816528	1.0	0.7277975678443909	1.0	0.31748130917549133	0.2156037986278534	5	2	T1PKS - T1PKS	T1PKS
HM.BGC.31	HSP.BGC.40	0.04085363447666168	0.9199617505073547	1.0	0.9513255953788757	0.9130434989929199	0.05727186053991318	0.02180737443268299	25	4	T1PKS - T1PKS	T1PKS
HR.BGC.30	HSM.BGC.16	0.08332690596580505	0.8402895331382751	1.0	0.8888974785804749	1.0	0.12989483773708344	0.05472567304968834	12	2	T1PKS - T1PKS	T1PKS
DC.BGC.21	EL.BGC.36	0.173790842294693	0.6826215982437134	0.8181818127632141	0.8300970792770386	0.800000011920929	0.22897695004940033	0.051754940301179886	8	2	T1PKS - T1PKS	T1PKS
EL.BGC.7	JM.BGC.6	0.47448495030403137	0.27616605162620544	0.6000000238418579	0.4962422847747803	0.6666666865348816	0.6935483813285828	0.4563100337982178	2	4	NRPS - NRPS	NRPS
BGC0001265.1	HR.BGC.15	0.4679472744464874	0.2830801010131836	0.5384615659713745	0.5299164652824402	0.5384615659713745	0.583000659942627	0.3007078766822815	6	2	T1PKS - T1PKS	T1PKS
AT.BGC.34	HL.BGC.18	0.35827672481536865	0.4118087887763977	0.7777777910232544	0.6111866235733032	0.5555555820465088	0.5256996154785156	0.149262472987175	7	2	T1PKS - T1PKS	T1PKS
JM.BGC.22	XH.BGC.52	0.23969735205173492	0.5780601501464844	0.9333333373069763	0.7029432058334351	0.9285714030265808	0.3437233567237854	0.15705709159374237	12	2	T1PKS - T1PKS	T1PKS
BGC0001264.1	HP.BGC.24	0.4895693063735962	0.2605395019054413	0.75	0.44528013467788696	0.529411792755127	0.6153996586799622	0.3726803660392761	12	2	T1PKS - T1PKS	T1PKS
BGC0001276.1	HR.BGC.33	0.3757189214229584	0.3897268772125244	0.6666666865348816	0.6249673962593079	0.4444444477558136	0.5192745327949524	0.1947302520275116	5	2	T1PKS - T1PKS	T1PKS
EL.BGC.7	HF.BGC.4	0.45845091342926025	0.2932754158973694	1.0	0.38873210549354553	1.0	0.7265625	0.5824442505836487	2	4	NRPS - NRPS	NRPS
HM.BGC.51	JM.BGC.45	0.3384898602962494	0.4375956356525421	0.7727272510528564	0.635952889919281	0.6000000238418579	0.44505172967910767	0.16153551638126373	20	4	NRPS.T1PKS - NRPS.T1PKS	NRPS.T1PKS
HF.BGC.3	JM.BGC.5	0.21322433650493622	0.6190159320831299	1.0	0.7157008647918701	1.0	0.16752049326896667	0.32322531938552856	2	3	NRPS - NRPS	NRPS
AT.BGC.49	HR.BGC.49	0.26093751192092896	0.5462133884429932	1.0	0.71875	0.0	0.0	0.28125	0	1	terpene - terpene	terpene
DC.BGC.47	HL.BGC.24	0.44258004426956177	0.31071698665618896	0.625	0.5617451071739197	0.2222222238779068	0.3855438232421875	0.5700325965881348	5	1	NRPS-like - NRPS-like	NRPS-like
HM.BGC.16	HRUB.BGC.21	0.2644975781440735	0.5409638285636902	0.75	0.7336111068725586	0.7058823704719543	0.3315979838371277	0.0381571501493454	14	2	T1PKS - T1PKS	T1PKS
DC.BGC.1	PH.BGC.1	0.14309073984622955	0.7342934608459473	0.9333333373069763	0.8317520022392273	0.9285714030265808	0.20341838896274567	0.06273674219846725	12	2	NA
BGC0000107.1	BGC0001257.1	0.4060833752155304	0.3527369499206543	1.0	0.4585554897785187	1.0	0.6411913633346558	0.39182424545288086	6	2	T1PKS - T1PKS	T1PKS
HL.BGC.21	HM.BGC.57	0.42890626192092896	0.32614806294441223	1.0	0.4947916567325592	0.0	0.0	0.5052083134651184	0	1	terpene - terpene	terpene
BGC0000900.1	HRUB.BGC.8	0.46116316318511963	0.290345162153244	1.0	0.3851158022880554	1.0	0.519713282585144	0.6466078758239746	2	3	NRPS - NRPS	NRPS
PH.BGC.4	XH.BGC.8	0.48055902123451233	0.2698189318180084	1.0	0.3759213089942932	0.75	0.7421875	0.5945515036582947	2	4	NRPS - NRPS	NRPS
HRUB.BGC.21	PH.BGC.12	0.3031436800956726	0.4856087565422058	0.6315789222717285	0.7207207083702087	0.6000000238418579	0.34284141659736633	0.05681175738573074	14	2	T1PKS - T1PKS	T1PKS
AT.BGC.39	XH.BGC.44	0.3130567669868469	0.47189101576805115	1.0	0.5825909972190857	1.0	0.4987125098705292	0.3157796263694763	5	2	T1PKS - T1PKS	T1PKS
BGC0001258.1	HSP.BGC.25	0.41495954990386963	0.3422723412513733	0.3684210479259491	0.6595861315727234	0.3333333432674408	0.46070489287376404	0.15997739136219025	6	2	T1PKS - T1PKS	T1PKS
HR.BGC.1	HRUB.BGC.2	0.16308382153511047	0.7004286646842957	0.9333333373069763	0.8050945997238159	0.9285714030265808	0.23218336701393127	0.08307155221700668	12	2	NA
HP.BGC.40	JM.BGC.42	0.40929120779037476	0.34893688559532166	0.6428571343421936	0.5751575231552124	0.6153846383094788	0.5034327507019043	0.2676619589328766	8	2	T1PKS - T1PKS	T1PKS
HP.BGC.32	PH.BGC.17	0.31975221633911133	0.4627370238304138	0.7692307829856873	0.6518688201904297	0.75	0.4308086335659027	0.14143754541873932	10	2	T1PKS - T1PKS	T1PKS
HP.BGC.12	JM.BGC.15	0.14867036044597626	0.7247621417045593	0.8095238208770752	0.8716140985488892	0.7142857313156128	0.1455518901348114	0.06401333957910538	15	2	T1PKS - T1PKS	T1PKS
BGC0001249.1	DC.BGC.4	0.4449927806854248	0.3080330193042755	1.0	0.42889854311943054	0.6666666865348816	0.6428571343421936	0.535223662853241	3	3	NRPS - NRPS	NRPS
HM.BGC.32	HSP.BGC.41	0.2784927785396576	0.5205726623535156	0.7857142686843872	0.709628701210022	0.6428571343421936	0.3677550256252289	0.05822014808654785	12	2	T1PKS - T1PKS	T1PKS
EL.BGC.5	HF.BGC.3	0.23579367995262146	0.5840113162994385	1.0	0.685608446598053	1.0	0.24596774578094482	0.33719950914382935	2	3	NRPS - NRPS	NRPS
HF.BGC.27	HL.BGC.18	0.3588661849498749	0.4110525846481323	0.7777777910232544	0.6104006767272949	0.5555555820465088	0.5443536639213562	0.11877929419279099	7	2	T1PKS - T1PKS	T1PKS
HP.BGC.8	HRUB.BGC.10	0.3219392001628876	0.4597664475440979	1.0	0.5802715420722961	0.8571428656578064	0.42069464921951294	0.4191916882991791	10	9	NRPS - NRPS	NRPS
EL.BGC.20	HM.BGC.48	0.4733573794364929	0.2773524522781372	0.7777777910232544	0.4577457010746002	0.5555555820465088	0.6058796048164368	0.46272268891334534	5	2	T1PKS - T1PKS	T1PKS
HF.BGC.28	HL.BGC.15	0.21265079081058502	0.6199187636375427	1.0	0.7164655923843384	1.0	0.3839213252067566	0.15805073082447052	5	2	T1PKS - T1PKS	T1PKS
AT.BGC.24	JM.BGC.25	0.22871609032154083	0.5948788523674011	0.8888888955116272	0.7468970417976379	0.6666666865348816	0.31970998644828796	0.13654060661792755	7	2	T1PKS - T1PKS	T1PKS
EL.BGC.7	HL.BGC.4	0.4363415837287903	0.317710816860199	1.0	0.4182112514972687	1.0	0.6854838728904724	0.5558649897575378	2	4	NRPS - NRPS	NRPS
DC.BGC.26	JM.BGC.36	0.1740426868200302	0.6822054982185364	1.0	0.7679430842399597	1.0	0.2941184639930725	0.1544799953699112	5	2	T1PKS - T1PKS	T1PKS
AT.BGC.53	DC.BGC.41	0.4153846204280853	0.34177514910697937	1.0	0.5128205418586731	0.0	0.0	0.4871794879436493	0	1	terpene - terpene	terpene
HF.BGC.3	HRUB.BGC.8	0.20807181298732758	0.6271502375602722	1.0	0.7225708961486816	1.0	0.21471774578094482	0.2983328700065613	2	3	NRPS - NRPS	NRPS
HL.BGC.1	JM.BGC.2	0.17517784237861633	0.6803315877914429	1.0	0.7664295434951782	1.0	0.28118768334388733	0.09071873128414154	12	2	NA
HP.BGC.12	HSP.BGC.23	0.1890510767698288	0.6576381921768188	0.8095238208770752	0.817773163318634	0.7142857313156128	0.1991117149591446	0.11890852451324463	15	2	T1PKS - T1PKS	T1PKS
DC.BGC.5	HSM.BGC.40	0.28208205103874207	0.5154061913490295	1.0	0.6238906383514404	1.0	0.26203227043151855	0.4204727113246918	7	9	NRPS - NRPS	NRPS
FNP085	HP.BGC.20	0.43640032410621643	0.3176445960998535	0.800000011920929	0.503789484500885	0.5151515007019043	0.5524269342422485	0.3275613784790039	24	4	T1PKS - T1PKS	T1PKS
FNP117	HSP.BGC.23	0.44820478558540344	0.3044779598712921	0.739130437374115	0.50652676820755	0.48148149251937866	0.5482780337333679	0.23315046727657318	19	2	T1PKS - T1PKS	T1PKS
AT.BGC.37	HRUB.BGC.49	0.12057769298553467	0.773383617401123	1.0	0.8392297625541687	1.0	0.18404331803321838	0.1142241358757019	8	2	T1PKS - T1PKS	T1PKS
BGC0001049.1	FNP111	0.48679253458976746	0.2633818984031677	0.800000011920929	0.43020254373550415	0.6111111044883728	0.6314013600349426	0.48509207367897034	11	4	NRPS.T1PKS - NRPS.T1PKS	NRPS.T1PKS
BGC0000064.1	BGC0001136.1	0.463059663772583	0.2883049249649048	0.8461538553237915	0.4378984570503235	0.7857142686843872	0.594807505607605	0.529395580291748	8	4	NRPS.T1PKS - NRPS.T1PKS	NRPS.T1PKS
DC.BGC.13	HM.BGC.16	0.1789591908454895	0.6741080284118652	0.800000011920929	0.8313877582550049	0.75	0.20944803953170776	0.03589598461985588	13	2	T1PKS - T1PKS	T1PKS
AT.BGC.28	JM.BGC.24	0.20663830637931824	0.6294227838516235	0.9375	0.7568352222442627	0.7647058963775635	0.2804494798183441	0.1033473089337349	15	2	T1PKS - T1PKS	T1PKS
HL.BGC.24	HR.BGC.57	0.24140867590904236	0.5754607915878296	1.0	0.6781217455863953	1.0	0.2788441777229309	0.45098039507865906	6	1	NRPS-like - NRPS-like	NRPS-like
AT.BGC.20	HRUB.BGC.50	0.30515193939208984	0.48281383514404297	0.7058823704719543	0.7048954367637634	0.5	0.3526032567024231	0.13698308169841766	11	2	T1PKS - T1PKS	T1PKS
AT.BGC.37	HF.BGC.21	0.20559543371200562	0.6310786008834839	0.8999999761581421	0.7725394368171692	0.699999988079071	0.292282372713089	0.09781701862812042	8	2	T1PKS - T1PKS	T1PKS
HM.BGC.47	JM.BGC.25	0.3184107840061188	0.46456384658813477	0.800000011920929	0.6436004042625427	0.7777777910232544	0.45202571153640747	0.16514725983142853	8	2	T1PKS - T1PKS	T1PKS
HR.BGC.38	HRUB.BGC.38	0.487329363822937	0.2628311812877655	0.6666666865348816	0.47244971990585327	0.5	0.5805646777153015	0.44802868366241455	6	2	T1PKS - T1PKS	T1PKS
HM.BGC.19	HSP.BGC.28	0.16603834927082062	0.6954920291900635	0.8333333134651184	0.8403439521789551	0.7407407164573669	0.20501190423965454	0.03492751717567444	22	4	T1PKS - T1PKS	T1PKS
AT.BGC.34	HSP.BGC.50	0.3281523287296295	0.45137926936149597	0.800000011920929	0.6424635648727417	0.6000000238418579	0.47397029399871826	0.15377722680568695	7	2	T1PKS - T1PKS	T1PKS
HSM.BGC.25	JM.BGC.32	0.4868924021720886	0.26327937841415405	0.6428571343421936	0.47168922424316406	0.6153846383094788	0.570517897605896	0.45444828271865845	7	2	T1PKS - T1PKS	T1PKS
AT.BGC.31	JM.BGC.32	0.20778636634349823	0.6276024580001831	0.800000011920929	0.805451512336731	0.5625	0.24852795898914337	0.04610498249530792	11	2	T1PKS - T1PKS	T1PKS
HF.BGC.32	XH.BGC.67	0.3819672167301178	0.3819645345211029	1.0	0.5573770403862	0.0	0.0	0.44262295961380005	0	1	NA
HM.BGC.56	HSP.BGC.67	0.11147540807723999	0.7894759178161621	1.0	0.9180327653884888	0.0	0.0	0.08196721225976944	0	1	NA
HRUB.BGC.36	JM.BGC.22	0.4966329038143158	0.2533784508705139	0.800000011920929	0.42032280564308167	0.5625	0.6598649621009827	0.35916078090667725	11	2	T1PKS - T1PKS	T1PKS
DC.BGC.15	HRUB.BGC.23	0.22277644276618958	0.6040764451026917	0.8999999761581421	0.7486790418624878	0.7142857313156128	0.28004610538482666	0.12923909723758698	17	2	T1PKS - T1PKS	T1PKS
BGC0001258.1	JM.BGC.17	0.38824301958084106	0.37424662709236145	0.5	0.6512315273284912	0.46666666865348816	0.4732630252838135	0.1620265692472458	6	2	T1PKS - T1PKS	T1PKS
AT.BGC.6	HR.BGC.5	0.26137450337409973	0.5455676317214966	0.75	0.7403895258903503	0.6666666865348816	0.2177419364452362	0.2735666334629059	2	3	NRPS - NRPS	NRPS
BGC0000442.1	PH.BGC.8	0.3298015296459198	0.4491659998893738	1.0	0.5869312882423401	0.6000000238418579	0.4395022988319397	0.36020150780677795	4	1	NRPS-like.indole - NRPS-like.indole	NRPS-like.indole
DC.BGC.21	JM.BGC.42	0.498597115278244	0.25140485167503357	0.6428571343421936	0.47044193744659424	0.4000000059604645	0.6320903897285461	0.3244933784008026	8	2	T1PKS - T1PKS	T1PKS
DC.BGC.26	HM.BGC.39	0.20767268538475037	0.6277825832366943	1.0	0.7231031060218811	1.0	0.3466075360774994	0.18975861370563507	5	2	T1PKS - T1PKS	T1PKS
HM.BGC.18	HSM.BGC.15	0.24266934394836426	0.573549747467041	0.8695651888847351	0.731223464012146	0.699999988079071	0.328659325838089	0.08164273202419281	25	4	T1PKS - T1PKS	T1PKS
HM.BGC.11	HSM.BGC.8	0.1588391214609146	0.7075515985488892	0.8333333134651184	0.8531717658042908	0.692307710647583	0.15283508598804474	0.1288076937198639	12	2	NRPS-like - NRPS-like	NRPS-like
HR.BGC.44	HRUB.BGC.68	0.46470779180526733	0.2865377366542816	0.4545454680919647	0.5734632015228271	0.2857142984867096	0.47776082158088684	0.24725274741649628	7	1	terpene - terpene	terpene
HRUB.BGC.63	JM.BGC.49	0.18635928630828857	0.6620112061500549	1.0	0.7515209317207336	1.0	0.26526060700416565	0.18974359333515167	7	1	terpene - terpene	terpene
DC.BGC.10	EL.BGC.12	0.3138945400714874	0.4707406759262085	0.6666666865348816	0.6981406211853027	0.5833333134651184	0.3146671652793884	0.2442244291305542	9	1	NRPS-like - NRPS-like	NRPS-like
BGC0000046.1	HSM.BGC.32	0.45462706685066223	0.297431617975235	0.692307710647583	0.5203263163566589	0.3333333432674408	0.6090367436408997	0.15626609325408936	10	2	T1PKS - T1PKS	T1PKS
DC.BGC.5	HM.BGC.7	0.3930501639842987	0.3683880865573883	0.6666666865348816	0.5933933854103088	0.5714285969734192	0.3846984803676605	0.41512641310691833	7	9	NRPS - NRPS	NRPS
HM.BGC.36	JM.BGC.32	0.4450380206108093	0.30798280239105225	0.6363636255264282	0.5308583974838257	0.5909090638160706	0.5473629236221313	0.05847953259944916	21	2	T1PKS - T1PKS	T1PKS
HM.BGC.16	PH.BGC.12	0.1975918412208557	0.6438588500022888	0.7222222089767456	0.8281621336936951	0.7368420958518982	0.21079953014850616	0.03547201678156853	14	2	T1PKS - T1PKS	T1PKS
DC.BGC.11	JM.BGC.3	0.4894860088825226	0.26062455773353577	0.7142857313156128	0.46200400590896606	0.42307692766189575	0.5881582498550415	0.3373468220233917	16	2	T1PKS - indole.T1PKS
HM.BGC.28	HP.BGC.40	0.48034486174583435	0.27004146575927734	0.75	0.4443886876106262	0.7272727489471436	0.6484240889549255	0.3467825949192047	9	2	T1PKS - T1PKS	T1PKS
EL.BGC.20	JM.BGC.36	0.20695486664772034	0.6289205551147461	1.0	0.7240601778030396	1.0	0.29316064715385437	0.25441378355026245	5	2	T1PKS - T1PKS	T1PKS
BGC0000900.1	HF.BGC.3	0.46963202953338623	0.2812901735305786	1.0	0.37382394075393677	1.0	0.5038442611694336	0.6669533252716064	2	3	NRPS - NRPS	NRPS
BGC0000107.1	BGC0001266.1	0.4797583222389221	0.2706514298915863	0.7777777910232544	0.4395815134048462	0.699999988079071	0.6480762362480164	0.42893186211586	6	2	T1PKS - T1PKS	T1PKS
HL.BGC.12	HSM.BGC.32	0.42008301615715027	0.3363037109375	0.5833333134651184	0.5813034176826477	0.5454545617103577	0.5375626087188721	0.24039748311042786	6	2	T1PKS - T1PKS	T1PKS
AT.BGC.50	JM.BGC.53	0.19615384936332703	0.6461686491966248	1.0	0.8051282167434692	0.0	0.0	0.19487179815769196	0	1	terpene - terpene	terpene
AT.BGC.39	XH.BGC.45	0.49888840317726135	0.25111281871795654	0.875	0.3931487798690796	0.625	0.6938508152961731	0.49810168147087097	5	2	T1PKS - T1PKS	T1PKS
DC.BGC.27	HR.BGC.28	0.4900571405887604	0.2600417137145996	1.0	0.34659045934677124	1.0	0.7081245183944702	0.5713370442390442	6	2	T1PKS - T1PKS	T1PKS
HM.BGC.30	HSP.BGC.39	0.21659842133522034	0.6137180328369141	0.8571428656578064	0.7742973566055298	0.625	0.10394517332315445	0.448924720287323	11	3	T1PKS - T1PKS	T1PKS
DC.BGC.39	JM.BGC.53	0.28724488615989685	0.5080198645591736	1.0	0.6836734414100647	0.0	0.0	0.3163265287876129	0	1	terpene - terpene	terpene
BGC0001982.1	HF.BGC.31	0.34219545125961304	0.4327068030834198	0.75	0.6448888182640076	0.48275861144065857	0.30995747447013855	0.43187251687049866	17	5	NRPS.T1PKS - NRPS.T1PKS	NRPS.T1PKS
HM.BGC.28	HRUB.BGC.52	0.4922310709953308	0.2578292787075043	0.6000000238418579	0.492025226354599	0.375	0.5892087817192078	0.325198233127594	9	2	T1PKS - T1PKS	T1PKS
BGC0001907.1	HF.BGC.19	0.493271142244339	0.2567741274833679	0.7142857313156128	0.4518289566040039	0.5	0.5526345372200012	0.5409178137779236	13	4	T1PKS - T1PKS	T1PKS
HSP.BGC.6	JM.BGC.5	0.16001465916633606	0.7055754065513611	1.0	0.7866471409797668	1.0	0.16129031777381897	0.2307070642709732	2	3	NRPS - NRPS	NRPS
BGC0001257.1	HRUB.BGC.21	0.18763232231140137	0.6599412560462952	0.5	0.9164902567863464	0.5	0.10950516164302826	0.0445166751742363	6	2	T1PKS - T1PKS	T1PKS
DC.BGC.22	HM.BGC.27	0.442317396402359	0.31100988388061523	0.8888888955116272	0.46209532022476196	0.6666666865348816	0.6128067374229431	0.40682604908943176	7	2	T1PKS - T1PKS	T1PKS
HRUB.BGC.49	HSM.BGC.31	0.2617104947566986	0.5450713634490967	0.800000011920929	0.7310526967048645	0.6000000238418579	0.3676992356777191	0.07144352793693542	8	2	T1PKS - T1PKS	T1PKS
HM.BGC.34	XH.BGC.52	0.48750606179237366	0.2626500427722931	0.7058823704719543	0.4684233069419861	0.4000000059604645	0.6001614332199097	0.3086763024330139	13	2	T1PKS - T1PKS	T1PKS
HL.BGC.12	HSP.BGC.47	0.4469341039657593	0.30588188767433167	0.46666666865348816	0.5844053626060486	0.4285714328289032	0.5268663763999939	0.24868705868721008	6	2	T1PKS - T1PKS	T1PKS
BGC0001276.1	XH.BGC.3	0.48514029383659363	0.2650805413722992	0.4375	0.5475907325744629	0.3333333432674408	0.5243324637413025	0.3625052273273468	5	2	T1PKS - T1PKS	T1PKS
DC.BGC.21	HSM.BGC.29	0.32490861415863037	0.45574840903282166	0.9090909361839294	0.5976976156234741	0.8999999761581421	0.481401264667511	0.24410462379455566	8	2	T1PKS - T1PKS	T1PKS
EL.BGC.21	JM.BGC.29	0.3558502793312073	0.4149288535118103	0.8333333134651184	0.5956184267997742	0.6153846383094788	0.5216272473335266	0.11126746237277985	10	2	T1PKS - T1PKS	T1PKS
DC.BGC.41	PH.BGC.32	0.4938775599002838	0.2561599314212799	1.0	0.40816327929496765	0.0	0.0	0.5918367505073547	0	1	terpene
AT.BGC.53	DC.BGC.42	0.3807692229747772	0.38344675302505493	1.0	0.5589743852615356	0.0	0.0	0.44102564454078674	0	1	terpene - terpene	terpene
HP.BGC.42	HSP.BGC.52	0.2342846691608429	0.5863199830055237	0.800000011920929	0.7676204442977905	0.6000000238418579	0.31449079513549805	0.08868490904569626	7	2	T1PKS - T1PKS	T1PKS
PH.BGC.26	XH.BGC.55	0.4986793100833893	0.2513224184513092	0.7333333492279053	0.4469461143016815	0.3888888955116272	0.6487517356872559	0.24203594028949738	13	2	T1PKS - T1PKS	T1PKS
AT.BGC.58	HL.BGC.24	0.4865734279155731	0.26360684633255005	0.5	0.5345687866210938	0.25	0.49619245529174805	0.40390878915786743	4	1	NRPS-like - NRPS-like	NRPS-like
DC.BGC.32	EL.BGC.17	0.21317614614963531	0.6190917491912842	0.692307710647583	0.8285856246948242	0.5384615659713745	0.23018303513526917	0.053876977413892746	8	2	T1PKS - T1PKS	T1PKS
HF.BGC.22	HM.BGC.35	0.24492652714252472	0.5701359510421753	0.800000011920929	0.7410503625869751	0.7857142686843872	0.31732767820358276	0.04003211110830307	15	2	T1PKS - T1PKS	T1PKS
AT.BGC.20	HSP.BGC.30	0.20755182206630707	0.6279740929603577	0.8666666746139526	0.7838197946548462	0.625	0.2525438070297241	0.11618031561374664	11	2	T1PKS - T1PKS	T1PKS
HL.BGC.11	HSP.BGC.52	0.23662889003753662	0.5827354788780212	0.800000011920929	0.7644948363304138	0.6000000238418579	0.3241789937019348	0.08032598346471786	7	2	T1PKS - T1PKS	T1PKS
HSM.BGC.18	HSP.BGC.35	0.46509552001953125	0.28612279891967773	0.625	0.5114516019821167	0.5263158082962036	0.4764232337474823	0.5112830996513367	15	4	T1PKS - T1PKS	T1PKS
HR.BGC.5	PH.BGC.3	0.29768240451812744	0.4932499825954437	0.75	0.6919789910316467	0.6666666865348816	0.44086021184921265	0.2416013926267624	3	3	NRPS - NRPS	NRPS
BGC0001268.1	XH.BGC.62	0.4972098171710968	0.2527979612350464	0.7857142686843872	0.4084821343421936	0.7857142686843872	0.6181535720825195	0.5648820996284485	8	4	NRPS.T1PKS - NRPS.T1PKS	NRPS.T1PKS
HL.BGC.14	HM.BGC.28	0.4112952649593353	0.34657326340675354	0.75	0.5364547967910767	0.7272727489471436	0.5526703000068665	0.2852950394153595	8	2	T1PKS - T1PKS	T1PKS
EL.BGC.36	HP.BGC.43	0.22448863089084625	0.6014178991317749	0.7692307829856873	0.7788869738578796	0.75	0.2922097146511078	0.07891971617937088	8	2	T1PKS - T1PKS	T1PKS
HF.BGC.39	HR.BGC.49	0.33515626192092896	0.44201719760894775	1.0	0.6197916865348816	0.0	0.0	0.3802083432674408	0	1	terpene - terpene	terpene
AT.BGC.16	HP.BGC.17	0.06509704887866974	0.8740435242652893	1.0	0.9132039546966553	1.0	0.10614392161369324	0.0190785750746727	14	2	T1PKS - T1PKS	T1PKS
DC.BGC.32	HF.BGC.25	0.49115628004074097	0.25892192125320435	0.5714285969734192	0.5094106793403625	0.25	0.5928237438201904	0.2861204743385315	8	2	T1PKS - T1PKS	T1PKS
EL.BGC.51	HP.BGC.57	0.38031089305877686	0.3840146064758301	1.0	0.5595855116844177	0.0	0.0	0.44041451811790466	0	1	terpene - terpene	terpene
DC.BGC.39	HM.BGC.55	0.22602041065692902	0.5990443825721741	1.0	0.7653061151504517	0.0	0.0	0.23469388484954834	0	1	terpene - terpene	terpene
AT.BGC.26	HM.BGC.35	0.16942796111106873	0.6898499131202698	0.8461538553237915	0.8356345295906067	0.692307710647583	0.20657196640968323	0.03774605691432953	12	2	T1PKS - T1PKS	T1PKS
AT.BGC.7	HM.BGC.6	0.4821475148200989	0.2681712210178375	0.75	0.4504700005054474	0.6000000238418579	0.859375	0.47206875681877136	2	4	NRPS - NRPS	NRPS
HP.BGC.17	XH.BGC.21	0.2428402453660965	0.5732908844947815	0.9285714030265808	0.7119272947311401	0.75	0.34570828080177307	0.08634822070598602	14	2	T1PKS - T1PKS	T1PKS
HP.BGC.1	HRUB.BGC.2	0.13650402426719666	0.7456253170967102	0.9333333373069763	0.8405343294143677	0.9285714030265808	0.20097963511943817	0.034923844039440155	12	2	NA
HSP.BGC.71	PH.BGC.32	0.4153846204280853	0.34177514910697937	1.0	0.5128205418586731	0.0	0.0	0.4871794879436493	0	1	terpene
DC.BGC.4	HSP.BGC.6	0.16236238181591034	0.701636791229248	1.0	0.7835168242454529	1.0	0.14516128599643707	0.2402571439743042	2	3	NRPS - NRPS	NRPS
DC.BGC.39	HSM.BGC.46	0.2192307710647583	0.6096006035804749	1.0	0.7743589878082275	0.0	0.0	0.22564102709293365	0	1	terpene - terpene	terpene
HP.BGC.35	HSP.BGC.42	0.3091975450515747	0.4772080183029175	0.7272727489471436	0.6907669305801392	0.5454545617103577	0.3983725607395172	0.15323904156684875	7	2	T1PKS - T1PKS	T1PKS
DC.BGC.32	HL.BGC.13	0.333072304725647	0.4447925388813019	0.7272727489471436	0.6589338779449463	0.5454545617103577	0.45142585039138794	0.12034659832715988	8	2	T1PKS - T1PKS	T1PKS
EL.BGC.52	HP.BGC.54	0.3153846263885498	0.4686982333660126	1.0	0.6461538672447205	0.0	0.0	0.35384616255760193	0	1	terpene - terpene	terpene
HM.BGC.27	HSM.BGC.24	0.45120352506637573	0.30117759108543396	0.5714285969734192	0.5507762432098389	0.4285714328289032	0.5028196573257446	0.3688298463821411	6	2	T1PKS - T1PKS	T1PKS
AT.BGC.39	EL.BGC.20	0.21485862135887146	0.6164469718933105	1.0	0.7135218381881714	1.0	0.3123910129070282	0.25408709049224854	5	2	T1PKS - T1PKS	T1PKS
HR.BGC.38	HSM.BGC.16	0.4885188341140747	0.26161298155784607	0.6666666865348816	0.47086378931999207	0.5	0.5817030072212219	0.45028606057167053	6	2	T1PKS - T1PKS	T1PKS
HP.BGC.42	HRUB.BGC.49	0.13546521961688995	0.7474203705787659	0.8999999761581421	0.8660463690757751	0.699999988079071	0.1719871610403061	0.06739494949579239	7	2	T1PKS - T1PKS	T1PKS
HRUB.BGC.32	HSP.BGC.41	0.3828701972961426	0.3808491826057434	0.5833333134651184	0.6309205293655396	0.5454545617103577	0.5081078410148621	0.16053688526153564	6	2	T1PKS - T1PKS	T1PKS
HR.BGC.40	HSP.BGC.37	0.4471353590488434	0.30565929412841797	0.6666666865348816	0.5238195061683655	0.5333333611488342	0.5690506100654602	0.26722273230552673	9	2	T1PKS - T1PKS	T1PKS
BGC0001906.1	HSM.BGC.11	0.48202136158943176	0.2683018743991852	0.4444444477558136	0.5498974323272705	0.3333333432674408	0.5440641641616821	0.027275295928120613	18	2	T1PKS - T1PKS	T1PKS
HF.BGC.26	HR.BGC.33	0.42132171988487244	0.33486855030059814	0.6666666865348816	0.5641636252403259	0.4444444477558136	0.5564186573028564	0.28510844707489014	5	2	T1PKS - T1PKS	T1PKS
HP.BGC.17	HSM.BGC.11	0.20175544917583466	0.6371943354606628	0.6190476417541504	0.8568224310874939	0.6363636255264282	0.17629246413707733	0.027275295928120613	14	2	T1PKS - T1PKS	T1PKS
DC.BGC.19	EL.BGC.21	0.2728979289531708	0.5286774039268494	0.8461538553237915	0.6962093710899353	0.7142857313156128	0.3822621703147888	0.0683760717511177	12	2	T1PKS - T1PKS	T1PKS
HM.BGC.42	HR.BGC.22	0.25098752975463867	0.5610197186470032	0.8235294222831726	0.7369701862335205	0.6315789222717285	0.3058682084083557	0.10238583385944366	15	2	T1PKS - T1PKS	T1PKS
FNP107	HRUB.BGC.36	0.4638122618198395	0.28749731183052063	0.625	0.5149170160293579	0.5	0.5737832188606262	0.24115732312202454	11	2	T1PKS - T1PKS	T1PKS
JM.BGC.47	XH.BGC.62	0.3004547953605652	0.48936349153518677	0.9285714030265808	0.6317745447158813	0.800000011920929	0.3673176169395447	0.36936020851135254	10	4	NRPS.T1PKS - NRPS.T1PKS	NRPS.T1PKS
HSM.BGC.31	PH.BGC.18	0.4896407425403595	0.2604665756225586	0.6153846383094788	0.48560723662376404	0.4615384638309479	0.5692234039306641	0.432146817445755	6	2	T1PKS - T1PKS	T1PKS
HM.BGC.14	PH.BGC.11	0.27774637937545776	0.5216502547264099	0.8333333134651184	0.7037455439567566	0.5555555820465088	0.3311687409877777	0.12168298661708832	20	2	T1PKS - T1PKS	T1PKS
BGC0001276.1	HR.BGC.35	0.29941555857658386	0.4908185303211212	1.0	0.6007792353630066	1.0	0.47869789600372314	0.29987436532974243	5	2	T1PKS - T1PKS	T1PKS
DC.BGC.21	HR.BGC.40	0.252464234828949	0.5588096976280212	0.75	0.7482295036315918	0.7272727489471436	0.3371882736682892	0.08093494176864624	8	2	T1PKS - T1PKS	T1PKS
BGC0001249.1	HM.BGC.5	0.4371977150440216	0.31674641370773315	1.0	0.43929195404052734	0.6666666865348816	0.6344085931777954	0.5238577723503113	3	3	NRPS - NRPS	NRPS
HM.BGC.48	XH.BGC.45	0.4913160502910614	0.25875934958457947	0.8888888955116272	0.38287490606307983	0.875	0.701383113861084	0.4696735739707947	7	2	T1PKS - T1PKS	T1PKS
DC.BGC.15	HR.BGC.18	0.2258552461862564	0.5993000864982605	0.949999988079071	0.7280660271644592	0.761904776096344	0.30049043893814087	0.14342983067035675	18	2	T1PKS - T1PKS	T1PKS
DC.BGC.27	JM.BGC.28	0.15488077700138092	0.714226484298706	0.800000011920929	0.8734923005104065	0.6000000238418579	0.18145903944969177	0.044080693274736404	6	2	T1PKS - T1PKS	T1PKS
HM.BGC.29	HRUB.BGC.54	0.46242037415504456	0.28899186849594116	0.75	0.46828800439834595	0.7272727489471436	0.6158756613731384	0.3423437476158142	9	2	T1PKS - T1PKS	T1PKS
BGC0001254.1	HSP.BGC.31	0.4508291482925415	0.30158862471580505	0.875	0.4417515993118286	0.8571428656578064	0.6509427428245544	0.4192068874835968	6	2	T1PKS - T1PKS	T1PKS
DC.BGC.18	HP.BGC.23	0.4720352590084076	0.2787467837333679	0.6666666865348816	0.49839743971824646	0.4166666567325592	0.5568353533744812	0.266863077878952	17	2	T1PKS - T1PKS	T1PKS
BGC0000107.1	BGC0001265.1	0.36236023902893066	0.4065844416618347	1.0	0.5168529748916626	1.0	0.5841196775436401	0.3316879868507385	6	2	T1PKS - T1PKS	T1PKS
EL.BGC.8	XH.BGC.9	0.44853007793426514	0.3041190803050995	1.0	0.41529324650764465	0.800000011920929	0.5882298350334167	0.5833367109298706	7	9	NRPS - NRPS	NRPS
EL.BGC.38	HRUB.BGC.23	0.27029019594192505	0.5324764251708984	0.8571428656578064	0.6989204287528992	0.6818181872367859	0.3421398997306824	0.1163080632686615	18	2	T1PKS - T1PKS	T1PKS
HSM.BGC.2	HSP.BGC.2	0.1595766544342041	0.7063114047050476	0.8500000238418579	0.8393523097038269	0.8181818127632141	0.1768060326576233	0.07581619918346405	21	2	NA
AT.BGC.26	DC.BGC.24	0.17055344581604004	0.6879816055297852	0.8461538553237915	0.8341338634490967	0.692307710647583	0.20358771085739136	0.05270138382911682	12	2	T1PKS - T1PKS	T1PKS
BGC0001268.1	FNP070	0.4926808774471283	0.2573726773262024	0.4583333432674408	0.5319810509681702	0.3333333432674408	0.4891159236431122	0.4469220042228699	8	4	NRPS.T1PKS - NRPS.T1PKS	NRPS.T1PKS
HRUB.BGC.51	HSM.BGC.17	0.2884378433227539	0.5063207149505615	0.8571428656578064	0.6742011308670044	0.6896551847457886	0.28133705258369446	0.4184277057647705	25	6	T1PKS - T1PKS	T1PKS
EL.BGC.2	JM.BGC.2	0.13300833106040955	0.7516745328903198	1.0	0.8226555585861206	1.0	0.22132757306098938	0.04539505019783974	12	2	NA
BGC0001265.1	HRUB.BGC.21	0.47656387090682983	0.273985356092453	0.5	0.531248152256012	0.5	0.5738425254821777	0.3111157715320587	6	2	T1PKS - T1PKS	T1PKS
HP.BGC.43	HR.BGC.40	0.2713838815689087	0.5308814644813538	0.8461538553237915	0.6902915835380554	0.8333333134651184	0.3921566903591156	0.08297575265169144	11	2	T1PKS - T1PKS	T1PKS
XH.BGC.61	XH.BGC.65	0.44537225365638733	0.3076119124889374	0.8823529481887817	0.46210426092147827	0.6315789222717285	0.5848286151885986	0.4616297781467438	13	4	NRPS.T1PKS - NRPS.T1PKS	NRPS.T1PKS
HP.BGC.29	HRUB.BGC.32	0.26008185744285583	0.5474788546562195	0.75	0.7389384508132935	0.7142857313156128	0.38293471932411194	0.13918833434581757	4	2	T1PKS - T1PKS	T1PKS
BGC0001257.1	XH.BGC.21	0.22111324965953827	0.6066645383834839	0.5384615659713745	0.8590284585952759	0.5384615659713745	0.1773870438337326	0.08634822070598602	6	2	T1PKS - T1PKS	T1PKS
HSM.BGC.16	XH.BGC.38	0.1995837539434433	0.6406661868095398	0.800000011920929	0.8015073537826538	0.7857142686843872	0.2352697104215622	0.08816138654947281	12	2	T1PKS - T1PKS	T1PKS
BGC0000064.1	JM.BGC.47	0.4829022288322449	0.26739010214805603	0.8461538553237915	0.40741240978240967	0.8461538553237915	0.6157997846603394	0.5693753957748413	8	4	NRPS.T1PKS - NRPS.T1PKS	NRPS.T1PKS
HM.BGC.16	HR.BGC.15	0.20716337859630585	0.628589928150177	0.800000011920929	0.7937821745872498	0.75	0.2561127543449402	0.03158564120531082	14	2	T1PKS - T1PKS	T1PKS
HL.BGC.13	HRUB.BGC.52	0.45501309633255005	0.29701071977615356	0.5714285969734192	0.5456967949867249	0.4285714328289032	0.5061596632003784	0.36355432868003845	7	2	T1PKS - T1PKS	T1PKS
JM.BGC.56	PH.BGC.32	0.44999998807907104	0.30250000953674316	1.0	0.46666666865348816	0.0	0.0	0.5333333611488342	0	1	NA
HL.BGC.3	PH.BGC.5	0.3996461033821106	0.36042481660842896	0.6666666865348816	0.5782496333122253	0.6666666865348816	0.4013720452785492	0.42967525124549866	7	9	NRPS - NRPS	NRPS
EL.BGC.16	HP.BGC.28	0.28534525632858276	0.5107313990592957	0.5	0.7922669649124146	0.40909090638160706	0.24541474878787994	0.09468798339366913	12	2	T1PKS - T1PKS	T1PKS
HF.BGC.39	HSP.BGC.66	0.3130890130996704	0.47184672951698303	1.0	0.6492146849632263	0.0	0.0	0.35078534483909607	0	1	terpene - terpene	terpene
HF.BGC.24	HSM.BGC.32	0.4490129351615906	0.3035867512226105	0.692307710647583	0.5141366124153137	0.5384615659713745	0.5971872806549072	0.23538461327552795	9	2	T1PKS - T1PKS	T1PKS
DC.BGC.13	HF.BGC.6	0.16320456564426422	0.7002266049385071	0.8571428656578064	0.83382248878479	0.800000011920929	0.21024291217327118	0.022964952513575554	13	2	T1PKS - T1PKS	T1PKS
HM.BGC.39	XH.BGC.44	0.3236423134803772	0.4574597179889679	1.0	0.5684769153594971	1.0	0.5412270426750183	0.2943931519985199	5	2	T1PKS - T1PKS	T1PKS
BGC0001244.1	FNP110	0.41576406359672546	0.3413316309452057	0.5833333134651184	0.5870620608329773	0.5454545617103577	0.4823361933231354	0.32619014382362366	5	2	T1PKS - T1PKS	T1PKS
EL.BGC.32	JM.BGC.17	0.209562748670578	0.6247910261154175	0.8125	0.7891015410423279	0.7222222089767456	0.25811225175857544	0.03384680673480034	15	2	T1PKS - T1PKS	T1PKS
HSM.BGC.29	PH.BGC.21	0.4780237078666687	0.2724592387676239	0.5714285969734192	0.521365225315094	0.3333333432674408	0.5906463861465454	0.22660869359970093	9	2	T1PKS - T1PKS	T1PKS
EL.BGC.10	HSM.BGC.7	0.23902058601379395	0.5790896415710449	0.75	0.7701947689056396	0.6666666865348816	0.3185848295688629	0.14102564752101898	2	1	indole - indole	indole
HRUB.BGC.15	HSP.BGC.13	0.49326199293136597	0.2567833960056305	0.5	0.5156506896018982	0.4000000059604645	0.5682137608528137	0.35855263471603394	3	1	NRPS-like - NRPS-like	NRPS-like
EL.BGC.36	HSP.BGC.37	0.4292694926261902	0.3257333040237427	0.6000000238418579	0.5628787875175476	0.5714285969734192	0.5214526653289795	0.26845845580101013	8	2	T1PKS - T1PKS	T1PKS
HP.BGC.50	HP.BGC.61	0.05000000074505806	0.9024999737739563	1.0	1.0	0.0	0.0	0.0	0	1	NA
PH.BGC.7	XH.BGC.12	0.3968874514102936	0.36374473571777344	1.0	0.4708167314529419	1.0	0.5912132859230042	0.46715328097343445	2	1	NRPS-like - NRPS-like	NRPS-like
AT.BGC.7	XH.BGC.8	0.40776363015174866	0.3507439196109772	1.0	0.45631515979766846	1.0	0.5768648982048035	0.53538978099823	2	4	NRPS - NRPS	NRPS
HR.BGC.39	XH.BGC.44	0.44756457209587097	0.30518490076065063	0.7777777910232544	0.4791731536388397	0.75	0.6627130508422852	0.27252599596977234	7	2	T1PKS - T1PKS	T1PKS
BGC0000900.1	JM.BGC.5	0.46228116750717163	0.28914153575897217	1.0	0.3836250901222229	1.0	0.4957757294178009	0.6565746068954468	2	3	NRPS - NRPS	NRPS
EL.BGC.36	XH.BGC.54	0.4726559817790985	0.2780917286872864	0.5625	0.523958683013916	0.4375	0.5576224327087402	0.31287911534309387	8	2	T1PKS - T1PKS	T1PKS
HF.BGC.25	JM.BGC.40	0.26810580492019653	0.5356691479682922	0.6875	0.7480811476707458	0.6666666865348816	0.3183183968067169	0.08591993153095245	10	2	T1PKS - T1PKS	T1PKS
AT.BGC.8	XH.BGC.9	0.4609927237033844	0.2905288338661194	1.0	0.40756526589393616	0.6666666865348816	0.6331131458282471	0.5766153335571289	7	9	NRPS - NRPS	NRPS
HM.BGC.43	HR.BGC.38	0.21185962855815887	0.6211652159690857	0.8888888955116272	0.7693723440170288	0.6666666865348816	0.29352471232414246	0.12055780738592148	7	2	T1PKS - T1PKS	T1PKS
HM.BGC.57	HRUB.BGC.65	0.31171876192092896	0.47373107075691223	1.0	0.6510416865348816	0.0	0.0	0.3489583432674408	0	1	terpene - terpene	terpene
AT.BGC.19	HP.BGC.35	0.29386287927627563	0.498629629611969	0.800000011920929	0.6763309836387634	0.7777777910232544	0.3606320321559906	0.2589837610721588	7	2	T1PKS - T1PKS	T1PKS
DC.BGC.32	HL.BGC.14	0.462266743183136	0.28915703296661377	0.6666666865348816	0.505866527557373	0.5	0.5877456068992615	0.30690911412239075	8	2	T1PKS - T1PKS	T1PKS
AT.BGC.45	HM.BGC.59	0.46594202518463135	0.28521791100502014	0.3333333432674408	0.6231883764266968	0.0	0.0	0.37681159377098083	0	1	NA
AT.BGC.44	HSP.BGC.69	0.18301759660243988	0.6674602627754211	0.8571428656578064	0.8035956025123596	0.8571428656578064	0.21717387437820435	0.12371134012937546	7	1	terpene - terpene	terpene
BGC0000146.1	EL.BGC.25	0.4228859543800354	0.3330605924129486	0.8666666746139526	0.4991585910320282	0.5882353186607361	0.5733675360679626	0.24699999392032623	14	2	T1PKS - T1PKS	T1PKS
AT.BGC.16	HR.BGC.15	0.21075956523418427	0.6229004263877869	0.800000011920929	0.7889872193336487	0.75	0.2610461115837097	0.03589598461985588	14	2	T1PKS - T1PKS	T1PKS
HM.BGC.14	HSM.BGC.14	0.25253382325172424	0.5587056875228882	0.8181818127632141	0.7244715094566345	0.8095238208770752	0.31086334586143494	0.09885412454605103	20	2	T1PKS - T1PKS	T1PKS
BGC0000900.1	EL.BGC.5	0.4543708264827728	0.29771119356155396	1.0	0.39417222142219543	1.0	0.48771122097969055	0.6451999545097351	2	3	NRPS - NRPS	NRPS
DC.BGC.21	JM.BGC.40	0.2661292254924774	0.5385662913322449	0.6666666865348816	0.7651610374450684	0.5333333611488342	0.31435921788215637	0.07579847425222397	8	2	T1PKS - T1PKS	T1PKS
JM.BGC.48	XH.BGC.67	0.39806631207466125	0.36232417821884155	1.0	0.5359116196632385	0.0	0.0	0.46408841013908386	0	1	NA
BGC0001144.1	HL.BGC.8	0.42261219024658203	0.3333767056465149	0.692307710647583	0.5566636323928833	0.4285714328289032	0.5567273497581482	0.1882067620754242	9	2	T1PKS - indole.T1PKS
HRUB.BGC.41	HSP.BGC.45	0.4180353581905365	0.3386828303337097	0.6399999856948853	0.5707182884216309	0.5185185074806213	0.500253438949585	0.056680161505937576	21	2	T1PKS - T1PKS	T1PKS
HM.BGC.23	HSM.BGC.27	0.2984943985939026	0.49211010336875916	1.0	0.6020074486732483	1.0	0.46138495206832886	0.3029039204120636	6	2	T1PKS - T1PKS	T1PKS
HP.BGC.8	HSP.BGC.8	0.4232730567455292	0.3326139748096466	0.6666666865348816	0.5530962347984314	0.5714285969734192	0.547550618648529	0.3909887969493866	10	9	NRPS - NRPS	NRPS
HP.BGC.28	HSM.BGC.16	0.4759728014469147	0.2746044993400574	0.5	0.5380968451499939	0.40909090638160706	0.5458294749259949	0.02128996141254902	21	2	T1PKS - T1PKS	T1PKS
BGC0001254.1	HP.BGC.39	0.4891910254955292	0.2609257996082306	0.6153846383094788	0.48364272713661194	0.5	0.6045334935188293	0.38409289717674255	6	2	T1PKS - T1PKS	T1PKS
BGC0001706.1	HP.BGC.3	0.1173015907406807	0.7791564464569092	1.0	0.8435978889465332	1.0	0.156402125954628	0.0	14	0	indole - terpene.indole
JM.BGC.29	XH.BGC.24	0.4337839186191559	0.32060062885284424	0.7142857313156128	0.5353118777275085	0.4375	0.5744240283966064	0.16291432082653046	11	2	T1PKS - T1PKS	T1PKS
HR.BGC.18	JM.BGC.15	0.2601991593837738	0.5473052859306335	0.8636363744735718	0.7144314050674438	0.625	0.32458776235580444	0.10022742301225662	19	2	T1PKS - T1PKS	T1PKS
DC.BGC.26	HSP.BGC.48	0.20565518736839294	0.6309837102890015	1.0	0.7257930636405945	1.0	0.34521380066871643	0.1854482740163803	5	2	T1PKS - T1PKS	T1PKS
HM.BGC.7	HRUB.BGC.10	0.28028109669685364	0.517995297908783	1.0	0.6358156800270081	0.8571428656578064	0.31658872961997986	0.3879821300506592	9	9	NRPS - NRPS	NRPS
HF.BGC.5	PH.BGC.5	0.3005705177783966	0.4892015755176544	1.0	0.5992392897605896	1.0	0.33782801032066345	0.4322270452976227	9	9	NRPS - NRPS	NRPS
HR.BGC.49	HRUB.BGC.65	0.32734376192092896	0.4524664282798767	1.0	0.6302083134651184	0.0	0.0	0.3697916567325592	0	1	terpene - terpene	terpene
FNP050	HRUB.BGC.24	0.49578484892845154	0.25423291325569153	0.6153846383094788	0.4774150550365448	0.4615384638309479	0.5825628042221069	0.4326181709766388	6	2	T1PKS - T1PKS	T1PKS
HRUB.BGC.8	PH.BGC.3	0.17558574676513672	0.6796588897705078	1.0	0.7658856511116028	1.0	0.10576414316892624	0.27689772844314575	2	3	NRPS - NRPS	NRPS
HM.BGC.41	HSM.BGC.21	0.25518110394477844	0.5547551512718201	0.800000011920929	0.7397584915161133	0.6000000238418579	0.38996630907058716	0.033223047852516174	7	2	T1PKS - T1PKS	T1PKS
HP.BGC.1	HSP.BGC.3	0.1678684949874878	0.6924428343772888	0.875	0.818397581577301	0.8666666746139526	0.20509633421897888	0.11112071573734283	12	2	NA
HP.BGC.17	HSP.BGC.25	0.19643007218837738	0.6457246541976929	0.6499999761581421	0.8556690216064453	0.6363636255264282	0.17777548730373383	0.027275295928120613	14	2	T1PKS - T1PKS	T1PKS
AT.BGC.6	DC.BGC.4	0.17776572704315186	0.6760692000389099	1.0	0.7629790306091309	1.0	0.1854838728904724	0.2542000114917755	2	3	NRPS - NRPS	NRPS
DC.BGC.41	HM.BGC.58	0.48846152424812317	0.26167160272598267	1.0	0.4153846204280853	0.0	0.0	0.5846154093742371	0	1	terpene - terpene	terpene
BGC0001255.1	BGC0001738.1	0.4760003387928009	0.2745756506919861	0.800000011920929	0.4519995450973511	0.5	0.6222261190414429	0.3902708888053894	17	4	NRPS.T1PKS - NRPS.T1PKS	NRPS.T1PKS
HF.BGC.25	HM.BGC.28	0.49440261721611023	0.25562870502471924	0.6428571343421936	0.47603458166122437	0.4000000059604645	0.6270353198051453	0.2662906050682068	10	2	T1PKS - T1PKS	T1PKS
HR.BGC.19	HRUB.BGC.24	0.3662528097629547	0.4016354978084564	0.8125	0.5891138911247253	0.5882353186607361	0.4721662402153015	0.19640564918518066	14	2	T1PKS - T1PKS	T1PKS
HF.BGC.1	HM.BGC.2	0.21031759679317474	0.6235982775688171	0.7777777910232544	0.7945220470428467	0.7647058963775635	0.23739638924598694	0.10972253978252411	12	2	NA
HP.BGC.42	JM.BGC.28	0.12967097759246826	0.7574726343154907	0.8999999761581421	0.8737720251083374	0.699999988079071	0.15622703731060028	0.07372958213090897	7	2	T1PKS - T1PKS	T1PKS
EL.BGC.5	PH.BGC.3	0.1520954966545105	0.7189420461654663	1.0	0.7972059845924377	1.0	0.16935484111309052	0.21394036710262299	2	3	NRPS - NRPS	NRPS
BGC0000442.1	HSM.BGC.7	0.4789261221885681	0.2715179920196533	0.800000011920929	0.4703207314014435	0.1666666716337204	0.6073330044746399	0.37437185645103455	4	1	NRPS-like.indole - indole
DC.BGC.22	HM.BGC.21	0.47362735867500305	0.277068167924881	0.5625	0.516274631023407	0.5333333611488342	0.525238573551178	0.41107723116874695	7	2	T1PKS - T1PKS	T1PKS
DC.BGC.3	EL.BGC.4	0.212543785572052	0.6200872659683228	0.8399999737739563	0.7754365801811218	0.7575757503509521	0.27283570170402527	0.12112283706665039	30	7	NRPS.betalactone - NRPS.betalactone	NRPS.betalactone
EL.BGC.33	HR.BGC.38	0.3508227467536926	0.42143112421035767	0.8888888955116272	0.5766807794570923	0.7777777910232544	0.2986634373664856	0.5687509179115295	7	3	T1PKS - T1PKS	T1PKS
EL.BGC.54	HR.BGC.57	0.43624401092529297	0.31782081723213196	0.5	0.6109338998794556	0.1111111119389534	0.38906610012054443	0.0	5	0	NRPS-like
HL.BGC.13	HRUB.BGC.53	0.47934114933013916	0.271085649728775	0.5	0.5312488675117493	0.4444444477558136	0.5121321082115173	0.39283448457717896	7	2	T1PKS - T1PKS	T1PKS
EL.BGC.26	HF.BGC.17	0.4432983994483948	0.3099166750907898	0.7142857313156128	0.5162370800971985	0.5333333611488342	0.5786393880844116	0.22285260260105133	11	2	T1PKS - T1PKS	T1PKS
HP.BGC.17	JM.BGC.17	0.06240697577595711	0.8790806531906128	1.0	0.9167907238006592	1.0	0.09842326492071152	0.029960429295897484	14	2	T1PKS - T1PKS	T1PKS
EL.BGC.38	HR.BGC.18	0.24447470903396606	0.5708184838294983	0.9047619104385376	0.7176123857498169	0.7272727489471436	0.31345680356025696	0.13480913639068604	19	2	T1PKS - T1PKS	T1PKS
DC.BGC.26	HR.BGC.39	0.28101369738578796	0.5169413089752197	0.7777777910232544	0.7012409567832947	0.75	0.3641662299633026	0.21699999272823334	5	2	T1PKS - T1PKS	T1PKS
HP.BGC.23	JM.BGC.23	0.46015045046806335	0.2914375364780426	0.6499999761581421	0.5174805521965027	0.43478259444236755	0.5390971302986145	0.21377551555633545	19	2	T1PKS - T1PKS	T1PKS
AT.BGC.14	HM.BGC.15	0.42874541878700256	0.3263317942619324	0.5882353186607361	0.5734374523162842	0.47058823704719543	0.5129755139350891	0.21053007245063782	10	2	T1PKS - T1PKS	T1PKS
HSP.BGC.31	XH.BGC.45	0.4485504627227783	0.3040965795516968	0.875	0.444789856672287	0.8571428656578064	0.6344337463378906	0.4561806619167328	5	2	T1PKS - T1PKS	T1PKS
BGC0001265.1	HM.BGC.16	0.4760896563529968	0.2744820713996887	0.5	0.5341026782989502	0.46666666865348816	0.567566454410553	0.31339362263679504	6	2	T1PKS - T1PKS	T1PKS
HM.BGC.20	HSP.BGC.29	0.16989891231060028	0.6890678405761719	0.6363636255264282	0.903771162033081	0.5	0.12459702789783478	0.004032257944345474	13	2	T1PKS - T1PKS	T1PKS
HL.BGC.6	HM.BGC.14	0.1904875934123993	0.655310332775116	0.9545454382896423	0.7672286629676819	0.8636363744735718	0.25333768129348755	0.1350812166929245	19	2	T1PKS - T1PKS	T1PKS
DC.BGC.15	HL.BGC.6	0.18590502440929413	0.6627506613731384	0.9047619104385376	0.7902218699455261	0.8095238208770752	0.2238452285528183	0.149992898106575	17	2	T1PKS - T1PKS	T1PKS
HR.BGC.32	HRUB.BGC.40	0.36754438281059265	0.40000009536743164	0.44999998807907104	0.7087814211845398	0.21739129722118378	0.3906655013561249	0.09232480823993683	8	2	T1PKS - T1PKS	T1PKS
HR.BGC.24	HSM.BGC.19	0.4953989088535309	0.2546222507953644	0.6428571343421936	0.4603472352027893	0.6153846383094788	0.6292049288749695	0.3381603956222534	9	2	T1PKS - T1PKS	T1PKS
HF.BGC.3	HL.BGC.5	0.2717982828617096	0.5302777290344238	1.0	0.6376022696495056	1.0	0.27797380089759827	0.3905390501022339	2	3	NRPS - NRPS	NRPS
AT.BGC.8	HP.BGC.8	0.40185895562171936	0.35777270793914795	0.6666666865348816	0.5864102840423584	0.5	0.44923582673072815	0.39972734451293945	7	9	NRPS - NRPS	NRPS
HM.BGC.43	HRUB.BGC.49	0.13636237382888794	0.7458699345588684	0.8999999761581421	0.8522575497627258	0.8888888955116272	0.19249854981899261	0.06941923499107361	7	2	T1PKS - T1PKS	T1PKS
EL.BGC.28	JM.BGC.23	0.28726792335510254	0.5079870223999023	0.8125	0.6905055046081543	0.6470588445663452	0.37474310398101807	0.11374855041503906	12	2	T1PKS - T1PKS	T1PKS
HRUB.BGC.35	HRUB.BGC.43	0.4333471655845642	0.32109540700912476	0.8125	0.4930371046066284	0.6875	0.563249409198761	0.33810344338417053	12	2	T1PKS - T1PKS	T1PKS
HF.BGC.3	HSM.BGC.39	0.26012691855430603	0.5474121570587158	0.75	0.7420529723167419	0.6666666865348816	0.20665322244167328	0.2750449478626251	2	3	NRPS - NRPS	NRPS
HRUB.BGC.48	JM.BGC.37	0.23907548189163208	0.5790061354637146	0.875	0.7395660281181335	0.625	0.32743847370147705	0.1766783893108368	5	2	T1PKS - T1PKS	T1PKS
HF.BGC.27	PH.BGC.23	0.28018873929977417	0.5181282162666321	0.8888888955116272	0.6643779873847961	0.875	0.46427831053733826	0.11047352850437164	7	2	T1PKS - T1PKS	T1PKS
HR.BGC.26	HSM.BGC.24	0.275568425655365	0.5248011350631714	0.800000011920929	0.7150754332542419	0.5625	0.33477652072906494	0.14783163368701935	11	2	T1PKS - T1PKS	T1PKS
HM.BGC.41	JM.BGC.37	0.2847350239753723	0.5116040110588074	0.8888888955116272	0.6722051501274109	0.6666666865348816	0.4518405795097351	0.11071477830410004	7	2	T1PKS - T1PKS	T1PKS
HR.BGC.39	JM.BGC.36	0.3625359833240509	0.40636035799980164	0.7777777910232544	0.5925446152687073	0.75	0.5341284275054932	0.18577758967876434	7	2	T1PKS - T1PKS	T1PKS
FNP108	HRUB.BGC.36	0.4070107936859131	0.35163620114326477	0.7142857313156128	0.5620808601379395	0.5714285969734192	0.5251495242118835	0.24165081977844238	9	2	T1PKS - T1PKS	T1PKS
HF.BGC.25	HR.BGC.40	0.22198911011219025	0.6053009629249573	0.9166666865348816	0.7322973608970642	0.9090909361839294	0.3350922465324402	0.09922868758440018	10	2	T1PKS - T1PKS	T1PKS
HM.BGC.42	HSP.BGC.51	0.01880621537566185	0.9627412557601929	1.0	0.9749250411987305	1.0	0.02355358749628067	0.03078007511794567	15	2	T1PKS - T1PKS	T1PKS
HR.BGC.28	HSP.BGC.29	0.32404619455337524	0.456913560628891	0.3636363744735718	0.7876353859901428	0.25	0.2348375767469406	0.17865517735481262	6	2	T1PKS - T1PKS	T1PKS
BGC0000168.1	HRUB.BGC.3	0.4802175462245941	0.2701737880706787	0.6666666865348816	0.48977527022361755	0.38235294818878174	0.5662687420845032	0.2673672139644623	26	3	indole.T1PKS - indole.T1PKS	indole.T1PKS
HP.BGC.1	PH.BGC.1	0.13729649782180786	0.7442573308944702	0.9333333373069763	0.8394777178764343	0.9285714030265808	0.20227153599262238	0.03527462109923363	12	2	NA
HSM.BGC.34	HSP.BGC.54	0.21506285667419434	0.6161263585090637	0.5263158082962036	0.8728986382484436	0.5	0.1570395976305008	0.06722483783960342	8	2	T1PKS - T1PKS	T1PKS
HF.BGC.30	HL.BGC.20	0.4924399256706238	0.2576172351837158	0.6666666865348816	0.45896899700164795	0.6000000238418579	0.631217360496521	0.3944782018661499	13	4	NRPS.T1PKS - NRPS.T1PKS	NRPS.T1PKS
FNP085	HM.BGC.19	0.28800368309020996	0.5069387555122375	0.9130434989929199	0.6775673031806946	0.42424243688583374	0.37091881036758423	0.18303506076335907	23	4	T1PKS - T1PKS	T1PKS
EL.BGC.35	HRUB.BGC.54	0.29427406191825867	0.4980490803718567	1.0	0.6076345443725586	1.0	0.4414726793766022	0.2941509485244751	8	2	T1PKS - T1PKS	T1PKS
EL.BGC.8	HR.BGC.7	0.4069097936153412	0.3517560064792633	0.6666666865348816	0.5685647130012512	0.6666666865348816	0.3645416498184204	0.45744946599006653	7	9	NRPS - NRPS	NRPS
HM.BGC.6	HR.BGC.6	0.4806009531021118	0.269775390625	0.6000000238418579	0.49253207445144653	0.6000000238418579	0.5496688485145569	0.4969176948070526	2	4	NRPS - NRPS	NRPS
AT.BGC.17	HP.BGC.18	0.3483356237411499	0.4246664345264435	0.75	0.6199969053268433	0.7333333492279053	0.4680088758468628	0.07198275625705719	14	2	T1PKS - T1PKS	T1PKS
DC.BGC.14	EL.BGC.34	0.25257164239883423	0.5586491823196411	0.692307710647583	0.7760583162307739	0.5384615659713745	0.3030461370944977	0.06573276221752167	8	2	T1PKS - T1PKS	T1PKS
DC.BGC.42	HM.BGC.58	0.4730769097805023	0.2776479423046112	1.0	0.43589743971824646	0.0	0.0	0.5641025900840759	0	1	terpene - terpene	terpene
AT.BGC.58	HP.BGC.63	0.4504808187484741	0.30197134613990784	0.5	0.5826922655105591	0.25	0.43949297070503235	0.37293729186058044	4	1	NRPS-like - NRPS-like	NRPS-like
AT.BGC.15	HRUB.BGC.23	0.20059335231781006	0.6390510201454163	0.9047619104385376	0.7706374526023865	0.8095238208770752	0.260967880487442	0.07923734933137894	19	2	T1PKS - T1PKS	T1PKS
HF.BGC.26	HR.BGC.35	0.10927223414182663	0.7933959364891052	1.0	0.8543037176132202	1.0	0.21544335782527924	0.05851249396800995	5	2	T1PKS - T1PKS	T1PKS
AT.BGC.16	JM.BGC.17	0.05964328721165657	0.8842707276344299	1.0	0.9204756021499634	1.0	0.09679461270570755	0.0190785750746727	14	2	T1PKS - T1PKS	T1PKS
EL.BGC.50	PH.BGC.31	0.34122341871261597	0.4339866042137146	1.0	0.6117021441459656	0.0	0.0	0.3882978856563568	0	1	terpene - terpene	terpene
HF.BGC.5	JM.BGC.7	0.2798650562763214	0.5185943245887756	1.0	0.6268466114997864	1.0	0.279293030500412	0.42008358240127563	9	9	NRPS - NRPS	NRPS
AT.BGC.26	HSP.BGC.44	0.1697743684053421	0.6892746090888977	0.8461538553237915	0.8351726531982422	0.692307710647583	0.20718778669834137	0.03774605691432953	12	2	T1PKS - T1PKS	T1PKS
AT.BGC.19	HM.BGC.33	0.2640231251716614	0.5416619777679443	0.8999999761581421	0.6946358680725098	0.699999988079071	0.34005632996559143	0.2446528822183609	7	2	T1PKS - T1PKS	T1PKS
BGC0000900.1	PH.BGC.3	0.4513947069644928	0.3009677827358246	1.0	0.39814040064811707	1.0	0.4878392219543457	0.6398663520812988	2	3	NRPS - NRPS	NRPS
HF.BGC.24	JM.BGC.31	0.38891085982322693	0.37342995405197144	0.5555555820465088	0.6507643461227417	0.2380952388048172	0.42686742544174194	0.17456410825252533	9	2	T1PKS - T1PKS	T1PKS
HSP.BGC.66	XH.BGC.75	0.42696335911750793	0.32837098836898804	1.0	0.49738219380378723	0.0	0.0	0.5026177763938904	0	1	terpene - terpene	terpene
HSP.BGC.45	JM.BGC.32	0.3659214377403259	0.40205562114715576	0.699999988079071	0.6131573915481567	0.6842105388641357	0.459812194108963	0.05847953259944916	18	2	T1PKS - T1PKS	T1PKS
DC.BGC.39	HR.BGC.51	0.29107141494750977	0.5025797486305237	1.0	0.6785714030265808	0.0	0.0	0.3214285671710968	0	1	terpene - terpene	terpene
HL.BGC.15	HSP.BGC.48	0.2003306746482849	0.6394710540771484	1.0	0.7328924536705017	1.0	0.35744503140449524	0.1541857123374939	5	2	T1PKS - T1PKS	T1PKS
AT.BGC.58	HF.BGC.42	0.4769596457481384	0.2735711932182312	0.5	0.5354823470115662	0.4285714328289032	0.5020569562911987	0.3894389569759369	4	1	NRPS-like - NRPS-like	NRPS-like
HM.BGC.12	HSM.BGC.9	0.167711541056633	0.6927040815353394	0.8999999761581421	0.8230512738227844	0.699999988079071	0.19065625965595245	0.11526479572057724	9	1	NRPS-like - NRPS-like	NRPS-like
HSM.BGC.27	HSP.BGC.49	0.1649208962917328	0.6973571181297302	0.7272727489471436	0.8728327751159668	0.699999988079071	0.14341941475868225	0.1027890220284462	6	2	T1PKS - T1PKS	T1PKS
HM.BGC.53	HR.BGC.47	0.4197155833244324	0.336730033159256	0.75	0.5570459365844727	0.25	0.4763520658016205	0.3928571343421936	3	1	terpene - terpene	terpene
AT.BGC.53	HSM.BGC.47	0.4153846204280853	0.34177514910697937	1.0	0.5128205418586731	0.0	0.0	0.4871794879436493	0	1	terpene - terpene	terpene
HRUB.BGC.44	HSP.BGC.51	0.4844789505004883	0.26576197147369385	0.8235294222831726	0.4291570782661438	0.5789473652839661	0.6196624040603638	0.3999748229980469	14	2	T1PKS - T1PKS	T1PKS
HF.BGC.32	JM.BGC.48	0.3837912082672119	0.3797132670879364	1.0	0.5549450516700745	0.0	0.0	0.44505494832992554	0	1	NA
AT.BGC.36	XH.BGC.29	0.2745055556297302	0.5263421535491943	0.8181818127632141	0.6958107948303223	0.800000011920929	0.38919612765312195	0.13417543470859528	8	2	T1PKS - T1PKS	T1PKS
DC.BGC.41	HSP.BGC.71	0.4403061270713806	0.31325724720954895	1.0	0.47959184646606445	0.0	0.0	0.5204081535339355	0	1	terpene - terpene	terpene
EL.BGC.14	HSM.BGC.17	0.3406970798969269	0.43468034267425537	0.7142857313156128	0.6530387997627258	0.5333333611488342	0.3170677721500397	0.4017657935619354	22	6	T1PKS - T1PKS	T1PKS
HF.BGC.22	PH.BGC.18	0.26064151525497437	0.5466509461402893	0.75	0.7441446185112	0.625	0.30557164549827576	0.06941923499107361	15	2	T1PKS - T1PKS	T1PKS
BGC0001404.1	FNP085	0.4978133738040924	0.2521913945674896	0.8181818127632141	0.42344334721565247	0.4193548262119293	0.6508655548095703	0.39078447222709656	20	4	T1PKS - T1PKS	T1PKS
JM.BGC.37	PH.BGC.23	0.1958063840866089	0.6467273831367493	1.0	0.7389248013496399	1.0	0.3628203868865967	0.10845740139484406	6	2	T1PKS - T1PKS	T1PKS
HSM.BGC.14	HSP.BGC.23	0.13151107728481293	0.754272997379303	0.8571428656578064	0.8727471232414246	0.8500000238418579	0.13519889116287231	0.09546879678964615	16	2	T1PKS - T1PKS	T1PKS
HSM.BGC.27	HSM.BGC.30	0.3550426959991455	0.4159699082374573	0.800000011920929	0.5947578549385071	0.7777777910232544	0.475149542093277	0.30038100481033325	6	2	T1PKS - T1PKS	T1PKS
AT.BGC.8	HSP.BGC.8	0.32289135456085205	0.45847612619400024	1.0	0.5828115344047546	0.800000011920929	0.4907495975494385	0.3844946324825287	8	9	NRPS - NRPS	NRPS
HL.BGC.7	HP.BGC.17	0.32638609409332275	0.4537556767463684	0.699999988079071	0.6638661623001099	0.7142857313156128	0.39704349637031555	0.03158564120531082	20	2	T1PKS - T1PKS	T1PKS
BGC0001906.1	HR.BGC.15	0.4949193596839905	0.25510644912719727	0.523809552192688	0.5076713562011719	0.3913043439388275	0.5933969616889954	0.03752119839191437	18	2	T1PKS - T1PKS	T1PKS
HSM.BGC.28	HSP.BGC.48	0.11380695551633835	0.7853381037712097	1.0	0.8482574224472046	1.0	0.23322324454784393	0.04989180341362953	5	2	T1PKS - T1PKS	T1PKS
EL.BGC.36	HR.BGC.40	0.19963930547237396	0.6405772566795349	0.9090909361839294	0.7647233605384827	0.8999999761581421	0.2990862727165222	0.10765742510557175	8	2	T1PKS - T1PKS	T1PKS
HRUB.BGC.49	HSP.BGC.52	0.19053198397159576	0.6552384495735168	0.8999999761581421	0.7800314426422119	0.8888888955116272	0.2952432334423065	0.06941923499107361	8	2	T1PKS - T1PKS	T1PKS
HR.BGC.30	PH.BGC.18	0.18303081393241882	0.6674386262893677	0.7857142686843872	0.8369113206863403	0.6428571343421936	0.1979474425315857	0.05851249396800995	12	2	T1PKS - T1PKS	T1PKS
HRUB.BGC.64	HSM.BGC.46	0.28724488615989685	0.5080198645591736	1.0	0.6836734414100647	0.0	0.0	0.3163265287876129	0	1	terpene - terpene	terpene
HL.BGC.14	HRUB.BGC.53	0.4934101402759552	0.25663331151008606	0.4736842215061188	0.521067202091217	0.42105263471603394	0.5306128859519958	0.37557265162467957	8	2	T1PKS - T1PKS	T1PKS
BGC0000900.1	XH.BGC.5	0.45709627866744995	0.29474446177482605	1.0	0.3905383050441742	1.0	0.5040983557701111	0.6445828080177307	2	3	NRPS - NRPS	NRPS
HP.BGC.18	JM.BGC.19	0.28030145168304443	0.5179659724235535	0.7692307829856873	0.7134442329406738	0.6153846383094788	0.36472082138061523	0.09114322811365128	10	2	T1PKS - T1PKS	T1PKS
HM.BGC.27	HSP.BGC.36	0.10759201645851135	0.796392023563385	0.800000011920929	0.9365440011024475	0.6000000238418579	0.06723963469266891	0.057780612260103226	6	2	T1PKS - T1PKS	T1PKS
BGC0001124.1	HP.BGC.35	0.48604172468185425	0.2641531229019165	0.8888888955116272	0.3899073302745819	0.875	0.6496946215629578	0.550689697265625	6	2	T1PKS - T1PKS	T1PKS
DC.BGC.5	HR.BGC.7	0.40621045231819153	0.352586030960083	0.6666666865348816	0.5694971680641174	0.6666666865348816	0.3508062958717346	0.46149593591690063	7	9	NRPS - NRPS	NRPS
JM.BGC.55	PH.BGC.31	0.4888297915458679	0.26129499077796936	1.0	0.41489362716674805	0.0	0.0	0.585106372833252	0	1	terpene
HL.BGC.1	HSP.BGC.3	0.22783908247947693	0.5962324738502502	0.875	0.738436758518219	0.8666666746139526	0.297029048204422	0.15516571700572968	12	2	NA
HM.BGC.35	HRUB.BGC.38	0.07184573262929916	0.8614703416824341	1.0	0.9042056798934937	1.0	0.11015862226486206	0.05270138382911682	12	2	T1PKS - T1PKS	T1PKS
HM.BGC.62	HSM.BGC.41	0.3583333194255829	0.4117361009120941	0.5	0.7222222089767456	0.0	0.0	0.2777777910232544	0	1	NA
DC.BGC.38	EL.BGC.50	0.20322580635547638	0.6348491311073303	1.0	0.7956989407539368	0.0	0.0	0.20430107414722443	0	1	terpene - terpene	terpene
BGC0001257.1	HL.BGC.7	0.23474851250648499	0.5856098532676697	0.3499999940395355	0.9047797918319702	0.3333333432674408	0.13764329254627228	0.03158564120531082	6	2	T1PKS - T1PKS	T1PKS
HF.BGC.39	XH.BGC.75	0.4387434422969818	0.31500890851020813	1.0	0.481675386428833	0.0	0.0	0.518324613571167	0	1	terpene - terpene	terpene
HR.BGC.54	HSM.BGC.49	0.35701972246170044	0.413423627614975	1.0	0.5506404042243958	0.6000000238418579	0.44935962557792664	0.0	5	0	NA
HL.BGC.19	PH.BGC.21	0.4509633779525757	0.3014412224292755	0.75	0.5012795925140381	0.4615384638309479	0.5582385063171387	0.3796842098236084	8	2	T1PKS - T1PKS	T1PKS
HF.BGC.23	JM.BGC.32	0.31634581089019775	0.4673830568790436	0.8235294222831726	0.6474866271018982	0.6666666865348816	0.4126419126987457	0.11199916154146194	16	2	T1PKS - T1PKS	T1PKS
HRUB.BGC.47	JM.BGC.25	0.41697290539741516	0.3399205803871155	0.699999988079071	0.566460371017456	0.3636363744735718	0.44313421845436096	0.39516130089759827	8	1	T1PKS - T1PKS	T1PKS
HSP.BGC.68	JM.BGC.53	0.22512690722942352	0.6004283428192139	1.0	0.7664974331855774	0.0	0.0	0.23350253701210022	0	1	terpene - terpene	terpene
HR.BGC.24	XH.BGC.54	0.4718458950519562	0.27894675731658936	0.625	0.49753883481025696	0.6000000238418579	0.5634973645210266	0.3651297390460968	9	2	T1PKS - T1PKS	T1PKS
EL.BGC.36	HSM.BGC.20	0.4847709536552429	0.2654609680175781	0.6428571343421936	0.4745178520679474	0.6153846383094788	0.6077492833137512	0.3403811752796173	9	2	NRPS-like.T1PKS - T1PKS
EL.BGC.5	HSM.BGC.39	0.21948710083961487	0.6092003583908081	0.75	0.79623943567276	0.6666666865348816	0.14400921761989594	0.22367770969867706	2	3	NRPS - NRPS	NRPS
BGC0001275.1	XH.BGC.39	0.4187339246273041	0.3378702402114868	0.6666666865348816	0.5676140189170837	0.4444444477558136	0.49724090099334717	0.36753106117248535	4	2	T1PKS - T1PKS	T1PKS
HF.BGC.1	HR.BGC.1	0.12893928587436676	0.7587467432022095	1.0	0.828080952167511	1.0	0.20063744485378265	0.08576388657093048	12	2	NA
HM.BGC.39	HM.BGC.48	0.4641452133655548	0.2871403694152832	0.7777777910232544	0.4700286090373993	0.5555555820465088	0.6165578961372375	0.42173823714256287	5	2	T1PKS - T1PKS	T1PKS
DC.BGC.38	HR.BGC.49	0.34687501192092896	0.4265722632408142	1.0	0.6041666865348816	0.0	0.0	0.3958333432674408	0	1	terpene - terpene	terpene
HL.BGC.21	HSP.BGC.66	0.42890626192092896	0.32614806294441223	1.0	0.4947916567325592	0.0	0.0	0.5052083134651184	0	1	terpene - terpene	terpene
BGC0001275.1	BGC0001276.1	0.3161502182483673	0.46765050292015076	0.8571428656578064	0.6451330184936523	0.5714285969734192	0.4366290867328644	0.27310484647750854	4	2	T1PKS - T1PKS	T1PKS
BGC0001273.1	XH.BGC.39	0.4126226007938385	0.34501221776008606	0.7777777910232544	0.5257624387741089	0.75	0.5429895520210266	0.38829749822616577	5	2	T1PKS - T1PKS	T1PKS
HL.BGC.6	HP.BGC.12	0.2983027994632721	0.49237897992134094	0.8095238208770752	0.6721042394638062	0.7142857313156128	0.3710674047470093	0.12283056229352951	19	2	T1PKS - T1PKS	T1PKS
HR.BGC.10	HSM.BGC.7	0.30356457829475403	0.48502230644226074	0.800000011920929	0.6885805726051331	0.4000000059604645	0.4026961624622345	0.12886597216129303	4	1	indole - indole	indole
HM.BGC.51	HSP.BGC.60	0.02683407813310623	0.9470518827438354	0.9545454382896423	0.9792410135269165	0.95652174949646	0.025321632623672485	0.009352448396384716	20	4	NRPS.T1PKS - NRPS.T1PKS	NRPS.T1PKS
AT.BGC.8	HL.BGC.3	0.35493797063827515	0.4161050319671631	1.0	0.5400826930999756	0.800000011920929	0.5265877842903137	0.4302859306335449	8	9	NRPS - NRPS	NRPS
BGC0001257.1	EL.BGC.32	0.18981051445007324	0.6564069986343384	0.46666666865348816	0.9266415238380432	0.4375	0.1054467037320137	0.025226116180419922	6	2	T1PKS - T1PKS	T1PKS
DC.BGC.19	XH.BGC.24	0.3522491455078125	0.4195811450481415	1.0	0.5481122136116028	0.7333333492279053	0.5360785722732544	0.15721997618675232	14	2	T1PKS - T1PKS	T1PKS
FNP117	PH.BGC.11	0.45224130153656006	0.3000395894050598	0.7083333134651184	0.5138698220252991	0.4137931168079376	0.5379716753959656	0.239883154630661	19	2	T1PKS - T1PKS	T1PKS
HF.BGC.39	HRUB.BGC.65	0.36640626192092896	0.4014410376548767	1.0	0.578125	0.0	0.0	0.421875	0	1	terpene - terpene	terpene
HR.BGC.51	XH.BGC.74	0.32972973585128784	0.44926223158836365	1.0	0.6270270347595215	0.0	0.0	0.3729729652404785	0	1	terpene - terpene	terpene
HL.BGC.12	HM.BGC.38	0.42900368571281433	0.3260367810726166	0.5384615659713745	0.5844053626060486	0.5	0.5268663763999939	0.24868705868721008	6	2	T1PKS - T1PKS	T1PKS
AT.BGC.16	HRUB.BGC.21	0.20576651394367218	0.6308068633079529	0.8666666746139526	0.7808080315589905	0.7058823704719543	0.27208712697029114	0.034058790653944016	14	2	T1PKS - T1PKS	T1PKS
EL.BGC.41	HSM.BGC.24	0.4588088393211365	0.2928878664970398	0.6428571343421936	0.5091339945793152	0.6153846383094788	0.5411929488182068	0.4027937650680542	7	2	T1PKS - T1PKS	T1PKS
HP.BGC.42	HR.BGC.38	0.2181921750307083	0.6112234592437744	0.8888888955116272	0.7470400929450989	0.875	0.321035236120224	0.13382816314697266	7	2	T1PKS - T1PKS	T1PKS
DC.BGC.42	HL.BGC.22	0.4769230782985687	0.273609459400177	1.0	0.4307692348957062	0.0	0.0	0.5692307949066162	0	1	terpene - terpene	terpene
EL.BGC.16	HF.BGC.22	0.1555103212594986	0.7131627798080444	0.800000011920929	0.8602719306945801	0.7857142686843872	0.15482866764068604	0.0944262146949768	12	2	T1PKS - T1PKS	T1PKS
DC.BGC.23	HF.BGC.24	0.3467158079147339	0.42678022384643555	0.8181818127632141	0.5995304584503174	0.800000011920929	0.49220553040504456	0.2399316281080246	7	2	T1PKS - T1PKS	T1PKS
HF.BGC.4	HSP.BGC.7	0.4875108301639557	0.2626451551914215	0.4285714328289032	0.5440331697463989	0.375	0.734375	0.42116579413414	1	4	NRPS - NRPS	NRPS
HL.BGC.13	HP.BGC.40	0.4166119396686554	0.34034162759780884	0.8999999761581421	0.4785915017127991	0.8888888955116272	0.5954163670539856	0.39189472794532776	7	2	T1PKS - T1PKS	T1PKS
DC.BGC.26	HP.BGC.41	0.196699321269989	0.6452919840812683	1.0	0.7377342581748962	1.0	0.3266714811325073	0.18175862729549408	5	2	T1PKS - T1PKS	T1PKS
HP.BGC.44	HSP.BGC.56	0.25680989027023315	0.5523315668106079	0.7272727489471436	0.7606171369552612	0.5454545617103577	0.2788824439048767	0.17025862634181976	7	2	T1PKS - T1PKS	T1PKS
AT.BGC.27	HSP.BGC.43	0.21184976398944855	0.6211807727813721	0.7894737124443054	0.8003406524658203	0.6000000238418579	0.23411747813224792	0.07905581593513489	14	2	T1PKS - T1PKS	T1PKS
AT.BGC.53	HM.BGC.58	0.4430481195449829	0.3101953864097595	1.0	0.47593581676483154	0.0	0.0	0.5240641832351685	0	1	terpene - terpene	terpene
AT.BGC.28	HF.BGC.14	0.19250787794589996	0.6520435214042664	1.0	0.7474895119667053	0.9375	0.2779197096824646	0.15722599625587463	15	2	T1PKS - T1PKS	T1PKS
HSP.BGC.51	JM.BGC.24	0.17238956689834595	0.6849390268325806	0.9375	0.7985786199569702	0.8235294222831726	0.22973372042179108	0.09525014460086823	15	2	T1PKS - T1PKS	T1PKS
HP.BGC.58	HSM.BGC.45	0.30130890011787415	0.48816925287246704	1.0	0.6649214625358582	0.0	0.0	0.33507853746414185	0	1	terpene - terpene	terpene
AT.BGC.8	HF.BGC.5	0.43304648995399475	0.3214362859725952	0.6666666865348816	0.5400649905204773	0.5714285969734192	0.486398845911026	0.44817325472831726	8	9	NRPS - NRPS	NRPS
FNP117	XH.BGC.17	0.45960211753845215	0.29202985763549805	0.8421052694320679	0.4565751552581787	0.5909090638160706	0.6150944828987122	0.2029941827058792	19	2	T1PKS - T1PKS	T1PKS
HM.BGC.55	JM.BGC.53	0.22893400490283966	0.5945427417755127	1.0	0.7614213228225708	0.0	0.0	0.2385786771774292	0	1	terpene - terpene	terpene
AT.BGC.24	HR.BGC.29	0.48772385716438293	0.26242685317993164	0.6000000238418579	0.4849396049976349	0.5714285969734192	0.5757005214691162	0.4089401662349701	7	2	T1PKS - T1PKS	T1PKS
AT.BGC.44	HRUB.BGC.63	0.1932532638311386	0.6508402824401855	1.0	0.7423290014266968	1.0	0.28000926971435547	0.1794871836900711	7	1	terpene - terpene	terpene
EL.BGC.41	HF.BGC.14	0.4576227068901062	0.29417312145233154	0.5625	0.5398364067077637	0.5	0.5232600569725037	0.34974488615989685	7	2	T1PKS - T1PKS	T1PKS
HL.BGC.19	HSM.BGC.29	0.3681163787841797	0.3992769122123718	0.75	0.6036226153373718	0.5833333134651184	0.4397852122783661	0.30956175923347473	8	2	T1PKS - T1PKS	T1PKS
HF.BGC.1	HL.BGC.1	0.18021827936172485	0.6720420718193054	1.0	0.7597089409828186	1.0	0.2875979542732239	0.09837029874324799	12	2	NA
AT.BGC.49	HRUB.BGC.65	0.27656251192092896	0.5233618021011353	1.0	0.6979166865348816	0.0	0.0	0.3020833432674408	0	1	terpene - terpene	terpene
BGC0001276.1	FNP110	0.3353100121021271	0.44181278347969055	0.5833333134651184	0.6943341493606567	0.5454545617103577	0.3846394419670105	0.2069489061832428	5	2	T1PKS - T1PKS	T1PKS
HR.BGC.6	JM.BGC.6	0.34308382868766785	0.431538850069046	0.800000011920929	0.6181104183197021	0.6666666865348816	0.1388099193572998	0.442659467458725	2	4	NRPS - NRPS	NRPS
HM.BGC.58	JM.BGC.56	0.45106950402259827	0.30132466554641724	1.0	0.46524062752723694	0.0	0.0	0.5347593426704407	0	1	terpene
HF.BGC.42	HR.BGC.57	0.34286442399024963	0.431827187538147	0.75	0.6539585590362549	0.3333333432674408	0.32892388105392456	0.3973941504955292	6	1	NRPS-like - NRPS-like	NRPS-like
HSP.BGC.6	XH.BGC.5	0.248558908700943	0.5646637082099915	1.0	0.6685881018638611	1.0	0.2661290466785431	0.35317283868789673	2	3	NRPS - NRPS	NRPS
BGC0001268.1	HR.BGC.41	0.48312151432037354	0.26716336607933044	0.8461538553237915	0.4071200489997864	0.8461538553237915	0.6231386065483093	0.5626213550567627	8	4	NRPS.T1PKS - NRPS.T1PKS	NRPS.T1PKS
AT.BGC.16	HL.BGC.7	0.16790227591991425	0.6923866271972656	0.699999988079071	0.8751779198646545	0.7142857313156128	0.15198597311973572	0.029748445376753807	14	2	T1PKS - T1PKS	T1PKS
HR.BGC.30	JM.BGC.38	0.1501207947731018	0.7222946286201477	0.800000011920929	0.8674579858779907	0.7857142686843872	0.15578174591064453	0.0628228411078453	12	2	T1PKS - T1PKS	T1PKS
HSM.BGC.13	JM.BGC.19	0.34196940064430237	0.4330042600631714	0.692307710647583	0.6568613052368164	0.5384615659713745	0.43924665451049805	0.12689583003520966	9	2	T1PKS - T1PKS	T1PKS
HL.BGC.4	HSM.BGC.4	0.3468995690345764	0.42654016613960266	1.0	0.5374672412872314	1.0	0.6532257795333862	0.41485950350761414	2	4	NRPS - NRPS	NRPS
HSM.BGC.31	HSP.BGC.52	0.08213452249765396	0.842477023601532	0.8888888955116272	0.9423391819000244	0.6666666865348816	0.07633548229932785	0.02964889071881771	6	2	T1PKS - T1PKS	T1PKS
BGC0001273.1	BGC0001276.1	0.31996265053749084	0.4624508023262024	1.0	0.5733831524848938	1.0	0.5010528564453125	0.33357182145118713	5	2	T1PKS - T1PKS	T1PKS
HSM.BGC.10	XH.BGC.1	0.16469502449035645	0.6977344155311584	0.9375	0.800994873046875	0.9411764740943909	0.2241610586643219	0.1403079479932785	14	3	NRPS-like.T1PKS - NRPS-like.T1PKS	NRPS-like.T1PKS
AT.BGC.26	HRUB.BGC.38	0.17542366683483124	0.6799261569976807	0.8461538553237915	0.8276402354240417	0.692307710647583	0.2101343274116516	0.0590360201895237	12	2	T1PKS - T1PKS	T1PKS
AT.BGC.39	HM.BGC.48	0.4603957235813141	0.2911727726459503	0.7777777910232544	0.4750279188156128	0.5555555820465088	0.6142111420631409	0.41342324018478394	5	2	T1PKS - T1PKS	T1PKS
HP.BGC.11	HR.BGC.10	0.48647382855415344	0.2637091279029846	0.625	0.484701544046402	0.5	0.6011743545532227	0.17179487645626068	8	1	indole - indole	indole
HM.BGC.33	HSP.BGC.42	0.02373604103922844	0.9530913233757019	1.0	0.9683519601821899	1.0	0.03806352615356445	0.018817109987139702	8	2	T1PKS - T1PKS	T1PKS
DC.BGC.42	HSP.BGC.71	0.4153846204280853	0.34177514910697937	1.0	0.5128205418586731	0.0	0.0	0.4871794879436493	0	1	terpene - terpene	terpene
HM.BGC.39	PH.BGC.19	0.20885978639125824	0.6259028315544128	1.0	0.7215203046798706	1.0	0.34220144152641296	0.1988275796175003	5	2	T1PKS - T1PKS	T1PKS
HF.BGC.23	HRUB.BGC.41	0.41761043667793274	0.33917760848999023	0.5833333134651184	0.5913342237472534	0.4444444477558136	0.4740254878997803	0.11454697698354721	18	2	T1PKS - T1PKS	T1PKS
EL.BGC.8	HF.BGC.5	0.3987294137477875	0.3615263104438782	0.6666666865348816	0.5794718861579895	0.6666666865348816	0.35553279519081116	0.44580408930778503	7	9	NRPS - NRPS	NRPS
DC.BGC.6	XH.BGC.8	0.4895344376564026	0.2605751156806946	1.0	0.3472874164581299	1.0	0.7222222089767456	0.6353351473808289	2	4	NRPS - NRPS	NRPS
AT.BGC.31	HSP.BGC.45	0.28196895122528076	0.5155685544013977	0.5714285969734192	0.7777210474014282	0.40909090638160706	0.27562639117240906	0.07557354867458344	11	2	T1PKS - T1PKS	T1PKS
DC.BGC.9	EL.BGC.11	0.29249250888824463	0.500566840171814	0.7777777910232544	0.6988988518714905	0.5555555820465088	0.24146927893161774	0.5694444179534912	9	1	NRPS-like - NRPS-like	NRPS-like
BGC0001265.1	HF.BGC.6	0.46514829993247986	0.28606635332107544	0.5384615659713745	0.5362125039100647	0.5	0.5726707577705383	0.3004625737667084	6	2	T1PKS - T1PKS	T1PKS
HM.BGC.16	HP.BGC.17	0.1445535123348236	0.731788694858551	0.8666666746139526	0.8511508703231812	0.875	0.18358451128005981	0.027275295928120613	14	2	T1PKS - T1PKS	T1PKS
HL.BGC.14	HRUB.BGC.52	0.3046071231365204	0.48357123136520386	0.6428571343421936	0.722428560256958	0.5	0.32856640219688416	0.17558147013187408	8	2	T1PKS - T1PKS	T1PKS
DC.BGC.26	HRUB.BGC.45	0.1994720995426178	0.6408449411392212	1.0	0.7340372204780579	1.0	0.32321441173553467	0.19439828395843506	5	2	T1PKS - T1PKS	T1PKS
HF.BGC.22	HSP.BGC.44	0.24553227424621582	0.569221556186676	0.800000011920929	0.7402427196502686	0.7857142686843872	0.3183507025241852	0.04003211110830307	15	2	T1PKS - T1PKS	T1PKS
BGC0001265.1	HP.BGC.17	0.47934719920158386	0.27107933163642883	0.5	0.5297592878341675	0.46666666865348816	0.5763239860534668	0.3111157715320587	6	2	T1PKS - T1PKS	T1PKS
BGC0001265.1	DC.BGC.13	0.4645736515522003	0.2866813838481903	0.5384615659713745	0.5344146490097046	0.5384615659713745	0.5729572176933289	0.30452761054039	6	2	T1PKS - T1PKS	T1PKS
AT.BGC.8	DC.BGC.5	0.3458932042121887	0.4278557002544403	1.0	0.5521423816680908	0.800000011920929	0.497050017118454	0.42599430680274963	8	9	NRPS - NRPS	NRPS
HF.BGC.4	HL.BGC.4	0.3598705530166626	0.40976572036743164	1.0	0.5201725959777832	1.0	0.375	0.4929307997226715	1	4	NRPS - NRPS	NRPS
BGC0000013.1	HF.BGC.9	0.452781617641449	0.2994479537010193	0.5	0.5757783651351929	0.3076923191547394	0.5173114538192749	0.33113181591033936	4	2	T1PKS - T1PKS	T1PKS
HF.BGC.5	HL.BGC.3	0.43988215923309326	0.31373199820518494	0.6666666865348816	0.5246015787124634	0.6666666865348816	0.49585312604904175	0.46517109870910645	9	9	NRPS - NRPS	NRPS
DC.BGC.4	JM.BGC.5	0.16157883405685425	0.7029500603675842	1.0	0.7845615744590759	1.0	0.12903225421905518	0.24424050748348236	2	3	NRPS - NRPS	NRPS
HR.BGC.7	HRUB.BGC.10	0.2849721610546112	0.5112648010253906	1.0	0.6200370788574219	1.0	0.31106504797935486	0.41441184282302856	9	9	NRPS - NRPS	NRPS
AT.BGC.8	HM.BGC.7	0.4038507044315338	0.3553939759731293	0.6666666865348816	0.5837545990943909	0.5	0.4811863601207733	0.39099055528640747	7	9	NRPS - NRPS	NRPS
BGC0001275.1	FNP110	0.40416663885116577	0.35501739382743835	0.5	0.638888955116272	0.3333333432674408	0.4248257875442505	0.29739633202552795	4	2	T1PKS - T1PKS	T1PKS
EL.BGC.28	HP.BGC.23	0.4025757610797882	0.3569157123565674	0.7777777910232544	0.5524915456771851	0.550000011920929	0.49516379833221436	0.2688008248806	15	2	T1PKS - T1PKS	T1PKS
EL.BGC.28	HRUB.BGC.50	0.38242366909980774	0.38140052556991577	0.6666666865348816	0.6189906597137451	0.4000000059604645	0.4496501088142395	0.175087109208107	12	2	T1PKS - T1PKS	T1PKS
HM.BGC.35	HR.BGC.30	0.08560612797737122	0.8361161351203918	1.0	0.8858584761619568	1.0	0.13394677639007568	0.05472567304968834	12	2	T1PKS - T1PKS	T1PKS
DC.BGC.22	EL.BGC.41	0.07821743935346603	0.8496831059455872	1.0	0.8957101106643677	1.0	0.14452148973941803	0.03388465940952301	7	2	T1PKS - T1PKS	T1PKS
DC.BGC.23	HL.BGC.12	0.43477198481559753	0.3194827139377594	0.699999988079071	0.522526204586029	0.6666666865348816	0.6088078022003174	0.2476392388343811	7	2	T1PKS - T1PKS	T1PKS
AT.BGC.10	DC.BGC.7	0.49133238196372986	0.2587427496910095	0.8888888955116272	0.412615031003952	0.4285714328289032	0.6031136512756348	0.48514851927757263	13	1	NRPS-like
HL.BGC.19	HR.BGC.40	0.4881463348865509	0.2619941532611847	0.75	0.4517022967338562	0.4615384638309479	0.6239251494407654	0.39704272150993347	8	2	T1PKS - T1PKS	T1PKS
DC.BGC.47	EL.BGC.54	0.3844316601753235	0.3789243698120117	0.8333333134651184	0.5652022361755371	0.5	0.20871688425540924	1.0	5	1	NRPS-like
BGC0001254.1	HP.BGC.41	0.4655659794807434	0.28561970591545105	0.875	0.4375786781311035	0.625	0.6650151014328003	0.40853068232536316	6	2	T1PKS - T1PKS	T1PKS
AT.BGC.51	HR.BGC.48	0.3476804196834564	0.4255208373069763	1.0	0.6030927896499634	0.0	0.0	0.3969072103500366	0	1	terpene
BGC0001258.1	HP.BGC.17	0.378542423248291	0.38620951771736145	0.5	0.6641656756401062	0.46666666865348816	0.456087201833725	0.15545505285263062	6	2	T1PKS - T1PKS	T1PKS
AT.BGC.37	HP.BGC.42	0.20147766172885895	0.6376379132270813	0.8999999761581421	0.7780297994613647	0.699999988079071	0.2652064561843872	0.1354977786540985	8	2	T1PKS - T1PKS	T1PKS
EL.BGC.49	HR.BGC.51	0.26428571343421936	0.5412755012512207	1.0	0.7142857313156128	0.0	0.0	0.2857142984867096	0	1	terpene - terpene	terpene
HM.BGC.21	HSM.BGC.24	0.18086887896060944	0.6709758043289185	0.875	0.8088414669036865	0.75	0.23985396325588226	0.020724447444081306	14	2	T1PKS - T1PKS	T1PKS
EL.BGC.41	HSM.BGC.23	0.4634138345718384	0.28792470693588257	0.5625	0.5340756773948669	0.47058823704719543	0.5416420102119446	0.3334183692932129	7	2	T1PKS - T1PKS	T1PKS
HM.BGC.35	HP.BGC.28	0.2465038001537323	0.5677565336227417	0.5	0.8440555334091187	0.40909090638160706	0.19947975873947144	0.025338545441627502	12	2	T1PKS - T1PKS	T1PKS
AT.BGC.17	HM.BGC.17	0.4301218092441559	0.32476115226745605	0.7058823704719543	0.5323866009712219	0.5882353186607361	0.5692946314811707	0.11172914505004883	14	2	T1PKS - T1PKS	T1PKS
AT.BGC.37	DC.BGC.27	0.28871065378189087	0.5059325098991394	0.800000011920929	0.695052444934845	0.6000000238418579	0.40649667382240295	0.1018492802977562	8	2	T1PKS - T1PKS	T1PKS
EL.BGC.52	HM.BGC.58	0.48076921701431274	0.26960060000419617	1.0	0.4256410300731659	0.0	0.0	0.5743589997291565	0	1	terpene - terpene	terpene
HSM.BGC.32	HSP.BGC.47	0.21583843231201172	0.6149093508720398	0.6666666865348816	0.8249138593673706	0.6428571343421936	0.23596015572547913	0.022901158779859543	10	2	T1PKS - T1PKS	T1PKS
HM.BGC.42	HRUB.BGC.30	0.20850858092308044	0.6264586448669434	0.875	0.7710081338882446	0.7647058963775635	0.2669408619403839	0.08668305724859238	15	2	T1PKS - T1PKS	T1PKS
HRUB.BGC.8	XH.BGC.5	0.24969170987606049	0.562962532043457	1.0	0.6670777201652527	1.0	0.2822580635547638	0.3498103618621826	2	3	NRPS - NRPS	NRPS
AT.BGC.26	HR.BGC.30	0.17976775765419006	0.6727809309959412	0.8461538553237915	0.8218480944633484	0.692307710647583	0.2172696739435196	0.06079854816198349	12	2	T1PKS - T1PKS	T1PKS
HM.BGC.35	HSM.BGC.16	0.027021363377571106	0.9466874003410339	1.0	0.9639714956283569	1.0	0.04668845236301422	0.004048583097755909	12	2	T1PKS - T1PKS	T1PKS
FNP107	FNP108	0.4048610031604767	0.3541904389858246	0.7142857313156128	0.5568886399269104	0.692307710647583	0.5464277863502502	0.1589912325143814	11	2	T1PKS - T1PKS	T1PKS
HRUB.BGC.65	HSP.BGC.66	0.31171876192092896	0.47373107075691223	1.0	0.6510416865348816	0.0	0.0	0.3489583432674408	0	1	terpene - terpene	terpene
HSM.BGC.11	PH.BGC.12	0.2212134599685669	0.6065084934234619	0.8500000238418579	0.7602002024650574	0.7727272510528564	0.27894118428230286	0.044092707335948944	20	2	T1PKS - T1PKS	T1PKS
HR.BGC.22	HSP.BGC.51	0.22282645106315613	0.6039987206459045	0.8235294222831726	0.7745183110237122	0.6315789222717285	0.2545935809612274	0.12359022349119186	14	2	T1PKS - T1PKS	T1PKS
AT.BGC.6	XH.BGC.5	0.24242793023586273	0.573915421962738	1.0	0.6767627596855164	1.0	0.29283449053764343	0.33337149024009705	2	3	NRPS - NRPS	NRPS
HM.BGC.53	XH.BGC.73	0.3082152307033539	0.47856616973876953	0.6666666865348816	0.7046019434928894	0.6000000238418579	0.42016518115997314	0.10824742168188095	3	1	terpene - terpene	terpene
HM.BGC.55	HR.BGC.51	0.2441624402999878	0.5712904334068298	1.0	0.7411167621612549	0.0	0.0	0.2588832378387451	0	1	terpene - terpene	terpene
HM.BGC.20	HR.BGC.28	0.4896339774131775	0.26047348976135254	0.5714285969734192	0.49220964312553406	0.5384615659713745	0.6188353896141052	0.17465516924858093	12	2	T1PKS - T1PKS	T1PKS
FNP085	JM.BGC.13	0.49931755661964417	0.25068292021751404	0.692307710647583	0.4555102288722992	0.4117647111415863	0.6183050870895386	0.33227071166038513	23	4	T1PKS - T1PKS	T1PKS
DC.BGC.36	EL.BGC.46	0.22647058963775635	0.5983477234840393	1.0	0.7647058963775635	0.0	0.0	0.23529411852359772	0	1	NA
EL.BGC.40	HM.BGC.38	0.35202473402023315	0.4198719561100006	0.5714285969734192	0.675688624382019	0.5384615659713745	0.41613444685935974	0.1406652182340622	8	2	T1PKS - T1PKS	T1PKS
AT.BGC.39	HSM.BGC.28	0.20687371492385864	0.6290493011474609	1.0	0.7241683602333069	1.0	0.3417641222476959	0.19341598451137543	5	2	T1PKS - T1PKS	T1PKS
FNP083	HF.BGC.31	0.4909273386001587	0.2591549754142761	0.695652186870575	0.4646848738193512	0.4285714328289032	0.5950164198875427	0.4517333209514618	14	5	NRPS.T1PKS - NRPS.T1PKS	NRPS.T1PKS
AT.BGC.34	JM.BGC.37	0.2609354257583618	0.5462164282798767	0.8888888955116272	0.6900490522384644	0.875	0.4135693609714508	0.12861868739128113	7	2	T1PKS - T1PKS	T1PKS
DC.BGC.33	HP.BGC.38	0.45368802547454834	0.29845675826072693	0.7333333492279053	0.497566282749176	0.529411792755127	0.5626513957977295	0.336835116147995	11	2	T1PKS - T1PKS	T1PKS
JM.BGC.2	PH.BGC.1	0.14924879372119904	0.7237775921821594	0.9333333373069763	0.8235412836074829	0.9285714030265808	0.2172858566045761	0.053977273404598236	12	2	NA
HSP.BGC.50	JM.BGC.37	0.27076876163482666	0.5317782163619995	0.8888888955116272	0.6908268332481384	0.6666666865348816	0.42257794737815857	0.11071477830410004	7	2	T1PKS - T1PKS	T1PKS
AT.BGC.45	HP.BGC.50	0.38566434383392334	0.37740829586982727	1.0	0.5524475574493408	0.0	0.0	0.4475524425506592	0	1	NA
BGC0000064.1	BGC0001049.1	0.46666020154953003	0.28445133566856384	0.8461538553237915	0.4330977499485016	0.7857142686843872	0.5972668528556824	0.5365376472473145	8	4	NRPS.T1PKS - NRPS.T1PKS	NRPS.T1PKS
AT.BGC.37	PH.BGC.24	0.2325563132762909	0.5889698266983032	0.8999999761581421	0.7239989638328552	0.8888888955116272	0.3376384675502777	0.15272608399391174	8	2	T1PKS - T1PKS	T1PKS
HM.BGC.38	HSM.BGC.32	0.39077675342559814	0.37115296721458435	0.5333333611488342	0.636742115020752	0.5	0.4870240092277527	0.022901158779859543	11	2	T1PKS - T1PKS	T1PKS
AT.BGC.50	EL.BGC.49	0.2230769246816635	0.6036094427108765	1.0	0.7692307829856873	0.0	0.0	0.23076923191547394	0	1	terpene - terpene	terpene
DC.BGC.21	HF.BGC.25	0.27351438999176025	0.5277813673019409	0.692307710647583	0.739587664604187	0.6666666865348816	0.35340416431427	0.0744287446141243	8	2	T1PKS - T1PKS	T1PKS
AT.BGC.14	HSP.BGC.24	0.4457807242870331	0.3071590065956116	0.5555555820465088	0.5611812472343445	0.4444444477558136	0.5352354049682617	0.1977771371603012	10	2	T1PKS - T1PKS	T1PKS
EL.BGC.2	HSM.BGC.1	0.15050317347049713	0.7216448783874512	1.0	0.7993291020393372	1.0	0.24477504193782806	0.06835845857858658	12	2	NA
HM.BGC.43	JM.BGC.28	0.1442403942346573	0.732324481010437	0.8999999761581421	0.8417535424232483	0.8888888955116272	0.2076985388994217	0.07170528918504715	7	2	T1PKS - T1PKS	T1PKS
HM.BGC.29	JM.BGC.27	0.4601994454860687	0.29138463735580444	0.692307710647583	0.4992212653160095	0.5384615659713745	0.5702669024467468	0.3444303572177887	9	2	T1PKS - T1PKS	T1PKS
HL.BGC.7	HM.BGC.16	0.3809986710548401	0.38316261768341064	0.6190476417541504	0.6178314685821533	0.6363636255264282	0.4543766677379608	0.02112775668501854	20	2	T1PKS - T1PKS	T1PKS
HR.BGC.42	XH.BGC.64	0.4911883473396301	0.2588892877101898	0.7777777910232544	0.4407050907611847	0.4545454680919647	0.6350334286689758	0.4267524778842926	14	4	NRPS.T1PKS - NRPS.T1PKS	NRPS.T1PKS
AT.BGC.50	HM.BGC.55	0.20306122303009033	0.635111391544342	1.0	0.795918345451355	0.0	0.0	0.20408163964748383	0	1	terpene - terpene	terpene
AT.BGC.6	PH.BGC.3	0.17273710668087006	0.6843639016151428	1.0	0.769683837890625	1.0	0.14516128599643707	0.2587010860443115	2	3	NRPS - NRPS	NRPS
HP.BGC.43	HRUB.BGC.52	0.22967161238193512	0.5934058427810669	0.8571428656578064	0.7509140372276306	0.7142857313156128	0.29159054160118103	0.13219840824604034	11	2	T1PKS - T1PKS	T1PKS
BGC0001218.1	FNP111	0.48925843834877014	0.260856956243515	0.800000011920929	0.42691469192504883	0.6111111044883728	0.6272857189178467	0.4985598027706146	11	4	NRPS.T1PKS - NRPS.T1PKS	NRPS.T1PKS
HF.BGC.24	HSP.BGC.47	0.47879645228385925	0.2716531455516815	0.5625	0.5157713890075684	0.4375	0.5873501300811768	0.25220513343811035	9	2	T1PKS - T1PKS	T1PKS
AT.BGC.26	XH.BGC.38	0.2772265672683716	0.5224014520645142	0.6875	0.7428645491600037	0.5625	0.3085622489452362	0.10285495221614838	12	2	T1PKS - T1PKS	T1PKS
AT.BGC.37	HSM.BGC.31	0.2843441963195801	0.5121632218360901	0.800000011920929	0.700874388217926	0.6000000238418579	0.3967556953430176	0.10386540740728378	8	2	T1PKS - T1PKS	T1PKS
HF.BGC.3	HM.BGC.5	0.21243780851364136	0.6202542185783386	1.0	0.7167496085166931	1.0	0.21446572244167328	0.30617862939834595	2	3	NRPS - NRPS	NRPS
EL.BGC.28	HSP.BGC.30	0.3125852346420288	0.4725390672683716	0.8125	0.6606706380844116	0.5882353186607361	0.39745187759399414	0.16496168076992035	12	2	T1PKS - T1PKS	T1PKS
HL.BGC.14	HP.BGC.33	0.45269110798835754	0.299547016620636	0.692307710647583	0.5006853342056274	0.6666666865348816	0.5638725757598877	0.3701987564563751	8	2	T1PKS - T1PKS	T1PKS
HL.BGC.21	HP.BGC.58	0.3986486494541168	0.3616234362125397	1.0	0.5351351499557495	0.0	0.0	0.4648648500442505	0	1	terpene - terpene	terpene
PH.BGC.19	XH.BGC.44	0.3211284875869751	0.4608665108680725	1.0	0.5718286633491516	1.0	0.5182132124900818	0.31561896204948425	5	2	T1PKS - T1PKS	T1PKS
EL.BGC.49	HP.BGC.55	0.26428571343421936	0.5412755012512207	1.0	0.7142857313156128	0.0	0.0	0.2857142984867096	0	1	terpene - terpene	terpene
HM.BGC.38	HSP.BGC.47	0.05423244461417198	0.8944762945175171	0.8571428656578064	0.9760417342185974	0.8461538553237915	0.03354158625006676	0.0	10	2	T1PKS - T1PKS	T1PKS
BGC0001275.1	XH.BGC.40	0.4538894593715668	0.2982367277145386	0.31578946113586426	0.6287853717803955	0.22727273404598236	0.4326406419277191	0.30978864431381226	4	2	T1PKS - T1PKS	T1PKS
BGC0001275.1	PH.BGC.22	0.43089354038238525	0.32388216257095337	0.3529411852359772	0.6471471190452576	0.2631579041481018	0.44277477264404297	0.26293104887008667	4	2	T1PKS - T1PKS	T1PKS
HSM.BGC.29	JM.BGC.40	0.40880876779556274	0.34950706362724304	0.7333333492279053	0.5593660473823547	0.5	0.5249006152153015	0.2510339021682739	9	2	T1PKS - T1PKS	T1PKS
HRUB.BGC.23	JM.BGC.15	0.14166371524333954	0.7367411851882935	0.9047619104385376	0.849210262298584	0.8095238208770752	0.16507543623447418	0.09007539600133896	17	2	T1PKS - T1PKS	T1PKS
JM.BGC.36	PH.BGC.19	0.19721470773220062	0.6444641947746277	1.0	0.7370470762252808	1.0	0.30600497126579285	0.2091379314661026	5	2	T1PKS - T1PKS	T1PKS
HM.BGC.23	HSM.BGC.30	0.13036972284317017	0.7562568187713623	0.800000011920929	0.894321858882904	0.7777777910232544	0.1384330689907074	0.05654575675725937	6	2	T1PKS - T1PKS	T1PKS
HM.BGC.43	HP.BGC.42	0.2335011214017868	0.5875205397605896	0.800000011920929	0.7686651945114136	0.6000000238418579	0.3128490746021271	0.08868490904569626	7	2	T1PKS - T1PKS	T1PKS
EL.BGC.33	HSP.BGC.52	0.3672431707382202	0.4003811776638031	0.800000011920929	0.593978762626648	0.5454545617103577	0.2893996834754944	0.5420796871185303	7	3	T1PKS - T1PKS	T1PKS
HSM.BGC.30	HSP.BGC.32	0.28887543082237244	0.5056981444358826	0.6153846383094788	0.7451746463775635	0.5833333134651184	0.35620617866516113	0.05206378921866417	8	2	T1PKS - T1PKS	T1PKS
HF.BGC.13	XH.BGC.27	0.4967503845691681	0.25326016545295715	0.3888888955116272	0.5539624691009521	0.20000000298023224	0.47827038168907166	0.4057465195655823	5	2	T1PKS - indole.T1PKS
HF.BGC.6	HP.BGC.17	0.09049497544765472	0.827199399471283	0.9285714030265808	0.9028320908546448	0.9333333373069763	0.11860809475183487	0.02748728170990944	13	2	T1PKS - T1PKS	T1PKS
HP.BGC.37	HRUB.BGC.48	0.3831433951854706	0.3805120885372162	0.7777777910232544	0.578031063079834	0.5555555820465088	0.5513527393341064	0.19554728269577026	7	2	T1PKS - T1PKS	T1PKS
EL.BGC.5	HL.BGC.5	0.2210710048675537	0.6067304015159607	1.0	0.7052386403083801	1.0	0.25806450843811035	0.30699360370635986	2	3	NRPS - NRPS	NRPS
HP.BGC.23	HSP.BGC.30	0.40622633695602417	0.3525671660900116	0.8333333134651184	0.5345553755760193	0.523809552192688	0.5168970227241516	0.22104591131210327	19	2	T1PKS - T1PKS	T1PKS
DC.BGC.4	PH.BGC.3	0.13467863202095032	0.7487810850143433	1.0	0.8204284906387329	1.0	0.12903225421905518	0.1964179426431656	2	3	NRPS - NRPS	NRPS
EL.BGC.28	HM.BGC.21	0.32488247752189636	0.4557836651802063	0.7647058963775635	0.6591981053352356	0.5555555820465088	0.40213775634765625	0.15679442882537842	12	2	T1PKS - T1PKS	T1PKS
HSP.BGC.63	PH.BGC.29	0.4833333194255829	0.26694443821907043	0.5	0.5555555820465088	0.0	0.0	0.4444444477558136	0	1	NA
HF.BGC.21	HL.BGC.11	0.13516098260879517	0.7479465007781982	1.0	0.8197853565216064	1.0	0.22499486804008484	0.1018492802977562	7	2	T1PKS - T1PKS	T1PKS
DC.BGC.32	HR.BGC.40	0.49156609177589417	0.2585050165653229	0.6153846383094788	0.4960315227508545	0.2666666805744171	0.5985962152481079	0.3147130608558655	8	2	T1PKS - T1PKS	T1PKS
DC.BGC.21	HP.BGC.43	0.1867237538099289	0.6614182591438293	0.7692307829856873	0.8292401432991028	0.75	0.22069072723388672	0.07089813798666	8	2	T1PKS - T1PKS	T1PKS
HM.BGC.61	HSP.BGC.65	0.3332415819168091	0.4445667862892151	0.6000000238418579	0.6956778764724731	0.5	0.4238163232803345	0.005586592014878988	5	1	terpene - terpene	terpene
AT.BGC.15	HR.BGC.18	0.28065717220306396	0.5174540877342224	0.8636363744735718	0.6871540546417236	0.625	0.35753557085990906	0.08939787745475769	20	2	T1PKS - T1PKS	T1PKS
HP.BGC.37	JM.BGC.37	0.27585914731025696	0.5243799686431885	0.8888888955116272	0.6701507568359375	0.875	0.42733055353164673	0.1592569649219513	7	2	T1PKS - T1PKS	T1PKS
HM.BGC.45	HSM.BGC.34	0.46950605511665344	0.28142380714416504	0.5555555820465088	0.5238829851150513	0.529411792755127	0.5804288387298584	0.058869700878858566	16	2	T1PKS - T1PKS	T1PKS
AT.BGC.39	HF.BGC.28	0.2102627456188202	0.6236849427223206	1.0	0.7196496725082397	1.0	0.3232288658618927	0.2267521321773529	5	2	T1PKS - T1PKS	T1PKS
HL.BGC.18	HSM.BGC.21	0.22751498222351074	0.5967330932617188	0.7777777910232544	0.7855355739593506	0.5555555820465088	0.31578508019447327	0.08781362324953079	5	2	T1PKS - T1PKS	T1PKS
AT.BGC.20	JM.BGC.23	0.16198518872261047	0.7022688388824463	0.8666666746139526	0.8329086303710938	0.800000011920929	0.20605602860450745	0.059938523918390274	11	2	T1PKS - T1PKS	T1PKS
HM.BGC.34	HSP.BGC.43	0.1372125893831253	0.7444021105766296	0.7777777910232544	0.9008705615997314	0.6315789222717285	0.1290079653263092	0.0020242915488779545	13	2	T1PKS - T1PKS	T1PKS
HSP.BGC.8	PH.BGC.5	0.3759961426258087	0.3893807828426361	0.6666666865348816	0.609782874584198	0.6666666865348816	0.3816088140010834	0.39356476068496704	7	9	NRPS - NRPS	NRPS
BGC0001249.1	HL.BGC.5	0.4770168662071228	0.2735113501548767	1.0	0.3861997425556183	0.6666666865348816	0.6746031641960144	0.5833988189697266	3	3	NRPS - NRPS	NRPS
HR.BGC.10	PH.BGC.8	0.4028678834438324	0.35656678676605225	0.6666666865348816	0.6088745594024658	0.1428571492433548	0.4369419515132904	0.29949238896369934	4	1	NRPS-like.indole - indole
EL.BGC.16	HL.BGC.10	0.30312642455101013	0.4856327772140503	0.8461538553237915	0.6606665849685669	0.6428571343421936	0.23717527091503143	0.5436496734619141	12	3	T1PKS - T1PKS	T1PKS
HSM.BGC.45	PH.BGC.31	0.3759162425994873	0.3894805610179901	1.0	0.5654450058937073	0.0	0.0	0.43455496430397034	0	1	terpene - terpene	terpene
DC.BGC.18	HM.BGC.21	0.47296977043151855	0.2777608633041382	0.5714285969734192	0.5271375775337219	0.3478260934352875	0.5572393536567688	0.15644881129264832	15	2	T1PKS - T1PKS	T1PKS
HF.BGC.40	HP.BGC.56	0.26373055577278137	0.5420926809310913	1.0	0.7150259017944336	0.0	0.0	0.2849740982055664	0	1	terpene - terpene	terpene
HRUB.BGC.65	XH.BGC.75	0.4131578803062439	0.3443836569786072	1.0	0.5157894492149353	0.0	0.0	0.4842105209827423	0	1	terpene - terpene	terpene
HF.BGC.27	HRUB.BGC.48	0.3645772933959961	0.40376201272010803	0.7777777910232544	0.6027858257293701	0.5555555820465088	0.5301470756530762	0.16458161175251007	7	2	T1PKS - T1PKS	T1PKS
EL.BGC.8	HM.BGC.7	0.39776280522346497	0.36268964409828186	0.6666666865348816	0.5871099233627319	0.5714285969734192	0.411765992641449	0.41332724690437317	7	9	NRPS - NRPS	NRPS
HL.BGC.10	HP.BGC.28	0.3160027861595154	0.4678521752357483	0.5714285969734192	0.7246946692466736	0.523809552192688	0.15238860249519348	0.5211387276649475	12	3	T1PKS - T1PKS	T1PKS
DC.BGC.26	PH.BGC.19	0.1952444612979889	0.6476314663887024	1.0	0.7396740317344666	1.0	0.31037983298301697	0.19775861501693726	5	2	T1PKS - T1PKS	T1PKS
HRUB.BGC.30	HRUB.BGC.44	0.44107943773269653	0.3123922049999237	0.9333333373069763	0.4532012641429901	0.6470588445663452	0.5917239189147949	0.40079179406166077	13	2	T1PKS - T1PKS	T1PKS
BGC0001907.1	EL.BGC.39	0.3529365658760071	0.41869109869003296	0.9090909361839294	0.5758825540542603	0.6666666865348816	0.3646317422389984	0.5133460164070129	12	4	T1PKS - T1PKS	T1PKS
EL.BGC.50	HSM.BGC.45	0.3130890130996704	0.47184672951698303	1.0	0.6492146849632263	0.0	0.0	0.35078534483909607	0	1	terpene - terpene	terpene
HR.BGC.38	PH.BGC.18	0.4916306436061859	0.25843939185142517	0.6153846383094788	0.4829540252685547	0.4615384638309479	0.563057541847229	0.44802868366241455	6	2	T1PKS - T1PKS	T1PKS
HF.BGC.42	HL.BGC.24	0.3780931532382965	0.3867681324481964	0.75	0.6069868803024292	0.3333333432674408	0.383203387260437	0.4224422574043274	6	1	NRPS-like - NRPS-like	NRPS-like
EL.BGC.34	JM.BGC.19	0.3427264094352722	0.4320085942745209	0.7692307829856873	0.6302109360694885	0.6153846383094788	0.4650609791278839	0.13160920143127441	10	2	T1PKS - T1PKS	T1PKS
HM.BGC.14	HSP.BGC.23	0.0787024050951004	0.8487892746925354	0.9545454382896423	0.910359263420105	0.9523809552192688	0.09618458896875381	0.05692138522863388	20	2	T1PKS - T1PKS	T1PKS
HR.BGC.15	HSP.BGC.25	0.17060783505439758	0.6878913640975952	0.6842105388641357	0.8870364427566528	0.5454545617103577	0.1380029171705246	0.03158564120531082	13	2	T1PKS - T1PKS	T1PKS
DC.BGC.32	HM.BGC.28	0.3761513829231262	0.3891870975494385	0.75	0.5929092764854431	0.5833333134651184	0.496038556098938	0.22919504344463348	8	2	T1PKS - T1PKS	T1PKS
EL.BGC.49	HM.BGC.55	0.18010203540325165	0.6722326874732971	1.0	0.8265306353569031	0.0	0.0	0.1734693944454193	0	1	terpene - terpene	terpene
HR.BGC.20	HSP.BGC.53	0.4191124737262726	0.33743032813072205	0.5714285969734192	0.5902516841888428	0.47826087474823	0.4896271228790283	0.13017241656780243	14	2	T1PKS - T1PKS	T1PKS
HM.BGC.48	HP.BGC.47	0.4989487826824188	0.2510523200035095	0.529411792755127	0.5009658932685852	0.3888888955116272	0.5896396636962891	0.31782302260398865	8	2	NRPS.T1PKS - T1PKS
DC.BGC.15	PH.BGC.11	0.19358542561531067	0.6503044366836548	0.8636363744735718	0.7985395789146423	0.695652186870575	0.22007973492145538	0.12232829630374908	17	2	T1PKS - T1PKS	T1PKS
BGC0001936.1	HP.BGC.3	0.1173015907406807	0.7791564464569092	1.0	0.8435978889465332	1.0	0.156402125954628	0.0	14	0	indole - terpene.indole
DC.BGC.13	PH.BGC.12	0.20587797462940216	0.6306297779083252	0.6666666865348816	0.8389463424682617	0.6315789222717285	0.1977374106645584	0.04183154180645943	13	2	T1PKS - T1PKS	T1PKS
HM.BGC.44	HSP.BGC.53	0.1644391268491745	0.6981619596481323	0.949999988079071	0.8056753873825073	0.8260869383811951	0.22657693922519684	0.02500000037252903	21	2	T1PKS - T1PKS	T1PKS
HF.BGC.17	HSP.BGC.59	0.48257899284362793	0.26772448420524597	0.625	0.4957770109176636	0.4117647111415863	0.5759156942367554	0.3249911665916443	10	2	T1PKS - T1PKS	T1PKS
AT.BGC.39	DC.BGC.26	0.18514148890972137	0.6639944314956665	1.0	0.7531446814537048	1.0	0.30053675174713135	0.17975349724292755	5	2	T1PKS - T1PKS	T1PKS
HM.BGC.55	HSM.BGC.46	0.08076923340559006	0.8449851870536804	1.0	0.9589743614196777	0.0	0.0	0.041025642305612564	0	1	terpene - terpene	terpene
HM.BGC.57	XH.BGC.75	0.42696335911750793	0.32837098836898804	1.0	0.49738219380378723	0.0	0.0	0.5026177763938904	0	1	terpene - terpene	terpene
PH.BGC.19	XH.BGC.45	0.4935672879219055	0.256474107503891	0.875	0.4002436101436615	0.625	0.6933794617652893	0.4827275276184082	5	2	T1PKS - T1PKS	T1PKS
HM.BGC.11	HSP.BGC.17	0.07782380282878876	0.8504089117050171	0.8461538553237915	0.9563081860542297	0.7142857313156128	0.046096302568912506	0.03647834062576294	12	2	NRPS-like - NRPS-like	NRPS-like
HRUB.BGC.49	PH.BGC.24	0.20590661466121674	0.6305842995643616	0.8999999761581421	0.7595319151878357	0.8888888955116272	0.31211912631988525	0.09716599434614182	8	2	T1PKS - T1PKS	T1PKS
AT.BGC.49	HSP.BGC.66	0.26875001192092896	0.5347265601158142	1.0	0.7083333134651184	0.0	0.0	0.2916666567325592	0	1	terpene - terpene	terpene
HM.BGC.36	HSP.BGC.45	0.2025812417268753	0.6358766555786133	0.8260869383811951	0.7907612323760986	0.782608687877655	0.24827975034713745	0.004273504484444857	21	2	T1PKS - T1PKS	T1PKS
EL.BGC.20	HRUB.BGC.45	0.23682931065559387	0.5824294686317444	1.0	0.6842275857925415	1.0	0.34277063608169556	0.28202465176582336	5	2	T1PKS - T1PKS	T1PKS
HF.BGC.27	HSP.BGC.50	0.3067837059497833	0.48054882884025574	0.800000011920929	0.6709550619125366	0.6000000238418579	0.4586890637874603	0.1021677702665329	7	2	T1PKS - T1PKS	T1PKS
DC.BGC.15	XH.BGC.17	0.4248040020465851	0.33085042238235474	0.8421052694320679	0.5042713284492493	0.5714285969734192	0.5455251336097717	0.2840937674045563	17	2	T1PKS - T1PKS	T1PKS
HSM.BGC.36	JM.BGC.42	0.48614752292633057	0.2640443742275238	0.7142857313156128	0.4565652012825012	0.5714285969734192	0.5859895944595337	0.44768640398979187	9	2	T1PKS - T1PKS	T1PKS
HL.BGC.18	HRUB.BGC.48	0.1894715577363968	0.6569563746452332	1.0	0.747371256351471	1.0	0.33390185236930847	0.15103736519813538	5	2	T1PKS - T1PKS	T1PKS
HP.BGC.23	HRUB.BGC.50	0.4813065230846405	0.2690429091453552	0.6190476417541504	0.5015119314193726	0.375	0.5518023371696472	0.24524535238742828	19	2	T1PKS - T1PKS	T1PKS
AT.BGC.24	HSP.BGC.56	0.2703491151332855	0.5323904156684875	0.7272727489471436	0.742564857006073	0.5454545617103577	0.3103887438774109	0.16476640105247498	7	2	T1PKS - T1PKS	T1PKS
HRUB.BGC.38	HSP.BGC.44	0.0725865587592125	0.8600956797599792	1.0	0.9032179117202759	1.0	0.11147564649581909	0.05270138382911682	12	2	T1PKS - T1PKS	T1PKS
HP.BGC.30	HR.BGC.27	0.38565775752067566	0.37741637229919434	0.7692307829856873	0.5729691386222839	0.6153846383094788	0.5164574980735779	0.22582095861434937	9	2	T1PKS - T1PKS	T1PKS
AT.BGC.6	HSP.BGC.6	0.15946777164936066	0.7064944505691528	1.0	0.7873762845993042	1.0	0.11409307271242142	0.24546723067760468	2	3	NRPS - NRPS	NRPS
AT.BGC.16	XH.BGC.21	0.24662616848945618	0.5675721168518066	0.9285714030265808	0.7068793773651123	0.75	0.3491499125957489	0.09701809287071228	14	2	T1PKS - T1PKS	T1PKS
HSM.BGC.39	HSP.BGC.6	0.24337512254714966	0.5724812150001526	0.75	0.7643887400627136	0.6666666865348816	0.38147279620170593	0.1626804918050766	3	3	NRPS - NRPS	NRPS
HSM.BGC.43	HSP.BGC.69	0.30281874537467957	0.4860617220401764	0.5714285969734192	0.7486226558685303	0.4285714328289032	0.2975788712501526	0.15897436439990997	4	1	terpene - terpene	terpene
EL.BGC.38	XH.BGC.17	0.4639311730861664	0.2873697876930237	0.800000011920929	0.4695410430431366	0.47826087474823	0.5906230807304382	0.25972044467926025	18	2	T1PKS - T1PKS	T1PKS
HL.BGC.18	HM.BGC.41	0.2491224855184555	0.563817024230957	0.7777777910232544	0.7567256093025208	0.5555555820465088	0.3646102547645569	0.09160463511943817	5	2	T1PKS - T1PKS	T1PKS
HR.BGC.31	JM.BGC.22	0.45857030153274536	0.29314613342285156	0.9333333373069763	0.43380171060562134	0.5882353186607361	0.6205363869667053	0.3895995616912842	13	2	T1PKS - T1PKS	T1PKS
BGC0001268.1	EL.BGC.44	0.4941430687904358	0.25589123368263245	0.6875	0.44530922174453735	0.6875	0.577224850654602	0.5321567058563232	8	4	NRPS.T1PKS - NRPS.T1PKS	NRPS.T1PKS
AT.BGC.34	HRUB.BGC.48	0.3757137656211853	0.38973331451416016	0.7777777910232544	0.5879372358322144	0.5555555820465088	0.5383657813072205	0.1910325288772583	7	2	T1PKS - T1PKS	T1PKS
HR.BGC.5	JM.BGC.5	0.2849043309688568	0.511361837387085	0.75	0.7090164422988892	0.6666666865348816	0.41970738768577576	0.226621612906456	3	3	NRPS - NRPS	NRPS
HF.BGC.14	HSP.BGC.51	0.14865612983703613	0.7247864007949829	1.0	0.8017918467521667	1.0	0.21497827768325806	0.1353202760219574	15	2	T1PKS - T1PKS	T1PKS
HF.BGC.6	HSP.BGC.25	0.15720584988594055	0.7103019952774048	0.6842105388641357	0.8968249559402466	0.6666666865348816	0.12324579060077667	0.03794516623020172	13	2	T1PKS - T1PKS	T1PKS
HL.BGC.13	HSP.BGC.37	0.44742730259895325	0.305336594581604	0.5333333611488342	0.5678747296333313	0.4000000059604645	0.5429049134254456	0.23826086521148682	7	2	T1PKS - T1PKS	T1PKS
BGC0001258.1	HM.BGC.16	0.382220596075058	0.3816514015197754	0.5	0.6592614054679871	0.46666666865348816	0.4612460136413574	0.15997739136219025	6	2	T1PKS - T1PKS	T1PKS
BGC0001268.1	JM.BGC.47	0.48221904039382935	0.2680971324443817	0.8461538553237915	0.40832334756851196	0.8461538553237915	0.6119035482406616	0.5714498162269592	8	4	NRPS.T1PKS - NRPS.T1PKS	NRPS.T1PKS
JM.BGC.27	XH.BGC.49	0.4017965495586395	0.3578473627567291	0.8333333134651184	0.530937910079956	0.6666666865348816	0.5145429372787476	0.36673006415367126	9	2	T1PKS - T1PKS	T1PKS
BGC0001257.1	PH.BGC.12	0.21829605102539062	0.6110610365867615	0.4117647111415863	0.9065420627593994	0.3888888955116272	0.13635487854480743	0.029112493619322777	6	2	T1PKS - T1PKS	T1PKS
AT.BGC.27	XH.BGC.52	0.47297099232673645	0.2777595818042755	0.7222222089767456	0.4750250577926636	0.5263158082962036	0.589893102645874	0.2977614104747772	14	2	T1PKS - T1PKS	T1PKS
HM.BGC.17	PH.BGC.13	0.31707459688186646	0.4663871228694916	0.7857142686843872	0.6497613787651062	0.7692307829856873	0.42849501967430115	0.13503362238407135	11	2	T1PKS - T1PKS	T1PKS
EL.BGC.20	HP.BGC.41	0.21497376263141632	0.6162661910057068	1.0	0.71336829662323	1.0	0.3261295258998871	0.2372593879699707	5	2	T1PKS - T1PKS	T1PKS
EL.BGC.27	JM.BGC.36	0.20695486664772034	0.6289205551147461	1.0	0.7240601778030396	1.0	0.29316064715385437	0.25441378355026245	5	2	T1PKS - T1PKS	T1PKS
HR.BGC.15	HSM.BGC.11	0.17699876427650452	0.6773310303688049	0.6499999761581421	0.8876380324363708	0.5454545617103577	0.137216255068779	0.03158564120531082	13	2	T1PKS - T1PKS	T1PKS
AT.BGC.17	PH.BGC.13	0.387031614780426	0.3757302463054657	0.75	0.5684022903442383	0.7333333492279053	0.5187933444976807	0.12641292810440063	14	2	T1PKS - T1PKS	T1PKS
BGC0001244.1	HF.BGC.26	0.2104998677968979	0.6233104467391968	1.0	0.7193335294723511	1.0	0.36294084787368774	0.17782354354858398	5	2	T1PKS - T1PKS	T1PKS
HM.BGC.41	HP.BGC.37	0.3069501519203186	0.4803180694580078	0.800000011920929	0.6707330942153931	0.6000000238418579	0.42871955037117004	0.15522471070289612	7	2	T1PKS - T1PKS	T1PKS
AT.BGC.24	HP.BGC.44	0.08860393613576889	0.8306427597999573	1.0	0.8818613886833191	1.0	0.14011956751346588	0.07967185974121094	7	2	T1PKS - T1PKS	T1PKS
HRUB.BGC.22	PH.BGC.14	0.480793833732605	0.2695750296115875	0.6666666865348816	0.4795764684677124	0.523809552192688	0.6209567189216614	0.09315752238035202	17	2	T1PKS - T1PKS	T1PKS
BGC0000013.1	HRUB.BGC.3	0.47957688570022583	0.27084022760391235	0.31578946113586426	0.5969885587692261	0.190476194024086	0.4836471974849701	0.32237571477890015	4	2	T1PKS - indole.T1PKS
BGC0001273.1	BGC0001275.1	0.41565269231796265	0.34146177768707275	0.8571428656578064	0.5124630928039551	0.5714285969734192	0.5793115496635437	0.37281864881515503	5	2	T1PKS - T1PKS	T1PKS
AT.BGC.53	HL.BGC.22	0.44999998807907104	0.30250000953674316	1.0	0.46666666865348816	0.0	0.0	0.5333333611488342	0	1	terpene - terpene	terpene
AT.BGC.16	BGC0001906.1	0.4557722508907318	0.29618385434150696	0.43478259444236755	0.5856949687004089	0.36000001430511475	0.5260558724403381	0.02317693643271923	14	2	T1PKS - T1PKS	T1PKS
HRUB.BGC.8	HSP.BGC.6	0.18376962840557098	0.6662320494651794	1.0	0.754973828792572	1.0	0.14516128599643707	0.278314471244812	2	3	NRPS - NRPS	NRPS
HL.BGC.13	HSM.BGC.19	0.45508918166160583	0.296927809715271	0.75	0.4780629277229309	0.7272727489471436	0.5957567095756531	0.3927527070045471	7	2	T1PKS - T1PKS	T1PKS
HF.BGC.6	HRUB.BGC.21	0.2169666588306427	0.6131412386894226	0.800000011920929	0.7807111144065857	0.75	0.27376067638397217	0.04225551337003708	13	2	T1PKS - T1PKS	T1PKS
HP.BGC.37	HSP.BGC.50	0.29506418108940125	0.4969345033168793	0.800000011920929	0.6865810751914978	0.6000000238418579	0.4038155972957611	0.15522471070289612	7	2	T1PKS - T1PKS	T1PKS
EL.BGC.35	HF.BGC.29	0.49843963980674744	0.25156277418136597	0.7692307829856873	0.42259329557418823	0.6153846383094788	0.633754551410675	0.4647110104560852	8	2	T1PKS - T1PKS	T1PKS
BGC0001258.1	XH.BGC.21	0.38068535923957825	0.38355064392089844	0.5384615659713745	0.6462656855583191	0.5384615659713745	0.4619898200035095	0.1913510411977768	6	2	T1PKS - T1PKS	T1PKS
BGC0001254.1	BGC0001305.1	0.4912099540233612	0.2588672935962677	0.5714285969734192	0.49010831117630005	0.5384615659713745	0.5830838084220886	0.40010344982147217	6	2	T1PKS - T1PKS	T1PKS
EL.BGC.5	HSP.BGC.6	0.16320742666721344	0.700221836566925	1.0	0.7823901176452637	1.0	0.16935484111309052	0.2336949110031128	2	3	NRPS - NRPS	NRPS
EL.BGC.20	HM.BGC.39	0.23157377541065216	0.5904788374900818	1.0	0.6912349462509155	1.0	0.3535977602005005	0.25272414088249207	5	2	T1PKS - T1PKS	T1PKS
HL.BGC.21	PH.BGC.31	0.37313830852508545	0.39295560121536255	1.0	0.5691489577293396	0.0	0.0	0.4308510720729828	0	1	terpene - terpene	terpene
[truncated: 356 more rows]
