# Supplementary material for: Secondary metabolite biosynthetic diversity in the fungal family Hypoxylaceae and Xylaria hypoxylon
Source: Stud Mycol. 2021 Aug 26;99:100118. doi: 10.1016/j.simyco.2021.100118 (PMC8403587; doi:10.1016/j.simyco.2021.100118)
Supplement: Multimedia component 2 [file mmc2.zip › Network Files/Networks/PKSI_c0.50_pruned.network]

Clustername 1	Clustername 2	Raw distance	Squared similarity	Jaccard index	DSS index	Adjacency index	raw DSS non-anchor	raw DSS anchor	Non-anchor domains	Anchor domains	Combined group	Shared group
BGC0000146.1	DC.BGC.30	0.4669528305530548	0.2841392755508423	0.7647058963775635	0.4668577313423157	0.5	0.574019730091095	0.24699999392032623	14	2	T1PKS - T1PKS	T1PKS
DC.BGC.22	HSP.BGC.51	0.4610040485858917	0.2905166447162628	0.5625	0.5332183837890625	0.5	0.5048578977584839	0.3335148096084595	7	2	T1PKS - T1PKS	T1PKS
HR.BGC.39	HRUB.BGC.45	0.4135705232620239	0.34389951825141907	0.7777777910232544	0.5267346501350403	0.75	0.5494151711463928	0.20674075186252594	7	2	T1PKS - T1PKS	T1PKS
FNP085	HM.BGC.19	0.2913895547389984	0.5021287798881531	0.9130434989929199	0.6569158434867859	0.42424243688583374	0.37091881036758423	0.18303506076335907	23	4	T1PKS - T1PKS	T1PKS
HR.BGC.27	HSP.BGC.49	0.43719208240509033	0.31675276160240173	0.7692307829856873	0.5016703605651855	0.6153846383094788	0.5496320128440857	0.24181780219078064	10	2	T1PKS - T1PKS	T1PKS
EL.BGC.35	HRUB.BGC.54	0.3131263256072998	0.4717954397201538	1.0	0.5879916548728943	1.0	0.4414726793766022	0.2941509485244751	8	2	T1PKS - T1PKS	T1PKS
HF.BGC.28	HP.BGC.41	0.2205670028924942	0.607515811920166	1.0	0.7097802758216858	1.0	0.33546319603919983	0.17711110413074493	5	2	T1PKS - T1PKS	T1PKS
HP.BGC.31	JM.BGC.22	0.41442832350730896	0.34289419651031494	0.875	0.49746274948120117	0.75	0.5296159386634827	0.3129866421222687	14	2	T1PKS - T1PKS	T1PKS
HSP.BGC.44	JM.BGC.38	0.14736229181289673	0.7269910573959351	0.800000011920929	0.869636058807373	0.7857142686843872	0.14297029376029968	0.05472567304968834	12	2	T1PKS - T1PKS	T1PKS
AT.BGC.31	HM.BGC.36	0.362486869096756	0.4064229726791382	0.52173912525177	0.678329586982727	0.36000001430511475	0.36268651485443115	0.07557354867458344	12	2	T1PKS - T1PKS	T1PKS
HL.BGC.14	PH.BGC.16	0.28954067826271057	0.5047524571418762	0.75	0.7023587822914124	0.5833333134651184	0.3311275243759155	0.1636960655450821	8	2	T1PKS - T1PKS	T1PKS
DC.BGC.27	HSM.BGC.31	0.11046396940946579	0.79127436876297	1.0	0.8546526432037354	1.0	0.17115694284439087	0.06791847199201584	6	2	T1PKS - T1PKS	T1PKS
AT.BGC.14	XH.BGC.15	0.41767942905426025	0.339097261428833	0.6000000238418579	0.5774894952774048	0.5714285969734192	0.4807308316230774	0.13140898942947388	10	2	T1PKS - T1PKS	T1PKS
HF.BGC.16	HR.BGC.26	0.33052799105644226	0.4481927752494812	0.8125	0.6246342062950134	0.800000011920929	0.40786057710647583	0.14790214598178864	14	2	T1PKS - T1PKS	T1PKS
EL.BGC.32	HR.BGC.15	0.34602677822113037	0.42768096923828125	0.6470588445663452	0.6571027040481567	0.6111111044883728	0.3835858404636383	0.037733182311058044	15	2	T1PKS - T1PKS	T1PKS
AT.BGC.40	PH.BGC.16	0.3194392919540405	0.4631628692150116	0.7857142686843872	0.6477881073951721	0.7692307829856873	0.38878199458122253	0.13279132544994354	12	2	T1PKS - T1PKS	T1PKS
HSP.BGC.25	PH.BGC.12	0.2701908051967621	0.532621443271637	0.800000011920929	0.7103896737098694	0.695652186870575	0.31502413749694824	0.03547201678156853	20	2	T1PKS - T1PKS	T1PKS
DC.BGC.27	HM.BGC.43	0.14392533898353577	0.7328638434410095	0.8888888955116272	0.8515602350234985	0.6666666865348816	0.17384342849254608	0.0722288116812706	6	2	T1PKS - T1PKS	T1PKS
BGC0001273.1	HR.BGC.35	0.3800397515296936	0.3843507170677185	1.0	0.4999476969242096	1.0	0.5368664860725403	0.4080168902873993	5	2	T1PKS - T1PKS	T1PKS
HSP.BGC.25	JM.BGC.17	0.38095587491989136	0.38321563601493835	0.6499999761581421	0.6096274256706238	0.6363636255264282	0.4258202314376831	0.03589598461985588	20	2	T1PKS - T1PKS	T1PKS
HM.BGC.42	HSM.BGC.23	0.12884899973869324	0.7589040994644165	1.0	0.8320098519325256	0.9411764740943909	0.18684826791286469	0.017125293612480164	16	2	T1PKS - T1PKS	T1PKS
HL.BGC.10	HM.BGC.35	0.255526065826416	0.554241418838501	0.8461538553237915	0.7177144289016724	0.6428571343421936	0.22185392677783966	0.5240122675895691	12	3	T1PKS - T1PKS	T1PKS
HSP.BGC.26	JM.BGC.19	0.33061251044273376	0.4480796158313751	0.75	0.6483168601989746	0.5833333134651184	0.40779945254325867	0.12721776962280273	8	2	T1PKS - T1PKS	T1PKS
AT.BGC.17	HP.BGC.18	0.3783975839614868	0.3863895535469055	0.75	0.5814943909645081	0.7333333492279053	0.4680088758468628	0.07198275625705719	14	2	T1PKS - T1PKS	T1PKS
DC.BGC.14	EL.BGC.34	0.27116650342941284	0.531198263168335	0.692307710647583	0.7444165349006653	0.5384615659713745	0.3030461370944977	0.06573276221752167	8	2	T1PKS - T1PKS	T1PKS
AT.BGC.15	HRUB.BGC.23	0.20994365215301514	0.624189019203186	0.9047619104385376	0.7563397884368896	0.8095238208770752	0.260967880487442	0.07923734933137894	19	2	T1PKS - T1PKS	T1PKS
HF.BGC.26	HR.BGC.35	0.12966053187847137	0.7574907541275024	1.0	0.8293940424919128	1.0	0.21544335782527924	0.05851249396800995	5	2	T1PKS - T1PKS	T1PKS
AT.BGC.24	HRUB.BGC.47	0.2647115886211395	0.5406490564346313	0.800000011920929	0.7201163172721863	0.6000000238418579	0.15881355106830597	0.7036290168762207	7	2	T1PKS - T1PKS	T1PKS
HM.BGC.21	HRUB.BGC.50	0.38182395696640015	0.382141649723053	0.6842105388641357	0.6021707057952881	0.5	0.4364989995956421	0.12714140117168427	14	2	T1PKS - T1PKS	T1PKS
EL.BGC.16	XH.BGC.38	0.24344594776630402	0.5723740458488464	0.800000011920929	0.7432102560997009	0.7857142686843872	0.2750667929649353	0.14712759852409363	12	2	T1PKS - T1PKS	T1PKS
BGC0001258.1	HL.BGC.7	0.4538770020008087	0.29825034737586975	0.3499999940395355	0.6084951758384705	0.3333333432674408	0.4673144817352295	0.16407574713230133	6	2	T1PKS - T1PKS	T1PKS
HF.BGC.21	HR.BGC.38	0.22153319418430328	0.6060105562210083	0.8888888955116272	0.7439621686935425	0.875	0.29209867119789124	0.1298249214887619	7	2	T1PKS - T1PKS	T1PKS
HRUB.BGC.47	HSM.BGC.25	0.26900893449783325	0.5343479514122009	0.800000011920929	0.7144619226455688	0.6000000238418579	0.2667948603630066	0.4354838728904724	8	1	T1PKS - T1PKS	T1PKS
AT.BGC.16	JM.BGC.17	0.06618088483810425	0.8720181584358215	1.0	0.9129198789596558	1.0	0.09679461270570755	0.0190785750746727	14	2	T1PKS - T1PKS	T1PKS
HP.BGC.17	HR.BGC.15	0.21577295660972595	0.6150120496749878	0.800000011920929	0.7805618643760681	0.75	0.2471826821565628	0.025226116180419922	14	2	T1PKS - T1PKS	T1PKS
HM.BGC.41	PH.BGC.23	0.33274784684181213	0.44522541761398315	0.8888888955116272	0.6031095385551453	0.6666666865348816	0.4839771091938019	0.09208712726831436	7	2	T1PKS - T1PKS	T1PKS
HF.BGC.25	HSM.BGC.29	0.4605173170566559	0.2910415828227997	0.7692307829856873	0.470979243516922	0.6153846383094788	0.5827667713165283	0.26029059290885925	10	2	T1PKS - T1PKS	T1PKS
AT.BGC.26	HSP.BGC.44	0.17906619608402252	0.6739323139190674	0.8461538553237915	0.8170181512832642	0.692307710647583	0.20718778669834137	0.03774605691432953	12	2	T1PKS - T1PKS	T1PKS
EL.BGC.16	JM.BGC.38	0.17600731551647186	0.6789639592170715	0.800000011920929	0.8319452404975891	0.7857142686843872	0.17888937890529633	0.10304690897464752	12	2	T1PKS - T1PKS	T1PKS
AT.BGC.19	HM.BGC.33	0.2703302204608917	0.5324180126190186	0.8999999761581421	0.6811444163322449	0.699999988079071	0.34005632996559143	0.2446528822183609	7	2	T1PKS - T1PKS	T1PKS
HSP.BGC.57	XH.BGC.45	0.4983500838279724	0.25165262818336487	0.875	0.3903288245201111	0.625	0.6630545854568481	0.4762125313282013	5	2	T1PKS - T1PKS	T1PKS
HF.BGC.24	JM.BGC.31	0.4025713801383972	0.3569209575653076	0.5555555820465088	0.6190059185028076	0.2380952388048172	0.42686742544174194	0.17456410825252533	9	2	T1PKS - T1PKS	T1PKS
DC.BGC.24	HSM.BGC.16	0.08550568670034409	0.8362998366355896	1.0	0.8874925374984741	1.0	0.12209415435791016	0.054987434297800064	12	2	T1PKS - T1PKS	T1PKS
AT.BGC.15	HSM.BGC.14	0.26434871554374695	0.541182816028595	0.8571428656578064	0.6974734663963318	0.8500000238418579	0.322327196598053	0.11442006379365921	19	2	T1PKS - T1PKS	T1PKS
AT.BGC.19	HF.BGC.18	0.4005972146987915	0.3592836856842041	0.8999999761581421	0.5071089267730713	0.800000011920929	0.5225412845611572	0.37429025769233704	8	2	T1PKS - T1PKS	T1PKS
DC.BGC.24	HR.BGC.30	0.09463890641927719	0.8196787238121033	1.0	0.8754751086235046	1.0	0.1319786161184311	0.07980245351791382	12	2	T1PKS - T1PKS	T1PKS
FNP117	JM.BGC.15	0.4546850621700287	0.2973683774471283	0.739130437374115	0.4908902645111084	0.48148149251937866	0.538593053817749	0.22901824116706848	19	2	T1PKS - T1PKS	T1PKS
DC.BGC.30	HL.BGC.16	0.31095418334007263	0.47478413581848145	0.7222222089767456	0.6837904453277588	0.523809552192688	0.34737256169319153	0.06690555065870285	16	2	T1PKS - T1PKS	T1PKS
HM.BGC.32	HP.BGC.22	0.4121100902557373	0.3456145226955414	0.5909090638160706	0.5926182866096497	0.375	0.45458680391311646	0.12415110319852829	12	2	T1PKS - T1PKS	T1PKS
HP.BGC.12	HRUB.BGC.23	0.15984711050987244	0.7058568596839905	0.8947368264198303	0.8256859183311462	0.7894737124443054	0.1870248019695282	0.0789836123585701	15	2	T1PKS - T1PKS	T1PKS
AT.BGC.42	DC.BGC.33	0.35718250274658203	0.4132143259048462	0.6666666865348816	0.6386599540710449	0.5384615659713745	0.3358103632926941	0.45069384574890137	7	2	T1PKS - T1PKS	T1PKS
HP.BGC.42	HSM.BGC.31	0.22188319265842438	0.6054657697677612	0.8888888955116272	0.7435016632080078	0.875	0.30806484818458557	0.07601563632488251	7	2	T1PKS - T1PKS	T1PKS
EL.BGC.38	PH.BGC.11	0.22320051491260529	0.6034174561500549	0.9090909361839294	0.7394958734512329	0.739130437374115	0.27752333879470825	0.10733114928007126	18	2	T1PKS - T1PKS	T1PKS
HM.BGC.29	XH.BGC.49	0.4414496421813965	0.3119785189628601	0.692307710647583	0.5169859528541565	0.6666666865348816	0.5151842832565308	0.33824771642684937	9	2	T1PKS - T1PKS	T1PKS
HRUB.BGC.23	XH.BGC.17	0.4333573281764984	0.3210839033126831	0.8421052694320679	0.48677754402160645	0.5714285969734192	0.5430232882499695	0.2599155604839325	17	2	T1PKS - T1PKS	T1PKS
AT.BGC.34	HF.BGC.27	0.37606996297836304	0.38928869366645813	0.800000011920929	0.5689138174057007	0.7777777910232544	0.5055022835731506	0.17062999308109283	7	2	T1PKS - T1PKS	T1PKS
HSP.BGC.45	JM.BGC.32	0.39127177000045776	0.3705500662326813	0.699999988079071	0.5803210735321045	0.6842105388641357	0.459812194108963	0.05847953259944916	18	2	T1PKS - T1PKS	T1PKS
HRUB.BGC.21	XH.BGC.21	0.248367041349411	0.5649520754814148	0.9285714030265808	0.7021016478538513	0.6875	0.3284877836704254	0.09906727075576782	13	2	T1PKS - T1PKS	T1PKS
HF.BGC.10	PH.BGC.14	0.2836318612098694	0.5131832957267761	0.8125	0.6913104057312012	0.6111111044883728	0.34244292974472046	0.07241625338792801	14	2	T1PKS - T1PKS	T1PKS
HL.BGC.15	HSP.BGC.48	0.22752192616462708	0.5967223644256592	1.0	0.7006290555000305	1.0	0.35744503140449524	0.1541857123374939	5	2	T1PKS - T1PKS	T1PKS
HP.BGC.23	HSM.BGC.24	0.4267137944698334	0.3286570906639099	0.7777777910232544	0.5147040486335754	0.550000011920929	0.5142856240272522	0.20989401638507843	19	2	T1PKS - T1PKS	T1PKS
HL.BGC.11	JM.BGC.28	0.1693030446767807	0.6900573968887329	0.8999999761581421	0.8140749335289001	0.699999988079071	0.22051876783370972	0.06484713405370712	7	2	T1PKS - T1PKS	T1PKS
AT.BGC.34	PH.BGC.23	0.3424081802368164	0.4324270188808441	0.8888888955116272	0.5849161744117737	0.875	0.49462687969207764	0.13668321073055267	7	2	T1PKS - T1PKS	T1PKS
BGC0001257.1	HSM.BGC.11	0.21742570400238037	0.612422525882721	0.3499999940395355	0.9196153283119202	0.3333333432674408	0.09808782488107681	0.027275295928120613	6	2	T1PKS - T1PKS	T1PKS
HRUB.BGC.21	HSP.BGC.25	0.3250541388988495	0.4555518925189972	0.5714285969734192	0.7089431285858154	0.52173912525177	0.32718539237976074	0.0381571501493454	14	2	T1PKS - T1PKS	T1PKS
DC.BGC.15	FNP117	0.44752562046051025	0.30522793531417847	0.8095238208770752	0.477253258228302	0.5833333134651184	0.5482959151268005	0.28002992272377014	19	2	T1PKS - T1PKS	T1PKS
HSM.BGC.27	HSP.BGC.49	0.1672789752483368	0.6934242844581604	0.7272727489471436	0.8667382001876831	0.699999988079071	0.14341941475868225	0.1027890220284462	6	2	T1PKS - T1PKS	T1PKS
AT.BGC.26	HF.BGC.22	0.22684314846992493	0.5977715253829956	0.6875	0.8034958839416504	0.5625	0.21912173926830292	0.06079854816198349	12	2	T1PKS - T1PKS	T1PKS
HL.BGC.7	HRUB.BGC.21	0.44635170698165894	0.30652645230293274	0.6190476417541504	0.5355566143989563	0.52173912525177	0.5070508122444153	0.038369134068489075	20	2	T1PKS - T1PKS	T1PKS
HRUB.BGC.30	HSP.BGC.51	0.14018352329730988	0.7392843961715698	0.875	0.8579241633415222	0.7647058963775635	0.15170837938785553	0.07946428656578064	13	2	T1PKS - T1PKS	T1PKS
DC.BGC.24	HP.BGC.28	0.26283907890319824	0.5434062480926514	0.5	0.814446210861206	0.40909090638160706	0.2073148787021637	0.054987434297800064	12	2	T1PKS - T1PKS	T1PKS
HL.BGC.13	HSM.BGC.37	0.46456557512283325	0.28668999671936035	0.692307710647583	0.48657023906707764	0.6666666865348816	0.5520649552345276	0.3782064616680145	7	2	T1PKS - T1PKS	T1PKS
EL.BGC.25	HL.BGC.16	0.22181545197963715	0.6055712103843689	0.8125	0.7726477980613708	0.6111111044883728	0.2502731680870056	0.06690555065870285	14	2	T1PKS - T1PKS	T1PKS
AT.BGC.37	HL.BGC.11	0.24481311440467834	0.5703072547912598	0.8999999761581421	0.7147195935249329	0.699999988079071	0.32696688175201416	0.11853448301553726	8	2	T1PKS - T1PKS	T1PKS
AT.BGC.15	PH.BGC.11	0.2145666629076004	0.6169055104255676	0.8695651888847351	0.7649065852165222	0.6399999856948853	0.24755966663360596	0.11666429042816162	19	2	T1PKS - T1PKS	T1PKS
HF.BGC.28	HRUB.BGC.45	0.22027523815631866	0.6079707145690918	1.0	0.7101641893386841	1.0	0.3344539403915405	0.17829060554504395	5	2	T1PKS - T1PKS	T1PKS
HRUB.BGC.44	HSP.BGC.51	0.49731767177581787	0.25268951058387756	0.8235294222831726	0.40779855847358704	0.5789473652839661	0.6196624040603638	0.3999748229980469	14	2	T1PKS - T1PKS	T1PKS
EL.BGC.28	HSM.BGC.24	0.2985410690307617	0.4920446276664734	0.8666666746139526	0.6556476950645447	0.625	0.3766947388648987	0.150297611951828	12	2	T1PKS - T1PKS	T1PKS
AT.BGC.36	XH.BGC.29	0.301025927066803	0.48856475949287415	0.8181818127632141	0.6618080139160156	0.800000011920929	0.38919612765312195	0.13417543470859528	8	2	T1PKS - T1PKS	T1PKS
HR.BGC.40	HRUB.BGC.52	0.20886129140853882	0.6259004473686218	0.8461538553237915	0.7741028666496277	0.8333333134651184	0.24174176156520844	0.15459619462490082	9	2	T1PKS - T1PKS	T1PKS
HL.BGC.14	HP.BGC.43	0.31713467836380005	0.4663050174713135	0.6428571343421936	0.6992588639259338	0.5	0.34996137022972107	0.10386016219854355	8	2	T1PKS - T1PKS	T1PKS
EL.BGC.14	HSM.BGC.17	0.326955646276474	0.4529886841773987	0.7142857313156128	0.6647826433181763	0.5333333611488342	0.3170677721500397	0.4017657935619354	22	6	T1PKS - T1PKS	T1PKS
AT.BGC.38	JM.BGC.30	0.3095632493495941	0.47670289874076843	0.6666666865348816	0.7023290395736694	0.5	0.3449084460735321	0.1323397010564804	7	2	T1PKS - T1PKS	T1PKS
HF.BGC.22	PH.BGC.18	0.2736196517944336	0.5276284217834473	0.75	0.7222110033035278	0.625	0.30557164549827576	0.06941923499107361	15	2	T1PKS - T1PKS	T1PKS
HL.BGC.18	PH.BGC.23	0.23901544511318207	0.5790975093841553	0.875	0.731558620929718	0.625	0.34249839186668396	0.08329886943101883	5	2	T1PKS - T1PKS	T1PKS
HP.BGC.41	XH.BGC.44	0.3390093445777893	0.43690866231918335	1.0	0.5539351105690002	1.0	0.4989837110042572	0.3137678802013397	5	2	T1PKS - T1PKS	T1PKS
HF.BGC.27	HM.BGC.41	0.3553624749183655	0.41555753350257874	0.800000011920929	0.600838840007782	0.6000000238418579	0.48401641845703125	0.1021677702665329	7	2	T1PKS - T1PKS	T1PKS
HF.BGC.25	PH.BGC.16	0.3283796012401581	0.4510739743709564	0.7692307829856873	0.6413021683692932	0.75	0.40475139021873474	0.1284300535917282	10	2	T1PKS - T1PKS	T1PKS
DC.BGC.26	HM.BGC.48	0.48198360204696655	0.26834097504615784	0.7777777910232544	0.4418344497680664	0.5555555820465088	0.6122899055480957	0.4228546917438507	5	2	T1PKS - T1PKS	T1PKS
HSP.BGC.30	JM.BGC.23	0.3097977042198181	0.4763791859149933	0.7647058963775635	0.6729482412338257	0.5263158082962036	0.3614925146102905	0.1031867042183876	13	2	T1PKS - T1PKS	T1PKS
JM.BGC.37	PH.BGC.23	0.22741451859474182	0.5968883037567139	1.0	0.700770378112793	1.0	0.3628203868865967	0.10845740139484406	6	2	T1PKS - T1PKS	T1PKS
HM.BGC.39	HSP.BGC.48	0.004563264083117247	0.9908943176269531	1.0	0.993995726108551	1.0	0.006681874860078096	0.004310344811528921	5	2	T1PKS - T1PKS	T1PKS
HM.BGC.49	HSP.BGC.58	0.08259215205907822	0.841637134552002	0.8571428656578064	0.9367280602455139	0.8461538553237915	0.05959390476346016	0.08166199177503586	10	2	T1PKS - T1PKS	T1PKS
HF.BGC.28	JM.BGC.36	0.2112269103527069	0.6221629977226257	1.0	0.7220698595046997	1.0	0.3157421052455902	0.18340027332305908	5	2	T1PKS - T1PKS	T1PKS
HR.BGC.30	HSP.BGC.44	0.09404246509075165	0.8207590579986572	1.0	0.8762599229812622	1.0	0.1352424919605255	0.05472567304968834	12	2	T1PKS - T1PKS	T1PKS
HL.BGC.15	HR.BGC.39	0.2874961495399475	0.507661759853363	0.7777777910232544	0.6926220655441284	0.75	0.3678516447544098	0.15619373321533203	5	2	T1PKS - T1PKS	T1PKS
HR.BGC.22	HSM.BGC.23	0.28037261962890625	0.5178635716438293	0.8235294222831726	0.69269859790802	0.6000000238418579	0.33549195528030396	0.09587236493825912	15	2	T1PKS - T1PKS	T1PKS
DC.BGC.32	HSM.BGC.29	0.4747923016548157	0.2758431136608124	0.6153846383094788	0.5035265684127808	0.3571428656578064	0.5624395608901978	0.23260869085788727	8	2	T1PKS - T1PKS	T1PKS
XH.BGC.25	XH.BGC.26	0.31157490611076355	0.47392913699150085	0.75	0.6699202656745911	0.7142857313156128	0.38488924503326416	0.22046078741550446	4	2	T1PKS - T1PKS	T1PKS
HSM.BGC.14	HSP.BGC.23	0.13382473587989807	0.7502595782279968	0.8571428656578064	0.8692155480384827	0.8500000238418579	0.13519889116287231	0.09546879678964615	16	2	T1PKS - T1PKS	T1PKS
HR.BGC.40	XH.BGC.54	0.49143654108047485	0.25863680243492126	0.529411792755127	0.5050757527351379	0.4117647111415863	0.5337395071983337	0.3202553689479828	9	2	T1PKS - T1PKS	T1PKS
EL.BGC.33	JM.BGC.28	0.23877160251140594	0.5794686675071716	0.8999999761581421	0.7243435978889465	0.6363636255264282	0.17009569704532623	0.5219647288322449	7	3	T1PKS - T1PKS	T1PKS
HRUB.BGC.38	XH.BGC.38	0.2045859396457672	0.632683515548706	0.800000011920929	0.7943418025970459	0.7857142686843872	0.22524100542068481	0.08816138654947281	12	2	T1PKS - T1PKS	T1PKS
HSM.BGC.27	HSM.BGC.30	0.37635207176208496	0.38893672823905945	0.800000011920929	0.5685425996780396	0.7777777910232544	0.475149542093277	0.30038100481033325	6	2	T1PKS - T1PKS	T1PKS
HR.BGC.40	JM.BGC.40	0.22595764696598053	0.599141538143158	0.7333333492279053	0.7873991131782532	0.7142857313156128	0.23825211822986603	0.09717052429914474	9	2	T1PKS - T1PKS	T1PKS
EL.BGC.34	HSM.BGC.13	0.3670388460159302	0.4006398320198059	0.7692307829856873	0.590434730052948	0.75	0.4692212641239166	0.1112852692604065	10	2	T1PKS - T1PKS	T1PKS
HRUB.BGC.3	HSP.BGC.4	0.1249862089753151	0.765649139881134	0.8571428656578064	0.8863715529441833	0.6399999856948853	0.1263331025838852	0.03316578269004822	19	3	indole.T1PKS - indole.T1PKS	indole.T1PKS
AT.BGC.34	HSM.BGC.21	0.29471737146377563	0.49742358922958374	0.800000011920929	0.6806350350379944	0.6000000238418579	0.3707769215106964	0.13942307233810425	7	2	T1PKS - T1PKS	T1PKS
EL.BGC.15	XH.BGC.28	0.4840209484100342	0.2662343978881836	0.7692307829856873	0.4430898427963257	0.5	0.6240646243095398	0.22113792598247528	10	2	T1PKS - T1PKS	T1PKS
HL.BGC.7	HP.BGC.17	0.34821751713752747	0.4248203933238983	0.699999988079071	0.6361799240112305	0.7142857313156128	0.39704349637031555	0.03158564120531082	20	2	T1PKS - T1PKS	T1PKS
HM.BGC.31	HSM.BGC.33	0.101647287607193	0.8070375919342041	1.0	0.8685418963432312	0.9130434989929199	0.13792826235294342	0.09101954102516174	25	4	T1PKS - T1PKS	T1PKS
BGC0000013.1	HL.BGC.8	0.47473442554473877	0.27590394020080566	0.5454545617103577	0.5266652703285217	0.25	0.561399519443512	0.29720523953437805	4	2	T1PKS - T1PKS	T1PKS
HL.BGC.18	JM.BGC.37	0.23318436741828918	0.5880061984062195	0.875	0.7392311096191406	0.625	0.32249996066093445	0.10644127428531647	5	2	T1PKS - T1PKS	T1PKS
HSM.BGC.28	HSP.BGC.48	0.1374405473470688	0.7440087795257568	1.0	0.8191571831703186	1.0	0.23322324454784393	0.04989180341362953	5	2	T1PKS - T1PKS	T1PKS
HL.BGC.7	HSP.BGC.25	0.2591739594936371	0.5488232374191284	0.8571428656578064	0.706913948059082	0.75	0.31898683309555054	0.02112775668501854	21	2	T1PKS - T1PKS	T1PKS
EL.BGC.36	HR.BGC.40	0.22020837664604187	0.608074963092804	0.9090909361839294	0.7391995191574097	0.8999999761581421	0.2990862727165222	0.10765742510557175	8	2	T1PKS - T1PKS	T1PKS
HM.BGC.21	HP.BGC.23	0.3886769711971283	0.3737158179283142	0.7894737124443054	0.5626826286315918	0.5	0.4637458026409149	0.21267564594745636	17	2	T1PKS - T1PKS	T1PKS
HRUB.BGC.49	HSP.BGC.52	0.2142818421125412	0.6173530220985413	0.8999999761581421	0.7499215602874756	0.8888888955116272	0.2952432334423065	0.06941923499107361	8	2	T1PKS - T1PKS	T1PKS
HR.BGC.16	HRUB.BGC.26	0.2958332300186157	0.4958508312702179	0.8823529481887817	0.6535733938217163	0.6666666865348816	0.37093180418014526	0.1258796602487564	18	2	T1PKS - T1PKS	T1PKS
HR.BGC.30	PH.BGC.18	0.18958711624145508	0.6567690372467041	0.7857142686843872	0.8219718337059021	0.6428571343421936	0.1979474425315857	0.05851249396800995	12	2	T1PKS - T1PKS	T1PKS
BGC0000046.1	HSP.BGC.47	0.48927104473114014	0.26084408164024353	0.5625	0.5018728971481323	0.2777777910232544	0.5759955644607544	0.14771908521652222	9	2	T1PKS - T1PKS	T1PKS
AT.BGC.15	XH.BGC.17	0.4815666377544403	0.2687731683254242	0.761904776096344	0.44786781072616577	0.52173912525177	0.581808865070343	0.2702036201953888	19	2	T1PKS - T1PKS	T1PKS
DC.BGC.26	EL.BGC.27	0.14940178394317627	0.7235172986984253	1.0	0.8034186959266663	1.0	0.19234484434127808	0.20717240869998932	5	2	T1PKS - T1PKS	T1PKS
HL.BGC.7	XH.BGC.21	0.47664186358451843	0.2739037573337555	0.6499999761581421	0.4861171841621399	0.5454545617103577	0.556021511554718	0.09249576181173325	20	2	T1PKS - T1PKS	T1PKS
DC.BGC.18	HF.BGC.16	0.4818291664123535	0.2685009837150574	0.5714285969734192	0.5038588643074036	0.4761904776096344	0.5455540418624878	0.12554442882537842	15	2	T1PKS - T1PKS	T1PKS
DC.BGC.26	HSM.BGC.28	0.23933543264865875	0.5786105990409851	1.0	0.6850849390029907	1.0	0.3625776171684265	0.1957586258649826	5	2	T1PKS - T1PKS	T1PKS
HP.BGC.40	HR.BGC.24	0.46400123834609985	0.2872946560382843	0.75	0.46901750564575195	0.7272727489471436	0.581673800945282	0.32821720838546753	8	2	T1PKS - T1PKS	T1PKS
HP.BGC.18	JM.BGC.19	0.30099618434906006	0.4886063039302826	0.7692307829856873	0.6808754205703735	0.6153846383094788	0.36472082138061523	0.09114322811365128	10	2	T1PKS - T1PKS	T1PKS
HR.BGC.26	JM.BGC.23	0.3753577768802643	0.3901778757572174	0.6470588445663452	0.6235108375549316	0.42105263471603394	0.41716620326042175	0.1527656763792038	11	2	T1PKS - T1PKS	T1PKS
HM.BGC.27	HSP.BGC.36	0.10130490362644196	0.8076528906822205	0.800000011920929	0.9351251125335693	0.6000000238418579	0.06723963469266891	0.057780612260103226	6	2	T1PKS - T1PKS	T1PKS
EL.BGC.20	XH.BGC.44	0.35495486855506897	0.4160832464694977	1.0	0.5329541563987732	1.0	0.5066213011741638	0.36810725927352905	5	2	T1PKS - T1PKS	T1PKS
HP.BGC.41	HR.BGC.39	0.28844669461250305	0.5063081383705139	0.7777777910232544	0.6913713216781616	0.75	0.35408541560173035	0.19498685002326965	5	2	T1PKS - T1PKS	T1PKS
BGC0000013.1	BGC0000684.1	0.45864132046699524	0.2930692136287689	0.5	0.5588052868843079	0.3333333432674408	0.5135582685470581	0.2964676320552826	4	2	T1PKS - T1PKS	T1PKS
BGC0001244.1	BGC0001273.1	0.38180479407310486	0.3821653127670288	1.0	0.4976252615451813	1.0	0.5357551574707031	0.41892364621162415	5	2	T1PKS - T1PKS	T1PKS
BGC0001258.1	HF.BGC.6	0.40713024139404297	0.35149455070495605	0.5384615659713745	0.6110634803771973	0.5	0.4610872268676758	0.17248445749282837	6	2	T1PKS - T1PKS	T1PKS
DC.BGC.13	HRUB.BGC.21	0.16592462360858917	0.6956817507743835	0.9285714030265808	0.8076179623603821	0.800000011920929	0.21642418205738068	0.036107972264289856	13	2	T1PKS - T1PKS	T1PKS
JM.BGC.25	XH.BGC.32	0.2662372589111328	0.5384077429771423	1.0	0.6496878266334534	1.0	0.37619492411613464	0.27266407012939453	6	2	T1PKS - T1PKS	T1PKS
DC.BGC.14	HSM.BGC.13	0.2686023414134979	0.5349425077438354	0.9090909361839294	0.6800686717033386	0.7272727489471436	0.3682706654071808	0.12657390534877777	8	2	T1PKS - T1PKS	T1PKS
EL.BGC.38	HM.BGC.14	0.29052361845970154	0.5033567547798157	0.8260869383811951	0.6802210807800293	0.5384615659713745	0.340331107378006	0.13480913639068604	18	2	T1PKS - T1PKS	T1PKS
HM.BGC.35	HRUB.BGC.38	0.07748233526945114	0.8510388135910034	1.0	0.898049533367157	1.0	0.11015862226486206	0.05270138382911682	12	2	T1PKS - T1PKS	T1PKS
HRUB.BGC.56	HSP.BGC.49	0.4837036728858948	0.266561895608902	0.7333333492279053	0.4512670934200287	0.6000000238418579	0.5924599170684814	0.2645074129104614	13	2	T1PKS - T1PKS	T1PKS
EL.BGC.17	PH.BGC.21	0.32068923115730286	0.4614631235599518	0.7692307829856873	0.651421070098877	0.75	0.3976988196372986	0.10297955572605133	10	2	T1PKS - T1PKS	T1PKS
EL.BGC.36	HSM.BGC.29	0.41683000326156616	0.34008723497390747	0.75	0.5310849547386169	0.7272727489471436	0.5189648866653442	0.26871588826179504	8	2	T1PKS - T1PKS	T1PKS
EL.BGC.29	PH.BGC.14	0.20206589996814728	0.636698842048645	0.8666666746139526	0.7820082306861877	0.6470588445663452	0.23880349099636078	0.08271560817956924	13	2	T1PKS - T1PKS	T1PKS
AT.BGC.2	JM.BGC.3	0.27177244424819946	0.5303153991699219	0.8095238208770752	0.7074109315872192	0.625	0.3124665915966034	0.10375232249498367	19	2	indole.T1PKS - indole.T1PKS	indole.T1PKS
BGC0001257.1	HL.BGC.7	0.24079127609729767	0.5763978958129883	0.3499999940395355	0.8888711333274841	0.3333333432674408	0.13764329254627228	0.03158564120531082	6	2	T1PKS - T1PKS	T1PKS
EL.BGC.27	HR.BGC.39	0.30949321389198303	0.4767996370792389	0.7777777910232544	0.6636785268783569	0.75	0.36170312762260437	0.2728673219680786	5	2	T1PKS - T1PKS	T1PKS
BGC0000013.1	HR.BGC.14	0.47101178765296936	0.2798285484313965	0.5	0.545661211013794	0.2142857164144516	0.5160813331604004	0.33085373044013977	4	2	T1PKS - T1PKS	T1PKS
FNP117	HR.BGC.18	0.4961067736148834	0.2539083957672119	0.7727272510528564	0.4276373088359833	0.4444444477558136	0.6035488843917847	0.2605009078979492	20	2	T1PKS - T1PKS	T1PKS
HL.BGC.19	PH.BGC.21	0.46289023756980896	0.28848689794540405	0.75	0.47747236490249634	0.4615384638309479	0.5582385063171387	0.3796842098236084	8	2	T1PKS - T1PKS	T1PKS
EL.BGC.15	HP.BGC.26	0.14084860682487488	0.7381411194801331	1.0	0.8146728873252869	1.0	0.21047651767730713	0.059580087661743164	10	2	T1PKS - T1PKS	T1PKS
HSM.BGC.26	HSP.BGC.46	0.2041005790233612	0.6334558725357056	0.8235294222831726	0.7913021445274353	0.6666666865348816	0.2364882379770279	0.07669360935688019	19	4	T1PKS - T1PKS	T1PKS
HF.BGC.23	JM.BGC.32	0.3337104320526123	0.44394180178642273	0.8235294222831726	0.620762825012207	0.6666666865348816	0.4126419126987457	0.11199916154146194	16	2	T1PKS - T1PKS	T1PKS
EL.BGC.24	PH.BGC.23	0.31446927785873413	0.46995237469673157	0.8888888955116272	0.6216778755187988	0.875	0.4613935053348541	0.0875723734498024	7	2	T1PKS - T1PKS	T1PKS
BGC0000037.1	HSM.BGC.13	0.4883948862552643	0.2617397904396057	0.9090909361839294	0.3924628794193268	0.6666666865348816	0.6355613470077515	0.48142826557159424	9	2	T1PKS - T1PKS	T1PKS
HRUB.BGC.47	JM.BGC.25	0.41145822405815125	0.34638139605522156	0.699999988079071	0.5621960759162903	0.3636363744735718	0.44313421845436096	0.39516130089759827	8	1	T1PKS - T1PKS	T1PKS
HM.BGC.15	HSP.BGC.24	0.0912625640630722	0.8258036971092224	0.9375	0.8997641801834106	0.9333333373069763	0.11237451434135437	0.021334396675229073	13	2	T1PKS - T1PKS	T1PKS
AT.BGC.28	HRUB.BGC.44	0.49507376551628113	0.25495052337646484	0.8235294222831726	0.4099046587944031	0.6111111044883728	0.618295431137085	0.3926946222782135	14	2	T1PKS - T1PKS	T1PKS
EL.BGC.36	HL.BGC.14	0.31547507643699646	0.4685743749141693	0.8181818127632141	0.6471021771430969	0.6363636255264282	0.4145573675632477	0.10625963658094406	8	2	T1PKS - T1PKS	T1PKS
EL.BGC.32	PH.BGC.12	0.31943270564079285	0.4631718397140503	0.6000000238418579	0.7074450254440308	0.5454545617103577	0.32601305842399597	0.04161955788731575	15	2	T1PKS - T1PKS	T1PKS
BGC0001258.1	DC.BGC.13	0.4067800045013428	0.35190996527671814	0.5384615659713745	0.6105121374130249	0.5384615659713745	0.4660620093345642	0.15976540744304657	6	2	T1PKS - T1PKS	T1PKS
HR.BGC.24	XH.BGC.54	0.49134719371795654	0.25872766971588135	0.625	0.47256946563720703	0.6000000238418579	0.5634973645210266	0.3651297390460968	9	2	T1PKS - T1PKS	T1PKS
HF.BGC.14	JM.BGC.24	0.22226360440254211	0.6048738956451416	0.9375	0.7302839756011963	0.8235294222831726	0.28641587495803833	0.14446721971035004	15	2	T1PKS - T1PKS	T1PKS
EL.BGC.33	PH.BGC.24	0.3283504843711853	0.4511130452156067	0.800000011920929	0.637816309928894	0.5454545617103577	0.27545419335365295	0.5645524263381958	7	3	T1PKS - T1PKS	T1PKS
HL.BGC.14	XH.BGC.54	0.3716973662376404	0.3947642147541046	0.6666666865348816	0.6168142557144165	0.6428571343421936	0.4017704725265503	0.3088468313217163	8	2	T1PKS - T1PKS	T1PKS
BGC0001275.1	XH.BGC.39	0.4294877052307129	0.3254842758178711	0.6666666865348816	0.5459957122802734	0.4444444477558136	0.49724090099334717	0.36753106117248535	4	2	T1PKS - T1PKS	T1PKS
HM.BGC.39	HM.BGC.48	0.48405808210372925	0.266196072101593	0.7777777910232544	0.4391048550605774	0.5555555820465088	0.6165578961372375	0.42173823714256287	5	2	T1PKS - T1PKS	T1PKS
AT.BGC.24	FNP068	0.4946988821029663	0.2553292214870453	0.692307710647583	0.446921169757843	0.6666666865348816	0.5888623595237732	0.42783647775650024	7	2	T1PKS - T1PKS	T1PKS
HL.BGC.13	HP.BGC.33	0.4594314992427826	0.2922143042087555	0.75	0.4750303328037262	0.7272727489471436	0.5617684721946716	0.3961739242076874	7	2	T1PKS - T1PKS	T1PKS
HP.BGC.30	HSP.BGC.49	0.17638549208641052	0.6783408522605896	1.0	0.767913818359375	1.0	0.25781992077827454	0.11628430336713791	9	2	T1PKS - T1PKS	T1PKS
HF.BGC.16	HSM.BGC.24	0.41549625992774963	0.34164464473724365	0.6666666865348816	0.563636064529419	0.4736842215061188	0.4816948473453522	0.1190476194024086	14	2	T1PKS - T1PKS	T1PKS
HSP.BGC.48	JM.BGC.36	0.21506410837173462	0.6161243319511414	1.0	0.7170209288597107	1.0	0.3358815014362335	0.15072302520275116	5	2	T1PKS - T1PKS	T1PKS
BGC0000146.1	HL.BGC.16	0.39430221915245056	0.36686980724334717	0.9333333373069763	0.509767472743988	0.6470588445663452	0.5251770615577698	0.24562068283557892	14	2	T1PKS - T1PKS	T1PKS
HP.BGC.18	PH.BGC.13	0.19877293705940247	0.6419647932052612	1.0	0.738456666469574	1.0	0.2893863320350647	0.12232829630374908	10	2	T1PKS - T1PKS	T1PKS
BGC0001275.1	BGC0001276.1	0.33041197061538696	0.44834813475608826	0.8571428656578064	0.6178789734840393	0.5714285969734192	0.4366290867328644	0.27310484647750854	4	2	T1PKS - T1PKS	T1PKS
HM.BGC.50	HSP.BGC.59	0.24456585943698883	0.5706807374954224	0.800000011920929	0.7448694705963135	0.6666666865348816	0.29096484184265137	0.058041710406541824	11	2	T1PKS - T1PKS	T1PKS
BGC0001273.1	XH.BGC.39	0.43297067284584045	0.32152223587036133	0.7777777910232544	0.5012081861495972	0.75	0.5429895520210266	0.38829749822616577	5	2	T1PKS - T1PKS	T1PKS
HL.BGC.6	HP.BGC.12	0.3116626739501953	0.47380828857421875	0.8095238208770752	0.6525741815567017	0.7142857313156128	0.3710674047470093	0.12283056229352951	19	2	T1PKS - T1PKS	T1PKS
AT.BGC.15	HP.BGC.12	0.2679023742675781	0.5359669327735901	0.8095238208770752	0.7101535201072693	0.7142857313156128	0.31337419152259827	0.06633318960666656	19	2	T1PKS - T1PKS	T1PKS
AT.BGC.20	DC.BGC.18	0.3568677604198456	0.4136190712451935	0.6666666865348816	0.6407787799835205	0.4736842215061188	0.40296831727027893	0.11861208081245422	11	2	T1PKS - T1PKS	T1PKS
HM.BGC.23	HP.BGC.27	0.4289325475692749	0.32611802220344543	0.6666666865348816	0.5416756868362427	0.6363636255264282	0.4983232319355011	0.33832767605781555	6	2	T1PKS - T1PKS	T1PKS
AT.BGC.39	HSP.BGC.48	0.21825359761714935	0.6111274361610413	1.0	0.7128242254257202	1.0	0.33157625794410706	0.1761746108531952	5	2	T1PKS - T1PKS	T1PKS
HM.BGC.43	HSM.BGC.31	0.15662875771522522	0.711275041103363	0.8888888955116272	0.8348451852798462	0.6666666865348816	0.2038707584142685	0.02964889071881771	7	2	T1PKS - T1PKS	T1PKS
HF.BGC.21	JM.BGC.28	0.15140919387340546	0.7201063632965088	0.8999999761581421	0.8376194834709167	0.699999988079071	0.17663607001304626	0.1124860942363739	7	2	T1PKS - T1PKS	T1PKS
DC.BGC.22	HF.BGC.14	0.4678289294242859	0.283206045627594	0.5625	0.5242382287979126	0.5	0.5100172758102417	0.3558673560619354	7	2	T1PKS - T1PKS	T1PKS
BGC0000037.1	DC.BGC.14	0.46810466051101685	0.2829126715660095	1.0	0.3867044150829315	0.8999999761581421	0.640770435333252	0.4896587133407593	9	2	T1PKS - T1PKS	T1PKS
HF.BGC.28	XH.BGC.44	0.3402606248855591	0.4352560341358185	1.0	0.5522886514663696	1.0	0.5043480396270752	0.3061196506023407	5	2	T1PKS - T1PKS	T1PKS
BGC0001257.1	EL.BGC.32	0.19348092377185822	0.6504730582237244	0.46666666865348816	0.9146084189414978	0.4375	0.1054467037320137	0.025226116180419922	6	2	T1PKS - T1PKS	T1PKS
DC.BGC.19	XH.BGC.24	0.37676146626472473	0.3884262442588806	1.0	0.5112787485122681	0.7333333492279053	0.5360785722732544	0.15721997618675232	14	2	T1PKS - T1PKS	T1PKS
HSM.BGC.28	JM.BGC.36	0.21727168560028076	0.6126636266708374	1.0	0.7141162157058716	1.0	0.33396923542022705	0.16567018628120422	5	2	T1PKS - T1PKS	T1PKS
EL.BGC.24	HL.BGC.18	0.38941144943237305	0.37281838059425354	0.7777777910232544	0.5636399388313293	0.5555555820465088	0.5276734828948975	0.1167631670832634	7	2	T1PKS - T1PKS	T1PKS
AT.BGC.32	JM.BGC.39	0.211852565407753	0.6211763620376587	0.699999988079071	0.8183861970901489	0.6086956262588501	0.11994420737028122	0.46940523386001587	14	3	T1PKS - T1PKS	T1PKS
HM.BGC.21	HR.BGC.26	0.4212242066860199	0.33498141169548035	0.7058823704719543	0.5440548658370972	0.5	0.49798157811164856	0.16169027984142303	14	2	T1PKS - T1PKS	T1PKS
HR.BGC.38	HRUB.BGC.49	0.17503924667835236	0.6805602312088013	0.800000011920929	0.8381062746047974	0.6000000238418579	0.1777716726064682	0.11426001042127609	6	2	T1PKS - T1PKS	T1PKS
HM.BGC.47	HP.BGC.44	0.3149365484714508	0.46931192278862	0.7272727489471436	0.6765189170837402	0.5454545617103577	0.3773769736289978	0.10789766162633896	8	2	T1PKS - T1PKS	T1PKS
FNP117	PH.BGC.11	0.4631733298301697	0.2881828844547272	0.7083333134651184	0.4904177188873291	0.4137931168079376	0.5379716753959656	0.239883154630661	19	2	T1PKS - T1PKS	T1PKS
HM.BGC.14	HP.BGC.12	0.34225767850875854	0.4326249659061432	0.7727272510528564	0.6238236427307129	0.6818181872367859	0.4022039771080017	0.11590038239955902	20	2	T1PKS - T1PKS	T1PKS
AT.BGC.27	HP.BGC.31	0.1958896368741989	0.646593451499939	0.8823529481887817	0.7850781083106995	0.6666666865348816	0.23583661019802094	0.06851865351200104	14	2	T1PKS - T1PKS	T1PKS
EL.BGC.41	HM.BGC.42	0.4739588499069214	0.2767193019390106	0.5625	0.5161725878715515	0.5	0.5262183547019958	0.3354591727256775	7	2	T1PKS - T1PKS	T1PKS
AT.BGC.26	JM.BGC.38	0.21922725439071655	0.6096060872077942	0.6875	0.8135167956352234	0.5625	0.2087801992893219	0.05270138382911682	12	2	T1PKS - T1PKS	T1PKS
AT.BGC.26	HSM.BGC.16	0.17463093996047974	0.6812340617179871	0.8461538553237915	0.8228540420532227	0.692307710647583	0.20105405151844025	0.033697474747896194	12	2	T1PKS - T1PKS	T1PKS
HL.BGC.12	HM.BGC.38	0.4591028392314911	0.29256972670555115	0.5384615659713745	0.5426784157752991	0.5	0.5268663763999939	0.24868705868721008	6	2	T1PKS - T1PKS	T1PKS
AT.BGC.16	HRUB.BGC.21	0.21938921511173248	0.6093531847000122	0.8666666746139526	0.7576664090156555	0.7058823704719543	0.27208712697029114	0.034058790653944016	14	2	T1PKS - T1PKS	T1PKS
AT.BGC.39	HR.BGC.39	0.29155805706977844	0.5018900036811829	0.7777777910232544	0.6872774362564087	0.75	0.3494340777397156	0.22094380855560303	5	2	T1PKS - T1PKS	T1PKS
AT.BGC.37	HR.BGC.38	0.32928022742271423	0.4498650133609772	0.800000011920929	0.635157585144043	0.6000000238418579	0.4142226278781891	0.16732147336006165	8	2	T1PKS - T1PKS	T1PKS
EL.BGC.38	HSP.BGC.23	0.3064786493778229	0.4809718728065491	0.782608687877655	0.6712466478347778	0.5600000023841858	0.3506920635700226	0.13130521774291992	18	2	T1PKS - T1PKS	T1PKS
HSM.BGC.14	PH.BGC.11	0.2675425708293915	0.5364938974380493	0.739130437374115	0.7361167669296265	0.5199999809265137	0.2825661599636078	0.11442006379365921	16	2	T1PKS - T1PKS	T1PKS
AT.BGC.28	HM.BGC.42	0.161424458026886	0.7032089233398438	1.0	0.7892441153526306	0.9375	0.2262120544910431	0.09483443945646286	15	2	T1PKS - T1PKS	T1PKS
EL.BGC.41	HSM.BGC.24	0.47419631481170654	0.27646952867507935	0.6428571343421936	0.48956242203712463	0.6153846383094788	0.5411929488182068	0.4027937650680542	7	2	T1PKS - T1PKS	T1PKS
HP.BGC.42	HR.BGC.38	0.2393140196800232	0.5786431431770325	0.8888888955116272	0.7205663323402405	0.875	0.321035236120224	0.13382816314697266	7	2	T1PKS - T1PKS	T1PKS
HP.BGC.44	HRUB.BGC.47	0.24896793067455292	0.5640491843223572	0.800000011920929	0.7408316731452942	0.6000000238418579	0.1327555924654007	0.7016128897666931	7	2	T1PKS - T1PKS	T1PKS
JM.BGC.38	PH.BGC.18	0.34584787487983704	0.4279150068759918	0.6470588445663452	0.6594880819320679	0.529411792755127	0.37919145822525024	0.05041532963514328	15	2	T1PKS - T1PKS	T1PKS
HM.BGC.33	HP.BGC.35	0.3804681897163391	0.38381966948509216	0.7272727489471436	0.5902930498123169	0.5454545617103577	0.47499382495880127	0.14855945110321045	8	2	T1PKS - T1PKS	T1PKS
DC.BGC.15	HSM.BGC.14	0.2687981128692627	0.5346562266349792	0.8500000238418579	0.6963182687759399	0.75	0.3221759796142578	0.1464804857969284	17	2	T1PKS - T1PKS	T1PKS
EL.BGC.16	HF.BGC.22	0.15939752757549286	0.7066125273704529	0.800000011920929	0.8538002371788025	0.7857142686843872	0.15482866764068604	0.0944262146949768	12	2	T1PKS - T1PKS	T1PKS
EL.BGC.41	HRUB.BGC.30	0.4570658802986145	0.29477745294570923	0.6428571343421936	0.5132591724395752	0.5714285969734192	0.5274972319602966	0.3440934121608734	7	2	T1PKS - T1PKS	T1PKS
HP.BGC.31	HR.BGC.31	0.48360586166381836	0.26666292548179626	0.9375	0.39200252294540405	0.6111111044883728	0.6365354061126709	0.4082321226596832	14	2	T1PKS - T1PKS	T1PKS
DC.BGC.23	HF.BGC.24	0.37546995282173157	0.39003777503967285	0.8181818127632141	0.5638553500175476	0.800000011920929	0.49220553040504456	0.2399316281080246	7	2	T1PKS - T1PKS	T1PKS
DC.BGC.21	HL.BGC.14	0.37645018100738525	0.38881438970565796	0.6666666865348816	0.614319920539856	0.5	0.4571158289909363	0.09993694722652435	8	2	T1PKS - T1PKS	T1PKS
HL.BGC.13	HP.BGC.40	0.4423661231994629	0.31095555424690247	0.8999999761581421	0.449810653924942	0.8888888955116272	0.5954163670539856	0.39189472794532776	7	2	T1PKS - T1PKS	T1PKS
AT.BGC.15	HL.BGC.6	0.15342463552951813	0.7166898250579834	1.0	0.7981255054473877	1.0	0.2110612988471985	0.11460010707378387	19	2	T1PKS - T1PKS	T1PKS
HF.BGC.21	HRUB.BGC.49	0.1484021693468094	0.7252188920974731	0.8999999761581421	0.841576099395752	0.699999988079071	0.17647509276866913	0.09524471312761307	7	2	T1PKS - T1PKS	T1PKS
HRUB.BGC.48	HSM.BGC.21	0.27160125970840454	0.5305647253990173	0.7777777910232544	0.7186533212661743	0.5555555820465088	0.3347938358783722	0.1477288454771042	5	2	T1PKS - T1PKS	T1PKS
HM.BGC.43	HSP.BGC.52	0.008607817813754082	0.9828584790229797	1.0	0.9886739253997803	1.0	0.014562098309397697	0.0	7	2	T1PKS - T1PKS	T1PKS
DC.BGC.26	HP.BGC.41	0.21680353581905365	0.6133967041969299	1.0	0.7147321701049805	1.0	0.3266714811325073	0.18175862729549408	5	2	T1PKS - T1PKS	T1PKS
HL.BGC.7	JM.BGC.17	0.35216203331947327	0.4196940064430237	0.699999988079071	0.6309897899627686	0.7142857313156128	0.4018906056880951	0.04020633175969124	20	2	T1PKS - T1PKS	T1PKS
BGC0001254.1	HM.BGC.48	0.44005221128463745	0.3135415315628052	0.8888888955116272	0.4564371407032013	0.875	0.5866428017616272	0.4143231213092804	6	2	T1PKS - T1PKS	T1PKS
EL.BGC.16	HR.BGC.30	0.12394149601459503	0.7674785256385803	1.0	0.8369190692901611	1.0	0.16958189010620117	0.12407510727643967	12	2	T1PKS - T1PKS	T1PKS
HM.BGC.34	HSM.BGC.22	0.14008761942386627	0.7394493222236633	0.875	0.8620923161506653	0.6111111044883728	0.15818995237350464	0.0060728746466338634	13	2	T1PKS - T1PKS	T1PKS
HP.BGC.44	HSP.BGC.56	0.26269620656967163	0.5436168909072876	0.7272727489471436	0.7452561855316162	0.5454545617103577	0.2788824439048767	0.17025862634181976	7	2	T1PKS - T1PKS	T1PKS
AT.BGC.27	HSP.BGC.43	0.21751421689987183	0.6122840046882629	0.7894737124443054	0.7852652072906494	0.6000000238418579	0.23411747813224792	0.07905581593513489	14	2	T1PKS - T1PKS	T1PKS
HF.BGC.6	JM.BGC.17	0.09722390025854111	0.8150047063827515	0.9285714030265808	0.8945049047470093	0.9333333373069763	0.1174963116645813	0.02748728170990944	13	2	T1PKS - T1PKS	T1PKS
HR.BGC.33	PH.BGC.22	0.4013552963733673	0.3583754599094391	0.47058823704719543	0.6417722105979919	0.3684210479259491	0.42291340231895447	0.09948553889989853	8	2	T1PKS - T1PKS	T1PKS
AT.BGC.28	HF.BGC.14	0.20167754590511322	0.6373187303543091	1.0	0.7362795472145081	0.9375	0.2779197096824646	0.15722599625587463	15	2	T1PKS - T1PKS	T1PKS
HF.BGC.11	HRUB.BGC.24	0.40591591596603394	0.35293591022491455	0.75	0.5528884530067444	0.4444444477558136	0.4867977499961853	0.18915145099163055	13	2	T1PKS - T1PKS	T1PKS
AT.BGC.28	HRUB.BGC.30	0.27011147141456604	0.5327372550964355	0.875	0.6857085824012756	0.8125	0.3437359631061554	0.09345725923776627	15	2	T1PKS - T1PKS	T1PKS
DC.BGC.22	HRUB.BGC.30	0.4440091550350189	0.3091258406639099	0.6428571343421936	0.5304390788078308	0.5714285969734192	0.5055274963378906	0.34367769956588745	7	2	T1PKS - T1PKS	T1PKS
HR.BGC.33	HR.BGC.35	0.49792397022247314	0.2520803213119507	0.6666666865348816	0.45594799518585205	0.4444444477558136	0.621931254863739	0.3104143440723419	6	2	T1PKS - T1PKS	T1PKS
HSP.BGC.51	JM.BGC.24	0.17985261976718903	0.6726416945457458	0.9375	0.7860878705978394	0.8235294222831726	0.22973372042179108	0.09525014460086823	15	2	T1PKS - T1PKS	T1PKS
HR.BGC.24	JM.BGC.42	0.4717239737510681	0.279075562953949	0.7142857313156128	0.47011449933052063	0.692307710647583	0.5793841481208801	0.30714160203933716	9	2	T1PKS - T1PKS	T1PKS
PH.BGC.16	XH.BGC.54	0.49521785974502563	0.2548049986362457	0.529411792755127	0.500100314617157	0.4117647111415863	0.5347976684570312	0.34285861253738403	9	2	T1PKS - T1PKS	T1PKS
HRUB.BGC.45	JM.BGC.36	0.19683504104614258	0.6450739502906799	1.0	0.7410065531730652	1.0	0.2898862659931183	0.18176153302192688	5	2	T1PKS - T1PKS	T1PKS
HRUB.BGC.30	HSM.BGC.23	0.216584250330925	0.6137402653694153	0.875	0.7585148811340332	0.7222222089767456	0.2620350122451782	0.097635917365551	14	2	T1PKS - T1PKS	T1PKS
DC.BGC.13	HSM.BGC.11	0.2361823320388794	0.5834174156188965	0.5714285969734192	0.8252556324005127	0.5454545617103577	0.19676877558231354	0.03158564120531082	13	2	T1PKS - T1PKS	T1PKS
FNP117	XH.BGC.17	0.4805622398853302	0.269815593957901	0.8421052694320679	0.4241531789302826	0.5909090638160706	0.6150944828987122	0.2029941827058792	19	2	T1PKS - T1PKS	T1PKS
EL.BGC.36	HRUB.BGC.52	0.24973399937152863	0.5628990530967712	0.7692307829856873	0.7447832226753235	0.75	0.2808484435081482	0.15269020199775696	8	2	T1PKS - T1PKS	T1PKS
EL.BGC.33	HF.BGC.21	0.2133733630180359	0.6187814474105835	1.0	0.7221695184707642	0.8888888955116272	0.16842494904994965	0.5331099629402161	7	3	T1PKS - T1PKS	T1PKS
BGC0001907.1	DC.BGC.20	0.35503146052360535	0.4159844219684601	1.0	0.5422518253326416	0.6428571343421936	0.4368538558483124	0.5204310417175293	12	4	T1PKS - T1PKS	T1PKS
EL.BGC.32	HM.BGC.16	0.2968154847621918	0.49446845054626465	0.7058823704719543	0.7042878866195679	0.6315789222717285	0.33207836747169495	0.022964952513575554	15	2	T1PKS - T1PKS	T1PKS
HP.BGC.35	JM.BGC.34	0.31695905327796936	0.4665449559688568	0.7272727489471436	0.6738577485084534	0.5454545617103577	0.37333789467811584	0.16095757484436035	7	2	T1PKS - T1PKS	T1PKS
EL.BGC.41	JM.BGC.23	0.4826168417930603	0.2676853537559509	0.6000000238418579	0.4930480420589447	0.5333333611488342	0.5365257263183594	0.4034438729286194	7	2	T1PKS - T1PKS	T1PKS
AT.BGC.34	EL.BGC.24	0.24343115091323853	0.572396457195282	1.0	0.6796958446502686	1.0	0.3684592843055725	0.15176109969615936	7	2	T1PKS - T1PKS	T1PKS
HL.BGC.15	PH.BGC.19	0.19862185418605804	0.6422069072723389	1.0	0.7386554479598999	1.0	0.28795135021209717	0.1948275864124298	5	2	T1PKS - T1PKS	T1PKS
HRUB.BGC.45	HSP.BGC.48	0.231573224067688	0.5904796719551086	1.0	0.6952983736991882	1.0	0.35117536783218384	0.1885172426700592	5	2	T1PKS - T1PKS	T1PKS
EL.BGC.41	HF.BGC.14	0.47462284564971924	0.27602115273475647	0.5625	0.5152989029884338	0.5	0.5232600569725037	0.34974488615989685	7	2	T1PKS - T1PKS	T1PKS
HL.BGC.19	HSM.BGC.29	0.3777761459350586	0.38716253638267517	0.75	0.5862594842910767	0.5833333134651184	0.4397852122783661	0.30956175923347473	8	2	T1PKS - T1PKS	T1PKS
HL.BGC.11	HM.BGC.43	0.25761309266090393	0.5511383414268494	0.800000011920929	0.7294564247131348	0.6000000238418579	0.32489141821861267	0.08032598346471786	7	2	T1PKS - T1PKS	T1PKS
DC.BGC.24	HRUB.BGC.38	0.08485358208417892	0.8374929428100586	1.0	0.8883505463600159	1.0	0.11931895464658737	0.0656324177980423	12	2	T1PKS - T1PKS	T1PKS
AT.BGC.15	FNP117	0.4866690933704376	0.2635086178779602	0.739130437374115	0.4488060176372528	0.48148149251937866	0.5808596014976501	0.23970504105091095	21	2	T1PKS - T1PKS	T1PKS
BGC0001276.1	FNP110	0.35449934005737305	0.41667112708091736	0.5833333134651184	0.6661292910575867	0.5454545617103577	0.3846394419670105	0.2069489061832428	5	2	T1PKS - T1PKS	T1PKS
BGC0001257.1	HM.BGC.16	0.18504920601844788	0.6641448140144348	0.5	0.915286123752594	0.46666666865348816	0.1038600504398346	0.027275295928120613	6	2	T1PKS - T1PKS	T1PKS
HSM.BGC.28	XH.BGC.44	0.357094943523407	0.4133269190788269	1.0	0.5301382541656494	1.0	0.5400491952896118	0.2943931519985199	5	2	T1PKS - T1PKS	T1PKS
DC.BGC.22	HSP.BGC.36	0.4379628002643585	0.3158858120441437	0.8999999761581421	0.4556044936180115	0.8888888955116272	0.5806974172592163	0.41733869910240173	7	2	T1PKS - T1PKS	T1PKS
HP.BGC.34	JM.BGC.33	0.2044583112001419	0.6328865885734558	0.8888888955116272	0.7662356495857239	0.8823529481887817	0.2563597857952118	0.05300123244524002	16	2	T1PKS - T1PKS	T1PKS
HSP.BGC.56	JM.BGC.25	0.3591458201408386	0.41069409251213074	0.800000011920929	0.5911824107170105	0.7777777910232544	0.45401376485824585	0.22803296148777008	8	2	T1PKS - T1PKS	T1PKS
EL.BGC.24	HM.BGC.41	0.32376518845558167	0.4572935104370117	0.800000011920929	0.6424142122268677	0.6000000238418579	0.4299173951148987	0.10442514717578888	7	2	T1PKS - T1PKS	T1PKS
HP.BGC.44	XH.BGC.32	0.3797425627708435	0.38471928238868713	0.8888888955116272	0.5412744283676147	0.6666666865348816	0.5297034382820129	0.21030311286449432	7	2	T1PKS - T1PKS	T1PKS
HL.BGC.11	HP.BGC.42	0.15005767345428467	0.7224019765853882	1.0	0.8025556802749634	1.0	0.2340976893901825	0.06915747374296188	7	2	T1PKS - T1PKS	T1PKS
EL.BGC.28	HR.BGC.26	0.42027920484542847	0.33607620000839233	0.6875	0.551393449306488	0.47058823704719543	0.4936487078666687	0.17835365235805511	12	2	T1PKS - T1PKS	T1PKS
HRUB.BGC.41	JM.BGC.32	0.4700640141963959	0.2808321416378021	0.6666666865348816	0.48875150084495544	0.5909090638160706	0.5575754642486572	0.024815021082758904	21	2	T1PKS - T1PKS	T1PKS
DC.BGC.21	DC.BGC.31	0.49980196356773376	0.250198096036911	0.6000000238418579	0.4694335162639618	0.5714285969734192	0.5782955884933472	0.3396499454975128	8	2	T1PKS - T1PKS	T1PKS
DC.BGC.20	EL.BGC.39	0.124760203063488	0.7660446763038635	0.9090909361839294	0.866942286491394	0.8181818127632141	0.15616106986999512	0.029092472046613693	9	2	T1PKS - T1PKS	T1PKS
HR.BGC.18	PH.BGC.11	0.241662859916687	0.5750752091407776	0.9090909361839294	0.7152033448219299	0.739130437374115	0.3027918040752411	0.11384277045726776	19	2	T1PKS - T1PKS	T1PKS
AT.BGC.16	HL.BGC.7	0.17561106383800507	0.6796171069145203	0.699999988079071	0.8632937073707581	0.7142857313156128	0.15198597311973572	0.029748445376753807	14	2	T1PKS - T1PKS	T1PKS
DC.BGC.23	HSM.BGC.32	0.18332988023757935	0.6669501066207886	0.8181818127632141	0.8209774494171143	0.6363636255264282	0.18567152321338654	0.15575121343135834	7	2	T1PKS - T1PKS	T1PKS
HF.BGC.24	HR.BGC.32	0.24056287109851837	0.5767447352409363	0.9090909361839294	0.7169627547264099	0.7272727489471436	0.3331451714038849	0.05755172297358513	9	2	T1PKS - T1PKS	T1PKS
HR.BGC.30	JM.BGC.38	0.156587153673172	0.7113451957702637	0.800000011920929	0.8574981093406677	0.7857142686843872	0.15578174591064453	0.0628228411078453	12	2	T1PKS - T1PKS	T1PKS
HR.BGC.18	HRUB.BGC.23	0.29280999302864075	0.5001177191734314	0.8571428656578064	0.6681385040283203	0.5416666865348816	0.3576860725879669	0.08652804791927338	19	2	T1PKS - T1PKS	T1PKS
HSM.BGC.13	JM.BGC.19	0.3675893247127533	0.3999432623386383	0.692307710647583	0.617544412612915	0.5384615659713745	0.43924665451049805	0.12689583003520966	9	2	T1PKS - T1PKS	T1PKS
HL.BGC.14	HSM.BGC.37	0.4846596121788025	0.26557573676109314	0.6428571343421936	0.4757949113845825	0.6153846383094788	0.5607266426086426	0.37811896204948425	8	2	T1PKS - T1PKS	T1PKS
HF.BGC.6	PH.BGC.12	0.16032494604587555	0.7050542235374451	0.7647058963775635	0.863005518913269	0.7777777910232544	0.15125443041324615	0.04430469125509262	13	2	T1PKS - T1PKS	T1PKS
AT.BGC.40	JM.BGC.40	0.23619288206100464	0.5834013223648071	0.8125	0.7517198920249939	0.6875	0.2776268422603607	0.0721997320652008	12	2	T1PKS - T1PKS	T1PKS
HF.BGC.26	XH.BGC.39	0.35925164818763733	0.41055846214294434	0.7777777910232544	0.5982068777084351	0.75	0.46776652336120605	0.23685956001281738	5	2	T1PKS - T1PKS	T1PKS
AT.BGC.37	HM.BGC.43	0.23927345871925354	0.5787048935890198	0.8999999761581421	0.7170378565788269	0.8888888955116272	0.32824036478996277	0.1018492802977562	8	2	T1PKS - T1PKS	T1PKS
HSM.BGC.31	HSP.BGC.52	0.08025562763214111	0.845929741859436	0.8888888955116272	0.935336172580719	0.6666666865348816	0.07633548229932785	0.02964889071881771	6	2	T1PKS - T1PKS	T1PKS
HM.BGC.42	JM.BGC.24	0.1781577318906784	0.6754246950149536	0.9375	0.7883179783821106	0.8235294222831726	0.22953352332115173	0.07779566943645477	15	2	T1PKS - T1PKS	T1PKS
BGC0001273.1	BGC0001276.1	0.34443286061286926	0.42976826429367065	1.0	0.546798825263977	1.0	0.5010528564453125	0.33357182145118713	5	2	T1PKS - T1PKS	T1PKS
HR.BGC.30	HRUB.BGC.38	0.09455151855945587	0.8198369741439819	1.0	0.8755900859832764	1.0	0.13251923024654388	0.07575387507677078	12	2	T1PKS - T1PKS	T1PKS
HSM.BGC.13	HSP.BGC.26	0.25184279680252075	0.5597392320632935	0.9090909361839294	0.6975752711296082	0.8999999761581421	0.35261327028274536	0.07657625526189804	9	2	T1PKS - T1PKS	T1PKS
AT.BGC.28	HR.BGC.22	0.3158094584941864	0.4681167006492615	0.8235294222831726	0.6466251611709595	0.5789473652839661	0.3817426860332489	0.14061596989631653	15	2	T1PKS - T1PKS	T1PKS
AT.BGC.26	HRUB.BGC.38	0.18329712748527527	0.6670035719871521	0.8461538553237915	0.8114511370658875	0.692307710647583	0.2101343274116516	0.0590360201895237	12	2	T1PKS - T1PKS	T1PKS
AT.BGC.39	HM.BGC.48	0.4809786081314087	0.2693832218647003	0.7777777910232544	0.44315680861473083	0.5555555820465088	0.6142111420631409	0.41342324018478394	5	2	T1PKS - T1PKS	T1PKS
HRUB.BGC.50	HSP.BGC.30	0.36734864115715027	0.4002477526664734	0.7222222089767456	0.6095212697982788	0.5263158082962036	0.4269222021102905	0.1353745013475418	14	2	T1PKS - T1PKS	T1PKS
HM.BGC.17	HSM.BGC.13	0.304875910282135	0.48319748044013977	0.8461538553237915	0.6477678418159485	0.8333333134651184	0.4008069634437561	0.08507069945335388	11	2	T1PKS - T1PKS	T1PKS
HSP.BGC.52	PH.BGC.24	0.14322952926158905	0.7340556383132935	1.0	0.8115400671958923	1.0	0.20901724696159363	0.11650922149419785	7	2	T1PKS - T1PKS	T1PKS
AT.BGC.24	DC.BGC.28	0.4970778822898865	0.2529306411743164	0.7272727489471436	0.43685925006866455	0.5454545617103577	0.6010134816169739	0.43058621883392334	7	2	T1PKS - T1PKS	T1PKS
HM.BGC.33	HSP.BGC.42	0.026002826169133186	0.948670506477356	1.0	0.9657857418060303	1.0	0.03806352615356445	0.018817109987139702	8	2	T1PKS - T1PKS	T1PKS
DC.BGC.19	JM.BGC.29	0.46187591552734375	0.28957754373550415	0.7142857313156128	0.4872559905052185	0.5333333611488342	0.5783707499504089	0.11898335814476013	12	2	T1PKS - T1PKS	T1PKS
HRUB.BGC.48	HSP.BGC.50	0.2800508439540863	0.5183267593383789	0.7777777910232544	0.707535445690155	0.5555555820465088	0.3471330404281616	0.15579335391521454	5	2	T1PKS - T1PKS	T1PKS
HF.BGC.22	HR.BGC.30	0.25435566902160645	0.5559855103492737	0.800000011920929	0.728855311870575	0.7857142686843872	0.30138495564460754	0.04434245452284813	15	2	T1PKS - T1PKS	T1PKS
HM.BGC.39	PH.BGC.19	0.22894048690795898	0.5945327877998352	1.0	0.6987625360488892	1.0	0.34220144152641296	0.1988275796175003	5	2	T1PKS - T1PKS	T1PKS
EL.BGC.36	HM.BGC.28	0.4836498200893402	0.2666175067424774	0.6153846383094788	0.48912471532821655	0.4615384638309479	0.5699090957641602	0.27473998069763184	8	2	T1PKS - T1PKS	T1PKS
HF.BGC.23	HRUB.BGC.41	0.43571677803993225	0.3184155523777008	0.5833333134651184	0.5619223713874817	0.4444444477558136	0.4740254878997803	0.11454697698354721	18	2	T1PKS - T1PKS	T1PKS
HSM.BGC.29	HSP.BGC.37	0.11141859740018845	0.7895768880844116	0.7857142686843872	0.924825131893158	0.6428571343421936	0.086849145591259	0.02264050953090191	9	2	T1PKS - T1PKS	T1PKS
AT.BGC.31	HSP.BGC.45	0.2921891510486603	0.5009961724281311	0.5714285969734192	0.7551509737968445	0.40909090638160706	0.27562639117240906	0.07557354867458344	11	2	T1PKS - T1PKS	T1PKS
BGC0001265.1	HF.BGC.6	0.4950486719608307	0.2549758553504944	0.5384615659713745	0.49538129568099976	0.5	0.5726707577705383	0.3004625737667084	6	2	T1PKS - T1PKS	T1PKS
HM.BGC.16	HP.BGC.17	0.1565081924200058	0.7114784121513367	0.8666666746139526	0.8359541296958923	0.875	0.18358451128005981	0.027275295928120613	14	2	T1PKS - T1PKS	T1PKS
EL.BGC.27	HSP.BGC.48	0.24624915421009064	0.5681403279304504	1.0	0.675987958908081	1.0	0.35425135493278503	0.2484137862920761	5	2	T1PKS - T1PKS	T1PKS
HL.BGC.14	HRUB.BGC.52	0.31502819061279297	0.469186395406723	0.6428571343421936	0.702030599117279	0.5	0.32856640219688416	0.17558147013187408	8	2	T1PKS - T1PKS	T1PKS
DC.BGC.27	HSP.BGC.44	0.4923718571662903	0.2576863169670105	0.6666666865348816	0.46179142594337463	0.5	0.5726123452186584	0.43499723076820374	6	2	T1PKS - T1PKS	T1PKS
HSP.BGC.42	JM.BGC.34	0.2045113742351532	0.6328021287918091	1.0	0.730906069278717	1.0	0.28559473156929016	0.2030906230211258	8	2	T1PKS - T1PKS	T1PKS
HM.BGC.28	HR.BGC.40	0.49375119805336	0.2562878429889679	0.692307710647583	0.454433798789978	0.4285714328289032	0.6074203252792358	0.26722273230552673	9	2	T1PKS - T1PKS	T1PKS
BGC0001275.1	HR.BGC.33	0.3570675253868103	0.41336214542388916	0.75	0.610061526298523	0.7142857313156128	0.4488537609577179	0.27210789918899536	4	2	T1PKS - T1PKS	T1PKS
DC.BGC.26	HRUB.BGC.45	0.2176714539527893	0.6120379567146301	1.0	0.7135902047157288	1.0	0.32321441173553467	0.19439828395843506	5	2	T1PKS - T1PKS	T1PKS
HF.BGC.16	JM.BGC.23	0.4721325635910034	0.27864402532577515	0.550000011920929	0.5257825255393982	0.3636363744735718	0.5255367755889893	0.11498257517814636	14	2	T1PKS - T1PKS	T1PKS
DC.BGC.18	HR.BGC.26	0.46540865302085876	0.2857879102230072	0.6666666865348816	0.49580731987953186	0.5555555820465088	0.5494238138198853	0.16495901346206665	15	2	T1PKS - T1PKS	T1PKS
HF.BGC.24	HRUB.BGC.40	0.40151581168174744	0.3581833243370056	0.5	0.6358773708343506	0.260869562625885	0.4170643985271454	0.09941378980875015	10	2	T1PKS - T1PKS	T1PKS
DC.BGC.11	HR.BGC.20	0.4974762499332428	0.25253012776374817	0.6666666865348816	0.4537593126296997	0.550000011920929	0.5747998356819153	0.3177672028541565	16	2	T1PKS - T1PKS	T1PKS
HM.BGC.37	HSP.BGC.46	0.1323281079530716	0.7528545260429382	0.8823529481887817	0.8683130145072937	0.6818181872367859	0.154178187251091	0.01923096925020218	20	4	T1PKS - T1PKS	T1PKS
HL.BGC.6	PH.BGC.11	0.23224981129169464	0.5894403457641602	0.8695651888847351	0.741639256477356	0.6399999856948853	0.27266570925712585	0.12246345728635788	19	2	T1PKS - T1PKS	T1PKS
HP.BGC.27	HP.BGC.30	0.4722970128059387	0.2784704566001892	0.7692307829856873	0.4554796516895294	0.6153846383094788	0.5901868939399719	0.31618762016296387	10	2	T1PKS - T1PKS	T1PKS
DC.BGC.32	JM.BGC.40	0.4958403706550598	0.25417694449424744	0.5625	0.49322906136512756	0.2777777910232544	0.561331033706665	0.28853046894073486	8	2	T1PKS - T1PKS	T1PKS
BGC0001244.1	BGC0001275.1	0.4512014389038086	0.3011798858642578	0.8571428656578064	0.45894548296928406	0.5714285969734192	0.5968801975250244	0.40149030089378357	5	2	T1PKS - T1PKS	T1PKS
HF.BGC.22	HSP.BGC.44	0.26534730195999146	0.5397146344184875	0.800000011920929	0.7143926620483398	0.7857142686843872	0.3183507025241852	0.04003211110830307	15	2	T1PKS - T1PKS	T1PKS
HF.BGC.11	JM.BGC.16	0.48528939485549927	0.2649269998073578	0.875	0.41149595379829407	0.4736842215061188	0.6221786737442017	0.36961889266967773	13	2	T1PKS - T1PKS	T1PKS
HF.BGC.25	HRUB.BGC.52	0.27078884840011597	0.53174889087677	0.7857142686843872	0.7118018269538879	0.7692307829856873	0.31711289286613464	0.14362463355064392	10	2	T1PKS - T1PKS	T1PKS
HL.BGC.14	JM.BGC.42	0.41425374150276184	0.3430986702442169	0.7692307829856873	0.5283098220825195	0.75	0.503892719745636	0.3428798019886017	8	2	T1PKS - T1PKS	T1PKS
BGC0000170.1	XH.BGC.3	0.49946165084838867	0.2505386471748352	0.8235294222831726	0.41034460067749023	0.375	0.6316651701927185	0.25357741117477417	16	2	T1PKS - T1PKS	T1PKS
BGC0001265.1	DC.BGC.13	0.4952150881290436	0.25480780005455017	0.5384615659713745	0.49415019154548645	0.5384615659713745	0.5729572176933289	0.30452761054039	6	2	T1PKS - T1PKS	T1PKS
EL.BGC.27	HM.BGC.48	0.4871607720851898	0.2630040943622589	0.7777777910232544	0.43502238392829895	0.5555555820465088	0.6058796048164368	0.46272268891334534	5	2	T1PKS - T1PKS	T1PKS
HM.BGC.35	PH.BGC.18	0.18937702476978302	0.6571096181869507	0.7857142686843872	0.8222482800483704	0.6428571343421936	0.19964922964572906	0.046366747468709946	12	2	T1PKS - T1PKS	T1PKS
BGC0000013.1	HF.BGC.9	0.46983736753463745	0.2810724079608917	0.5	0.5447484254837036	0.3076923191547394	0.5173114538192749	0.33113181591033936	4	2	T1PKS - T1PKS	T1PKS
BGC0001257.1	BGC0001258.1	0.2898619771003723	0.5042960047721863	1.0	0.6186026930809021	1.0	0.45671141147613525	0.15545505285263062	6	2	T1PKS - T1PKS	T1PKS
HF.BGC.6	HSM.BGC.11	0.1648249328136444	0.6975173950195312	0.6499999761581421	0.8932127952575684	0.6666666865348816	0.11804139614105225	0.03363482281565666	13	2	T1PKS - T1PKS	T1PKS
BGC0001258.1	HRUB.BGC.21	0.4226260185241699	0.3333607017993927	0.5	0.6018078327178955	0.5	0.4763016104698181	0.16386376321315765	6	2	T1PKS - T1PKS	T1PKS
BGC0001273.1	FNP110	0.4250263571739197	0.3305946886539459	0.5833333134651184	0.5733305215835571	0.5454545617103577	0.46644237637519836	0.32723718881607056	5	2	T1PKS - T1PKS	T1PKS
DC.BGC.13	JM.BGC.17	0.10640881210565567	0.7985051870346069	0.9285714030265808	0.8841738700866699	0.8666666746139526	0.1291014701128006	0.02953646145761013	13	2	T1PKS - T1PKS	T1PKS
HL.BGC.19	HSP.BGC.37	0.4159449636936188	0.34112030267715454	0.6000000238418579	0.5825285911560059	0.46666666865348816	0.44544485211372375	0.30557769536972046	8	2	T1PKS - T1PKS	T1PKS
HM.BGC.39	HRUB.BGC.45	0.23250919580459595	0.5890421271324158	1.0	0.6940668821334839	1.0	0.35117536783218384	0.19282758235931396	5	2	T1PKS - T1PKS	T1PKS
HSM.BGC.22	HSP.BGC.43	0.13528752326965332	0.747727632522583	0.7894737124443054	0.8934582471847534	0.6000000238418579	0.12118364125490189	0.004048583097755909	14	2	T1PKS - T1PKS	T1PKS
DC.BGC.22	HSM.BGC.24	0.46790724992752075	0.283122718334198	0.6428571343421936	0.49783751368522644	0.6153846383094788	0.5294014811515808	0.40682604908943176	7	2	T1PKS - T1PKS	T1PKS
BGC0001275.1	FNP110	0.41391879320144653	0.34349116683006287	0.5	0.6176506876945496	0.3333333432674408	0.4248257875442505	0.29739633202552795	4	2	T1PKS - T1PKS	T1PKS
BGC0001254.1	HSP.BGC.57	0.4846542179584503	0.26558127999305725	0.875	0.4083497226238251	0.625	0.6545047760009766	0.40308675169944763	6	2	T1PKS - T1PKS	T1PKS
EL.BGC.24	HF.BGC.27	0.33796796202659607	0.4382864236831665	0.800000011920929	0.619047999382019	0.7777777910232544	0.4593147039413452	0.10668251663446426	7	2	T1PKS - T1PKS	T1PKS
HF.BGC.21	HSM.BGC.31	0.21870958805084229	0.6104146838188171	0.8888888955116272	0.7476774454116821	0.875	0.2976985275745392	0.09350667148828506	7	2	T1PKS - T1PKS	T1PKS
EL.BGC.28	HP.BGC.23	0.413973867893219	0.3434266448020935	0.7777777910232544	0.5314671397209167	0.550000011920929	0.49516379833221436	0.2688008248806	15	2	T1PKS - T1PKS	T1PKS
BGC0001273.1	HR.BGC.33	0.48463115096092224	0.26560503244400024	0.6666666865348816	0.4734385311603546	0.4444444477558136	0.5867967009544373	0.37597331404685974	5	2	T1PKS - T1PKS	T1PKS
EL.BGC.28	HRUB.BGC.50	0.3972577154636383	0.3632982671260834	0.6666666865348816	0.5895732045173645	0.4000000059604645	0.4496501088142395	0.175087109208107	12	2	T1PKS - T1PKS	T1PKS
HP.BGC.20	JM.BGC.13	0.3009392321109772	0.4886859655380249	0.875	0.650398313999176	0.6129032373428345	0.38006356358528137	0.15921495854854584	25	4	T1PKS - T1PKS	T1PKS
AT.BGC.15	HM.BGC.14	0.18193818628787994	0.6692251563072205	0.9545454382896423	0.7773540616035461	0.8636363744735718	0.23295433819293976	0.12471619248390198	19	2	T1PKS - T1PKS	T1PKS
HM.BGC.46	HSP.BGC.55	0.13738848268985748	0.7440986037254333	1.0	0.8209800720214844	0.9333333373069763	0.11301633715629578	0.46503549814224243	13	3	T1PKS - T1PKS	T1PKS
HM.BGC.35	HR.BGC.30	0.09319840371608734	0.8222891092300415	1.0	0.8773705363273621	1.0	0.13394677639007568	0.05472567304968834	12	2	T1PKS - T1PKS	T1PKS
AT.BGC.20	EL.BGC.28	0.257272332906723	0.5516443848609924	0.9285714030265808	0.6877995729446411	0.7857142686843872	0.34481146931648254	0.13283972442150116	11	2	T1PKS - T1PKS	T1PKS
HL.BGC.10	HR.BGC.30	0.25738704204559326	0.5514740347862244	0.8461538553237915	0.7152657508850098	0.6428571343421936	0.22242216765880585	0.533982515335083	12	3	T1PKS - T1PKS	T1PKS
DC.BGC.22	EL.BGC.41	0.09115100651979446	0.8260064721107483	1.0	0.8800644874572754	1.0	0.14452148973941803	0.03388465940952301	7	2	T1PKS - T1PKS	T1PKS
DC.BGC.27	HM.BGC.35	0.4923718571662903	0.2576863169670105	0.6666666865348816	0.46179142594337463	0.5	0.5726123452186584	0.43499723076820374	6	2	T1PKS - T1PKS	T1PKS
AT.BGC.28	HSM.BGC.23	0.2233952134847641	0.6031150221824646	1.0	0.7091549038887024	0.8823529481887817	0.31509336829185486	0.09685873240232468	16	2	T1PKS - T1PKS	T1PKS
DC.BGC.23	HL.BGC.12	0.4743632376194	0.2762940227985382	0.699999988079071	0.47145187854766846	0.6666666865348816	0.6088078022003174	0.2476392388343811	7	2	T1PKS - T1PKS	T1PKS
HF.BGC.28	HSM.BGC.28	0.22404277324676514	0.6021096110343933	1.0	0.7052068710327148	1.0	0.3395562171936035	0.18288539350032806	5	2	T1PKS - T1PKS	T1PKS
HL.BGC.11	PH.BGC.24	0.2580934464931488	0.5504253506660461	0.800000011920929	0.7288244366645813	0.6000000238418579	0.31722959876060486	0.10998650640249252	7	2	T1PKS - T1PKS	T1PKS
EL.BGC.41	HM.BGC.27	0.46790021657943726	0.2831301689147949	0.8888888955116272	0.4252775013446808	0.6666666865348816	0.6221168637275696	0.40884217619895935	7	2	T1PKS - T1PKS	T1PKS
HSM.BGC.24	JM.BGC.23	0.2489580512046814	0.5640640258789062	0.8125	0.7359878420829773	0.6470588445663452	0.2920096218585968	0.09602732956409454	12	2	T1PKS - T1PKS	T1PKS
EL.BGC.36	HR.BGC.24	0.4739055335521698	0.27677538990974426	0.75	0.4597734212875366	0.5833333134651184	0.5912677049636841	0.3360621929168701	8	2	T1PKS - T1PKS	T1PKS
AT.BGC.31	HR.BGC.29	0.2580327093601227	0.5505154728889465	0.75	0.7452356219291687	0.529411792755127	0.2884487211704254	0.06950067728757858	11	2	T1PKS - T1PKS	T1PKS
EL.BGC.36	JM.BGC.40	0.26918360590934753	0.5340926051139832	0.6666666865348816	0.751700758934021	0.6428571343421936	0.28473302721977234	0.10256410390138626	8	2	T1PKS - T1PKS	T1PKS
HR.BGC.40	HSM.BGC.29	0.428326278924942	0.3268108367919922	0.8333333134651184	0.49343031644821167	0.6666666865348816	0.5610965490341187	0.26119863986968994	9	2	T1PKS - T1PKS	T1PKS
HF.BGC.27	JM.BGC.37	0.31977659463882446	0.4627038836479187	0.8888888955116272	0.6146945357322693	0.875	0.4589448571205139	0.12756754457950592	7	2	T1PKS - T1PKS	T1PKS
HRUB.BGC.23	HSP.BGC.23	0.18103128671646118	0.6707097291946411	0.9047619104385376	0.7943823933601379	0.8095238208770752	0.2163676917552948	0.11424195021390915	17	2	T1PKS - T1PKS	T1PKS
HM.BGC.16	HSP.BGC.25	0.0749550610780716	0.855708122253418	0.7368420958518982	0.9850710034370422	0.7142857313156128	0.017061715945601463	0.0	14	2	T1PKS - T1PKS	T1PKS
HSM.BGC.16	HSP.BGC.44	0.03171112760901451	0.937583327293396	1.0	0.9582748413085938	1.0	0.048004601150751114	0.004048583097755909	12	2	T1PKS - T1PKS	T1PKS
HL.BGC.13	HP.BGC.43	0.4649503827095032	0.28627809882164	0.5714285969734192	0.527320921421051	0.4285714328289032	0.5180037021636963	0.31404298543930054	7	2	T1PKS - T1PKS	T1PKS
DC.BGC.18	HRUB.BGC.50	0.4320605993270874	0.32255515456199646	0.6499999761581421	0.5465994477272034	0.4761904776096344	0.4929015636444092	0.15714286267757416	15	2	T1PKS - T1PKS	T1PKS
DC.BGC.26	HF.BGC.28	0.2362360805273056	0.5833353400230408	1.0	0.6891630291938782	1.0	0.352873295545578	0.20574605464935303	5	2	T1PKS - T1PKS	T1PKS
HL.BGC.12	HRUB.BGC.40	0.3784290850162506	0.3863503932952881	0.42105263471603394	0.6897071599960327	0.2380952388048172	0.3657938241958618	0.11603942513465881	7	2	T1PKS - T1PKS	T1PKS
EL.BGC.16	HSM.BGC.16	0.1217028796672821	0.771405816078186	1.0	0.8398646116256714	1.0	0.1710432767868042	0.09468798339366913	12	2	T1PKS - T1PKS	T1PKS
EL.BGC.34	HP.BGC.18	0.30420857667922974	0.48412570357322693	0.8461538553237915	0.6486459374427795	0.8333333134651184	0.39795005321502686	0.11837418377399445	10	2	T1PKS - T1PKS	T1PKS
DC.BGC.13	HSP.BGC.25	0.23508435487747192	0.5850959420204163	0.6000000238418579	0.8184296488761902	0.5454545617103577	0.20398177206516266	0.03589598461985588	13	2	T1PKS - T1PKS	T1PKS
BGC0001254.1	HP.BGC.41	0.49167943000793457	0.25838980078697205	0.875	0.3991060256958008	0.625	0.6650151014328003	0.40853068232536316	6	2	T1PKS - T1PKS	T1PKS
HL.BGC.10	HSP.BGC.44	0.25589245557785034	0.5536960363388062	0.8461538553237915	0.7172322869300842	0.6428571343421936	0.22245654463768005	0.5240122675895691	12	3	T1PKS - T1PKS	T1PKS
HF.BGC.9	HR.BGC.14	0.21548564732074738	0.6154627799987793	0.8461538553237915	0.7685194611549377	0.7142857313156128	0.2613278925418854	0.06732002645730972	11	2	T1PKS - T1PKS	T1PKS
BGC0001258.1	HP.BGC.17	0.41017282009124756	0.34789609909057617	0.5	0.619070827960968	0.46666666865348816	0.456087201833725	0.15545505285263062	6	2	T1PKS - T1PKS	T1PKS
EL.BGC.41	HSP.BGC.51	0.4734925627708435	0.2772100865840912	0.5625	0.5167860984802246	0.5	0.5245954990386963	0.33837834000587463	7	2	T1PKS - T1PKS	T1PKS
AT.BGC.37	HP.BGC.42	0.20984117686748505	0.6243509650230408	0.8999999761581421	0.760735273361206	0.699999988079071	0.2652064561843872	0.1354977786540985	8	2	T1PKS - T1PKS	T1PKS
HM.BGC.13	HSP.BGC.22	0.1614135056734085	0.7032272815704346	0.8571428656578064	0.8348151445388794	0.7777777910232544	0.18992309272289276	0.004386302549391985	26	4	T1PKS - T1PKS	T1PKS
AT.BGC.26	EL.BGC.16	0.20889616012573242	0.6258453130722046	0.8461538553237915	0.7777681946754456	0.692307710647583	0.2427707016468048	0.09899832308292389	12	2	T1PKS - T1PKS	T1PKS
HR.BGC.40	PH.BGC.16	0.24250490963459015	0.5737988352775574	0.8333333134651184	0.7339448928833008	0.8181818127632141	0.2947891056537628	0.1367521435022354	9	2	T1PKS - T1PKS	T1PKS
HM.BGC.21	HSM.BGC.24	0.19397170841693878	0.6496816277503967	0.875	0.7875372171401978	0.75	0.23985396325588226	0.020724447444081306	14	2	T1PKS - T1PKS	T1PKS
HR.BGC.18	HSP.BGC.23	0.28060826659202576	0.5175244808197021	0.8636363744735718	0.6801207065582275	0.625	0.3400101661682129	0.12863630056381226	19	2	T1PKS - T1PKS	T1PKS
EL.BGC.41	HSM.BGC.23	0.4833195209503174	0.26695874333381653	0.5625	0.504629909992218	0.47058823704719543	0.5416420102119446	0.3334183692932129	7	2	T1PKS - T1PKS	T1PKS
DC.BGC.26	HL.BGC.15	0.21832963824272156	0.6110085248947144	1.0	0.7127241492271423	1.0	0.3329298496246338	0.17314083874225616	5	2	T1PKS - T1PKS	T1PKS
DC.BGC.13	HP.BGC.17	0.09516817331314087	0.8187206387519836	0.9285714030265808	0.8989641666412354	0.8666666746139526	0.11336197704076767	0.020915770903229713	13	2	T1PKS - T1PKS	T1PKS
HL.BGC.19	HM.BGC.28	0.29797494411468506	0.49283918738365173	0.9090909361839294	0.6368750929832458	0.8999999761581421	0.3770137131214142	0.3075697124004364	8	2	T1PKS - T1PKS	T1PKS
HM.BGC.35	HP.BGC.28	0.25451603531837463	0.55574631690979	0.5	0.8253975510597229	0.40909090638160706	0.19947975873947144	0.025338545441627502	12	2	T1PKS - T1PKS	T1PKS
HM.BGC.47	HRUB.BGC.47	0.3582743704319	0.4118117690086365	0.7272727489471436	0.6228845715522766	0.4166666567325592	0.2919587790966034	0.7177419066429138	8	2	T1PKS - T1PKS	T1PKS
DC.BGC.27	HRUB.BGC.49	0.16275466978549957	0.7009797692298889	0.800000011920929	0.8542701601982117	0.6000000238418579	0.17538976669311523	0.056749965995550156	6	2	T1PKS - T1PKS	T1PKS
DC.BGC.15	EL.BGC.38	0.21996258199214935	0.6084583401679993	0.8571428656578064	0.7603021264076233	0.6818181872367859	0.2551865875720978	0.1080436035990715	17	2	T1PKS - T1PKS	T1PKS
AT.BGC.17	HM.BGC.17	0.4621363580226898	0.28929728269577026	0.7058823704719543	0.48790106177330017	0.5882353186607361	0.5692946314811707	0.11172914505004883	14	2	T1PKS - T1PKS	T1PKS
AT.BGC.37	DC.BGC.27	0.31463107466697693	0.46973058581352234	0.800000011920929	0.6544328331947327	0.6000000238418579	0.40649667382240295	0.1018492802977562	8	2	T1PKS - T1PKS	T1PKS
HP.BGC.43	HSM.BGC.29	0.4606953561306	0.2908494770526886	0.8461538553237915	0.4464534819126129	0.692307710647583	0.6059705018997192	0.2652147114276886	11	2	T1PKS - T1PKS	T1PKS
HF.BGC.14	HRUB.BGC.30	0.26861572265625	0.5349229574203491	0.875	0.6889344453811646	0.7647058963775635	0.3313630521297455	0.15883459150791168	15	2	T1PKS - T1PKS	T1PKS
HSP.BGC.44	PH.BGC.18	0.1895591914653778	0.6568142771720886	0.7857142686843872	0.8220085501670837	0.6428571343421936	0.1999288648366928	0.046366747468709946	12	2	T1PKS - T1PKS	T1PKS
HSM.BGC.32	HSP.BGC.47	0.23281843960285187	0.5885675549507141	0.6666666865348816	0.7995496988296509	0.6428571343421936	0.23596015572547913	0.022901158779859543	10	2	T1PKS - T1PKS	T1PKS
HP.BGC.17	HRUB.BGC.21	0.20846784114837646	0.6265231370925903	0.8666666746139526	0.772036612033844	0.7058823704719543	0.2541700303554535	0.0445166751742363	14	2	T1PKS - T1PKS	T1PKS
HRUB.BGC.54	JM.BGC.27	0.3567730188369751	0.41374093294143677	0.9090909361839294	0.5640546083450317	0.7272727489471436	0.46463483572006226	0.3211875855922699	8	2	T1PKS - T1PKS	T1PKS
AT.BGC.20	HSM.BGC.24	0.18017736077308655	0.6721091270446777	0.9285714030265808	0.789240300655365	0.7857142686843872	0.23036479949951172	0.10293161123991013	11	2	T1PKS - T1PKS	T1PKS
HM.BGC.42	HRUB.BGC.30	0.21896375715732574	0.6100175976753235	0.875	0.7542659640312195	0.7647058963775635	0.2669408619403839	0.08668305724859238	15	2	T1PKS - T1PKS	T1PKS
DC.BGC.27	HF.BGC.21	0.1471804827451706	0.7273011207580566	0.8888888955116272	0.8417946696281433	0.875	0.18398916721343994	0.08085372298955917	6	2	T1PKS - T1PKS	T1PKS
HRUB.BGC.52	JM.BGC.40	0.3061384856700897	0.4814437925815582	0.6470588445663452	0.7092218399047852	0.625	0.31698355078697205	0.14664867520332336	11	2	T1PKS - T1PKS	T1PKS
AT.BGC.26	HR.BGC.30	0.18813665211200714	0.659122109413147	0.8461538553237915	0.8050833344459534	0.692307710647583	0.2172696739435196	0.06079854816198349	12	2	T1PKS - T1PKS	T1PKS
AT.BGC.13	HRUB.BGC.20	0.385658860206604	0.3774150311946869	0.75	0.5770682692527771	0.5384615659713745	0.4976809322834015	0.0865602046251297	9	2	T1PKS - T1PKS	T1PKS
BGC0001954.1	XH.BGC.63	0.46941834688186646	0.2815169095993042	0.75	0.46856313943862915	0.4736842215061188	0.5724458694458008	0.35373127460479736	13	3	T1PKS - T1PKS	T1PKS
HM.BGC.35	HSM.BGC.16	0.0308537520468235	0.9392444491386414	1.0	0.9594029784202576	1.0	0.04668845236301422	0.004048583097755909	12	2	T1PKS - T1PKS	T1PKS
HM.BGC.39	HP.BGC.41	0.22186067700386047	0.6055008172988892	1.0	0.7080780863761902	1.0	0.3435681462287903	0.16280639171600342	5	2	T1PKS - T1PKS	T1PKS
DC.BGC.22	JM.BGC.23	0.4771116077899933	0.27341228723526	0.6000000238418579	0.5002917647361755	0.5333333611488342	0.5273216962814331	0.4030612111091614	7	2	T1PKS - T1PKS	T1PKS
EL.BGC.20	HL.BGC.15	0.23772181570529938	0.5810680389404297	1.0	0.6872081160545349	1.0	0.34001895785331726	0.24472413957118988	5	2	T1PKS - T1PKS	T1PKS
EL.BGC.36	HF.BGC.25	0.24543079733848572	0.569374680519104	0.8333333134651184	0.7300950288772583	0.8181818127632141	0.3166852295398712	0.08278388530015945	8	2	T1PKS - T1PKS	T1PKS
HM.BGC.21	JM.BGC.23	0.35462716221809387	0.4165061116218567	0.7222222089767456	0.626952588558197	0.5	0.41278308629989624	0.09489795565605164	14	2	T1PKS - T1PKS	T1PKS
HM.BGC.33	HSM.BGC.35	0.19607047736644745	0.6463027000427246	1.0	0.7446441054344177	0.8999999761581421	0.13830409944057465	0.5674939751625061	8	3	T1PKS - T1PKS	T1PKS
FNP107	FNP108	0.4389958381652832	0.31472569704055786	0.7142857313156128	0.5131778717041016	0.692307710647583	0.5464277863502502	0.1589912325143814	11	2	T1PKS - T1PKS	T1PKS
EL.BGC.33	HRUB.BGC.49	0.23440435528755188	0.5861366987228394	0.8999999761581421	0.7300899624824524	0.6363636255264282	0.1582668125629425	0.530410885810852	7	3	T1PKS - T1PKS	T1PKS
HM.BGC.36	HR.BGC.29	0.4748832881450653	0.2757475674152374	0.6086956262588501	0.4998675286769867	0.5652173757553101	0.5447437763214111	0.03171389922499657	21	2	T1PKS - T1PKS	T1PKS
AT.BGC.16	EL.BGC.32	0.1851726621389389	0.6639435887336731	0.8125	0.8179380297660828	0.7222222089767456	0.20472955703735352	0.023388920351862907	14	2	T1PKS - T1PKS	T1PKS
HSM.BGC.11	PH.BGC.12	0.2333148568868637	0.5878061056137085	0.8500000238418579	0.7424086928367615	0.7727272510528564	0.27894118428230286	0.044092707335948944	20	2	T1PKS - T1PKS	T1PKS
HR.BGC.22	HSP.BGC.51	0.2272377461194992	0.5971614718437195	0.8235294222831726	0.7617818713188171	0.6315789222717285	0.2545935809612274	0.12359022349119186	14	2	T1PKS - T1PKS	T1PKS
HM.BGC.14	HRUB.BGC.23	0.26922982931137085	0.5340250134468079	0.8636363744735718	0.6912047266960144	0.7727272510528564	0.32937783002853394	0.10296934843063354	20	2	T1PKS - T1PKS	T1PKS
HR.BGC.27	HSP.BGC.32	0.4155462980270386	0.3415861129760742	0.9166666865348816	0.487472802400589	0.6153846383094788	0.5601008534431458	0.27465879917144775	10	2	T1PKS - T1PKS	T1PKS
HM.BGC.27	HSP.BGC.30	0.4770951271057129	0.2734295129776001	0.5333333611488342	0.5231204628944397	0.4000000059604645	0.5096799731254578	0.37847819924354553	6	2	T1PKS - T1PKS	T1PKS
AT.BGC.40	HR.BGC.40	0.33601924777030945	0.440870463848114	0.7857142686843872	0.6259723901748657	0.7692307829856873	0.4193791151046753	0.10191871970891953	12	2	T1PKS - T1PKS	T1PKS
HF.BGC.24	HL.BGC.12	0.41020962595939636	0.3478526771068573	0.7272727489471436	0.5511595606803894	0.5454545617103577	0.5223984718322754	0.11782906204462051	9	2	T1PKS - T1PKS	T1PKS
HP.BGC.28	XH.BGC.38	0.4975038170814514	0.2525024116039276	0.5652173757553101	0.4849778115749359	0.47826087474823	0.5550723075866699	0.09449601918458939	21	2	T1PKS - T1PKS	T1PKS
AT.BGC.24	HSM.BGC.25	0.1470753401517868	0.7274804711341858	1.0	0.806479811668396	1.0	0.20173554122447968	0.16476640105247498	7	2	T1PKS - T1PKS	T1PKS
AT.BGC.40	DC.BGC.21	0.38176971673965454	0.3822087049484253	0.7142857313156128	0.5884753465652466	0.692307710647583	0.4676126539707184	0.07499649375677109	12	2	T1PKS - T1PKS	T1PKS
HR.BGC.32	HSM.BGC.32	0.4991694986820221	0.2508311867713928	0.6153846383094788	0.4714513421058655	0.3571428656578064	0.6078720092773438	0.21125528216362	8	2	T1PKS - T1PKS	T1PKS
AT.BGC.26	PH.BGC.18	0.11768746376037598	0.7784754037857056	0.9230769276618958	0.8696082830429077	0.9166666865348816	0.14443953335285187	0.04610498249530792	12	2	T1PKS - T1PKS	T1PKS
EL.BGC.17	HL.BGC.13	0.46857205033302307	0.2824156582355499	0.6153846383094788	0.5117111802101135	0.3571428656578064	0.5591856837272644	0.133804589509964	10	2	T1PKS - T1PKS	T1PKS
AT.BGC.40	HL.BGC.14	0.4552586078643799	0.2967431843280792	0.6000000238418579	0.5308001041412354	0.46666666865348816	0.5307729244232178	0.09976180642843246	12	2	T1PKS - T1PKS	T1PKS
HP.BGC.28	PH.BGC.18	0.4134206473827362	0.34407535195350647	0.6190476417541504	0.5768274664878845	0.6000000238418579	0.4600726068019867	0.03572176396846771	21	2	T1PKS - T1PKS	T1PKS
HL.BGC.14	HSM.BGC.36	0.4901992976665497	0.25989675521850586	0.75	0.4345463812351227	0.7272727489471436	0.5907084941864014	0.4644339680671692	8	2	T1PKS - T1PKS	T1PKS
EL.BGC.40	HM.BGC.38	0.37790733575820923	0.3869992792606354	0.5714285969734192	0.6389594078063965	0.5384615659713745	0.41613444685935974	0.1406652182340622	8	2	T1PKS - T1PKS	T1PKS
HL.BGC.7	HR.BGC.15	0.4089810848236084	0.34930336475372314	0.6499999761581421	0.5751445293426514	0.5454545617103577	0.4633415937423706	0.03999434784054756	20	2	T1PKS - T1PKS	T1PKS
AT.BGC.39	HSM.BGC.28	0.22752800583839417	0.5967130064964294	1.0	0.7006210684776306	1.0	0.3417641222476959	0.19341598451137543	5	2	T1PKS - T1PKS	T1PKS
HM.BGC.33	JM.BGC.34	0.20136821269989014	0.6378127336502075	1.0	0.7350417971611023	1.0	0.28310099244117737	0.1923869401216507	8	2	T1PKS - T1PKS	T1PKS
HF.BGC.28	HR.BGC.39	0.27285587787628174	0.5287385582923889	0.7777777910232544	0.7118855714797974	0.75	0.33924737572669983	0.16028214991092682	5	2	T1PKS - T1PKS	T1PKS
BGC0000046.1	DC.BGC.23	0.49084970355033875	0.2592340409755707	0.6666666865348816	0.4637942612171173	0.5	0.6082161664962769	0.21215881407260895	9	2	T1PKS - T1PKS	T1PKS
EL.BGC.38	HSM.BGC.14	0.3338852822780609	0.4437088072299957	0.8095238208770752	0.625384509563446	0.6363636255264282	0.4026276469230652	0.12250640988349915	18	2	T1PKS - T1PKS	T1PKS
HR.BGC.15	HRUB.BGC.21	0.23408924043178558	0.5866192579269409	0.800000011920929	0.7551457285881042	0.800000011920929	0.27637118101119995	0.03999434784054756	13	2	T1PKS - T1PKS	T1PKS
HRUB.BGC.19	HSM.BGC.12	0.3591139614582062	0.4107349216938019	0.695652186870575	0.6274668574333191	0.5483871102333069	0.4223090410232544	0.061433788388967514	25	4	T1PKS - T1PKS	T1PKS
EL.BGC.38	HL.BGC.6	0.2770180106163025	0.5227029323577881	0.8636363744735718	0.6848447322845459	0.625	0.3335283398628235	0.14979778230190277	18	2	T1PKS - T1PKS	T1PKS
HP.BGC.29	HR.BGC.32	0.4695341885089874	0.28139397501945496	0.6000000238418579	0.5096772313117981	0.5555555820465088	0.5498806834220886	0.3712069094181061	4	2	T1PKS - T1PKS	T1PKS
EL.BGC.35	XH.BGC.49	0.3163442015647888	0.46738526225090027	0.9090909361839294	0.6127049922943115	0.8999999761581421	0.4086854159832001	0.30173325538635254	8	2	T1PKS - T1PKS	T1PKS
AT.BGC.32	HP.BGC.39	0.14896728098392487	0.724256694316864	0.9285714030265808	0.8264214992523193	0.9333333373069763	0.19171242415905	0.046640992164611816	14	2	T1PKS - T1PKS	T1PKS
BGC0001258.1	BGC0001265.1	0.3326414227485657	0.4453674554824829	1.0	0.5623139142990112	1.0	0.49627652764320374	0.26191475987434387	6	2	T1PKS - T1PKS	T1PKS
HP.BGC.18	HSM.BGC.13	0.2817792594432831	0.515841007232666	0.9166666865348816	0.655752956867218	0.9090909361839294	0.39538484811782837	0.08855799585580826	10	2	T1PKS - T1PKS	T1PKS
AT.BGC.34	JM.BGC.37	0.29313215613365173	0.4996621608734131	0.8888888955116272	0.6497530341148376	0.875	0.4135693609714508	0.12861868739128113	7	2	T1PKS - T1PKS	T1PKS
AT.BGC.24	XH.BGC.32	0.360831618309021	0.40853622555732727	0.8888888955116272	0.5661572217941284	0.6666666865348816	0.4988633096218109	0.20627085864543915	7	2	T1PKS - T1PKS	T1PKS
HR.BGC.32	JM.BGC.31	0.3846183717250824	0.3786945641040802	0.5882353186607361	0.6311237812042236	0.31578946113586426	0.42184537649154663	0.1569995880126953	8	2	T1PKS - T1PKS	T1PKS
DC.BGC.33	HP.BGC.38	0.4692903459072113	0.2816527187824249	0.7333333492279053	0.47208958864212036	0.529411792755127	0.5626513957977295	0.336835116147995	11	2	T1PKS - T1PKS	T1PKS
HR.BGC.22	JM.BGC.24	0.2896551489830017	0.5045897960662842	0.7647058963775635	0.6980665922164917	0.5789473652839661	0.32926926016807556	0.11058255285024643	14	2	T1PKS - T1PKS	T1PKS
JM.BGC.40	PH.BGC.16	0.4134189784526825	0.34407728910446167	0.7333333492279053	0.5437469482421875	0.6000000238418579	0.5069097876548767	0.1269841343164444	13	2	T1PKS - T1PKS	T1PKS
DC.BGC.21	PH.BGC.16	0.16142021119594574	0.7032160758972168	0.9090909361839294	0.8165523409843445	0.8999999761581421	0.20185750722885132	0.10980821400880814	8	2	T1PKS - T1PKS	T1PKS
HP.BGC.31	HSP.BGC.43	0.2793200612068176	0.5193795561790466	0.699999988079071	0.7353339791297913	0.3913043439388275	0.29610562324523926	0.044588636606931686	14	2	T1PKS - T1PKS	T1PKS
HSP.BGC.50	JM.BGC.37	0.29960012435913086	0.49055999517440796	0.8888888955116272	0.6467249989509583	0.6666666865348816	0.42257794737815857	0.11071477830410004	7	2	T1PKS - T1PKS	T1PKS
HP.BGC.35	HSM.BGC.35	0.4185609221458435	0.33807140588760376	0.7272727489471436	0.54136723279953	0.5	0.39700576663017273	0.6024291515350342	7	3	T1PKS - T1PKS	T1PKS
HM.BGC.28	HSP.BGC.37	0.15578195452690125	0.7127041220664978	0.6666666865348816	0.9037956595420837	0.5333333611488342	0.11616335809230804	0.006388642359524965	9	2	T1PKS - T1PKS	T1PKS
HM.BGC.40	HSP.BGC.49	0.4692964255809784	0.2816462814807892	0.6111111044883728	0.5075432062149048	0.5263158082962036	0.5434166193008423	0.008338544517755508	19	2	T1PKS - T1PKS	T1PKS
JM.BGC.27	JM.BGC.35	0.4907725155353546	0.25931262969970703	0.7692307829856873	0.429145485162735	0.692307710647583	0.6119676232337952	0.3858453929424286	9	2	T1PKS - T1PKS	T1PKS
HR.BGC.15	JM.BGC.17	0.18112584948539734	0.6705548763275146	0.800000011920929	0.8261501789093018	0.75	0.19538871943950653	0.03384680673480034	13	2	T1PKS - T1PKS	T1PKS
AT.BGC.37	PH.BGC.24	0.25272077322006226	0.5584262609481812	0.8999999761581421	0.6993439793586731	0.8888888955116272	0.3376384675502777	0.15272608399391174	8	2	T1PKS - T1PKS	T1PKS
HR.BGC.39	HSM.BGC.28	0.4337902367115021	0.3205935060977936	0.7777777910232544	0.5001298189163208	0.75	0.5867423415184021	0.1958177536725998	7	2	T1PKS - T1PKS	T1PKS
HM.BGC.38	HSM.BGC.32	0.4285382330417633	0.3265685439109802	0.5333333611488342	0.5843794941902161	0.5	0.4870240092277527	0.022901158779859543	11	2	T1PKS - T1PKS	T1PKS
EL.BGC.38	FNP117	0.4898391664028168	0.2602640688419342	0.7727272510528564	0.4344221353530884	0.5	0.5964766144752502	0.25659018754959106	20	2	T1PKS - T1PKS	T1PKS
HP.BGC.18	HSP.BGC.26	0.3343660533428192	0.44306856393814087	0.8333333134651184	0.6130749583244324	0.8181818127632141	0.44742488861083984	0.08442576229572296	10	2	T1PKS - T1PKS	T1PKS
DC.BGC.21	HF.BGC.25	0.30054187774658203	0.48924168944358826	0.692307710647583	0.7023909091949463	0.6666666865348816	0.35340416431427	0.0744287446141243	8	2	T1PKS - T1PKS	T1PKS
HR.BGC.26	HSP.BGC.30	0.316509872674942	0.4671587347984314	0.75	0.6682919263839722	0.529411792755127	0.36114826798439026	0.16978687047958374	11	2	T1PKS - T1PKS	T1PKS
HL.BGC.13	XH.BGC.54	0.4376843273639679	0.3161989152431488	0.6000000238418579	0.5511672496795654	0.5714285969734192	0.4719579219818115	0.3678947389125824	7	2	T1PKS - T1PKS	T1PKS
HR.BGC.38	HSP.BGC.52	0.1506233811378479	0.7214406132698059	0.8888888955116272	0.8427470326423645	0.6666666865348816	0.1694847196340561	0.12055780738592148	6	2	T1PKS - T1PKS	T1PKS
AT.BGC.14	HSP.BGC.24	0.47292307019233704	0.27781006693840027	0.5555555820465088	0.5210076570510864	0.4444444477558136	0.5352354049682617	0.1977771371603012	10	2	T1PKS - T1PKS	T1PKS
HRUB.BGC.48	PH.BGC.23	0.264017254114151	0.5416706204414368	0.875	0.6986615061759949	0.625	0.35713720321655273	0.1618417352437973	5	2	T1PKS - T1PKS	T1PKS
HM.BGC.43	JM.BGC.28	0.1591053605079651	0.7071037888526917	0.8999999761581421	0.8225221633911133	0.8888888955116272	0.2076985388994217	0.07170528918504715	7	2	T1PKS - T1PKS	T1PKS
EL.BGC.17	HM.BGC.28	0.4996509850025177	0.25034916400909424	0.6428571343421936	0.4617374539375305	0.4000000059604645	0.594925045967102	0.25495022535324097	10	2	T1PKS - T1PKS	T1PKS
HM.BGC.29	JM.BGC.27	0.4791194200515747	0.2713165879249573	0.692307710647583	0.47079429030418396	0.5384615659713745	0.5702669024467468	0.3444303572177887	9	2	T1PKS - T1PKS	T1PKS
HSM.BGC.12	HSP.BGC.22	0.2340482622385025	0.5866820812225342	0.761904776096344	0.7687613368034363	0.7037037014961243	0.2682415544986725	0.009221311658620834	24	4	T1PKS - T1PKS	T1PKS
HR.BGC.29	JM.BGC.32	0.18182024359703064	0.6694180965423584	0.9333333373069763	0.781940758228302	0.9285714030265808	0.2428867667913437	0.056680161505937576	13	2	T1PKS - T1PKS	T1PKS
DC.BGC.11	HP.BGC.2	0.49439266324043274	0.2556387782096863	0.7142857313156128	0.44737228751182556	0.42307692766189575	0.5811319351196289	0.3245939016342163	16	2	T1PKS - indole.T1PKS
HM.BGC.49	HSM.BGC.37	0.4803314507007599	0.2700554132461548	0.6666666865348816	0.4792788028717041	0.4375	0.5547437071800232	0.3506087064743042	10	2	T1PKS - T1PKS	T1PKS
AT.BGC.39	HL.BGC.15	0.2242424190044403	0.6017998456954956	1.0	0.7049441933631897	1.0	0.33785054087638855	0.18806897103786469	5	2	T1PKS - T1PKS	T1PKS
HL.BGC.7	HM.BGC.16	0.4064749479293823	0.3522719740867615	0.6190476417541504	0.5850095748901367	0.6363636255264282	0.4543766677379608	0.02112775668501854	20	2	T1PKS - T1PKS	T1PKS
HF.BGC.22	JM.BGC.38	0.3064750134944916	0.4809769093990326	0.6666666865348816	0.7025225758552551	0.6470588445663452	0.3293394446372986	0.05851249396800995	15	2	T1PKS - T1PKS	T1PKS
HP.BGC.43	HRUB.BGC.52	0.24011504650115967	0.5774251222610474	0.8571428656578064	0.7329313158988953	0.7142857313156128	0.29159054160118103	0.13219840824604034	11	2	T1PKS - T1PKS	T1PKS
BGC0000037.1	PH.BGC.13	0.4903770983219147	0.2597154974937439	0.8333333134651184	0.41313403844833374	0.6153846383094788	0.6149123907089233	0.4606570303440094	9	2	T1PKS - T1PKS	T1PKS
BGC0001276.1	HF.BGC.26	0.3315393924713135	0.4468395709991455	1.0	0.5637639760971069	1.0	0.48884716629981995	0.30470821261405945	5	2	T1PKS - T1PKS	T1PKS
JM.BGC.15	XH.BGC.17	0.485268235206604	0.2649487853050232	0.761904776096344	0.4429972767829895	0.52173912525177	0.5876047015190125	0.2662835121154785	19	2	T1PKS - T1PKS	T1PKS
AT.BGC.39	BGC0001254.1	0.45371684432029724	0.2984252870082855	0.875	0.44905680418014526	0.625	0.5969284176826477	0.4359802305698395	5	2	T1PKS - T1PKS	T1PKS
AT.BGC.26	XH.BGC.38	0.289673388004303	0.5045639276504517	0.6875	0.7208244800567627	0.5625	0.3085622489452362	0.10285495221614838	12	2	T1PKS - T1PKS	T1PKS
HRUB.BGC.47	HSP.BGC.56	0.30225685238838196	0.4868454933166504	0.7272727489471436	0.696591854095459	0.4166666567325592	0.2853865623474121	0.44758063554763794	8	1	T1PKS - T1PKS	T1PKS
AT.BGC.37	HSM.BGC.31	0.3090150058269501	0.47746026515960693	0.800000011920929	0.6618223786354065	0.6000000238418579	0.3967556953430176	0.10386540740728378	8	2	T1PKS - T1PKS	T1PKS
HM.BGC.28	PH.BGC.21	0.4416763484477997	0.31172531843185425	0.692307710647583	0.5229533314704895	0.4285714328289032	0.5324972867965698	0.22751876711845398	9	2	T1PKS - T1PKS	T1PKS
DC.BGC.15	JM.BGC.15	0.17571388185024261	0.679447591304779	0.9047619104385376	0.8013789653778076	0.8095238208770752	0.20499826967716217	0.14441436529159546	17	2	T1PKS - T1PKS	T1PKS
EL.BGC.28	HSP.BGC.30	0.32630693912506104	0.45386233925819397	0.8125	0.635761022567749	0.5882353186607361	0.39745187759399414	0.16496168076992035	12	2	T1PKS - T1PKS	T1PKS
BGC0001257.1	HR.BGC.15	0.17803248763084412	0.6756305694580078	0.5384615659713745	0.9114956855773926	0.5384615659713745	0.10959701985120773	0.025226116180419922	6	2	T1PKS - T1PKS	T1PKS
EL.BGC.34	PH.BGC.13	0.27686259150505066	0.5229277014732361	0.8461538553237915	0.6846274733543396	0.8333333134651184	0.35399430990219116	0.12226355820894241	10	2	T1PKS - T1PKS	T1PKS
HF.BGC.25	HSP.BGC.37	0.4992139935493469	0.25078660249710083	0.625	0.46484997868537903	0.5	0.5897765755653381	0.2620171010494232	10	2	T1PKS - T1PKS	T1PKS
HSP.BGC.44	XH.BGC.38	0.2124025523662567	0.6203097105026245	0.800000011920929	0.7840567827224731	0.7857142686843872	0.23690280318260193	0.09018567949533463	12	2	T1PKS - T1PKS	T1PKS
AT.BGC.27	HM.BGC.34	0.2770721912384033	0.5226246118545532	0.875	0.681849479675293	0.6111111044883728	0.350029855966568	0.07905581593513489	15	2	T1PKS - T1PKS	T1PKS
DC.BGC.22	HSM.BGC.23	0.4690212905406952	0.281938374042511	0.5625	0.523443341255188	0.47058823704719543	0.5188381671905518	0.3285714387893677	7	2	T1PKS - T1PKS	T1PKS
HL.BGC.14	HP.BGC.33	0.4734637141227722	0.27724045515060425	0.692307710647583	0.4748621881008148	0.6666666865348816	0.5638725757598877	0.3701987564563751	8	2	T1PKS - T1PKS	T1PKS
HL.BGC.15	HM.BGC.39	0.22845788300037384	0.5952772498130798	1.0	0.6993975043296814	1.0	0.35744503140449524	0.15849605202674866	5	2	T1PKS - T1PKS	T1PKS
PH.BGC.19	XH.BGC.44	0.3498501479625702	0.4226948320865631	1.0	0.5396708250045776	1.0	0.5182132124900818	0.31561896204948425	5	2	T1PKS - T1PKS	T1PKS
HF.BGC.13	HP.BGC.35	0.43161720037460327	0.32305899262428284	0.7777777910232544	0.508105993270874	0.5555555820465088	0.5391985774040222	0.373632550239563	5	2	T1PKS - T1PKS	T1PKS
HP.BGC.41	HRUB.BGC.45	0.20779486000537872	0.6275889873504639	1.0	0.7265856862068176	1.0	0.31099632382392883	0.17945921421051025	5	2	T1PKS - T1PKS	T1PKS
HM.BGC.38	HSP.BGC.47	0.05574849992990494	0.8916109204292297	0.8571428656578064	0.9720486998558044	0.8461538553237915	0.03354158625006676	0.0	10	2	T1PKS - T1PKS	T1PKS
DC.BGC.27	HSP.BGC.52	0.14264677464962006	0.7350545525550842	0.8888888955116272	0.8532425165176392	0.6666666865348816	0.1716003268957138	0.0722288116812706	6	2	T1PKS - T1PKS	T1PKS
AT.BGC.39	HP.BGC.41	0.18394409120082855	0.6659472584724426	1.0	0.7579683065414429	1.0	0.2698376476764679	0.1725168228149414	5	2	T1PKS - T1PKS	T1PKS
BGC0000107.1	BGC0001258.1	0.40988731384277344	0.3482329845428467	1.0	0.46067458391189575	1.0	0.5931967496871948	0.37771135568618774	6	2	T1PKS - T1PKS	T1PKS
BGC0001275.1	XH.BGC.40	0.463665246963501	0.28765496611595154	0.31578946113586426	0.6083099842071533	0.22727273404598236	0.4326406419277191	0.30978864431381226	4	2	T1PKS - T1PKS	T1PKS
AT.BGC.27	JM.BGC.22	0.4634755253791809	0.2878585159778595	0.7647058963775635	0.4699711501598358	0.5555555820465088	0.5631701946258545	0.2980394959449768	14	2	T1PKS - T1PKS	T1PKS
EL.BGC.29	HF.BGC.10	0.19381296634674072	0.6499375104904175	0.9333333373069763	0.7660355567932129	0.9333333373069763	0.2489682286977768	0.13643977046012878	13	2	T1PKS - T1PKS	T1PKS
DC.BGC.13	HR.BGC.15	0.1834746152162552	0.6667137145996094	0.8571428656578064	0.8036988377571106	0.8571428656578064	0.22069627046585083	0.037733182311058044	13	2	T1PKS - T1PKS	T1PKS
FNP050	JM.BGC.20	0.46647733449935913	0.2846464514732361	0.800000011920929	0.4499567151069641	0.7777777910232544	0.5843000411987305	0.44727304577827454	6	2	T1PKS - T1PKS	T1PKS
BGC0001275.1	PH.BGC.22	0.4480381906032562	0.3046618402004242	0.3529411852359772	0.6171731352806091	0.2631579041481018	0.44277477264404297	0.26293104887008667	4	2	T1PKS - T1PKS	T1PKS
HSM.BGC.29	JM.BGC.40	0.42974773049354553	0.32518765330314636	0.7333333492279053	0.5248933434486389	0.5	0.5249006152153015	0.2510339021682739	9	2	T1PKS - T1PKS	T1PKS
EL.BGC.35	JM.BGC.27	0.32831576466560364	0.4511597156524658	0.9090909361839294	0.6014983654022217	0.7272727489471436	0.4209631085395813	0.30865567922592163	8	2	T1PKS - T1PKS	T1PKS
EL.BGC.27	HRUB.BGC.45	0.24731512367725372	0.5665345191955566	1.0	0.6745853424072266	1.0	0.34277063608169556	0.28202465176582336	5	2	T1PKS - T1PKS	T1PKS
HRUB.BGC.23	JM.BGC.15	0.14421923458576202	0.7323607206344604	0.9047619104385376	0.8428192734718323	0.8095238208770752	0.16507543623447418	0.09007539600133896	17	2	T1PKS - T1PKS	T1PKS
JM.BGC.36	PH.BGC.19	0.21152979135513306	0.621685266494751	1.0	0.7216713428497314	1.0	0.30600497126579285	0.2091379314661026	5	2	T1PKS - T1PKS	T1PKS
JM.BGC.17	XH.BGC.21	0.259099543094635	0.5489335060119629	0.9285714030265808	0.6863352060317993	0.75	0.344321608543396	0.09906727075576782	14	2	T1PKS - T1PKS	T1PKS
HF.BGC.10	HR.BGC.17	0.20360428094863892	0.6342461705207825	0.875	0.7744758129119873	0.7647058963775635	0.2501383423805237	0.05322523042559624	14	2	T1PKS - T1PKS	T1PKS
HM.BGC.23	HSM.BGC.30	0.13809499144554138	0.7428802251815796	0.800000011920929	0.8820387721061707	0.7777777910232544	0.1384330689907074	0.05654575675725937	6	2	T1PKS - T1PKS	T1PKS
HF.BGC.22	HSM.BGC.16	0.2646328806877136	0.5407648086547852	0.800000011920929	0.7153326869010925	0.7857142686843872	0.31728535890579224	0.04003211110830307	15	2	T1PKS - T1PKS	T1PKS
DC.BGC.15	HP.BGC.12	0.2356652468442917	0.5842075943946838	0.8947368264198303	0.7233090400695801	0.8888888955116272	0.2945243716239929	0.12510687112808228	17	2	T1PKS - T1PKS	T1PKS
HM.BGC.43	HP.BGC.42	0.25190645456314087	0.5596439242362976	0.800000011920929	0.7369651794433594	0.6000000238418579	0.3128490746021271	0.08868490904569626	7	2	T1PKS - T1PKS	T1PKS
EL.BGC.33	HSP.BGC.52	0.33064571022987366	0.44803518056869507	0.800000011920929	0.6347963213920593	0.5454545617103577	0.2893996834754944	0.5420796871185303	7	3	T1PKS - T1PKS	T1PKS
HSM.BGC.30	HSP.BGC.32	0.31743577122688293	0.4658939242362976	0.6153846383094788	0.7046223282814026	0.5833333134651184	0.35620617866516113	0.05206378921866417	8	2	T1PKS - T1PKS	T1PKS
EL.BGC.35	HM.BGC.29	0.3984946608543396	0.3618086874485016	0.75	0.5552104115486145	0.7272727489471436	0.47612810134887695	0.31943562626838684	8	2	T1PKS - T1PKS	T1PKS
HF.BGC.13	XH.BGC.27	0.49818187952041626	0.2518213987350464	0.3888888955116272	0.5424507260322571	0.20000000298023224	0.47827038168907166	0.4057465195655823	5	2	T1PKS - indole.T1PKS
DC.BGC.22	HSP.BGC.30	0.4794978201389313	0.2709225118160248	0.6000000238418579	0.496149480342865	0.5714285969734192	0.5307345986366272	0.4097563624382019	7	2	T1PKS - T1PKS	T1PKS
BGC0001257.1	DC.BGC.13	0.18927177786827087	0.6572802662849426	0.5384615659713745	0.8967071771621704	0.5384615659713745	0.130751833319664	0.020915770903229713	6	2	T1PKS - T1PKS	T1PKS
HF.BGC.6	HP.BGC.17	0.09795619547367096	0.813683032989502	0.9285714030265808	0.8935413360595703	0.9333333373069763	0.11860809475183487	0.02748728170990944	13	2	T1PKS - T1PKS	T1PKS
HP.BGC.37	HRUB.BGC.48	0.41671428084373474	0.34022220969200134	0.7777777910232544	0.5277150869369507	0.5555555820465088	0.5513527393341064	0.19554728269577026	7	2	T1PKS - T1PKS	T1PKS
HM.BGC.27	HSP.BGC.33	0.49140772223472595	0.25866612792015076	0.6363636255264282	0.47302812337875366	0.4545454680919647	0.5917208790779114	0.33272483944892883	6	2	T1PKS - T1PKS	T1PKS
HP.BGC.44	HR.BGC.29	0.49878188967704773	0.25121960043907166	0.6000000238418579	0.47077569365501404	0.5714285969734192	0.5661867260932922	0.3998558223247528	7	2	T1PKS - T1PKS	T1PKS
HRUB.BGC.45	HSM.BGC.28	0.24276231229305267	0.5734089016914368	1.0	0.6805759072303772	1.0	0.3733535408973694	0.18460047245025635	5	2	T1PKS - T1PKS	T1PKS
EL.BGC.27	HSM.BGC.28	0.2632073760032654	0.5428633689880371	1.0	0.6536744832992554	1.0	0.37964192032814026	0.26303449273109436	5	2	T1PKS - T1PKS	T1PKS
HM.BGC.34	HP.BGC.31	0.24701373279094696	0.5669883489608765	0.7647058963775635	0.7593840956687927	0.380952388048172	0.27077391743659973	0.044588636606931686	13	2	T1PKS - T1PKS	T1PKS
HM.BGC.35	JM.BGC.38	0.14650365710258484	0.7284560203552246	0.800000011920929	0.8707658648490906	0.7857142686843872	0.1416522115468979	0.05472567304968834	12	2	T1PKS - T1PKS	T1PKS
HF.BGC.21	HSP.BGC.52	0.24564987421035767	0.5690441131591797	0.800000011920929	0.7451975345611572	0.6000000238418579	0.29727184772491455	0.10615961998701096	7	2	T1PKS - T1PKS	T1PKS
HL.BGC.10	JM.BGC.38	0.30396193265914917	0.4844689965248108	0.6875	0.7028945088386536	0.529411792755127	0.24156543612480164	0.5192656517028809	12	3	T1PKS - T1PKS	T1PKS
HSP.BGC.48	PH.BGC.19	0.22723707556724548	0.5971625447273254	1.0	0.7010038495063782	1.0	0.34078770875930786	0.19451723992824554	5	2	T1PKS - T1PKS	T1PKS
HP.BGC.23	HSP.BGC.30	0.4176182150840759	0.3391685485839844	0.8333333134651184	0.511279284954071	0.523809552192688	0.5168970227241516	0.22104591131210327	19	2	T1PKS - T1PKS	T1PKS
EL.BGC.28	HM.BGC.21	0.3396410048007965	0.43607398867607117	0.7647058963775635	0.6329113245010376	0.5555555820465088	0.40213775634765625	0.15679442882537842	12	2	T1PKS - T1PKS	T1PKS
HL.BGC.14	HP.BGC.40	0.45942723751068115	0.2922189235687256	0.8181818127632141	0.45338523387908936	0.800000011920929	0.5941409468650818	0.356510192155838	8	2	T1PKS - T1PKS	T1PKS
EL.BGC.24	HSP.BGC.50	0.3086431324481964	0.4779743254184723	0.800000011920929	0.6623116731643677	0.6000000238418579	0.4043349325656891	0.10442514717578888	7	2	T1PKS - T1PKS	T1PKS
EL.BGC.40	HSP.BGC.47	0.21560698747634888	0.6152724027633667	0.7142857313156128	0.8102915287017822	0.5714285969734192	0.20196925103664398	0.1406652182340622	8	2	T1PKS - T1PKS	T1PKS
HF.BGC.21	HL.BGC.11	0.15019817650318146	0.7221631407737732	1.0	0.8023708462715149	1.0	0.22499486804008484	0.1018492802977562	7	2	T1PKS - T1PKS	T1PKS
AT.BGC.16	HM.BGC.16	0.16218113899230957	0.7019404768943787	0.8666666746139526	0.8284897208213806	0.875	0.1923777163028717	0.0254381000995636	14	2	T1PKS - T1PKS	T1PKS
BGC0001258.1	HSM.BGC.11	0.44695425033569336	0.30585959553718567	0.3499999940395355	0.6176040172576904	0.3333333432674408	0.4579722583293915	0.1556670367717743	6	2	T1PKS - T1PKS	T1PKS
HL.BGC.10	HRUB.BGC.38	0.25523626804351807	0.5546730160713196	0.8461538553237915	0.7180957198143005	0.6428571343421936	0.22180193662643433	0.5223137140274048	12	3	T1PKS - T1PKS	T1PKS
DC.BGC.13	XH.BGC.21	0.20947840809822083	0.6249244213104248	1.0	0.7281299233436584	0.8571428656578064	0.29915088415145874	0.09454493969678879	13	2	T1PKS - T1PKS	T1PKS
BGC0001257.1	BGC0001906.1	0.21590034663677216	0.6148122549057007	0.3684210479259491	0.9153665900230408	0.3684210479259491	0.10450651496648788	0.025014132261276245	6	2	T1PKS - T1PKS	T1PKS
HF.BGC.6	XH.BGC.21	0.28021329641342163	0.518092930316925	0.8571428656578064	0.6808753609657288	0.6875	0.3520338237285614	0.10521481186151505	13	2	T1PKS - T1PKS	T1PKS
DC.BGC.21	HP.BGC.43	0.200725719332695	0.6388393640518188	0.7692307829856873	0.8092677593231201	0.75	0.22069072723388672	0.07089813798666	8	2	T1PKS - T1PKS	T1PKS
HF.BGC.23	HSP.BGC.45	0.36157625913619995	0.40758487582206726	0.6086956262588501	0.6506719589233398	0.5	0.37949877977371216	0.1079622134566307	16	2	T1PKS - T1PKS	T1PKS
AT.BGC.15	HR.BGC.18	0.29070115089416504	0.5031048655509949	0.8636363744735718	0.6668406128883362	0.625	0.35753557085990906	0.08939787745475769	20	2	T1PKS - T1PKS	T1PKS
AT.BGC.33	HP.BGC.34	0.23862329125404358	0.5796945095062256	0.6842105388641357	0.788515031337738	0.5789473652839661	0.23761138319969177	0.05472628027200699	12	2	T1PKS - T1PKS	T1PKS
HP.BGC.17	PH.BGC.12	0.19976907968521118	0.6403695344924927	0.7222222089767456	0.8244805335998535	0.7368420958518982	0.19643478095531464	0.029112493619322777	14	2	T1PKS - T1PKS	T1PKS
HP.BGC.37	JM.BGC.37	0.3064410090446472	0.4810240566730499	0.8888888955116272	0.6322413682937622	0.875	0.42733055353164673	0.1592569649219513	7	2	T1PKS - T1PKS	T1PKS
FNP117	HM.BGC.14	0.4686785638332367	0.28230246901512146	0.7083333134651184	0.48184525966644287	0.4642857015132904	0.5457710027694702	0.25580033659935	19	2	T1PKS - T1PKS	T1PKS
AT.BGC.26	HP.BGC.28	0.17698509991168976	0.6773535013198853	0.5714285969734192	0.9030271172523499	0.550000011920929	0.10963033139705658	0.021028200164437294	12	2	T1PKS - T1PKS	T1PKS
DC.BGC.24	XH.BGC.38	0.21696695685386658	0.6131407618522644	0.800000011920929	0.7780510187149048	0.7857142686843872	0.243234783411026	0.09423425793647766	12	2	T1PKS - T1PKS	T1PKS
AT.BGC.39	HF.BGC.28	0.22470471262931824	0.6010828018188477	1.0	0.7043359279632568	1.0	0.3232288658618927	0.2267521321773529	5	2	T1PKS - T1PKS	T1PKS
BGC0001258.1	EL.BGC.32	0.42757853865623474	0.32766634225845337	0.46666666865348816	0.6065852642059326	0.4375	0.46986106038093567	0.16407574713230133	6	2	T1PKS - T1PKS	T1PKS
HL.BGC.18	HSM.BGC.21	0.24827206134796143	0.5650948882102966	0.7777777910232544	0.7493496537208557	0.5555555820465088	0.31578508019447327	0.08781362324953079	5	2	T1PKS - T1PKS	T1PKS
AT.BGC.20	JM.BGC.23	0.17285141348838806	0.6841747760772705	0.8666666746139526	0.8164235949516296	0.800000011920929	0.20605602860450745	0.059938523918390274	11	2	T1PKS - T1PKS	T1PKS
BGC0001275.1	HF.BGC.26	0.3759199380874634	0.38947591185569763	0.8571428656578064	0.5580000877380371	0.5714285969734192	0.4846877157688141	0.3566243052482605	4	2	T1PKS - T1PKS	T1PKS
HR.BGC.30	XH.BGC.38	0.22027713060379028	0.607967734336853	0.800000011920929	0.7736955285072327	0.7857142686843872	0.2475978136062622	0.09854460507631302	12	2	T1PKS - T1PKS	T1PKS
HP.BGC.40	HSM.BGC.36	0.4979414939880371	0.25206276774406433	0.75	0.4243592917919159	0.7272727489471436	0.6050648093223572	0.45794424414634705	8	2	T1PKS - T1PKS	T1PKS
AT.BGC.16	HF.BGC.6	0.1478264331817627	0.7261998057365417	0.9285714030265808	0.8279226422309875	0.9333333373069763	0.1930561363697052	0.025226116180419922	14	2	T1PKS - T1PKS	T1PKS
EL.BGC.15	JM.BGC.35	0.4286259710788727	0.32646825909614563	0.8461538553237915	0.48995134234428406	0.6428571343421936	0.5628160834312439	0.2198275923728943	11	2	T1PKS - T1PKS	T1PKS
HSP.BGC.52	JM.BGC.28	0.15785819292068481	0.7092028260231018	0.8999999761581421	0.8241631984710693	0.8888888955116272	0.2055886834859848	0.07170528918504715	7	2	T1PKS - T1PKS	T1PKS
HSM.BGC.11	JM.BGC.17	0.39030376076698303	0.3717295229434967	0.6190476417541504	0.6062874794006348	0.6363636255264282	0.4290631115436554	0.04020633175969124	20	2	T1PKS - T1PKS	T1PKS
HM.BGC.34	HSP.BGC.43	0.1414356827735901	0.7371326684951782	0.7777777910232544	0.8879231810569763	0.6315789222717285	0.1290079653263092	0.0020242915488779545	13	2	T1PKS - T1PKS	T1PKS
AT.BGC.15	EL.BGC.38	0.2746712565422058	0.5261017680168152	0.8636363744735718	0.687932550907135	0.625	0.33218249678611755	0.12097463756799698	19	2	T1PKS - T1PKS	T1PKS
EL.BGC.20	HSM.BGC.28	0.2632073760032654	0.5428633689880371	1.0	0.6536744832992554	1.0	0.37964192032814026	0.26303449273109436	5	2	T1PKS - T1PKS	T1PKS
AT.BGC.39	PH.BGC.19	0.22422070801258087	0.6018335223197937	1.0	0.7049727439880371	1.0	0.3312824070453644	0.20438933372497559	5	2	T1PKS - T1PKS	T1PKS
HP.BGC.43	PH.BGC.16	0.28304988145828247	0.5140174627304077	0.8461538553237915	0.6764863133430481	0.8333333134651184	0.3592991232872009	0.12669377028942108	11	2	T1PKS - T1PKS	T1PKS
AT.BGC.39	HRUB.BGC.45	0.2028077244758606	0.6355155110359192	1.0	0.7331477403640747	1.0	0.2917173206806183	0.2046896517276764	5	2	T1PKS - T1PKS	T1PKS
EL.BGC.16	HL.BGC.10	0.2678263187408447	0.5360782742500305	0.8461538553237915	0.701529860496521	0.6428571343421936	0.23717527091503143	0.5436496734619141	12	3	T1PKS - T1PKS	T1PKS
HP.BGC.12	HR.BGC.18	0.24180960655212402	0.5748526453971863	0.8500000238418579	0.7340224385261536	0.6666666865348816	0.28943753242492676	0.07829759269952774	16	2	T1PKS - T1PKS	T1PKS
DC.BGC.22	HM.BGC.42	0.4630105793476105	0.2883576452732086	0.5625	0.5305781960487366	0.5	0.5090816617012024	0.3306122422218323	7	2	T1PKS - T1PKS	T1PKS
FNP117	HL.BGC.6	0.4635351002216339	0.2877945601940155	0.739130437374115	0.47924548387527466	0.48148149251937866	0.5509130358695984	0.23424862325191498	19	2	T1PKS - T1PKS	T1PKS
DC.BGC.18	HM.BGC.21	0.49499571323394775	0.2550293207168579	0.5714285969734192	0.4899124801158905	0.3478260934352875	0.5572393536567688	0.15644881129264832	15	2	T1PKS - T1PKS	T1PKS
EL.BGC.40	HF.BGC.24	0.4391244947910309	0.31458133459091187	0.75	0.5017500519752502	0.7272727489471436	0.5612611770629883	0.24620512127876282	8	2	T1PKS - T1PKS	T1PKS
HSM.BGC.25	XH.BGC.32	0.3976668119430542	0.3628052771091461	0.8888888955116272	0.5176898837089539	0.6666666865348816	0.5350582003593445	0.29769188165664673	7	2	T1PKS - T1PKS	T1PKS
HF.BGC.27	HRUB.BGC.48	0.39894959330558777	0.3612615764141083	0.7777777910232544	0.5510897040367126	0.5555555820465088	0.5301470756530762	0.16458161175251007	7	2	T1PKS - T1PKS	T1PKS
HM.BGC.47	HSP.BGC.56	0.05387704074382782	0.8951486349105835	1.0	0.9291091561317444	1.0	0.06978904455900192	0.07529803365468979	8	2	T1PKS - T1PKS	T1PKS
HL.BGC.7	PH.BGC.12	0.25246331095695496	0.5588110685348511	0.8500000238418579	0.7149918675422668	0.8571428656578064	0.30953070521354675	0.039782363921403885	20	2	T1PKS - T1PKS	T1PKS
HSM.BGC.22	JM.BGC.22	0.45264577865600586	0.2995966672897339	0.7647058963775635	0.48422083258628845	0.5555555820465088	0.5453652739524841	0.3086763024330139	14	2	T1PKS - T1PKS	T1PKS
HL.BGC.10	HP.BGC.28	0.27567487955093384	0.5246468782424927	0.5714285969734192	0.7738614082336426	0.523809552192688	0.15238860249519348	0.5211387276649475	12	3	T1PKS - T1PKS	T1PKS
DC.BGC.26	PH.BGC.19	0.2114337831735611	0.6218366622924805	1.0	0.7217976450920105	1.0	0.31037983298301697	0.19775861501693726	5	2	T1PKS - T1PKS	T1PKS
BGC0000046.1	EL.BGC.40	0.4671928584575653	0.2838834524154663	0.75	0.4718110263347626	0.4615384638309479	0.5979698896408081	0.21417494118213654	9	2	T1PKS - T1PKS	T1PKS
HSM.BGC.14	JM.BGC.15	0.17380447685718536	0.6825990676879883	0.8571428656578064	0.8166106343269348	0.8500000238418579	0.19201050698757172	0.11442006379365921	16	2	T1PKS - T1PKS	T1PKS
EL.BGC.24	HSM.BGC.21	0.30764567852020264	0.47935453057289124	0.800000011920929	0.663624107837677	0.6000000238418579	0.4050205945968628	0.09611938148736954	7	2	T1PKS - T1PKS	T1PKS
AT.BGC.16	PH.BGC.12	0.20323321223258972	0.6348373293876648	0.7222222089767456	0.8199224472045898	0.7368420958518982	0.19950395822525024	0.044092707335948944	14	2	T1PKS - T1PKS	T1PKS
AT.BGC.40	HF.BGC.25	0.3507077991962433	0.42158037424087524	0.7333333492279053	0.6232541799545288	0.7142857313156128	0.4260796308517456	0.08074306696653366	12	2	T1PKS - T1PKS	T1PKS
HP.BGC.30	HSP.BGC.32	0.40587541460990906	0.3529840409755707	0.8333333134651184	0.522970974445343	0.6666666865348816	0.5266618728637695	0.25368139147758484	9	2	T1PKS - T1PKS	T1PKS
HRUB.BGC.30	HRUB.BGC.44	0.4520878791809082	0.3002076745033264	0.9333333373069763	0.43373367190361023	0.6470588445663452	0.5917239189147949	0.40079179406166077	13	2	T1PKS - T1PKS	T1PKS
HM.BGC.27	XH.BGC.51	0.4992348849773407	0.25076571106910706	1.0	0.3431119918823242	1.0	0.6794368624687195	0.5892413854598999	6	2	T1PKS - T1PKS	T1PKS
AT.BGC.31	HRUB.BGC.41	0.3679136037826538	0.399533212184906	0.5454545617103577	0.6643242239952087	0.36000001430511475	0.38427498936653137	0.044080693274736404	12	2	T1PKS - T1PKS	T1PKS
HL.BGC.6	HSP.BGC.23	0.21254104375839233	0.6200916171073914	0.9090909361839294	0.7491627931594849	0.9047619104385376	0.2634427845478058	0.131084144115448	19	2	T1PKS - T1PKS	T1PKS
EL.BGC.27	HL.BGC.15	0.23772181570529938	0.5810680389404297	1.0	0.6872081160545349	1.0	0.34001895785331726	0.24472413957118988	5	2	T1PKS - T1PKS	T1PKS
BGC0001907.1	EL.BGC.39	0.33204248547554016	0.4461672306060791	0.9090909361839294	0.5981897115707397	0.6666666865348816	0.3646317422389984	0.5133460164070129	12	4	T1PKS - T1PKS	T1PKS
HR.BGC.15	XH.BGC.21	0.2919750511646271	0.5012993216514587	0.8571428656578064	0.6641932129859924	0.7333333492279053	0.37096720933914185	0.10726398974657059	13	2	T1PKS - T1PKS	T1PKS
AT.BGC.19	DC.BGC.25	0.4859072268009186	0.264291375875473	0.6666666865348816	0.4667089879512787	0.6363636255264282	0.556422233581543	0.45233169198036194	7	2	T1PKS - T1PKS	T1PKS
HM.BGC.14	HR.BGC.18	0.3307061791419983	0.4479542374610901	0.8260869383811951	0.6257298588752747	0.6000000238418579	0.3991098999977112	0.11345253139734268	21	2	T1PKS - T1PKS	T1PKS
BGC0001257.1	HP.BGC.17	0.12290748208761215	0.7692912817001343	0.5	0.9970515370368958	0.46666666865348816	0.003931254148483276	0.0	6	2	T1PKS - T1PKS	T1PKS
BGC0000099.1	HRUB.BGC.24	0.47161123156547546	0.2791946828365326	0.692307710647583	0.47864916920661926	0.6153846383094788	0.5654992461204529	0.34475719928741455	8	2	T1PKS - T1PKS	T1PKS
EL.BGC.34	JM.BGC.19	0.36967065930366516	0.3973150849342346	0.7692307829856873	0.5905143022537231	0.6153846383094788	0.4650609791278839	0.13160920143127441	10	2	T1PKS - T1PKS	T1PKS
AT.BGC.37	JM.BGC.28	0.11410669982433319	0.7848069667816162	1.0	0.8498595952987671	1.0	0.15861542522907257	0.11624027043581009	8	2	T1PKS - T1PKS	T1PKS
HM.BGC.14	HSP.BGC.23	0.08133994042873383	0.8439363241195679	0.9545454382896423	0.9073848128318787	0.9523809552192688	0.09618458896875381	0.05692138522863388	20	2	T1PKS - T1PKS	T1PKS
HR.BGC.15	HSP.BGC.25	0.17266319692134857	0.6844862103462219	0.6842105388641357	0.8761860728263855	0.5454545617103577	0.1380029171705246	0.03158564120531082	13	2	T1PKS - T1PKS	T1PKS
DC.BGC.32	HM.BGC.28	0.39976242184638977	0.3602851629257202	0.75	0.5573301315307617	0.5833333134651184	0.496038556098938	0.22919504344463348	8	2	T1PKS - T1PKS	T1PKS
AT.BGC.2	HP.BGC.2	0.2850508391857147	0.5111522674560547	0.8095238208770752	0.6932288408279419	0.5	0.32701575756073	0.1144477054476738	19	2	indole.T1PKS - indole.T1PKS	indole.T1PKS
HF.BGC.23	HR.BGC.29	0.3233460485935211	0.4578605592250824	0.7777777910232544	0.6485674381256104	0.6315789222717285	0.3837219476699829	0.09311740845441818	16	2	T1PKS - T1PKS	T1PKS
EL.BGC.34	HSP.BGC.26	0.34826037287712097	0.42476457357406616	0.8333333134651184	0.5947929620742798	0.8181818127632141	0.4617827534675598	0.12232829630374908	10	2	T1PKS - T1PKS	T1PKS
EL.BGC.33	HL.BGC.11	0.23032666742801666	0.5923970341682434	1.0	0.6998625993728638	0.8888888955116272	0.20029205083847046	0.5331099629402161	7	3	T1PKS - T1PKS	T1PKS
EL.BGC.41	HSP.BGC.36	0.4462716281414032	0.30661511421203613	0.8999999761581421	0.4446718394756317	0.8888888955116272	0.5941776633262634	0.4193548262119293	7	2	T1PKS - T1PKS	T1PKS
BGC0001275.1	HR.BGC.35	0.38503026962280273	0.37818774580955505	0.8571428656578064	0.546012818813324	0.5714285969734192	0.49646490812301636	0.3690318167209625	4	2	T1PKS - T1PKS	T1PKS
HL.BGC.11	HRUB.BGC.49	0.14618995785713196	0.7289915680885315	0.8999999761581421	0.8444868922233582	0.699999988079071	0.18018613755702972	0.06915747374296188	7	2	T1PKS - T1PKS	T1PKS
HM.BGC.41	HRUB.BGC.48	0.4175208806991577	0.33928191661834717	0.7777777910232544	0.5266537666320801	0.5555555820465088	0.5640755891799927	0.15579335391521454	7	2	T1PKS - T1PKS	T1PKS
HRUB.BGC.45	PH.BGC.19	0.21916382014751434	0.6097051501274109	1.0	0.7116265296936035	1.0	0.31748130917549133	0.2156037986278534	5	2	T1PKS - T1PKS	T1PKS
EL.BGC.41	HM.BGC.21	0.49197670817375183	0.2580876648426056	0.5625	0.49158766865730286	0.5333333611488342	0.5379645228385925	0.4049796760082245	7	2	T1PKS - T1PKS	T1PKS
DC.BGC.23	EL.BGC.40	0.06799130886793137	0.8686401844024658	0.8999999761581421	0.942409098148346	0.8888888955116272	0.07167237997055054	0.008305761963129044	7	2	T1PKS - T1PKS	T1PKS
HRUB.BGC.21	JM.BGC.17	0.21454830467700958	0.6169343590736389	0.8666666746139526	0.7640359997749329	0.7058823704719543	0.2657766342163086	0.027275295928120613	14	2	T1PKS - T1PKS	T1PKS
EL.BGC.27	HP.BGC.41	0.2285609245300293	0.5951182246208191	1.0	0.6992619633674622	1.0	0.3261295258998871	0.2372593879699707	5	2	T1PKS - T1PKS	T1PKS
HL.BGC.14	JM.BGC.40	0.3249953091144562	0.4556313455104828	0.5625	0.7138219475746155	0.4375	0.3274143934249878	0.12123256921768188	8	2	T1PKS - T1PKS	T1PKS
HM.BGC.31	HSP.BGC.40	0.04154808819293976	0.918630063533783	1.0	0.9476197957992554	0.9130434989929199	0.05727186053991318	0.02180737443268299	25	4	T1PKS - T1PKS	T1PKS
HR.BGC.20	HSP.BGC.53	0.442688912153244	0.31059563159942627	0.5714285969734192	0.5553047060966492	0.47826087474823	0.4896271228790283	0.13017241656780243	14	2	T1PKS - T1PKS	T1PKS
HF.BGC.8	HSP.BGC.28	0.47501838207244873	0.275605708360672	0.6000000238418579	0.5101151466369629	0.2647058963775635	0.5554513335227966	0.1948358565568924	18	4	T1PKS - T1PKS	T1PKS
HF.BGC.28	HSP.BGC.48	0.2385195791721344	0.5798524022102356	1.0	0.6861584186553955	1.0	0.3661210536956787	0.18314282596111298	5	2	T1PKS - T1PKS	T1PKS
HR.BGC.30	HSM.BGC.16	0.09055884927511215	0.8270832300186157	1.0	0.8808436393737793	1.0	0.12989483773708344	0.05472567304968834	12	2	T1PKS - T1PKS	T1PKS
HL.BGC.6	JM.BGC.15	0.16156038641929626	0.7029809951782227	1.0	0.7874205112457275	1.0	0.2215445637702942	0.12741099298000336	19	2	T1PKS - T1PKS	T1PKS
DC.BGC.21	EL.BGC.36	0.19108472764492035	0.6543439030647278	0.8181818127632141	0.8064674735069275	0.800000011920929	0.22897695004940033	0.051754940301179886	8	2	T1PKS - T1PKS	T1PKS
DC.BGC.15	PH.BGC.11	0.19552743434906006	0.6471760869026184	0.8636363744735718	0.7902098894119263	0.695652186870575	0.22007973492145538	0.12232829630374908	17	2	T1PKS - T1PKS	T1PKS
HSM.BGC.35	JM.BGC.34	0.2946702241897583	0.4974900782108307	1.0	0.6149075627326965	0.8999999761581421	0.2961181104183197	0.622357189655304	8	3	T1PKS - T1PKS	T1PKS
AT.BGC.34	HL.BGC.18	0.3937334418296814	0.36755913496017456	0.7777777910232544	0.5579530596733093	0.5555555820465088	0.5256996154785156	0.149262472987175	7	2	T1PKS - T1PKS	T1PKS
DC.BGC.13	PH.BGC.12	0.21518371999263763	0.6159365773200989	0.6666666865348816	0.8230500221252441	0.6315789222717285	0.1977374106645584	0.04183154180645943	13	2	T1PKS - T1PKS	T1PKS
BGC0001273.1	HF.BGC.26	0.36939990520477295	0.39765650033950806	1.0	0.5139474868774414	1.0	0.5177623629570007	0.40677788853645325	5	2	T1PKS - T1PKS	T1PKS
JM.BGC.22	XH.BGC.52	0.25705835223197937	0.5519622564315796	0.9333333373069763	0.6829432845115662	0.9285714030265808	0.3437233567237854	0.15705709159374237	12	2	T1PKS - T1PKS	T1PKS
HM.BGC.44	HSP.BGC.53	0.1733551174402237	0.6833417415618896	0.949999988079071	0.7909514904022217	0.8260869383811951	0.22657693922519684	0.02500000037252903	21	2	T1PKS - T1PKS	T1PKS
HM.BGC.34	JM.BGC.22	0.47086310386657715	0.27998584508895874	0.75	0.4680471420288086	0.42105263471603394	0.5666132569313049	0.30666017532348633	13	2	T1PKS - T1PKS	T1PKS
AT.BGC.39	DC.BGC.26	0.20218071341514587	0.6365156173706055	1.0	0.7339727282524109	1.0	0.30053675174713135	0.17975349724292755	5	2	T1PKS - T1PKS	T1PKS
BGC0001276.1	HR.BGC.33	0.4086206257343292	0.3497295677661896	0.6666666865348816	0.5734524130821228	0.4444444477558136	0.5192745327949524	0.1947302520275116	5	2	T1PKS - T1PKS	T1PKS
HP.BGC.16	XH.BGC.18	0.35669490694999695	0.41384145617485046	0.800000011920929	0.5981287360191345	0.6363636255264282	0.43679654598236084	0.08754398673772812	18	2	T1PKS - T1PKS	T1PKS
AT.BGC.20	HP.BGC.23	0.3437240421772003	0.43069812655448914	0.7222222089767456	0.641298770904541	0.5	0.3777832090854645	0.22512754797935486	14	2	T1PKS - T1PKS	T1PKS
HP.BGC.26	XH.BGC.28	0.47645196318626404	0.2741025388240814	0.7692307829856873	0.45304903388023376	0.5	0.61497563123703	0.2068275809288025	10	2	T1PKS - T1PKS	T1PKS
AT.BGC.24	JM.BGC.32	0.49931323528289795	0.25068724155426025	0.6428571343421936	0.45651379227638245	0.6153846383094788	0.5815069079399109	0.41041380167007446	7	2	T1PKS - T1PKS	T1PKS
EL.BGC.21	XH.BGC.24	0.4115750789642334	0.34624388813972473	0.8461538553237915	0.5135145783424377	0.6000000238418579	0.5408221483230591	0.16046486794948578	12	2	T1PKS - T1PKS	T1PKS
HL.BGC.13	HL.BGC.19	0.3842693269252777	0.3791242837905884	0.8999999761581421	0.5262538194656372	0.8888888955116272	0.503848135471344	0.368389368057251	7	2	T1PKS - T1PKS	T1PKS
HM.BGC.16	HRUB.BGC.21	0.2850199341773987	0.511196494102478	0.75	0.7050821185112	0.7058823704719543	0.3315979838371277	0.0381571501493454	14	2	T1PKS - T1PKS	T1PKS
HRUB.BGC.49	PH.BGC.24	0.22875986993312836	0.5948113203048706	0.8999999761581421	0.7308714985847473	0.8888888955116272	0.31211912631988525	0.09716599434614182	8	2	T1PKS - T1PKS	T1PKS
EL.BGC.36	PH.BGC.16	0.21181201934814453	0.6212403178215027	0.9090909361839294	0.7502473592758179	0.8999999761581421	0.28479087352752686	0.10959974676370621	8	2	T1PKS - T1PKS	T1PKS
HSM.BGC.27	HSM.BGC.34	0.47944021224975586	0.2709825038909912	0.800000011920929	0.4375786781311035	0.6000000238418579	0.597755491733551	0.4564189016819	6	2	T1PKS - T1PKS	T1PKS
BGC0000107.1	BGC0001257.1	0.4399256706237793	0.31368324160575867	1.0	0.42115041613578796	1.0	0.6411913633346558	0.39182424545288086	6	2	T1PKS - T1PKS	T1PKS
HM.BGC.36	HSP.BGC.45	0.21517567336559296	0.6159492135047913	0.8260869383811951	0.7729381918907166	0.782608687877655	0.24827975034713745	0.004273504484444857	21	2	T1PKS - T1PKS	T1PKS
EL.BGC.20	HRUB.BGC.45	0.24731512367725372	0.5665345191955566	1.0	0.6745853424072266	1.0	0.34277063608169556	0.28202465176582336	5	2	T1PKS - T1PKS	T1PKS
HRUB.BGC.23	PH.BGC.11	0.24739427864551544	0.5664153695106506	0.782608687877655	0.750568151473999	0.5	0.2681151032447815	0.09062410891056061	17	2	T1PKS - T1PKS	T1PKS
HRUB.BGC.21	PH.BGC.12	0.3224392831325531	0.4590885043144226	0.6315789222717285	0.6929122805595398	0.6000000238418579	0.34284141659736633	0.05681175738573074	14	2	T1PKS - T1PKS	T1PKS
AT.BGC.39	XH.BGC.44	0.33929893374443054	0.4365258812904358	1.0	0.5535540580749512	1.0	0.4987125098705292	0.3157796263694763	5	2	T1PKS - T1PKS	T1PKS
BGC0001258.1	HSP.BGC.25	0.44527819752693176	0.3077162802219391	0.3684210479259491	0.6144769787788391	0.3333333432674408	0.46070489287376404	0.15997739136219025	6	2	T1PKS - T1PKS	T1PKS
FNP085	HSP.BGC.28	0.31425806879997253	0.4702420234680176	0.8333333134651184	0.6491022109985352	0.4545454680919647	0.37934160232543945	0.1873457282781601	23	4	T1PKS - T1PKS	T1PKS
HF.BGC.22	HL.BGC.10	0.38938385248184204	0.372852087020874	0.6875	0.5904972553253174	0.529411792755127	0.38606101274490356	0.5267113447189331	15	3	T1PKS - T1PKS	T1PKS
HF.BGC.27	HSP.BGC.50	0.3403911888599396	0.4350837767124176	0.800000011920929	0.6205378770828247	0.6000000238418579	0.4586890637874603	0.1021677702665329	7	2	T1PKS - T1PKS	T1PKS
DC.BGC.15	XH.BGC.17	0.4369928538799286	0.31697705388069153	0.8421052694320679	0.48199397325515747	0.5714285969734192	0.5455251336097717	0.2840937674045563	17	2	T1PKS - T1PKS	T1PKS
HSM.BGC.36	JM.BGC.42	0.49766969680786133	0.25233572721481323	0.7142857313156128	0.4391564130783081	0.5714285969734192	0.5859895944595337	0.44768640398979187	9	2	T1PKS - T1PKS	T1PKS
HP.BGC.40	JM.BGC.42	0.4330354630947113	0.32144877314567566	0.6428571343421936	0.5437213778495789	0.6153846383094788	0.5034327507019043	0.2676619589328766	8	2	T1PKS - T1PKS	T1PKS
HL.BGC.18	HRUB.BGC.48	0.21405768394470215	0.6177053451538086	1.0	0.7183451652526855	1.0	0.33390185236930847	0.15103736519813538	5	2	T1PKS - T1PKS	T1PKS
HP.BGC.23	HRUB.BGC.50	0.49349039793014526	0.25655198097229004	0.6190476417541504	0.47739359736442566	0.375	0.5518023371696472	0.24524535238742828	19	2	T1PKS - T1PKS	T1PKS
HP.BGC.32	PH.BGC.17	0.34653010964393616	0.42702290415763855	0.7692307829856873	0.6174198985099792	0.75	0.4308086335659027	0.14143754541873932	10	2	T1PKS - T1PKS	T1PKS
HP.BGC.12	JM.BGC.15	0.15094798803329468	0.7208893299102783	0.8095238208770752	0.8640408515930176	0.7142857313156128	0.1455518901348114	0.06401333957910538	15	2	T1PKS - T1PKS	T1PKS
HM.BGC.13	HRUB.BGC.19	0.3395891487598419	0.4361424744129181	0.782608687877655	0.6288604140281677	0.5151515007019043	0.41878074407577515	0.06147226318717003	26	4	T1PKS - T1PKS	T1PKS
HR.BGC.26	HRUB.BGC.50	0.22999820113182068	0.5929027795791626	0.8125	0.7598707675933838	0.6875	0.25586697459220886	0.15357142686843872	11	2	T1PKS - T1PKS	T1PKS
DC.BGC.32	PH.BGC.21	0.17381742596626282	0.6825776100158691	0.9090909361839294	0.8047856688499451	0.7272727489471436	0.22643344104290009	0.07033788412809372	8	2	T1PKS - T1PKS	T1PKS
HM.BGC.32	HSP.BGC.41	0.3001728951931	0.4897579848766327	0.7857142686843872	0.6764642596244812	0.6428571343421936	0.3677550256252289	0.05822014808654785	12	2	T1PKS - T1PKS	T1PKS
BGC0001258.1	HR.BGC.15	0.4055025279521942	0.3534272313117981	0.5384615659713745	0.6121929883956909	0.5384615659713745	0.4666944146156311	0.15114471316337585	6	2	T1PKS - T1PKS	T1PKS
HF.BGC.28	HM.BGC.39	0.24115662276744843	0.5758432745933533	1.0	0.6826886534690857	1.0	0.36926937103271484	0.18741632997989655	5	2	T1PKS - T1PKS	T1PKS
HF.BGC.27	HL.BGC.18	0.39961177110671997	0.36046603322029114	0.7777777910232544	0.550218403339386	0.5555555820465088	0.5443536639213562	0.11877929419279099	7	2	T1PKS - T1PKS	T1PKS
JM.BGC.27	XH.BGC.49	0.41396093368530273	0.34344181418418884	0.8333333134651184	0.5123321413993835	0.6666666865348816	0.5145429372787476	0.36673006415367126	9	2	T1PKS - T1PKS	T1PKS
AT.BGC.24	HSP.BGC.56	0.2803923785686493	0.5178351402282715	0.7272727489471436	0.7219717502593994	0.5454545617103577	0.3103887438774109	0.16476640105247498	7	2	T1PKS - T1PKS	T1PKS
AT.BGC.17	JM.BGC.19	0.4140124022960663	0.34338146448135376	0.6875	0.5572205185890198	0.5625	0.4903111755847931	0.11005747318267822	14	2	T1PKS - T1PKS	T1PKS
HRUB.BGC.20	JM.BGC.14	0.44918474555015564	0.30339744687080383	0.5333333611488342	0.5572130680084229	0.5	0.508040189743042	0.11652063578367233	10	2	T1PKS - T1PKS	T1PKS
DC.BGC.23	HR.BGC.32	0.4381886124610901	0.31563204526901245	0.7272727489471436	0.514345109462738	0.5454545617103577	0.5627134442329407	0.21594981849193573	7	2	T1PKS - T1PKS	T1PKS
HRUB.BGC.38	HSP.BGC.44	0.07834028452634811	0.8494566082954407	1.0	0.8969206809997559	1.0	0.11147564649581909	0.05270138382911682	12	2	T1PKS - T1PKS	T1PKS
HP.BGC.30	HR.BGC.27	0.4108085632324219	0.34714657068252563	0.7692307829856873	0.5363854765892029	0.6153846383094788	0.5164574980735779	0.22582095861434937	9	2	T1PKS - T1PKS	T1PKS
HM.BGC.39	HR.BGC.39	0.29851603507995605	0.4920797646045685	0.7777777910232544	0.6781221628189087	0.75	0.3756324052810669	0.18749134242534637	5	2	T1PKS - T1PKS	T1PKS
EL.BGC.20	HM.BGC.48	0.4871607720851898	0.2630040943622589	0.7777777910232544	0.43502238392829895	0.5555555820465088	0.6058796048164368	0.46272268891334534	5	2	T1PKS - T1PKS	T1PKS
PH.BGC.22	XH.BGC.40	0.2941617965698242	0.49820756912231445	0.8947368264198303	0.652889609336853	0.6399999856948853	0.3687930703163147	0.1302836537361145	20	2	T1PKS - T1PKS	T1PKS
AT.BGC.16	XH.BGC.21	0.2621156871318817	0.5444732308387756	0.9285714030265808	0.6823665499687195	0.75	0.3491499125957489	0.09701809287071228	14	2	T1PKS - T1PKS	T1PKS
HF.BGC.28	HL.BGC.15	0.24273401498794556	0.5734517574310303	1.0	0.680613100528717	1.0	0.3839213252067566	0.15805073082447052	5	2	T1PKS - T1PKS	T1PKS
AT.BGC.16	DC.BGC.13	0.1470649391412735	0.7274982333183289	0.9285714030265808	0.8306789398193359	0.8666666746139526	0.1907842457294464	0.0190785750746727	14	2	T1PKS - T1PKS	T1PKS
AT.BGC.24	JM.BGC.25	0.24315541982650757	0.5728136897087097	0.8888888955116272	0.7209942936897278	0.6666666865348816	0.31970998644828796	0.13654060661792755	7	2	T1PKS - T1PKS	T1PKS
HM.BGC.47	XH.BGC.32	0.4467897117137909	0.3060415983200073	0.800000011920929	0.47586148977279663	0.7777777910232544	0.5984260439872742	0.2269883155822754	8	2	T1PKS - T1PKS	T1PKS
HSP.BGC.56	XH.BGC.32	0.4532645046710968	0.2989197075366974	0.800000011920929	0.4673420488834381	0.7777777910232544	0.5940586924552917	0.2870550751686096	8	2	T1PKS - T1PKS	T1PKS
HF.BGC.27	HP.BGC.37	0.35421431064605713	0.4170391261577606	0.800000011920929	0.5976712107658386	0.7777777910232544	0.47133970260620117	0.1607905924320221	7	2	T1PKS - T1PKS	T1PKS
HR.BGC.39	HSP.BGC.48	0.4107027053833008	0.34727129340171814	0.7777777910232544	0.5305081605911255	0.75	0.5512949824333191	0.1831810027360916	7	2	T1PKS - T1PKS	T1PKS
EL.BGC.27	XH.BGC.44	0.35495486855506897	0.4160832464694977	1.0	0.5329541563987732	1.0	0.5066213011741638	0.36810725927352905	5	2	T1PKS - T1PKS	T1PKS
DC.BGC.26	JM.BGC.36	0.19320853054523468	0.6509124636650085	1.0	0.7457782626152039	1.0	0.2941184639930725	0.1544799953699112	5	2	T1PKS - T1PKS	T1PKS
EL.BGC.38	XH.BGC.17	0.47815972566604614	0.2723172605037689	0.800000011920929	0.44246718287467957	0.47826087474823	0.5906230807304382	0.25972044467926025	18	2	T1PKS - T1PKS	T1PKS
HF.BGC.11	HR.BGC.19	0.1981823742389679	0.6429114937782288	0.9375	0.7622600197792053	0.8125	0.24731004238128662	0.1755344271659851	13	2	T1PKS - T1PKS	T1PKS
HP.BGC.37	HSM.BGC.21	0.3087013065814972	0.4778938889503479	0.800000011920929	0.6622351408004761	0.6000000238418579	0.3915783762931824	0.14941756427288055	7	2	T1PKS - T1PKS	T1PKS
HL.BGC.18	HM.BGC.41	0.2756003439426422	0.5247548818588257	0.7777777910232544	0.7133913636207581	0.5555555820465088	0.3646102547645569	0.09160463511943817	5	2	T1PKS - T1PKS	T1PKS
HR.BGC.31	JM.BGC.22	0.47110798954963684	0.2797267436981201	0.9333333373069763	0.41025519371032715	0.5882353186607361	0.6205363869667053	0.3895995616912842	13	2	T1PKS - T1PKS	T1PKS
HP.BGC.12	HSP.BGC.23	0.19177283346652985	0.653231143951416	0.8095238208770752	0.81032395362854	0.7142857313156128	0.1991117149591446	0.11890852451324463	15	2	T1PKS - T1PKS	T1PKS
HSM.BGC.25	JM.BGC.25	0.29795175790786743	0.4928717315196991	0.8888888955116272	0.6488938927650452	0.6666666865348816	0.3855135142803192	0.23068022727966309	7	2	T1PKS - T1PKS	T1PKS
AT.BGC.34	HRUB.BGC.48	0.4082750678062439	0.350138396024704	0.7777777910232544	0.5388193726539612	0.5555555820465088	0.5383657813072205	0.1910325288772583	7	2	T1PKS - T1PKS	T1PKS
BGC0001254.1	XH.BGC.45	0.4712960124015808	0.2795279026031494	1.0	0.379873663187027	1.0	0.6650353670120239	0.4853992164134979	6	2	T1PKS - T1PKS	T1PKS
HSM.BGC.16	JM.BGC.38	0.15442268550395966	0.7150009870529175	0.800000011920929	0.8603460788726807	0.7857142686843872	0.1541460007429123	0.05270138382911682	12	2	T1PKS - T1PKS	T1PKS
BGC0001244.1	HR.BGC.35	0.2206096351146698	0.6074493527412415	1.0	0.7097241878509521	1.0	0.33638057112693787	0.1750139594078064	5	2	T1PKS - T1PKS	T1PKS
HF.BGC.14	HSP.BGC.51	0.1562611311674118	0.7118952870368958	1.0	0.7943932414054871	1.0	0.21497827768325806	0.1353202760219574	15	2	T1PKS - T1PKS	T1PKS
EL.BGC.34	HM.BGC.17	0.38295841217041016	0.38074031472206116	0.6666666865348816	0.6019970774650574	0.6428571343421936	0.452275812625885	0.12663865089416504	10	2	T1PKS - T1PKS	T1PKS
HF.BGC.6	HSP.BGC.25	0.1611633598804474	0.7036468982696533	0.6842105388641357	0.8881276249885559	0.6666666865348816	0.12324579060077667	0.03794516623020172	13	2	T1PKS - T1PKS	T1PKS
HL.BGC.13	HSP.BGC.37	0.47582343220710754	0.2747610807418823	0.5333333611488342	0.5247937440872192	0.4000000059604645	0.5429049134254456	0.23826086521148682	7	2	T1PKS - T1PKS	T1PKS
FNP085	HP.BGC.20	0.4491274654865265	0.30346056818962097	0.800000011920929	0.47969672083854675	0.5151515007019043	0.5524269342422485	0.3275613784790039	24	4	T1PKS - T1PKS	T1PKS
HR.BGC.29	HRUB.BGC.41	0.33656567335128784	0.4401451051235199	0.6363636255264282	0.6738552451133728	0.5652173757553101	0.3617734909057617	0.05892937630414963	15	2	T1PKS - T1PKS	T1PKS
BGC0001258.1	HM.BGC.16	0.4139726161956787	0.3434281051158905	0.5	0.6140711307525635	0.46666666865348816	0.4612460136413574	0.15997739136219025	6	2	T1PKS - T1PKS	T1PKS
HF.BGC.7	HRUB.BGC.26	0.30788588523864746	0.47902193665504456	0.8823529481887817	0.6381532549858093	0.6499999761581421	0.39126136898994446	0.11182265728712082	17	2	T1PKS - T1PKS	T1PKS
HSP.BGC.48	XH.BGC.44	0.35643067955970764	0.4141814708709717	1.0	0.531012237071991	1.0	0.5405349731445312	0.29011964797973633	5	2	T1PKS - T1PKS	T1PKS
BGC0001257.1	PH.BGC.12	0.2248876392841339	0.6007991433143616	0.4117647111415863	0.8904557228088379	0.3888888955116272	0.13635487854480743	0.029112493619322777	6	2	T1PKS - T1PKS	T1PKS
AT.BGC.27	XH.BGC.52	0.49115103483200073	0.25892725586891174	0.7222222089767456	0.4466233551502228	0.5263158082962036	0.589893102645874	0.2977614104747772	14	2	T1PKS - T1PKS	T1PKS
FNP117	HSP.BGC.23	0.4616437554359436	0.289827436208725	0.739130437374115	0.48173409700393677	0.48148149251937866	0.5482780337333679	0.23315046727657318	19	2	T1PKS - T1PKS	T1PKS
AT.BGC.37	HRUB.BGC.49	0.12926040589809418	0.7581874132156372	1.0	0.8299205303192139	1.0	0.18404331803321838	0.1142241358757019	8	2	T1PKS - T1PKS	T1PKS
HM.BGC.17	PH.BGC.13	0.34310203790664673	0.4315149188041687	0.7857142686843872	0.6166529059410095	0.7692307829856873	0.42849501967430115	0.13503362238407135	11	2	T1PKS - T1PKS	T1PKS
EL.BGC.20	HP.BGC.41	0.2285609245300293	0.5951182246208191	1.0	0.6992619633674622	1.0	0.3261295258998871	0.2372593879699707	5	2	T1PKS - T1PKS	T1PKS
EL.BGC.27	JM.BGC.36	0.21438848972320557	0.6171854734420776	1.0	0.7179098725318909	1.0	0.29316064715385437	0.25441378355026245	5	2	T1PKS - T1PKS	T1PKS
HR.BGC.15	HSM.BGC.11	0.17967136204242706	0.6729390621185303	0.6499999761581421	0.8768678307533264	0.5454545617103577	0.137216255068779	0.03158564120531082	13	2	T1PKS - T1PKS	T1PKS
DC.BGC.13	HM.BGC.16	0.1905938982963562	0.6551382541656494	0.800000011920929	0.8136922121047974	0.75	0.20944803953170776	0.03589598461985588	13	2	T1PKS - T1PKS	T1PKS
BGC0001244.1	XH.BGC.39	0.35971230268478394	0.4099683463573456	0.7777777910232544	0.5976007580757141	0.75	0.45993345975875854	0.2585636377334595	5	2	T1PKS - T1PKS	T1PKS
AT.BGC.39	JM.BGC.36	0.1562407910823822	0.7119296193122864	1.0	0.7944200038909912	1.0	0.23382578790187836	0.13496552407741547	5	2	T1PKS - T1PKS	T1PKS
HSM.BGC.13	PH.BGC.13	0.23053723573684692	0.5920729637145996	0.9166666865348816	0.7231767177581787	0.9090909361839294	0.31581610441207886	0.10135570168495178	9	2	T1PKS - T1PKS	T1PKS
AT.BGC.17	PH.BGC.13	0.41734015941619873	0.3394924998283386	0.75	0.5302541851997375	0.7333333492279053	0.5187933444976807	0.12641292810440063	14	2	T1PKS - T1PKS	T1PKS
BGC0001244.1	HF.BGC.26	0.23563815653324127	0.5842490196228027	1.0	0.6899498105049133	1.0	0.36294084787368774	0.17782354354858398	5	2	T1PKS - T1PKS	T1PKS
AT.BGC.26	HL.BGC.10	0.17243877053260803	0.6848576068878174	1.0	0.7752998471260071	0.9166666865348816	0.1498720943927765	0.5240122675895691	12	3	T1PKS - T1PKS	T1PKS
AT.BGC.28	JM.BGC.24	0.21576246619224548	0.6150285005569458	0.9375	0.7403860688209534	0.7647058963775635	0.2804494798183441	0.1033473089337349	15	2	T1PKS - T1PKS	T1PKS
HM.BGC.41	HP.BGC.37	0.3316366374492645	0.44670960307121277	0.800000011920929	0.6320570707321167	0.6000000238418579	0.42871955037117004	0.15522471070289612	7	2	T1PKS - T1PKS	T1PKS
AT.BGC.20	HRUB.BGC.50	0.3174733817577362	0.465842604637146	0.7058823704719543	0.6805691123008728	0.5	0.3526032567024231	0.13698308169841766	11	2	T1PKS - T1PKS	T1PKS
FNP091	XH.BGC.34	0.45292335748672485	0.29929283261299133	0.7647058963775635	0.4860100746154785	0.4736842215061188	0.5545019507408142	0.270917683839798	12	2	T1PKS - T1PKS	T1PKS
AT.BGC.24	HP.BGC.44	0.09628192335367203	0.8167063593864441	1.0	0.8733132481575012	1.0	0.14011956751346588	0.07967185974121094	7	2	T1PKS - T1PKS	T1PKS
HM.BGC.23	HP.BGC.30	0.3950137794017792	0.36600831151008606	0.7272727489471436	0.5670871138572693	0.699999988079071	0.4905628561973572	0.25996291637420654	6	2	T1PKS - T1PKS	T1PKS
DC.BGC.18	HSP.BGC.30	0.48646581172943115	0.2637173533439636	0.6000000238418579	0.4924492835998535	0.3636363744735718	0.5538723468780518	0.16013824939727783	15	2	T1PKS - T1PKS	T1PKS
DC.BGC.26	EL.BGC.20	0.14940178394317627	0.7235172986984253	1.0	0.8034186959266663	1.0	0.19234484434127808	0.20717240869998932	5	2	T1PKS - T1PKS	T1PKS
BGC0000013.1	HRUB.BGC.3	0.4934332072734833	0.25660988688468933	0.31578946113586426	0.5701099634170532	0.190476194024086	0.4836471974849701	0.32237571477890015	4	2	T1PKS - indole.T1PKS
AT.BGC.37	HF.BGC.21	0.22057586908340454	0.6075019836425781	0.8999999761581421	0.746610701084137	0.699999988079071	0.292282372713089	0.09781701862812042	8	2	T1PKS - T1PKS	T1PKS
HL.BGC.10	PH.BGC.18	0.18771901726722717	0.6598004102706909	0.9230769276618958	0.7793170809745789	0.8461538553237915	0.14383843541145325	0.5280608534812927	12	3	T1PKS - T1PKS	T1PKS
EL.BGC.24	JM.BGC.37	0.3133518397808075	0.4714857041835785	0.8888888955116272	0.6231481432914734	0.875	0.44729310274124146	0.1303074210882187	7	2	T1PKS - T1PKS	T1PKS
BGC0001273.1	BGC0001275.1	0.435438334941864	0.31872987747192383	0.8571428656578064	0.4796864092350006	0.5714285969734192	0.5793115496635437	0.37281864881515503	5	2	T1PKS - T1PKS	T1PKS
HM.BGC.47	JM.BGC.25	0.3483784794807434	0.42461061477661133	0.800000011920929	0.6053499579429626	0.7777777910232544	0.45202571153640747	0.16514725983142853	8	2	T1PKS - T1PKS	T1PKS
AT.BGC.16	BGC0001906.1	0.48917680978775024	0.2609403431415558	0.43478259444236755	0.5368039608001709	0.36000001430511475	0.5260558724403381	0.02317693643271923	14	2	T1PKS - T1PKS	T1PKS
HR.BGC.38	HRUB.BGC.38	0.4993806481361389	0.2506197392940521	0.6666666865348816	0.4525693356990814	0.5	0.5805646777153015	0.44802868366241455	6	2	T1PKS - T1PKS	T1PKS
HM.BGC.19	HSP.BGC.28	0.1777741014957428	0.6760554313659668	0.8333333134651184	0.8211549520492554	0.7407407164573669	0.20501190423965454	0.03492751717567444	22	4	T1PKS - T1PKS	T1PKS
HL.BGC.15	JM.BGC.36	0.22041672468185425	0.6077500581741333	1.0	0.7099779844284058	1.0	0.3316020667552948	0.18607187271118164	5	2	T1PKS - T1PKS	T1PKS
HP.BGC.27	HSP.BGC.49	0.47972866892814636	0.2706822454929352	0.7692307829856873	0.44570115208625793	0.6153846383094788	0.6017758250236511	0.31691408157348633	10	2	T1PKS - T1PKS	T1PKS
AT.BGC.20	HR.BGC.26	0.35944539308547974	0.41031020879745483	0.7333333492279053	0.6173964142799377	0.5	0.42232680320739746	0.16412602365016937	11	2	T1PKS - T1PKS	T1PKS
DC.BGC.21	HR.BGC.36	0.42644673585891724	0.32896333932876587	0.7692307829856873	0.5158089399337769	0.6153846383094788	0.5074115991592407	0.39130881428718567	8	2	T1PKS - T1PKS	T1PKS
AT.BGC.34	HSP.BGC.50	0.35814037919044495	0.41198378801345825	0.800000011920929	0.5971837043762207	0.6000000238418579	0.47397029399871826	0.15377722680568695	7	2	T1PKS - T1PKS	T1PKS
HL.BGC.13	HSM.BGC.19	0.4789445400238037	0.27149879932403564	0.75	0.44935527443885803	0.7272727489471436	0.5957567095756531	0.3927527070045471	7	2	T1PKS - T1PKS	T1PKS
HF.BGC.6	HRUB.BGC.21	0.23359891772270203	0.5873706340789795	0.800000011920929	0.7571066617965698	0.75	0.27376067638397217	0.04225551337003708	13	2	T1PKS - T1PKS	T1PKS
HP.BGC.37	HSP.BGC.50	0.3169156014919281	0.4666042923927307	0.800000011920929	0.6514268517494202	0.6000000238418579	0.4038155972957611	0.15522471070289612	7	2	T1PKS - T1PKS	T1PKS
AT.BGC.31	JM.BGC.32	0.2179633229970932	0.6115813851356506	0.800000011920929	0.7826140522956848	0.5625	0.24852795898914337	0.04610498249530792	11	2	T1PKS - T1PKS	T1PKS
BGC0001258.1	XH.BGC.21	0.41046011447906494	0.3475572466850281	0.5384615659713745	0.6056698560714722	0.5384615659713745	0.4619898200035095	0.1913510411977768	6	2	T1PKS - T1PKS	T1PKS
HM.BGC.14	JM.BGC.15	0.20180624723434448	0.6371132731437683	0.9545454382896423	0.7512118816375732	0.8636363744735718	0.2616068422794342	0.12060096859931946	20	2	T1PKS - T1PKS	T1PKS
BGC0000168.1	HSP.BGC.4	0.4647046625614166	0.28654107451438904	0.7037037014961243	0.4918603301048279	0.3333333432674408	0.5367236137390137	0.2604120075702667	26	3	indole.T1PKS - indole.T1PKS	indole.T1PKS
HR.BGC.17	PH.BGC.14	0.20709408819675446	0.628699779510498	0.9333333373069763	0.7517402172088623	0.8125	0.2731587886810303	0.07396650314331055	14	2	T1PKS - T1PKS	T1PKS
EL.BGC.20	HM.BGC.39	0.2468303143978119	0.5672645568847656	1.0	0.6752232909202576	1.0	0.3535977602005005	0.25272414088249207	5	2	T1PKS - T1PKS	T1PKS
DC.BGC.15	HRUB.BGC.23	0.22848476469516754	0.5952357649803162	0.8999999761581421	0.7358283400535583	0.7142857313156128	0.28004610538482666	0.12923909723758698	17	2	T1PKS - T1PKS	T1PKS
HSM.BGC.21	JM.BGC.37	0.3946152627468109	0.3664906620979309	0.699999988079071	0.5807693600654602	0.5	0.5085300803184509	0.10668251663446426	7	2	T1PKS - T1PKS	T1PKS
BGC0001258.1	JM.BGC.17	0.4212116599082947	0.33499595522880554	0.5	0.604546070098877	0.46666666865348816	0.4732630252838135	0.1620265692472458	6	2	T1PKS - T1PKS	T1PKS
DC.BGC.32	XH.BGC.54	0.49056145548820496	0.25952762365341187	0.5625	0.4981969892978668	0.3529411852359772	0.5374730825424194	0.3591228127479553	8	2	T1PKS - T1PKS	T1PKS
DC.BGC.24	EL.BGC.16	0.07695069164037704	0.8520200252532959	1.0	0.8987491130828857	1.0	0.10584943741559982	0.07365977764129639	12	2	T1PKS - T1PKS	T1PKS
HSM.BGC.29	PH.BGC.16	0.43788430094718933	0.31597405672073364	0.8333333134651184	0.4768667221069336	0.8181818127632141	0.5806556344032288	0.2642824947834015	9	2	T1PKS - T1PKS	T1PKS
HSM.BGC.15	HSP.BGC.27	0.10180699080228806	0.8067506551742554	1.0	0.8660434484481812	1.0	0.1457509696483612	0.06613870710134506	23	4	T1PKS - T1PKS	T1PKS
HP.BGC.31	XH.BGC.52	0.44558125734329224	0.30738013982772827	0.8235294222831726	0.47253239154815674	0.7058823704719543	0.5569159388542175	0.321329265832901	14	2	T1PKS - T1PKS	T1PKS
HF.BGC.21	HP.BGC.42	0.12105757743120193	0.7725397944450378	1.0	0.8407137393951416	1.0	0.17192283272743225	0.11505839973688126	7	2	T1PKS - T1PKS	T1PKS
HF.BGC.6	HL.BGC.7	0.18872769176959991	0.6581627726554871	0.6499999761581421	0.8617618083953857	0.6666666865348816	0.15331999957561493	0.04020633175969124	13	2	T1PKS - T1PKS	T1PKS
AT.BGC.34	HP.BGC.37	0.22918391227722168	0.5941574573516846	1.0	0.6984422206878662	1.0	0.3419148325920105	0.1603081077337265	7	2	T1PKS - T1PKS	T1PKS
DC.BGC.26	HM.BGC.39	0.2293631136417389	0.5938811898231506	1.0	0.6982064247131348	1.0	0.3466075360774994	0.18975861370563507	5	2	T1PKS - T1PKS	T1PKS
HP.BGC.30	HSM.BGC.27	0.40046748518943787	0.3594392240047455	0.7272727489471436	0.5599111914634705	0.699999988079071	0.5002902150154114	0.16918252408504486	9	2	T1PKS - T1PKS	T1PKS
HM.BGC.18	HSM.BGC.15	0.25858259201049805	0.5496997833251953	0.8695651888847351	0.7054119110107422	0.699999988079071	0.328659325838089	0.08164273202419281	25	4	T1PKS - T1PKS	T1PKS
HL.BGC.18	HP.BGC.37	0.2838713228702545	0.5128402709960938	0.7777777910232544	0.7025085091590881	0.5555555820465088	0.3562041223049164	0.15070995688438416	5	2	T1PKS - T1PKS	T1PKS
HF.BGC.8	HM.BGC.19	0.4910193979740143	0.2590612471103668	0.5384615659713745	0.5085777044296265	0.20000000298023224	0.5623424053192139	0.19001172482967377	17	4	T1PKS - T1PKS	T1PKS
BGC0001265.1	BGC0001266.1	0.4957042932510376	0.2543141543865204	0.7777777910232544	0.4199797511100769	0.699999988079071	0.6532964110374451	0.36019188165664673	6	2	T1PKS - T1PKS	T1PKS
HP.BGC.39	JM.BGC.39	0.23223046958446503	0.5894700288772583	0.6499999761581421	0.8053187727928162	0.6363636255264282	0.13065801560878754	0.47211524844169617	13	3	T1PKS - T1PKS	T1PKS
HF.BGC.27	HSM.BGC.21	0.42719826102256775	0.32810184359550476	0.6363636255264282	0.5575142502784729	0.4545454680919647	0.5384295582771301	0.10668251663446426	7	2	T1PKS - T1PKS	T1PKS
HSM.BGC.21	PH.BGC.23	0.40970301628112793	0.34845051169395447	0.699999988079071	0.5609170794487	0.5	0.5394455790519714	0.08781362324953079	7	2	T1PKS - T1PKS	T1PKS
EL.BGC.27	PH.BGC.19	0.2196471244096756	0.6089506149291992	1.0	0.7109906077384949	1.0	0.3005252480506897	0.2602196931838989	5	2	T1PKS - T1PKS	T1PKS
HF.BGC.22	HRUB.BGC.38	0.2563594877719879	0.5530011653900146	0.800000011920929	0.7262187004089355	0.7857142686843872	0.30187419056892395	0.06308460235595703	15	2	T1PKS - T1PKS	T1PKS
HP.BGC.29	HSP.BGC.41	0.38146960735321045	0.38257983326911926	0.5454545617103577	0.6428031325340271	0.5	0.46275484561920166	0.14608092606067657	4	2	T1PKS - T1PKS	T1PKS
AT.BGC.33	JM.BGC.33	0.2385808527469635	0.5797591209411621	0.7647058963775635	0.7634772062301636	0.6470588445663452	0.2668221890926361	0.05472628027200699	12	2	T1PKS - T1PKS	T1PKS
BGC0000046.1	HSM.BGC.32	0.48654264211654663	0.2636384665966034	0.692307710647583	0.4664250314235687	0.3333333432674408	0.6090367436408997	0.15626609325408936	10	2	T1PKS - T1PKS	T1PKS
EL.BGC.20	HSP.BGC.48	0.24624915421009064	0.5681403279304504	1.0	0.675987958908081	1.0	0.35425135493278503	0.2484137862920761	5	2	T1PKS - T1PKS	T1PKS
HF.BGC.16	HRUB.BGC.50	0.21887294948101044	0.6101594567298889	0.8823529481887817	0.754836916923523	0.6666666865348816	0.2598145008087158	0.1426030844449997	14	2	T1PKS - T1PKS	T1PKS
HR.BGC.38	PH.BGC.24	0.1495593786239624	0.7232492566108704	0.8888888955116272	0.8441470265388489	0.6666666865348816	0.17816343903541565	0.08892160654067993	6	2	T1PKS - T1PKS	T1PKS
BGC0000037.1	HP.BGC.18	0.49724525213241577	0.2527623474597931	0.8333333134651184	0.4040969908237457	0.6153846383094788	0.6244065165519714	0.4676370918750763	9	2	T1PKS - T1PKS	T1PKS
HM.BGC.36	JM.BGC.32	0.4718688130378723	0.27892252802848816	0.6363636255264282	0.4951486587524414	0.5909090638160706	0.5473629236221313	0.05847953259944916	21	2	T1PKS - T1PKS	T1PKS
HM.BGC.16	PH.BGC.12	0.2099258005619049	0.6242172718048096	0.7222222089767456	0.8111163973808289	0.7368420958518982	0.21079953014850616	0.03547201678156853	14	2	T1PKS - T1PKS	T1PKS
HM.BGC.27	JM.BGC.23	0.470848947763443	0.28000083565711975	0.5333333611488342	0.53199702501297	0.375	0.5045828223228455	0.35826343297958374	6	2	T1PKS - T1PKS	T1PKS
EL.BGC.24	HRUB.BGC.48	0.4091055989265442	0.3491561710834503	0.7777777910232544	0.5377265214920044	0.5555555820465088	0.5532954335212708	0.14369657635688782	7	2	T1PKS - T1PKS	T1PKS
EL.BGC.20	JM.BGC.36	0.21438848972320557	0.6171854734420776	1.0	0.7179098725318909	1.0	0.29316064715385437	0.25441378355026245	5	2	T1PKS - T1PKS	T1PKS
HSM.BGC.28	PH.BGC.19	0.2450779229402542	0.5699073672294617	1.0	0.6775290369987488	1.0	0.36688002943992615	0.2114482820034027	5	2	T1PKS - T1PKS	T1PKS
HRUB.BGC.54	XH.BGC.49	0.35696712136268616	0.41349127888679504	0.9090909361839294	0.5592538118362427	0.8999999761581421	0.4733789563179016	0.31021520495414734	8	2	T1PKS - T1PKS	T1PKS
HL.BGC.11	HR.BGC.38	0.24087940156459808	0.5762640833854675	0.8888888955116272	0.7185066342353821	0.875	0.32387620210647583	0.13315339386463165	7	2	T1PKS - T1PKS	T1PKS
DC.BGC.14	HM.BGC.17	0.26972973346710205	0.5332946181297302	0.7692307829856873	0.7220155000686646	0.6153846383094788	0.30893343687057495	0.15418872237205505	8	2	T1PKS - T1PKS	T1PKS
HL.BGC.12	HSM.BGC.32	0.4528437852859497	0.2993799149990082	0.5833333134651184	0.5367286801338196	0.5454545617103577	0.5375626087188721	0.24039748311042786	6	2	T1PKS - T1PKS	T1PKS
DC.BGC.23	HSP.BGC.47	0.22037597000598907	0.6078135967254639	0.6428571343421936	0.8265729546546936	0.5	0.18156655132770538	0.14493872225284576	7	2	T1PKS - T1PKS	T1PKS
DC.BGC.22	XH.BGC.48	0.42990508675575256	0.32500821352005005	0.8181818127632141	0.4941440224647522	0.7272727489471436	0.5222052335739136	0.44863361120224	7	2	T1PKS - T1PKS	T1PKS
HSP.BGC.23	JM.BGC.15	0.19015920162200928	0.655842125415802	0.9090909361839294	0.7786125540733337	0.9047619104385376	0.23262839019298553	0.11459817737340927	19	2	T1PKS - T1PKS	T1PKS
DC.BGC.25	EL.BGC.42	0.29199090600013733	0.5012768507003784	0.8461538553237915	0.6697343587875366	0.6428571343421936	0.335099995136261	0.3060939311981201	10	2	T1PKS - T1PKS	T1PKS
HM.BGC.30	HSP.BGC.39	0.1741092950105667	0.682095468044281	0.8571428656578064	0.8221306204795837	0.625	0.10394517332315445	0.448924720287323	11	3	T1PKS - T1PKS	T1PKS
AT.BGC.40	HP.BGC.43	0.25258776545524597	0.5586250424385071	0.800000011920929	0.7311815023422241	0.7857142686843872	0.30280062556266785	0.06492573767900467	12	2	T1PKS - T1PKS	T1PKS
HSP.BGC.50	PH.BGC.23	0.3148094713687897	0.4694860577583313	0.8888888955116272	0.6267126798629761	0.6666666865348816	0.4536302387714386	0.09208712726831436	7	2	T1PKS - T1PKS	T1PKS
HM.BGC.45	HSP.BGC.54	0.036512985825538635	0.9283072352409363	0.9473684430122375	0.9686540365219116	0.9444444179534912	0.03421981260180473	0.008355136960744858	16	2	T1PKS - T1PKS	T1PKS
DC.BGC.12	PH.BGC.14	0.1466088891029358	0.7282763719558716	0.9285714030265808	0.8330334424972534	0.800000011920929	0.19018813967704773	0.02763720601797104	12	2	T1PKS - T1PKS	T1PKS
BGC0001907.1	HF.BGC.19	0.49076417088508606	0.2593211233615875	0.7142857313156128	0.45012232661247253	0.5	0.5526345372200012	0.5409178137779236	13	4	T1PKS - T1PKS	T1PKS
BGC0001257.1	HRUB.BGC.21	0.19087611138820648	0.6546814441680908	0.5	0.9067419767379761	0.5	0.10950516164302826	0.0445166751742363	6	2	T1PKS - T1PKS	T1PKS
HR.BGC.29	HSP.BGC.45	0.2506203055381775	0.5615699291229248	0.6666666865348816	0.7759382128715515	0.6499999761581421	0.2543112337589264	0.027440395206212997	13	2	T1PKS - T1PKS	T1PKS
DC.BGC.22	HM.BGC.27	0.46205639839172363	0.28938332200050354	0.8888888955116272	0.4329667389392853	0.6666666865348816	0.6128067374229431	0.40682604908943176	7	2	T1PKS - T1PKS	T1PKS
HP.BGC.41	JM.BGC.36	0.17569585144519806	0.679477334022522	1.0	0.7688212394714355	1.0	0.26209163665771484	0.15389655530452728	5	2	T1PKS - T1PKS	T1PKS
HRUB.BGC.49	HSM.BGC.31	0.2864205539226532	0.5091956257820129	0.800000011920929	0.691551923751831	0.6000000238418579	0.3676992356777191	0.07144352793693542	8	2	T1PKS - T1PKS	T1PKS
AT.BGC.20	HM.BGC.21	0.23215340077877045	0.5895884037017822	0.8125	0.7596472501754761	0.5882353186607361	0.2644336223602295	0.10790816694498062	11	2	T1PKS - T1PKS	T1PKS
HP.BGC.27	HRUB.BGC.56	0.48250970244407654	0.26779621839523315	0.6875	0.46709251403808594	0.5625	0.5748916268348694	0.3229869604110718	10	2	T1PKS - T1PKS	T1PKS
HL.BGC.13	PH.BGC.21	0.32021594047546387	0.4621063470840454	0.6666666865348816	0.6913487911224365	0.38461539149284363	0.3606186807155609	0.12676508724689484	7	2	T1PKS - T1PKS	T1PKS
HSM.BGC.14	XH.BGC.17	0.40140679478645325	0.35831382870674133	0.8888888955116272	0.5145232081413269	0.6000000238418579	0.5123615264892578	0.2703987658023834	16	2	T1PKS - T1PKS	T1PKS
HRUB.BGC.23	HSM.BGC.14	0.19850118458271027	0.642400324344635	0.9473684430122375	0.7555117011070251	0.9444444179534912	0.25930434465408325	0.1185522973537445	17	2	T1PKS - T1PKS	T1PKS
EL.BGC.20	EL.BGC.27	1.734723475976807e-17	1.0	1.0	1.0	1.0	0.0	0.0	5	2	T1PKS - T1PKS	T1PKS
HSP.BGC.32	HSP.BGC.49	0.4137630760669708	0.3436737358570099	0.8333333134651184	0.5125924348831177	0.6666666865348816	0.5353666543960571	0.27159154415130615	9	2	T1PKS - T1PKS	T1PKS
HRUB.BGC.38	HSM.BGC.16	0.07767177373170853	0.8506893515586853	1.0	0.8978003263473511	1.0	0.1101120337843895	0.05472567304968834	12	2	T1PKS - T1PKS	T1PKS
HL.BGC.10	HSM.BGC.16	0.2565297484397888	0.5527480244636536	0.8461538553237915	0.716393768787384	0.6428571343421936	0.22350472211837769	0.5240122675895691	12	3	T1PKS - T1PKS	T1PKS
HL.BGC.12	HSP.BGC.47	0.4763262867927551	0.2742341458797455	0.46666666865348816	0.5426784157752991	0.4285714328289032	0.5268663763999939	0.24868705868721008	6	2	T1PKS - T1PKS	T1PKS
DC.BGC.16	HR.BGC.21	0.3861338496208191	0.37683165073394775	0.8235294222831726	0.5535390377044678	0.6000000238418579	0.4824453592300415	0.0866166353225708	20	2	T1PKS - T1PKS	T1PKS
EL.BGC.33	HM.BGC.43	0.32852205634117126	0.45088261365890503	0.800000011920929	0.6375905871391296	0.5454545617103577	0.2854078710079193	0.5420796871185303	7	3	T1PKS - T1PKS	T1PKS
HRUB.BGC.19	HSP.BGC.22	0.35288292169570923	0.4187605082988739	0.7272727489471436	0.6240262389183044	0.6428571343421936	0.42630016803741455	0.061433788388967514	25	4	T1PKS - T1PKS	T1PKS
DC.BGC.21	HSM.BGC.29	0.35179585218429565	0.42016860842704773	0.9090909361839294	0.5660580992698669	0.8999999761581421	0.481401264667511	0.24410462379455566	8	2	T1PKS - T1PKS	T1PKS
HP.BGC.41	HSP.BGC.48	0.22092470526695251	0.6069583296775818	1.0	0.7093095779418945	1.0	0.3435681462287903	0.15849605202674866	5	2	T1PKS - T1PKS	T1PKS
HRUB.BGC.46	PH.BGC.25	0.49946314096450806	0.2505371570587158	0.7272727489471436	0.43710991740226746	0.4166666567325592	0.6140629053115845	0.3581989109516144	8	2	T1PKS - T1PKS	T1PKS
EL.BGC.21	JM.BGC.29	0.388816773891449	0.37354496121406555	0.8333333134651184	0.5467660427093506	0.6153846383094788	0.5216272473335266	0.11126746237277985	10	2	T1PKS - T1PKS	T1PKS
HL.BGC.14	HR.BGC.40	0.29456961154937744	0.4976320266723633	0.75	0.6957417130470276	0.5833333134651184	0.3465839624404907	0.1349555253982544	8	2	T1PKS - T1PKS	T1PKS
HR.BGC.38	HSM.BGC.31	0.11984889954328537	0.7746659517288208	1.0	0.8423040509223938	1.0	0.17142482101917267	0.11650922149419785	6	2	T1PKS - T1PKS	T1PKS
HP.BGC.42	HSP.BGC.52	0.2528769075870514	0.5581929087638855	0.800000011920929	0.7356882691383362	0.6000000238418579	0.31449079513549805	0.08868490904569626	7	2	T1PKS - T1PKS	T1PKS
HSP.BGC.61	XH.BGC.63	0.49938279390335083	0.2506175935268402	0.6875	0.449167400598526	0.4000000059604645	0.5870108008384705	0.4061198830604553	12	3	T1PKS - T1PKS	T1PKS
DC.BGC.13	EL.BGC.32	0.1802448332309723	0.6719985604286194	0.75	0.8429440855979919	0.7058823704719543	0.17727217078208923	0.025650084018707275	13	2	T1PKS - T1PKS	T1PKS
HL.BGC.19	HP.BGC.40	0.4976785480976105	0.2523268461227417	0.8181818127632141	0.4030545651912689	0.800000011920929	0.624259889125824	0.4876875877380371	8	2	T1PKS - T1PKS	T1PKS
DC.BGC.18	JM.BGC.23	0.47858262062072754	0.27187609672546387	0.6000000238418579	0.5016257166862488	0.40909090638160706	0.5504707098007202	0.107650987803936	15	2	T1PKS - T1PKS	T1PKS
BGC0000022.1	FNP085	0.4924705922603607	0.2575860917568207	0.7599999904632568	0.43541795015335083	0.47058823704719543	0.5809540152549744	0.4859965741634369	24	5	T1PKS - T1PKS	T1PKS
AT.BGC.34	HM.BGC.41	0.3745809495449066	0.39114898443222046	0.800000011920929	0.5755513906478882	0.6000000238418579	0.5017833113670349	0.15377722680568695	7	2	T1PKS - T1PKS	T1PKS
DC.BGC.22	EL.BGC.28	0.48183485865592957	0.268495112657547	0.6428571343421936	0.47951167821884155	0.6153846383094788	0.5465644001960754	0.42922210693359375	7	2	T1PKS - T1PKS	T1PKS
EL.BGC.27	HF.BGC.28	0.2495245784521103	0.5632133483886719	1.0	0.6716781854629517	1.0	0.3508368730545044	0.2720341980457306	5	2	T1PKS - T1PKS	T1PKS
DC.BGC.28	FNP068	0.479867160320282	0.27053818106651306	0.6428571343421936	0.4851371943950653	0.5	0.5576649308204651	0.3436542749404907	8	2	T1PKS - T1PKS	T1PKS
EL.BGC.32	HL.BGC.7	0.2854459881782532	0.5105874538421631	0.5909090638160706	0.7548956274986267	0.5416666865348816	0.27442145347595215	0.025226116180419922	15	2	T1PKS - T1PKS	T1PKS
HM.BGC.16	HSM.BGC.11	0.13064900040626526	0.7557711601257324	0.699999988079071	0.922454297542572	0.7142857313156128	0.08680661767721176	0.0127190500497818	14	2	T1PKS - T1PKS	T1PKS
HM.BGC.19	HP.BGC.20	0.4958815574645996	0.2541354298591614	0.7307692170143127	0.4432404339313507	0.3243243098258972	0.597801685333252	0.310506671667099	24	4	T1PKS - T1PKS	T1PKS
HP.BGC.2	JM.BGC.3	0.2883131504058838	0.5064981579780579	0.739130437374115	0.709800660610199	0.48148149251937866	0.311858594417572	0.08443626016378403	19	2	indole.T1PKS - indole.T1PKS	indole.T1PKS
DC.BGC.32	EL.BGC.17	0.22506366670131683	0.6005263328552246	0.692307710647583	0.8050781488418579	0.5384615659713745	0.23018303513526917	0.053876977413892746	8	2	T1PKS - T1PKS	T1PKS
AT.BGC.28	HSP.BGC.51	0.1589849889278412	0.7073062658309937	1.0	0.792453944683075	0.9375	0.22447054088115692	0.08061224222183228	15	2	T1PKS - T1PKS	T1PKS
HF.BGC.21	PH.BGC.24	0.2611287236213684	0.545930802822113	0.800000011920929	0.7248306274414062	0.6000000238418579	0.31310227513313293	0.14240418374538422	7	2	T1PKS - T1PKS	T1PKS
HM.BGC.17	HP.BGC.18	0.3358611762523651	0.44108039140701294	0.7857142686843872	0.6261803507804871	0.7692307829856873	0.42490169405937195	0.09286833554506302	11	2	T1PKS - T1PKS	T1PKS
HF.BGC.22	HM.BGC.35	0.2646612524986267	0.5407230854034424	0.800000011920929	0.7152953147888184	0.7857142686843872	0.31732767820358276	0.04003211110830307	15	2	T1PKS - T1PKS	T1PKS
DC.BGC.24	HM.BGC.35	0.08716534078121185	0.833267092704773	1.0	0.8853087425231934	1.0	0.12497925013303757	0.052963145077228546	12	2	T1PKS - T1PKS	T1PKS
AT.BGC.20	HSP.BGC.30	0.2128225862979889	0.619648277759552	0.8666666746139526	0.7684351801872253	0.625	0.2525438070297241	0.11618031561374664	11	2	T1PKS - T1PKS	T1PKS
HL.BGC.11	HSP.BGC.52	0.2571919858455658	0.5517637729644775	0.800000011920929	0.7300105690956116	0.6000000238418579	0.3241789937019348	0.08032598346471786	7	2	T1PKS - T1PKS	T1PKS
HF.BGC.6	HM.BGC.16	0.10524094104766846	0.8005937933921814	0.9285714030265808	0.8839561343193054	0.9333333373069763	0.1280590295791626	0.03794516623020172	13	2	T1PKS - T1PKS	T1PKS
HSM.BGC.18	HSP.BGC.35	0.459632933139801	0.291996568441391	0.625	0.5162378549575806	0.5263158082962036	0.4764232337474823	0.5112830996513367	15	4	T1PKS - T1PKS	T1PKS
HR.BGC.39	PH.BGC.19	0.4015357494354248	0.35815945267677307	0.7777777910232544	0.5425699353218079	0.75	0.5288181900978088	0.20757167041301727	7	2	T1PKS - T1PKS	T1PKS
EL.BGC.24	HP.BGC.37	0.2102416306734085	0.62371826171875	1.0	0.7233662605285645	1.0	0.31088384985923767	0.15675833821296692	7	2	T1PKS - T1PKS	T1PKS
DC.BGC.11	HM.BGC.44	0.3635315001010895	0.40509214997291565	0.800000011920929	0.5894322395324707	0.625	0.4215347170829773	0.31186506152153015	18	2	T1PKS - T1PKS	T1PKS
HM.BGC.35	HSP.BGC.44	0.0008660147432237864	0.998268723487854	1.0	0.9988604784011841	1.0	0.0013294086093083024	0.0	12	2	T1PKS - T1PKS	T1PKS
HF.BGC.25	HP.BGC.43	0.25520169734954834	0.5547245144844055	0.7857142686843872	0.7323112487792969	0.7692307829856873	0.30340683460235596	0.08909820020198822	10	2	T1PKS - T1PKS	T1PKS
EL.BGC.32	HRUB.BGC.21	0.3406272232532501	0.43477246165275574	0.7058823704719543	0.6480259299278259	0.5789473652839661	0.3935430943965912	0.04020633175969124	15	2	T1PKS - T1PKS	T1PKS
HL.BGC.14	HM.BGC.28	0.43984293937683105	0.3137759268283844	0.75	0.5008047819137573	0.7272727489471436	0.5526703000068665	0.2852950394153595	8	2	T1PKS - T1PKS	T1PKS
EL.BGC.41	HSP.BGC.30	0.48535704612731934	0.26485738158226013	0.6000000238418579	0.48843997716903687	0.5714285969734192	0.5423818826675415	0.40368348360061646	7	2	T1PKS - T1PKS	T1PKS
HF.BGC.18	HSM.BGC.35	0.4952620565891266	0.25476038455963135	0.8181818127632141	0.4131167232990265	0.5384615659713745	0.5611690878868103	0.6640257835388184	9	3	T1PKS - T1PKS	T1PKS
EL.BGC.36	HP.BGC.43	0.24542853236198425	0.5693780779838562	0.7692307829856873	0.7504482865333557	0.75	0.2922097146511078	0.07891971617937088	8	2	T1PKS - T1PKS	T1PKS
HSM.BGC.22	XH.BGC.52	0.4832402467727661	0.2670406401157379	0.7222222089767456	0.45703229308128357	0.5263158082962036	0.5761498808860779	0.3106924295425415	14	2	T1PKS - T1PKS	T1PKS
AT.BGC.16	HP.BGC.17	0.07239817082881927	0.8604451417922974	1.0	0.904739260673523	1.0	0.10614392161369324	0.0190785750746727	14	2	T1PKS - T1PKS	T1PKS
EL.BGC.16	PH.BGC.18	0.21089497208595276	0.6226867437362671	0.7857142686843872	0.7939351797103882	0.6428571343421936	0.22179767489433289	0.11166759580373764	12	2	T1PKS - T1PKS	T1PKS
BGC0001258.1	BGC0001906.1	0.4473098814487457	0.30546635389328003	0.3684210479259491	0.6108803153038025	0.3684210479259491	0.4648880064487457	0.1618145853281021	6	2	T1PKS - T1PKS	T1PKS
HR.BGC.26	HSP.BGC.33	0.488865464925766	0.2612585127353668	0.7692307829856873	0.4301365315914154	0.75	0.6100252866744995	0.3489733934402466	11	2	T1PKS - T1PKS	T1PKS
AT.BGC.13	JM.BGC.14	0.4497116506099701	0.3028172552585602	0.5714285969734192	0.5463693737983704	0.46666666865348816	0.5331825613975525	0.09564691036939621	9	2	T1PKS - T1PKS	T1PKS
HRUB.BGC.38	PH.BGC.18	0.19548533856868744	0.647243857383728	0.7857142686843872	0.8142110109329224	0.6428571343421936	0.2079702466726303	0.05270138382911682	12	2	T1PKS - T1PKS	T1PKS
HR.BGC.17	HRUB.BGC.22	0.4852067530155182	0.26501208543777466	0.6315789222717285	0.48137614130973816	0.5	0.5713945031166077	0.1228439062833786	15	2	T1PKS - T1PKS	T1PKS
HL.BGC.13	JM.BGC.40	0.489253968000412	0.26086148619651794	0.5	0.517428994178772	0.375	0.5301041603088379	0.31620511412620544	7	2	T1PKS - T1PKS	T1PKS
EL.BGC.32	HF.BGC.6	0.2839318811893463	0.5127535462379456	0.75	0.7075457572937012	0.6666666865348816	0.32666197419166565	0.03589598461985588	15	2	T1PKS - T1PKS	T1PKS
EL.BGC.39	HF.BGC.19	0.3591878116130829	0.41064026951789856	0.6666666865348816	0.6347116231918335	0.5882353186607361	0.4145900011062622	0.09412955492734909	11	2	T1PKS - T1PKS	T1PKS
AT.BGC.17	EL.BGC.34	0.48466140031814575	0.2655738592147827	0.6470588445663452	0.47432324290275574	0.625	0.5847891569137573	0.11189011484384537	14	2	T1PKS - T1PKS	T1PKS
HRUB.BGC.21	HSM.BGC.11	0.33035168051719666	0.4484288990497589	0.5454545617103577	0.709491491317749	0.52173912525177	0.32597318291664124	0.04225551337003708	14	2	T1PKS - T1PKS	T1PKS
HL.BGC.13	HR.BGC.24	0.4440610706806183	0.30906808376312256	0.8181818127632141	0.47360384464263916	0.800000011920929	0.5674037337303162	0.38286957144737244	7	2	T1PKS - T1PKS	T1PKS
AT.BGC.26	HM.BGC.35	0.17866502702236176	0.6745911240577698	0.8461538553237915	0.817546010017395	0.692307710647583	0.20657196640968323	0.03774605691432953	12	2	T1PKS - T1PKS	T1PKS
DC.BGC.12	HR.BGC.17	0.2037072628736496	0.6340821385383606	0.8666666746139526	0.779848575592041	0.6470588445663452	0.24310791492462158	0.08241268992424011	12	2	T1PKS - T1PKS	T1PKS
BGC0000046.1	HR.BGC.32	0.47714927792549133	0.2733728587627411	0.75	0.4555053412914276	0.5833333134651184	0.6142612099647522	0.23054522275924683	9	2	T1PKS - T1PKS	T1PKS
AT.BGC.39	EL.BGC.27	0.2247568964958191	0.6010018587112427	1.0	0.7042672634124756	1.0	0.3123910129070282	0.25408709049224854	5	2	T1PKS - T1PKS	T1PKS
EL.BGC.14	HRUB.BGC.51	0.3258964419364929	0.45441561937332153	0.6818181872367859	0.6768507957458496	0.4848484992980957	0.37675583362579346	0.08728012442588806	22	5	T1PKS - T1PKS	T1PKS
HF.BGC.18	JM.BGC.34	0.4336266815662384	0.3207787275314331	0.8181818127632141	0.49303507804870605	0.5833333134651184	0.5521854758262634	0.30347251892089844	9	2	T1PKS - T1PKS	T1PKS
HF.BGC.14	HM.BGC.42	0.15739598870277405	0.7099815011024475	1.0	0.792900025844574	1.0	0.2191980928182602	0.11636416614055634	15	2	T1PKS - T1PKS	T1PKS
HP.BGC.17	XH.BGC.21	0.25881338119506836	0.5493575930595398	0.9285714030265808	0.6867117285728455	0.75	0.34570828080177307	0.08634822070598602	14	2	T1PKS - T1PKS	T1PKS
HF.BGC.8	JM.BGC.18	0.19939345121383667	0.6409708261489868	0.9444444179534912	0.7587345838546753	0.8095238208770752	0.2830357551574707	0.053298842161893845	18	4	T1PKS - T1PKS	T1PKS
HF.BGC.23	HM.BGC.36	0.41296330094337463	0.34461209177970886	0.5600000023841858	0.5986155271530151	0.4444444477558136	0.43540194630622864	0.11223571747541428	17	2	T1PKS - T1PKS	T1PKS
HL.BGC.15	HM.BGC.48	0.48617976903915405	0.2640112042427063	0.7777777910232544	0.4363131523132324	0.5555555820465088	0.6309667229652405	0.3954871892929077	5	2	T1PKS - T1PKS	T1PKS
HM.BGC.16	JM.BGC.17	0.15877893567085266	0.7076528668403625	0.8666666746139526	0.8329663276672363	0.875	0.18576763570308685	0.03589598461985588	14	2	T1PKS - T1PKS	T1PKS
EL.BGC.29	HR.BGC.17	0.19259260594844818	0.6519066691398621	0.9333333373069763	0.7708211541175842	0.8125	0.24257740378379822	0.142088383436203	13	2	T1PKS - T1PKS	T1PKS
HP.BGC.35	HSP.BGC.42	0.3304537236690521	0.44829222559928894	0.7272727489471436	0.6561015844345093	0.5454545617103577	0.3983725607395172	0.15323904156684875	7	2	T1PKS - T1PKS	T1PKS
EL.BGC.36	HR.BGC.36	0.4702821373939514	0.28060099482536316	0.6428571343421936	0.49471262097358704	0.6153846383094788	0.533717691898346	0.39156627655029297	8	2	T1PKS - T1PKS	T1PKS
HP.BGC.31	HSM.BGC.22	0.23881690204143524	0.5793997049331665	0.7777777910232544	0.7632526159286499	0.5	0.2644878327846527	0.04256434366106987	14	2	T1PKS - T1PKS	T1PKS
HF.BGC.18	HM.BGC.33	0.427438348531723	0.3278268575668335	0.8181818127632141	0.5011776089668274	0.5833333134651184	0.5476536154747009	0.2790818512439728	9	2	T1PKS - T1PKS	T1PKS
DC.BGC.32	HL.BGC.13	0.3618505001068115	0.4072347581386566	0.7272727489471436	0.6147900223731995	0.5454545617103577	0.45142585039138794	0.12034659832715988	8	2	T1PKS - T1PKS	T1PKS
BGC0000156.1	BGC0000684.1	0.49968963861465454	0.2503104507923126	0.5333333611488342	0.4907592535018921	0.5	0.5850027203559875	0.16831201314926147	9	2	T1PKS - T1PKS	T1PKS
HM.BGC.28	HSM.BGC.29	0.253738135099411	0.5569067597389221	0.692307710647583	0.76734858751297	0.5384615659713745	0.27977216243743896	0.02060798928141594	9	2	T1PKS - T1PKS	T1PKS
HM.BGC.23	HSM.BGC.18	0.38168683648109436	0.3823111951351166	0.800000011920929	0.563569962978363	0.699999988079071	0.49199149012565613	0.2697456479072571	6	2	T1PKS - T1PKS	T1PKS
JM.BGC.15	PH.BGC.11	0.21754200756549835	0.6122404932975769	0.8695651888847351	0.760991632938385	0.6399999856948853	0.2519054412841797	0.11648617684841156	19	2	T1PKS - T1PKS	T1PKS
HF.BGC.28	HM.BGC.48	0.4790765643119812	0.27136120200157166	0.7777777910232544	0.44565948843955994	0.5555555820465088	0.6093348264694214	0.41685470938682556	5	2	T1PKS - T1PKS	T1PKS
HM.BGC.43	PH.BGC.24	0.14409710466861725	0.7325697541236877	1.0	0.810398519039154	1.0	0.21048495173454285	0.11650922149419785	7	2	T1PKS - T1PKS	T1PKS
HM.BGC.27	HSM.BGC.24	0.4623991549015045	0.28901466727256775	0.5714285969734192	0.5306777954101562	0.4285714328289032	0.5028196573257446	0.3688298463821411	6	2	T1PKS - T1PKS	T1PKS
HM.BGC.35	XH.BGC.38	0.21158765256404877	0.6215940117835999	0.800000011920929	0.7851290106773376	0.7857142686843872	0.23565185070037842	0.09018567949533463	12	2	T1PKS - T1PKS	T1PKS
DC.BGC.24	HSP.BGC.44	0.08802475780248642	0.8316988348960876	1.0	0.8841779232025146	1.0	0.12629853188991547	0.052963145077228546	12	2	T1PKS - T1PKS	T1PKS
AT.BGC.39	EL.BGC.20	0.2247568964958191	0.6010018587112427	1.0	0.7042672634124756	1.0	0.3123910129070282	0.25408709049224854	5	2	T1PKS - T1PKS	T1PKS
HP.BGC.12	HSM.BGC.14	0.1569797247648239	0.7106831669807434	0.9444444179534912	0.8139155507087708	0.8333333134651184	0.1950887143611908	0.1185522973537445	15	2	T1PKS - T1PKS	T1PKS
HP.BGC.44	JM.BGC.32	0.4919864237308502	0.25807780027389526	0.6428571343421936	0.4661543667316437	0.6153846383094788	0.5704758763313293	0.40563979744911194	7	2	T1PKS - T1PKS	T1PKS
HP.BGC.42	HRUB.BGC.49	0.14104577898979187	0.7378023266792297	0.8999999761581421	0.8512555360794067	0.699999988079071	0.1719871610403061	0.06739494949579239	7	2	T1PKS - T1PKS	T1PKS
HRUB.BGC.32	XH.BGC.25	0.3973175287246704	0.36322614550590515	0.75	0.5571009516716003	0.7142857313156128	0.5244078636169434	0.19837243854999542	6	2	T1PKS - T1PKS	T1PKS
AT.BGC.15	JM.BGC.15	0.09685667604207993	0.8156678676605225	1.0	0.8725569844245911	1.0	0.13477225601673126	0.05781499296426773	19	2	T1PKS - T1PKS	T1PKS
HRUB.BGC.32	HSP.BGC.41	0.420881062746048	0.3353787362575531	0.5833333134651184	0.5787848830223083	0.5454545617103577	0.5081078410148621	0.16053688526153564	6	2	T1PKS - T1PKS	T1PKS
HR.BGC.40	HSP.BGC.37	0.47343799471855164	0.27726754546165466	0.6666666865348816	0.48582717776298523	0.5333333611488342	0.5690506100654602	0.26722273230552673	9	2	T1PKS - T1PKS	T1PKS
BGC0001954.1	HSP.BGC.61	0.445596843957901	0.3073628842830658	0.7857142686843872	0.49119833111763	0.4117647111415863	0.5466286540031433	0.37010276317596436	11	3	T1PKS - T1PKS	T1PKS
HSP.BGC.33	JM.BGC.23	0.47797471284866333	0.2725104093551636	0.5625	0.5132105350494385	0.4117647111415863	0.5271220803260803	0.3254590928554535	8	2	T1PKS - T1PKS	T1PKS
HP.BGC.29	XH.BGC.25	0.258980929851532	0.5491092801094055	1.0	0.6592355966567993	1.0	0.4003613293170929	0.22157049179077148	4	2	T1PKS - T1PKS	T1PKS
HF.BGC.14	HR.BGC.22	0.2564222514629364	0.5529078841209412	0.8235294222831726	0.7233812212944031	0.6315789222717285	0.3001718819141388	0.0999707281589508	15	2	T1PKS - T1PKS	T1PKS
HF.BGC.26	HR.BGC.33	0.4484095573425293	0.3042519986629486	0.6666666865348816	0.5210985541343689	0.4444444477558136	0.5564186573028564	0.28510844707489014	5	2	T1PKS - T1PKS	T1PKS
HP.BGC.17	HSM.BGC.11	0.21090789139270782	0.6226663589477539	0.6190476417541504	0.8423346877098083	0.6363636255264282	0.17629246413707733	0.027275295928120613	14	2	T1PKS - T1PKS	T1PKS
HP.BGC.40	HSM.BGC.19	0.49408504366874695	0.2559499442577362	0.692307710647583	0.44772884249687195	0.6666666865348816	0.5956547260284424	0.37873685359954834	8	2	T1PKS - T1PKS	T1PKS
AT.BGC.17	HSM.BGC.13	0.4735719561576843	0.2771264910697937	0.6875	0.4761114716529846	0.6666666865348816	0.5818563103675842	0.1181141808629036	14	2	T1PKS - T1PKS	T1PKS
DC.BGC.19	EL.BGC.21	0.2960006296634674	0.4956151247024536	0.8461538553237915	0.6625787019729614	0.7142857313156128	0.3822621703147888	0.0683760717511177	12	2	T1PKS - T1PKS	T1PKS
PH.BGC.12	XH.BGC.21	0.4476330280303955	0.30510929226875305	0.6666666865348816	0.5193425416946411	0.550000011920929	0.524370014667511	0.10910118371248245	17	2	T1PKS - T1PKS	T1PKS
EL.BGC.32	XH.BGC.21	0.38084205985069275	0.38335657119750977	0.75	0.5814943909645081	0.6111111044883728	0.4616721272468567	0.09475692361593246	15	2	T1PKS - T1PKS	T1PKS
HM.BGC.42	HR.BGC.22	0.2604580521583557	0.5469222664833069	0.8235294222831726	0.718070924282074	0.6315789222717285	0.3058682084083557	0.10238583385944366	15	2	T1PKS - T1PKS	T1PKS
HR.BGC.33	XH.BGC.40	0.37933349609375	0.38522690534591675	0.42105263471603394	0.686409592628479	0.3181818127632141	0.36234864592552185	0.1429366022348404	7	2	T1PKS - T1PKS	T1PKS
FNP107	HRUB.BGC.36	0.4896836280822754	0.26042279601097107	0.625	0.47738999128341675	0.5	0.5737832188606262	0.24115732312202454	11	2	T1PKS - T1PKS	T1PKS
HR.BGC.18	HSM.BGC.14	0.35956546664237976	0.41015639901161194	0.8095238208770752	0.5934670567512512	0.5652173757553101	0.4357852339744568	0.12863630056381226	19	2	T1PKS - T1PKS	T1PKS
DC.BGC.24	PH.BGC.18	0.18765069544315338	0.6599113941192627	0.7857142686843872	0.8245197534561157	0.6428571343421936	0.19416920840740204	0.06334636360406876	12	2	T1PKS - T1PKS	T1PKS
HM.BGC.14	PH.BGC.11	0.2827702462673187	0.5144185423851013	0.8333333134651184	0.6878754496574402	0.5555555820465088	0.3311687409877777	0.12168298661708832	20	2	T1PKS - T1PKS	T1PKS
AT.BGC.37	EL.BGC.33	0.3002236485481262	0.4896869361400604	0.8999999761581421	0.6434856653213501	0.6363636255264282	0.28756433725357056	0.540381133556366	8	3	T1PKS - T1PKS	T1PKS
BGC0001276.1	HR.BGC.35	0.32498013973236084	0.45565181970596313	1.0	0.5723945498466492	1.0	0.47869789600372314	0.29987436532974243	5	2	T1PKS - T1PKS	T1PKS
HM.BGC.23	HSP.BGC.32	0.09521201997995377	0.8186413049697876	0.7272727489471436	0.9615631103515625	0.699999988079071	0.04636763036251068	0.014644569717347622	6	2	T1PKS - T1PKS	T1PKS
HSM.BGC.33	HSP.BGC.40	0.0746644139289856	0.8562459349632263	1.0	0.9017573595046997	1.0	0.10069037973880768	0.08355629444122314	24	4	T1PKS - T1PKS	T1PKS
DC.BGC.21	HR.BGC.40	0.2777671217918396	0.5216203331947327	0.75	0.7140623927116394	0.7272727489471436	0.3371882736682892	0.08093494176864624	8	2	T1PKS - T1PKS	T1PKS
AT.BGC.15	DC.BGC.15	0.22884957492351532	0.5946729779243469	0.9047619104385376	0.731463611125946	0.8095238208770752	0.28272682428359985	0.1337275505065918	19	2	T1PKS - T1PKS	T1PKS
JM.BGC.19	PH.BGC.13	0.3079187870025635	0.47897639870643616	0.7692307829856873	0.6717667579650879	0.6153846383094788	0.36677101254463196	0.15481321513652802	9	2	T1PKS - T1PKS	T1PKS
HF.BGC.7	HR.BGC.16	0.238806813955307	0.5794150829315186	1.0	0.6887044906616211	0.8888888955116272	0.33353540301322937	0.1111365258693695	18	2	T1PKS - T1PKS	T1PKS
EL.BGC.38	JM.BGC.15	0.2516130208969116	0.5600830912590027	0.8636363744735718	0.71827232837677	0.625	0.30173438787460327	0.1016671434044838	18	2	T1PKS - T1PKS	T1PKS
HM.BGC.18	HSP.BGC.27	0.2546917498111725	0.555484414100647	0.8695651888847351	0.71053147315979	0.699999988079071	0.32594090700149536	0.061516258865594864	25	4	T1PKS - T1PKS	T1PKS
DC.BGC.15	HR.BGC.18	0.23219804465770721	0.5895198583602905	0.949999988079071	0.7152156233787537	0.761904776096344	0.30049043893814087	0.14342983067035675	18	2	T1PKS - T1PKS	T1PKS
HM.BGC.36	HRUB.BGC.41	0.455977201461792	0.29596081376075745	0.5925925970077515	0.5319988131523132	0.46666666865348816	0.5053939819335938	0.056680161505937576	22	2	T1PKS - T1PKS	T1PKS
HL.BGC.12	HR.BGC.32	0.3623467683792114	0.4066016376018524	0.6363636255264282	0.6460349559783936	0.3333333432674408	0.43244072794914246	0.11853804439306259	6	2	T1PKS - T1PKS	T1PKS
JM.BGC.17	PH.BGC.12	0.20595093071460724	0.6305139064788818	0.7222222089767456	0.8163465261459351	0.7368420958518982	0.20326773822307587	0.04635387286543846	14	2	T1PKS - T1PKS	T1PKS
HF.BGC.16	HM.BGC.21	0.4459383189678192	0.3069843351840973	0.6000000238418579	0.5440661311149597	0.4285714328289032	0.5025516748428345	0.12960946559906006	14	2	T1PKS - T1PKS	T1PKS
DC.BGC.15	HSP.BGC.23	0.1750960648059845	0.6804664731025696	0.9047619104385376	0.8021919131278992	0.8095238208770752	0.205082967877388	0.1359717845916748	17	2	T1PKS - T1PKS	T1PKS
DC.BGC.27	JM.BGC.28	0.1638069748878479	0.69921875	0.800000011920929	0.8528855443000793	0.6000000238418579	0.18145903944969177	0.044080693274736404	6	2	T1PKS - T1PKS	T1PKS
HM.BGC.29	HRUB.BGC.54	0.4907229244709015	0.2593631446361542	0.75	0.43385741114616394	0.7272727489471436	0.6158756613731384	0.3423437476158142	9	2	T1PKS - T1PKS	T1PKS
HSP.BGC.23	PH.BGC.11	0.2634931802749634	0.5424423217773438	0.7916666865348816	0.7247390747070312	0.5769230723381042	0.29313647747039795	0.10544314980506897	19	2	T1PKS - T1PKS	T1PKS
HL.BGC.13	HM.BGC.28	0.3586779534816742	0.41129398345947266	0.8181818127632141	0.5859500765800476	0.800000011920929	0.4637039601802826	0.24026086926460266	7	2	T1PKS - T1PKS	T1PKS
HP.BGC.30	HRUB.BGC.56	0.3413403332233429	0.4338325560092926	0.7333333492279053	0.6385872960090637	0.6000000238418579	0.3844900131225586	0.2575647830963135	9	2	T1PKS - T1PKS	T1PKS
JM.BGC.35	XH.BGC.28	0.48163607716560364	0.2687011659145355	0.7692307829856873	0.44434815645217896	0.5714285969734192	0.6241967082023621	0.17865517735481262	11	2	T1PKS - T1PKS	T1PKS
BGC0001254.1	HSP.BGC.31	0.48104381561279297	0.26931554079055786	0.875	0.40699121356010437	0.8571428656578064	0.6509427428245544	0.4192068874835968	6	2	T1PKS - T1PKS	T1PKS
AT.BGC.15	HSP.BGC.23	0.19745668768882751	0.6440757513046265	0.9090909361839294	0.769010603427887	0.9047619104385376	0.2428061068058014	0.11873041093349457	19	2	T1PKS - T1PKS	T1PKS
DC.BGC.27	HRUB.BGC.38	0.489179790019989	0.26093730330467224	0.6666666865348816	0.4659915268421173	0.5	0.5677769780158997	0.43270301818847656	6	2	T1PKS - T1PKS	T1PKS
DC.BGC.18	HP.BGC.23	0.48499709367752075	0.2652279734611511	0.6666666865348816	0.4736880362033844	0.4166666567325592	0.5568353533744812	0.266863077878952	17	2	T1PKS - T1PKS	T1PKS
BGC0000107.1	BGC0001265.1	0.3959689438343048	0.36485353112220764	1.0	0.47898826003074646	1.0	0.5841196775436401	0.3316879868507385	6	2	T1PKS - T1PKS	T1PKS
HL.BGC.15	HRUB.BGC.45	0.22971892356872559	0.5933329463005066	1.0	0.6977382302284241	1.0	0.35015955567359924	0.18251724541187286	5	2	T1PKS - T1PKS	T1PKS
DC.BGC.30	EL.BGC.25	0.2342429757118225	0.5863838195800781	0.7647058963775635	0.7672069668769836	0.7222222089767456	0.26135340332984924	0.004310344811528921	16	2	T1PKS - T1PKS	T1PKS
HP.BGC.44	JM.BGC.25	0.2578895688056946	0.550727903842926	0.8888888955116272	0.7016072869300842	0.6666666865348816	0.34725815057754517	0.12736374139785767	7	2	T1PKS - T1PKS	T1PKS
HSM.BGC.21	HSP.BGC.50	0.2711576521396637	0.5312111377716064	0.800000011920929	0.711634635925293	0.6000000238418579	0.36126312613487244	0.033223047852516174	7	2	T1PKS - T1PKS	T1PKS
HM.BGC.23	HM.BGC.40	0.4640773832798004	0.2872130572795868	0.4444444477558136	0.5668110847473145	0.3684210479259491	0.48563021421432495	0.2758650481700897	6	2	T1PKS - T1PKS	T1PKS
HL.BGC.12	JM.BGC.31	0.43355801701545715	0.320856511592865	0.3888888955116272	0.6254353523254395	0.2777777910232544	0.447247177362442	0.15651708841323853	6	2	T1PKS - T1PKS	T1PKS
EL.BGC.38	HRUB.BGC.23	0.2806553244590759	0.5174567699432373	0.8571428656578064	0.680443286895752	0.6818181872367859	0.3421398997306824	0.1163080632686615	18	2	T1PKS - T1PKS	T1PKS
DC.BGC.18	HSM.BGC.24	0.4667300879955292	0.2843768000602722	0.6315789222717285	0.5088203549385071	0.380952388048172	0.5376736521720886	0.1424744874238968	15	2	T1PKS - T1PKS	T1PKS
HP.BGC.27	HSP.BGC.32	0.4775112271308899	0.2729945182800293	0.7692307829856873	0.4486188292503357	0.6153846383094788	0.5948465466499329	0.334054172039032	10	2	T1PKS - T1PKS	T1PKS
AT.BGC.26	DC.BGC.24	0.1783447116613388	0.6751174330711365	0.8461538553237915	0.8179674744606018	0.692307710647583	0.20358771085739136	0.05270138382911682	12	2	T1PKS - T1PKS	T1PKS
HRUB.BGC.51	HSM.BGC.17	0.27161720395088196	0.5305414795875549	0.8571428656578064	0.6921292543411255	0.6896551847457886	0.28133705258369446	0.4184277057647705	25	6	T1PKS - T1PKS	T1PKS
HL.BGC.10	XH.BGC.38	0.3461568057537079	0.42751091718673706	0.6875	0.6473749279975891	0.529411792755127	0.306698203086853	0.5363325476646423	12	3	T1PKS - T1PKS	T1PKS
AT.BGC.16	HSM.BGC.11	0.21526066958904266	0.6158158183097839	0.6190476417541504	0.8366073369979858	0.6363636255264282	0.18371620774269104	0.02112775668501854	14	2	T1PKS - T1PKS	T1PKS
DC.BGC.21	HM.BGC.28	0.47108161449432373	0.2797546684741974	0.6153846383094788	0.5056618452072144	0.4615384638309479	0.5553905367851257	0.25012871623039246	8	2	T1PKS - T1PKS	T1PKS
HL.BGC.6	HR.BGC.18	0.30256080627441406	0.4864214360713959	0.8636363744735718	0.651235818862915	0.625	0.3705345094203949	0.13106101751327515	20	2	T1PKS - T1PKS	T1PKS
AT.BGC.19	JM.BGC.34	0.269331157207489	0.5338769555091858	0.8999999761581421	0.6824589967727661	0.699999988079071	0.3273869454860687	0.28308016061782837	7	2	T1PKS - T1PKS	T1PKS
EL.BGC.20	PH.BGC.19	0.2196471244096756	0.6089506149291992	1.0	0.7109906077384949	1.0	0.3005252480506897	0.2602196931838989	5	2	T1PKS - T1PKS	T1PKS
AT.BGC.13	HP.BGC.21	0.48335394263267517	0.2669231593608856	0.3636363744735718	0.5674492716789246	0.26923078298568726	0.5139648914337158	0.06618694961071014	9	2	T1PKS - T1PKS	T1PKS
HP.BGC.43	HR.BGC.40	0.2990681827068329	0.491305410861969	0.8461538553237915	0.6554096341133118	0.8333333134651184	0.3921566903591156	0.08297575265169144	11	2	T1PKS - T1PKS	T1PKS
AT.BGC.37	HSP.BGC.52	0.24012276530265808	0.5774133801460266	0.8999999761581421	0.7159203290939331	0.8888888955116272	0.3296372592449188	0.1018492802977562	8	2	T1PKS - T1PKS	T1PKS
EL.BGC.38	HP.BGC.12	0.3064022958278656	0.48107776045799255	0.8500000238418579	0.6468390822410583	0.75	0.3818329870700836	0.09511256963014603	18	2	T1PKS - T1PKS	T1PKS
HP.BGC.29	HRUB.BGC.32	0.28999558091163635	0.5041062831878662	0.75	0.6983140707015991	0.7142857313156128	0.38293471932411194	0.13918833434581757	4	2	T1PKS - T1PKS	T1PKS
BGC0001257.1	XH.BGC.21	0.228286013007164	0.5955424904823303	0.5384615659713745	0.8453726768493652	0.5384615659713745	0.1773870438337326	0.08634822070598602	6	2	T1PKS - T1PKS	T1PKS
HF.BGC.28	PH.BGC.19	0.2434498816728592	0.5723680853843689	1.0	0.6796712279319763	1.0	0.360015869140625	0.22111110389232635	5	2	T1PKS - T1PKS	T1PKS
HM.BGC.17	HSP.BGC.26	0.25458216667175293	0.5556477308273315	0.7692307829856873	0.7384040355682373	0.75	0.30761441588401794	0.008494445122778416	11	2	T1PKS - T1PKS	T1PKS
EL.BGC.32	HSM.BGC.11	0.33395788073539734	0.44361209869384766	0.52173912525177	0.712709903717041	0.47999998927116394	0.3213840425014496	0.03158564120531082	15	2	T1PKS - T1PKS	T1PKS
HSM.BGC.16	XH.BGC.38	0.2111189365386963	0.6223333477973938	0.800000011920929	0.7857457399368286	0.7857142686843872	0.2352697104215622	0.08816138654947281	12	2	T1PKS - T1PKS	T1PKS
HL.BGC.15	XH.BGC.44	0.3371832072734833	0.43932610750198364	1.0	0.5563378930091858	1.0	0.5054073333740234	0.2892991304397583	5	2	T1PKS - T1PKS	T1PKS
DC.BGC.27	EL.BGC.33	0.22345617413520813	0.6030203104019165	0.8888888955116272	0.743990421295166	0.7777777910232544	0.13089069724082947	0.5062474012374878	6	3	T1PKS - T1PKS	T1PKS
DC.BGC.14	HSP.BGC.26	0.3190154433250427	0.46373996138572693	0.8181818127632141	0.6424437761306763	0.6363636255264282	0.4094756841659546	0.1498783826828003	8	2	T1PKS - T1PKS	T1PKS
DC.BGC.13	HL.BGC.7	0.19204600155353546	0.6527896523475647	0.6499999761581421	0.8586487174034119	0.6190476417541504	0.15785779058933258	0.034058790653944016	13	2	T1PKS - T1PKS	T1PKS
HM.BGC.16	HR.BGC.15	0.22231562435626984	0.6047930121421814	0.800000011920929	0.7719531059265137	0.75	0.2561127543449402	0.03158564120531082	14	2	T1PKS - T1PKS	T1PKS
HP.BGC.12	XH.BGC.17	0.36043691635131836	0.4090409278869629	0.9411764740943909	0.5524640083312988	0.6315789222717285	0.4734531044960022	0.253157377243042	15	2	T1PKS - T1PKS	T1PKS
HL.BGC.13	HRUB.BGC.52	0.46631118655204773	0.28482377529144287	0.5714285969734192	0.5255303978919983	0.4285714328289032	0.5061596632003784	0.36355432868003845	7	2	T1PKS - T1PKS	T1PKS
EL.BGC.20	HR.BGC.39	0.30949321389198303	0.4767996370792389	0.7777777910232544	0.6636785268783569	0.75	0.36170312762260437	0.2728673219680786	5	2	T1PKS - T1PKS	T1PKS
HR.BGC.35	XH.BGC.39	0.3502710163593292	0.4221477508544922	0.7777777910232544	0.6100234985351562	0.75	0.452242374420166	0.23431174457073212	5	2	T1PKS - T1PKS	T1PKS
AT.BGC.19	HSM.BGC.35	0.3243340849876404	0.45652443170547485	0.8999999761581421	0.6117613315582275	0.6363636255264282	0.3089224398136139	0.5733097791671753	7	3	T1PKS - T1PKS	T1PKS
HRUB.BGC.52	PH.BGC.16	0.3655003607273102	0.4025897681713104	0.7142857313156128	0.6098824143409729	0.692307710647583	0.4247090816497803	0.1998644918203354	11	2	T1PKS - T1PKS	T1PKS
HF.BGC.16	HSP.BGC.30	0.43472352623939514	0.319537490606308	0.6315789222717285	0.5491172075271606	0.44999998807907104	0.49561455845832825	0.13776026666164398	14	2	T1PKS - T1PKS	T1PKS
HP.BGC.44	HSM.BGC.25	0.13098353147506714	0.7551895976066589	1.0	0.8276532292366028	1.0	0.1727844476699829	0.17081479728221893	7	2	T1PKS - T1PKS	T1PKS
HP.BGC.27	HR.BGC.27	0.49389246106147766	0.25614482164382935	0.7142857313156128	0.4441264569759369	0.5714285969734192	0.6042502522468567	0.31399011611938477	10	2	T1PKS - T1PKS	T1PKS
AT.BGC.24	HM.BGC.47	0.27425456047058105	0.5267064571380615	0.7272727489471436	0.7300478219985962	0.5454545617103577	0.3179020881652832	0.10212736576795578	7	2	T1PKS - T1PKS	T1PKS
EL.BGC.16	HP.BGC.28	0.29196876287460327	0.5013082027435303	0.5	0.7761176228523254	0.40909090638160706	0.24541474878787994	0.09468798339366913	12	2	T1PKS - T1PKS	T1PKS
AT.BGC.19	HSP.BGC.42	0.27331382036209106	0.5280727744102478	0.8999999761581421	0.6772186756134033	0.699999988079071	0.3420432507991791	0.25536465644836426	7	2	T1PKS - T1PKS	T1PKS
HM.BGC.47	HSM.BGC.25	0.29635143280029297	0.4951213002204895	0.7272727489471436	0.7009729743003845	0.5454545617103577	0.34180620312690735	0.12791024148464203	8	2	T1PKS - T1PKS	T1PKS
DC.BGC.27	PH.BGC.24	0.1448388397693634	0.7313005924224854	0.8888888955116272	0.850358247756958	0.6666666865348816	0.16623398661613464	0.09986504912376404	6	2	T1PKS - T1PKS	T1PKS
BGC0000013.1	BGC0000156.1	0.4372497797012329	0.31668782234191895	0.5454545617103577	0.5729967355728149	0.3636363744735718	0.49176326394081116	0.29748332500457764	4	2	T1PKS - T1PKS	T1PKS
AT.BGC.40	HRUB.BGC.52	0.3393321633338928	0.4364819824695587	0.6875	0.6527427434921265	0.6666666865348816	0.3838418126106262	0.1277497559785843	12	2	T1PKS - T1PKS	T1PKS
HF.BGC.24	HSM.BGC.32	0.4807908535003662	0.26957812905311584	0.692307710647583	0.468595027923584	0.5384615659713745	0.5971872806549072	0.23538461327552795	9	2	T1PKS - T1PKS	T1PKS
DC.BGC.13	HF.BGC.6	0.17623569071292877	0.6785876154899597	0.8571428656578064	0.8147274851799011	0.800000011920929	0.21024291217327118	0.022964952513575554	13	2	T1PKS - T1PKS	T1PKS
BGC0001244.1	HR.BGC.33	0.4595787227153778	0.2920551598072052	0.6666666865348816	0.5064022541046143	0.4444444477558136	0.5687064528465271	0.3058259189128876	5	2	T1PKS - T1PKS	T1PKS
HRUB.BGC.38	JM.BGC.38	0.1525813639163971	0.7181183695793152	0.800000011920929	0.8627688884735107	0.7857142686843872	0.15136303007602692	0.0524396188557148	12	2	T1PKS - T1PKS	T1PKS
HM.BGC.39	XH.BGC.44	0.3577343225479126	0.41250520944595337	1.0	0.5292969346046448	1.0	0.5412270426750183	0.2943931519985199	5	2	T1PKS - T1PKS	T1PKS
HP.BGC.41	PH.BGC.19	0.2224944680929184	0.6045148372650146	1.0	0.7072440981864929	1.0	0.3339407444000244	0.189793661236763	5	2	T1PKS - T1PKS	T1PKS
BGC0001244.1	FNP110	0.433427095413208	0.32100486755371094	0.5833333134651184	0.5622769594192505	0.5454545617103577	0.4823361933231354	0.32619014382362366	5	2	T1PKS - T1PKS	T1PKS
HP.BGC.12	PH.BGC.11	0.19980274140834808	0.6403156518936157	0.7727272510528564	0.8131886124610901	0.6086956262588501	0.19761298596858978	0.1057993695139885	15	2	T1PKS - T1PKS	T1PKS
EL.BGC.32	JM.BGC.17	0.22291889786720276	0.6038550138473511	0.8125	0.7682719230651855	0.7222222089767456	0.25811225175857544	0.03384680673480034	15	2	T1PKS - T1PKS	T1PKS
HL.BGC.15	HP.BGC.41	0.21907007694244385	0.6098515391349792	1.0	0.7117499113082886	1.0	0.338419109582901	0.16282758116722107	5	2	T1PKS - T1PKS	T1PKS
BGC0000099.1	HR.BGC.19	0.48994144797325134	0.2601597309112549	0.5625	0.4951428472995758	0.5	0.551959753036499	0.3164467215538025	8	2	T1PKS - T1PKS	T1PKS
HRUB.BGC.32	XH.BGC.26	0.34424149990081787	0.43001922965049744	0.7777777910232544	0.6179571151733398	0.75	0.460578978061676	0.14643463492393494	6	2	T1PKS - T1PKS	T1PKS
AT.BGC.20	HF.BGC.16	0.36783578991889954	0.3996315896511078	0.6111111044883728	0.6438140869140625	0.42105263471603394	0.4008527398109436	0.11051829159259796	11	2	T1PKS - T1PKS	T1PKS
HF.BGC.21	HM.BGC.43	0.24311067163944244	0.5728814601898193	0.800000011920929	0.748538613319397	0.6000000238418579	0.2929762005805969	0.10615961998701096	7	2	T1PKS - T1PKS	T1PKS
AT.BGC.39	HM.BGC.39	0.21918010711669922	0.6096796989440918	1.0	0.7116051316261292	1.0	0.33155882358551025	0.18048495054244995	5	2	T1PKS - T1PKS	T1PKS
EL.BGC.36	HSP.BGC.37	0.4544203281402588	0.29765719175338745	0.6000000238418579	0.5291461944580078	0.5714285969734192	0.5214526653289795	0.26845845580101013	8	2	T1PKS - T1PKS	T1PKS
HL.BGC.15	HSM.BGC.28	0.23672054708003998	0.5825955271720886	1.0	0.6885256171226501	1.0	0.3769172430038452	0.1478673368692398	5	2	T1PKS - T1PKS	T1PKS
EL.BGC.16	HM.BGC.35	0.12158172577619553	0.771618664264679	1.0	0.8400240540504456	1.0	0.1708572804927826	0.09468798339366913	12	2	T1PKS - T1PKS	T1PKS
DC.BGC.26	XH.BGC.44	0.35038870573043823	0.4219948351383209	1.0	0.5389622449874878	1.0	0.5095486044883728	0.3397606909275055	5	2	T1PKS - T1PKS	T1PKS
DC.BGC.12	EL.BGC.29	0.08662945032119751	0.8342457413673401	0.9285714030265808	0.9119537472724915	0.800000011920929	0.0920916423201561	0.06377405673265457	12	2	T1PKS - T1PKS	T1PKS
AT.BGC.40	EL.BGC.36	0.4142964482307434	0.343048632144928	0.7142857313156128	0.5456770062446594	0.692307710647583	0.5161487460136414	0.08336836099624634	12	2	T1PKS - T1PKS	T1PKS
HF.BGC.18	HSP.BGC.42	0.4307889938354492	0.3240011930465698	0.8181818127632141	0.49676889181137085	0.5833333134651184	0.5511263608932495	0.2877025306224823	9	2	T1PKS - T1PKS	T1PKS
DC.BGC.27	HP.BGC.42	0.14480915665626526	0.731351375579834	0.8888888955116272	0.8449148535728455	0.875	0.18490272760391235	0.0656324177980423	6	2	T1PKS - T1PKS	T1PKS
HM.BGC.23	HSM.BGC.34	0.4983283579349518	0.25167444348335266	0.800000011920929	0.41272586584091187	0.6000000238418579	0.6137263774871826	0.5079174637794495	6	2	T1PKS - T1PKS	T1PKS
HRUB.BGC.50	HSM.BGC.24	0.34526798129081726	0.42867401242256165	0.7647058963775635	0.6230993866920471	0.6470588445663452	0.4143082797527313	0.11504683643579483	14	2	T1PKS - T1PKS	T1PKS
EL.BGC.16	HRUB.BGC.38	0.11677984893321991	0.7800778150558472	1.0	0.8463423252105713	1.0	0.16065604984760284	0.11166759580373764	12	2	T1PKS - T1PKS	T1PKS
AT.BGC.36	EL.BGC.22	0.3597789406776428	0.4098829925060272	0.5	0.6877908706665039	0.375	0.37965020537376404	0.04244482144713402	8	2	T1PKS - T1PKS	T1PKS
HSM.BGC.24	HSP.BGC.30	0.09065185487270355	0.8269140720367432	0.9333333373069763	0.9052826762199402	0.800000011920929	0.10564166307449341	0.02917148731648922	12	2	T1PKS - T1PKS	T1PKS
HR.BGC.39	XH.BGC.44	0.49165254831314087	0.25841712951660156	0.7777777910232544	0.4239951968193054	0.75	0.6627130508422852	0.27252599596977234	7	2	T1PKS - T1PKS	T1PKS
DC.BGC.32	HSP.BGC.37	0.49945929646492004	0.25054100155830383	0.5	0.5061294436454773	0.29411765933036804	0.5616284012794495	0.22283917665481567	8	2	T1PKS - T1PKS	T1PKS
EL.BGC.36	XH.BGC.54	0.49409204721450806	0.25594285130500793	0.5625	0.491326242685318	0.4375	0.5576224327087402	0.31287911534309387	8	2	T1PKS - T1PKS	T1PKS
HF.BGC.25	JM.BGC.40	0.28790152072906494	0.5070842504501343	0.6875	0.7204146981239319	0.6666666865348816	0.3183183968067169	0.08591993153095245	10	2	T1PKS - T1PKS	T1PKS
HSM.BGC.27	HSP.BGC.32	0.38627889752388	0.3766535818576813	0.7272727489471436	0.578580379486084	0.699999988079071	0.46092483401298523	0.3029039204120636	6	2	T1PKS - T1PKS	T1PKS
HM.BGC.43	HR.BGC.38	0.22497770190238953	0.6006595492362976	0.8888888955116272	0.7449123859405518	0.6666666865348816	0.29352471232414246	0.12055780738592148	7	2	T1PKS - T1PKS	T1PKS
AT.BGC.19	HP.BGC.35	0.30535754561424255	0.4825281500816345	0.800000011920929	0.6619564890861511	0.7777777910232544	0.3606320321559906	0.2589837610721588	7	2	T1PKS - T1PKS	T1PKS
DC.BGC.32	HL.BGC.14	0.48733285069465637	0.262827605009079	0.6666666865348816	0.46842169761657715	0.5	0.5877456068992615	0.30690911412239075	8	2	T1PKS - T1PKS	T1PKS
JM.BGC.36	XH.BGC.44	0.33708906173706055	0.4394509196281433	1.0	0.556461751461029	1.0	0.501924455165863	0.29757264256477356	5	2	T1PKS - T1PKS	T1PKS
BGC0000013.1	BGC0001144.1	0.46122777462005615	0.290275514125824	0.5454545617103577	0.5469675064086914	0.1538461595773697	0.5297423005104065	0.29961293935775757	4	2	T1PKS - indole.T1PKS
BGC0000146.1	EL.BGC.25	0.4423230290412903	0.31100359559059143	0.8666666746139526	0.46742841601371765	0.5882353186607361	0.5733675360679626	0.24699999392032623	14	2	T1PKS - T1PKS	T1PKS
HL.BGC.6	XH.BGC.17	0.48782113194465637	0.2623271942138672	0.761904776096344	0.4396381974220276	0.52173912525177	0.5920904278755188	0.2589399814605713	19	2	T1PKS - T1PKS	T1PKS
HM.BGC.41	HSP.BGC.50	0.03292383253574371	0.9352363348007202	1.0	0.9566791653633118	1.0	0.054477207362651825	0.004273504484444857	7	2	T1PKS - T1PKS	T1PKS
EL.BGC.33	HP.BGC.42	0.21803127229213715	0.6114751100540161	1.0	0.7160407304763794	0.8888888955116272	0.17464256286621094	0.5390316247940063	7	3	T1PKS - T1PKS	T1PKS
HSM.BGC.31	JM.BGC.28	0.16861523687839508	0.6912006139755249	0.800000011920929	0.8465589284896851	0.6000000238418579	0.179249569773674	0.07601563632488251	6	2	T1PKS - T1PKS	T1PKS
HM.BGC.26	HSP.BGC.35	0.08951564878225327	0.8289817571640015	1.0	0.8836013078689575	0.9473684430122375	0.13440872728824615	0.008338544517755508	24	4	T1PKS - T1PKS	T1PKS
HL.BGC.13	HL.BGC.14	0.3544359803199768	0.4167529046535492	0.8999999761581421	0.5655081868171692	0.8888888955116272	0.46386608481407166	0.3316818177700043	7	2	T1PKS - T1PKS	T1PKS
AT.BGC.16	HR.BGC.15	0.22600579261779785	0.5990670323371887	0.800000011920929	0.7670976519584656	0.75	0.2610461115837097	0.03589598461985588	14	2	T1PKS - T1PKS	T1PKS
HP.BGC.26	JM.BGC.35	0.4121110737323761	0.34561342000961304	0.8461538553237915	0.5116814970970154	0.6428571343421936	0.5394355654716492	0.2071746438741684	11	2	T1PKS - T1PKS	T1PKS
HM.BGC.39	HSM.BGC.28	0.14008572697639465	0.7394525408744812	1.0	0.8156766891479492	1.0	0.23637178540229797	0.05420215055346489	5	2	T1PKS - T1PKS	T1PKS
EL.BGC.40	HSM.BGC.32	0.22850210964679718	0.595209002494812	0.9090909361839294	0.732832133769989	0.7272727489471436	0.2928767502307892	0.15147770941257477	9	2	T1PKS - T1PKS	T1PKS
DC.BGC.24	JM.BGC.38	0.13751158118247986	0.7438862919807434	0.800000011920929	0.8825975656509399	0.7857142686843872	0.12578067183494568	0.06713318079710007	12	2	T1PKS - T1PKS	T1PKS
HP.BGC.41	HSM.BGC.28	0.22696924209594727	0.5975765585899353	1.0	0.7013562321662903	1.0	0.3504513204097748	0.1691247820854187	5	2	T1PKS - T1PKS	T1PKS
HM.BGC.14	HSM.BGC.14	0.26541775465011597	0.5396110415458679	0.8181818127632141	0.7084102034568787	0.8095238208770752	0.31086334586143494	0.09885412454605103	20	2	T1PKS - T1PKS	T1PKS
JM.BGC.28	PH.BGC.24	0.23189859092235565	0.5899797677993774	0.8999999761581421	0.72674161195755	0.8888888955116272	0.3140201270580292	0.11021142452955246	8	2	T1PKS - T1PKS	T1PKS
DC.BGC.12	HRUB.BGC.22	0.4844675660133362	0.2657737135887146	0.6111111044883728	0.4906660318374634	0.40909090638160706	0.5724153518676758	0.09930506348609924	13	2	T1PKS - T1PKS	T1PKS
HSM.BGC.23	JM.BGC.24	0.24100728332996368	0.5760699510574341	0.9375	0.7068251967430115	0.7777777910232544	0.32095709443092346	0.07091627269983292	16	2	T1PKS - T1PKS	T1PKS
DC.BGC.24	HF.BGC.22	0.1460934579372406	0.7291563749313354	0.800000011920929	0.8713055849075317	0.7857142686843872	0.14001038670539856	0.06079854816198349	12	2	T1PKS - T1PKS	T1PKS
HP.BGC.29	XH.BGC.26	0.30913645029067993	0.4772924482822418	0.75	0.6731287240982056	0.7142857313156128	0.4160625636577606	0.14848868548870087	4	2	T1PKS - T1PKS	T1PKS
HM.BGC.23	HRUB.BGC.56	0.4471340775489807	0.3056607246398926	0.5333333611488342	0.55991131067276	0.5	0.4833970069885254	0.3101637363433838	6	2	T1PKS - T1PKS	T1PKS
HL.BGC.13	HSM.BGC.29	0.44072607159614563	0.31278732419013977	0.6666666865348816	0.5297463536262512	0.5	0.537208080291748	0.23591303825378418	7	2	T1PKS - T1PKS	T1PKS
BGC0001244.1	BGC0001276.1	0.32336661219596863	0.4578327536582947	1.0	0.5745176076889038	1.0	0.4842415750026703	0.27858439087867737	5	2	T1PKS - T1PKS	T1PKS
DC.BGC.21	JM.BGC.40	0.28531843423843384	0.5107697248458862	0.6666666865348816	0.7333529591560364	0.5333333611488342	0.31435921788215637	0.07579847425222397	8	2	T1PKS - T1PKS	T1PKS
BGC0001144.1	HL.BGC.8	0.45131081342697144	0.3010598123073578	0.692307710647583	0.5102763772010803	0.4285714328289032	0.5567273497581482	0.1882067620754242	9	2	T1PKS - indole.T1PKS
EL.BGC.16	HSP.BGC.44	0.12241601198911667	0.7701536417007446	1.0	0.8389263153076172	1.0	0.17213799059391022	0.09468798339366913	12	2	T1PKS - T1PKS	T1PKS
HRUB.BGC.41	HSP.BGC.45	0.43970784544944763	0.3139272928237915	0.6399999856948853	0.5383181571960449	0.5185185074806213	0.500253438949585	0.056680161505937576	21	2	T1PKS - T1PKS	T1PKS
HM.BGC.23	HSM.BGC.27	0.3205411732196808	0.4616642892360687	1.0	0.5782352685928345	1.0	0.46138495206832886	0.3029039204120636	6	2	T1PKS - T1PKS	T1PKS
HM.BGC.23	HR.BGC.27	0.42529863119125366	0.33028167486190796	0.6666666865348816	0.5464571714401245	0.6363636255264282	0.510402262210846	0.2829645574092865	6	2	T1PKS - T1PKS	T1PKS
HF.BGC.6	HR.BGC.15	0.15403860807418823	0.7156506776809692	0.8571428656578064	0.843934178352356	0.800000011920929	0.17452089488506317	0.036107972264289856	13	2	T1PKS - T1PKS	T1PKS
DC.BGC.21	HSP.BGC.37	0.4056355357170105	0.35326912999153137	0.7142857313156128	0.5602540373802185	0.5714285969734192	0.4882186949253082	0.2458552122116089	8	2	T1PKS - T1PKS	T1PKS
HF.BGC.18	HP.BGC.35	0.49368464946746826	0.2563552260398865	0.7272727489471436	0.4389316737651825	0.6363636255264282	0.6251360774040222	0.2727634608745575	9	2	T1PKS - T1PKS	T1PKS
BGC0001257.1	BGC0001265.1	0.38761666417121887	0.3750133514404297	1.0	0.4899780750274658	1.0	0.5763239860534668	0.3111157715320587	6	2	T1PKS - T1PKS	T1PKS
HL.BGC.13	PH.BGC.16	0.4563329517841339	0.2955738604068756	0.6666666865348816	0.5092110633850098	0.5	0.5359423160552979	0.33275213837623596	7	2	T1PKS - T1PKS	T1PKS
EL.BGC.32	HP.BGC.17	0.21490497887134552	0.6163741946220398	0.8125	0.7788165807723999	0.7222222089767456	0.2473110854625702	0.025226116180419922	15	2	T1PKS - T1PKS	T1PKS
HM.BGC.21	HSP.BGC.30	0.11760547012090683	0.7786201238632202	0.9375	0.8651024699211121	0.9333333373069763	0.15265624225139618	0.010586734861135483	14	2	T1PKS - T1PKS	T1PKS
JM.BGC.29	XH.BGC.24	0.4625544250011444	0.28884774446487427	0.7142857313156128	0.48888516426086426	0.4375	0.5744240283966064	0.16291432082653046	11	2	T1PKS - T1PKS	T1PKS
HR.BGC.18	JM.BGC.15	0.2679472863674164	0.5359011888504028	0.8636363744735718	0.6967799067497253	0.625	0.32458776235580444	0.10022742301225662	19	2	T1PKS - T1PKS	T1PKS
AT.BGC.18	JM.BGC.16	0.3250400125980377	0.4555709958076477	0.8823529481887817	0.6151434183120728	0.6666666865348816	0.41737261414527893	0.14098621904850006	15	2	T1PKS - T1PKS	T1PKS
DC.BGC.21	HRUB.BGC.52	0.3056674897670746	0.4820976257324219	0.6428571343421936	0.7113108038902283	0.6153846383094788	0.3288802206516266	0.12792490422725677	8	2	T1PKS - T1PKS	T1PKS
DC.BGC.27	HL.BGC.11	0.15105591714382172	0.720706045627594	0.8888888955116272	0.8366954326629639	0.875	0.1994975358247757	0.05472567304968834	6	2	T1PKS - T1PKS	T1PKS
BGC0001258.1	PH.BGC.12	0.434524267911911	0.31976279616355896	0.4117647111415863	0.6146180629730225	0.3888888955116272	0.457855224609375	0.16796211898326874	6	2	T1PKS - T1PKS	T1PKS
DC.BGC.26	HSP.BGC.48	0.2276705503463745	0.5964927673339844	1.0	0.7004334926605225	1.0	0.34521380066871643	0.1854482740163803	5	2	T1PKS - T1PKS	T1PKS
EL.BGC.32	HSP.BGC.25	0.33036932349205017	0.4484052360057831	0.5454545617103577	0.7105666995048523	0.47999998927116394	0.32496243715286255	0.022964952513575554	15	2	T1PKS - T1PKS	T1PKS
PH.BGC.18	XH.BGC.38	0.2744935154914856	0.5263596773147583	0.75	0.7210611701011658	0.625	0.3070032000541687	0.0965203121304512	13	2	T1PKS - T1PKS	T1PKS
BGC0001276.1	XH.BGC.39	0.38553744554519653	0.3775642216205597	0.7777777910232544	0.5636203289031982	0.75	0.49309685826301575	0.29458677768707275	5	2	T1PKS - T1PKS	T1PKS
HP.BGC.37	PH.BGC.23	0.32526731491088867	0.4552641808986664	0.8888888955116272	0.607469916343689	0.875	0.4675197899341583	0.1300661712884903	7	2	T1PKS - T1PKS	T1PKS
HL.BGC.13	HR.BGC.40	0.45986664295196533	0.29174402356147766	0.6666666865348816	0.5045614242553711	0.5	0.5473485589027405	0.31375354528427124	7	2	T1PKS - T1PKS	T1PKS
FNP117	HP.BGC.12	0.4179290235042572	0.3388066291809082	0.8947368264198303	0.49013370275497437	0.6363636255264282	0.5391930341720581	0.2312624752521515	19	2	T1PKS - T1PKS	T1PKS
HR.BGC.38	JM.BGC.28	0.1818198412656784	0.6694187521934509	0.800000011920929	0.8291844129562378	0.6000000238418579	0.18539394438266754	0.1270805150270462	6	2	T1PKS - T1PKS	T1PKS
DC.BGC.24	HL.BGC.10	0.24287141859531403	0.5732436776161194	0.8461538553237915	0.7343652844429016	0.6428571343421936	0.2020961344242096	0.5197892189025879	12	3	T1PKS - T1PKS	T1PKS
BGC0001275.1	XH.BGC.3	0.495747834444046	0.2542702555656433	0.375	0.5493968725204468	0.21052631735801697	0.48629313707351685	0.3792230784893036	4	2	T1PKS - T1PKS	T1PKS
HRUB.BGC.45	XH.BGC.44	0.34330716729164124	0.43124544620513916	1.0	0.5482800006866455	1.0	0.5156537890434265	0.29188549518585205	5	2	T1PKS - T1PKS	T1PKS
HM.BGC.41	HSM.BGC.21	0.2881244122982025	0.5067668557167053	0.800000011920929	0.6893099546432495	0.6000000238418579	0.38996630907058716	0.033223047852516174	7	2	T1PKS - T1PKS	T1PKS
HL.BGC.18	HSP.BGC.50	0.2576686143875122	0.5510558485984802	0.7777777910232544	0.7369857430458069	0.5555555820465088	0.3315781354904175	0.09160463511943817	5	2	T1PKS - T1PKS	T1PKS
BGC0000156.1	HL.BGC.8	0.4645829200744629	0.2866714596748352	0.692307710647583	0.4928131103515625	0.4285714328289032	0.5846114754676819	0.1587761491537094	9	2	T1PKS - T1PKS	T1PKS
HP.BGC.17	HSP.BGC.25	0.20508457720279694	0.6318905353546143	0.6499999761581421	0.8410370349884033	0.6363636255264282	0.17777548730373383	0.027275295928120613	14	2	T1PKS - T1PKS	T1PKS
HR.BGC.19	HRUB.BGC.24	0.3821343779563904	0.381757915019989	0.8125	0.5623038411140442	0.5882353186607361	0.4721662402153015	0.19640564918518066	14	2	T1PKS - T1PKS	T1PKS
HM.BGC.27	XH.BGC.48	0.4779433608055115	0.27254313230514526	0.7272727489471436	0.4632324278354645	0.5	0.5620322823524475	0.46097350120544434	6	2	T1PKS - T1PKS	T1PKS
DC.BGC.27	PH.BGC.18	0.494130939245224	0.2559034824371338	0.6153846383094788	0.4753337800502777	0.4615384638309479	0.5567574501037598	0.4283926486968994	6	2	T1PKS - T1PKS	T1PKS
HP.BGC.42	JM.BGC.28	0.1327996551990509	0.752036452293396	0.8999999761581421	0.8621057271957397	0.699999988079071	0.15622703731060028	0.07372958213090897	7	2	T1PKS - T1PKS	T1PKS
HL.BGC.13	HSM.BGC.36	0.48975494503974915	0.2603500187397003	0.8181818127632141	0.41348034143447876	0.800000011920929	0.6091306209564209	0.50738126039505	7	2	T1PKS - T1PKS	T1PKS
HR.BGC.27	HRUB.BGC.56	0.49639731645584106	0.25361567735671997	0.5882353186607361	0.47997257113456726	0.47058823704719543	0.5631691813468933	0.30431848764419556	10	2	T1PKS - T1PKS	T1PKS
DC.BGC.14	PH.BGC.13	0.2485112100839615	0.5647354125976562	0.8333333134651184	0.7300291061401367	0.6666666865348816	0.3014722466468811	0.14396551251411438	8	2	T1PKS - T1PKS	T1PKS
EL.BGC.20	HF.BGC.28	0.2495245784521103	0.5632133483886719	1.0	0.6716781854629517	1.0	0.3508368730545044	0.2720341980457306	5	2	T1PKS - T1PKS	T1PKS
DC.BGC.22	HM.BGC.21	0.4854840636253357	0.2647266387939453	0.5625	0.5001305937767029	0.5333333611488342	0.525238573551178	0.41107723116874695	7	2	T1PKS - T1PKS	T1PKS
HSP.BGC.23	XH.BGC.17	0.4858182370662689	0.26438289880752563	0.761904776096344	0.4422736167907715	0.52173912525177	0.5884456634521484	0.26589328050613403	19	2	T1PKS - T1PKS	T1PKS
HSM.BGC.25	HSP.BGC.56	0.22691196203231812	0.5976651310920715	0.7272727489471436	0.7923407554626465	0.5454545617103577	0.24518971145153046	0.07630272954702377	7	2	T1PKS - T1PKS	T1PKS
HSM.BGC.31	PH.BGC.24	0.14643003046512604	0.7285816669464111	0.8888888955116272	0.8482645750045776	0.6666666865348816	0.16347749531269073	0.11650922149419785	6	2	T1PKS - T1PKS	T1PKS
HRUB.BGC.49	JM.BGC.28	0.11037935316562653	0.7914248704910278	1.0	0.8547639846801758	1.0	0.16685141623020172	0.058774255216121674	8	2	T1PKS - T1PKS	T1PKS
HM.BGC.39	JM.BGC.36	0.21637016534805298	0.6140757203102112	1.0	0.7153024077415466	1.0	0.33656325936317444	0.15503336489200592	5	2	T1PKS - T1PKS	T1PKS
HL.BGC.6	HSM.BGC.14	0.2818553149700165	0.5157318115234375	0.8571428656578064	0.6744385361671448	0.8500000238418579	0.34624937176704407	0.12902653217315674	19	2	T1PKS - T1PKS	T1PKS
DC.BGC.23	HM.BGC.38	0.40295785665512085	0.3564593195915222	0.5	0.6286991834640503	0.4615384638309479	0.43597573041915894	0.14493872225284576	7	2	T1PKS - T1PKS	T1PKS
HF.BGC.16	HP.BGC.23	0.48584964871406555	0.2643505930900574	0.5454545617103577	0.5087504982948303	0.375	0.5209838151931763	0.25337544083595276	16	2	T1PKS - T1PKS	T1PKS
HSM.BGC.23	HSP.BGC.51	0.12822765111923218	0.7599869966506958	1.0	0.8328273892402649	0.9411764740943909	0.18320952355861664	0.03887724131345749	16	2	T1PKS - T1PKS	T1PKS
HL.BGC.14	HL.BGC.19	0.47034019231796265	0.28053951263427734	0.8181818127632141	0.4390260577201843	0.800000011920929	0.5967739820480347	0.41777366399765015	8	2	T1PKS - T1PKS	T1PKS
HL.BGC.11	HSM.BGC.31	0.2302674502134323	0.592488169670105	0.8888888955116272	0.7324697375297546	0.875	0.3223235309123993	0.07575387507677078	7	2	T1PKS - T1PKS	T1PKS
DC.BGC.15	HM.BGC.14	0.18528230488300323	0.6637648940086365	0.8636363744735718	0.801662027835846	0.7727272510528564	0.20477479696273804	0.143624946475029	17	2	T1PKS - T1PKS	T1PKS
EL.BGC.33	HR.BGC.38	0.3174530565738678	0.46587032079696655	0.8888888955116272	0.6203103065490723	0.7777777910232544	0.2986634373664856	0.5687509179115295	7	3	T1PKS - T1PKS	T1PKS
DC.BGC.27	HR.BGC.30	0.4823014736175537	0.26801177859306335	0.6666666865348816	0.475041925907135	0.5	0.5550377368927002	0.43471914529800415	6	2	T1PKS - T1PKS	T1PKS
DC.BGC.14	HP.BGC.18	0.2774151861667633	0.5221288204193115	0.8333333134651184	0.6919975876808167	0.6666666865348816	0.3490492105484009	0.143815279006958	8	2	T1PKS - T1PKS	T1PKS
DC.BGC.27	HSM.BGC.16	0.4890381395816803	0.2610820233821869	0.6666666865348816	0.46617788076400757	0.5	0.5667637586593628	0.43499723076820374	6	2	T1PKS - T1PKS	T1PKS
BGC0001144.1	HSP.BGC.4	0.4980953335762024	0.2519082725048065	0.4761904776096344	0.5174955129623413	0.19230769574642181	0.5352206230163574	0.21892380714416504	10	2	indole.T1PKS - indole.T1PKS	indole.T1PKS
HL.BGC.13	HRUB.BGC.53	0.49018344283103943	0.25991290807724	0.5	0.5143784880638123	0.4444444477558136	0.5121321082115173	0.39283448457717896	7	2	T1PKS - T1PKS	T1PKS
AT.BGC.31	HF.BGC.23	0.21528254449367523	0.6157814860343933	0.7647058963775635	0.7950788736343384	0.6111111044883728	0.2206166833639145	0.11859556287527084	11	2	T1PKS - T1PKS	T1PKS
HM.BGC.16	XH.BGC.21	0.33207252621650696	0.44612711668014526	0.800000011920929	0.6302451491355896	0.6470588445663452	0.4075160324573517	0.10542679578065872	14	2	T1PKS - T1PKS	T1PKS
EL.BGC.26	HF.BGC.17	0.4703567326068878	0.2805219888687134	0.7142857313156128	0.4760970175266266	0.5333333611488342	0.5786393880844116	0.22285260260105133	11	2	T1PKS - T1PKS	T1PKS
HP.BGC.17	JM.BGC.17	0.06829771399497986	0.8680691719055176	1.0	0.9101346135139465	1.0	0.09842326492071152	0.029960429295897484	14	2	T1PKS - T1PKS	T1PKS
BGC0001257.1	HSP.BGC.25	0.21626070141792297	0.6142473220825195	0.3684210479259491	0.9158157706260681	0.3333333432674408	0.10315383225679398	0.027275295928120613	6	2	T1PKS - T1PKS	T1PKS
EL.BGC.38	HR.BGC.18	0.2517034113407135	0.5599477887153625	0.9047619104385376	0.7035572528839111	0.7272727489471436	0.31345680356025696	0.13480913639068604	19	2	T1PKS - T1PKS	T1PKS
DC.BGC.26	HR.BGC.39	0.29869914054870605	0.49182289838790894	0.7777777910232544	0.6778812408447266	0.75	0.3641662299633026	0.21699999272823334	5	2	T1PKS - T1PKS	T1PKS
HP.BGC.23	JM.BGC.23	0.4744710624217987	0.2761806547641754	0.6499999761581421	0.4918859004974365	0.43478259444236755	0.5390971302986145	0.21377551555633545	19	2	T1PKS - T1PKS	T1PKS
AT.BGC.14	HM.BGC.15	0.4527280926704407	0.2995065450668335	0.5882353186607361	0.537432074546814	0.47058823704719543	0.5129755139350891	0.21053007245063782	10	2	T1PKS - T1PKS	T1PKS
HR.BGC.31	XH.BGC.52	0.4866069257259369	0.26357245445251465	0.875	0.4076078534126282	0.5555555820465088	0.6260189414024353	0.37381812930107117	13	2	T1PKS - T1PKS	T1PKS
HR.BGC.22	HRUB.BGC.30	0.348915159702301	0.4239114820957184	0.7058823704719543	0.6405141353607178	0.44999998807907104	0.38924771547317505	0.15115311741828918	14	2	T1PKS - T1PKS	T1PKS
EL.BGC.40	HR.BGC.32	0.49577581882476807	0.25424203276634216	0.6666666865348816	0.45731252431869507	0.5	0.6227994561195374	0.2222394496202469	8	2	T1PKS - T1PKS	T1PKS
HSP.BGC.31	XH.BGC.45	0.47382041811943054	0.2768649756908417	0.875	0.4164957106113434	0.8571428656578064	0.6344337463378906	0.4561806619167328	5	2	T1PKS - T1PKS	T1PKS
HRUB.BGC.50	JM.BGC.23	0.42141345143318176	0.3347623944282532	0.6315789222717285	0.567194402217865	0.4285714328289032	0.47611165046691895	0.12966309487819672	14	2	T1PKS - T1PKS	T1PKS
BGC0001257.1	HF.BGC.6	0.18094514310359955	0.6708508729934692	0.5384615659713745	0.9086754322052002	0.5	0.11260367929935455	0.02748728170990944	6	2	T1PKS - T1PKS	T1PKS
AT.BGC.16	HSP.BGC.25	0.2104998081922531	0.6233105659484863	0.6499999761581421	0.8339117169380188	0.6363636255264282	0.18618114292621613	0.0254381000995636	14	2	T1PKS - T1PKS	T1PKS
EL.BGC.27	HM.BGC.39	0.2468303143978119	0.5672645568847656	1.0	0.6752232909202576	1.0	0.3535977602005005	0.25272414088249207	5	2	T1PKS - T1PKS	T1PKS
HL.BGC.6	HRUB.BGC.23	0.2459048479795456	0.5686594843864441	0.9047619104385376	0.7090224623680115	0.8095238208770752	0.3095680773258209	0.11436750739812851	19	2	T1PKS - T1PKS	T1PKS
DC.BGC.12	HF.BGC.10	0.21097928285598755	0.6225537061691284	0.8666666746139526	0.7675710916519165	0.75	0.25871455669403076	0.07471489906311035	12	2	T1PKS - T1PKS	T1PKS
DC.BGC.18	EL.BGC.28	0.3250894546508789	0.45550423860549927	0.7222222089767456	0.6651254296302795	0.5263158082962036	0.3711814880371094	0.06257259100675583	15	2	T1PKS - T1PKS	T1PKS
HM.BGC.23	HSP.BGC.49	0.39713793992996216	0.36344265937805176	0.7272727489471436	0.5642921924591064	0.699999988079071	0.48831671476364136	0.2778811752796173	6	2	T1PKS - T1PKS	T1PKS
BGC0001265.1	XH.BGC.21	0.4932607412338257	0.25678467750549316	0.5384615659713745	0.49672168493270874	0.5384615659713745	0.564540684223175	0.3194911777973175	6	2	T1PKS - T1PKS	T1PKS
HSM.BGC.35	HSP.BGC.42	0.19710825383663177	0.6446351408958435	1.0	0.7432786226272583	0.8999999761581421	0.1369955986738205	0.5759901404380798	8	3	T1PKS - T1PKS	T1PKS
HM.BGC.20	HSP.BGC.29	0.17247651517391205	0.6847951412200928	0.6363636255264282	0.8914783000946045	0.5	0.12459702789783478	0.004032257944345474	13	2	T1PKS - T1PKS	T1PKS
HL.BGC.6	HM.BGC.14	0.19670440256595612	0.6452838182449341	0.9545454382896423	0.7579248547554016	0.8636363744735718	0.25333768129348755	0.1350812166929245	19	2	T1PKS - T1PKS	T1PKS
HSM.BGC.11	HSP.BGC.25	0.1547033041715622	0.7145265340805054	0.949999988079071	0.8154933452606201	0.8260869383811951	0.20086735486984253	0.0127190500497818	21	2	T1PKS - T1PKS	T1PKS
HSM.BGC.18	HSM.BGC.27	0.46780887246131897	0.2832273840904236	0.800000011920929	0.4502514898777008	0.699999988079071	0.612935483455658	0.26540711522102356	9	2	T1PKS - T1PKS	T1PKS
DC.BGC.15	HL.BGC.6	0.18897609412670135	0.6577597856521606	0.9047619104385376	0.7839286923408508	0.8095238208770752	0.2238452285528183	0.149992898106575	17	2	T1PKS - T1PKS	T1PKS
EL.BGC.33	HSM.BGC.31	0.3016376793384552	0.4877099394798279	0.8888888955116272	0.6411200165748596	0.7777777910232544	0.2815973460674286	0.5392060875892639	7	3	T1PKS - T1PKS	T1PKS
FNP117	HRUB.BGC.23	0.4403054118156433	0.3132580518722534	0.8095238208770752	0.4884202182292938	0.5199999809265137	0.5410493612289429	0.23161868751049042	19	2	T1PKS - T1PKS	T1PKS
HR.BGC.32	HRUB.BGC.40	0.38821014761924744	0.37428680062294006	0.44999998807907104	0.6690026521682739	0.21739129722118378	0.3906655013561249	0.09232480823993683	8	2	T1PKS - T1PKS	T1PKS
DC.BGC.32	HL.BGC.19	0.43533679842948914	0.3188445270061493	0.8181818127632141	0.4893893897533417	0.6363636255264282	0.5440351963043213	0.37691226601600647	8	2	T1PKS - T1PKS	T1PKS
HM.BGC.17	JM.BGC.19	0.47288280725479126	0.27785253524780273	0.6000000238418579	0.5076103806495667	0.46666666865348816	0.5572463870048523	0.1356774866580963	11	2	T1PKS - T1PKS	T1PKS
HM.BGC.43	HRUB.BGC.49	0.14973439276218414	0.7229515910148621	0.8999999761581421	0.834852397441864	0.8888888955116272	0.19249854981899261	0.06941923499107361	7	2	T1PKS - T1PKS	T1PKS
EL.BGC.28	JM.BGC.23	0.30477702617645264	0.4833349585533142	0.8125	0.6625418066978455	0.6470588445663452	0.37474310398101807	0.11374855041503906	12	2	T1PKS - T1PKS	T1PKS
HRUB.BGC.35	HRUB.BGC.43	0.4511251151561737	0.30126363039016724	0.8125	0.46891430020332336	0.6875	0.563249409198761	0.33810344338417053	12	2	T1PKS - T1PKS	T1PKS
HRUB.BGC.48	JM.BGC.37	0.2511167526245117	0.5608261227607727	0.875	0.7156358361244202	0.625	0.32743847370147705	0.1766783893108368	5	2	T1PKS - T1PKS	T1PKS
HR.BGC.15	PH.BGC.12	0.16553209722042084	0.6963366866111755	0.7647058963775635	0.8600013852119446	0.6315789222717285	0.15639491379261017	0.033422838896512985	13	2	T1PKS - T1PKS	T1PKS
DC.BGC.14	JM.BGC.19	0.34642431139945984	0.42716115713119507	0.75	0.6237239837646484	0.7272727489471436	0.43212002515792847	0.15290001034736633	8	2	T1PKS - T1PKS	T1PKS
HF.BGC.14	HSM.BGC.23	0.21477575600147247	0.6165770888328552	1.0	0.7189483046531677	0.9411764740943909	0.30224141478538513	0.11153395473957062	16	2	T1PKS - T1PKS	T1PKS
HF.BGC.22	XH.BGC.38	0.30758675932884216	0.47943606972694397	0.7647058963775635	0.6699709892272949	0.75	0.3623129725456238	0.08789962530136108	15	2	T1PKS - T1PKS	T1PKS
HF.BGC.25	HL.BGC.14	0.39663732051849365	0.36404651403427124	0.692307710647583	0.5793233513832092	0.5384615659713745	0.48372700810432434	0.10542473196983337	10	2	T1PKS - T1PKS	T1PKS
HSP.BGC.26	PH.BGC.13	0.24847635626792908	0.5647878050804138	0.8333333134651184	0.726087749004364	0.8181818127632141	0.3107468783855438	0.12657390534877777	8	2	T1PKS - T1PKS	T1PKS
HF.BGC.22	HP.BGC.28	0.3388819694519043	0.43707704544067383	0.5	0.7141903638839722	0.4166666567325592	0.3174654245376587	0.048391036689281464	15	2	T1PKS - T1PKS	T1PKS
HP.BGC.42	PH.BGC.24	0.24692219495773315	0.5671261548995972	0.800000011920929	0.7435234189033508	0.6000000238418579	0.29531049728393555	0.12055780738592148	7	2	T1PKS - T1PKS	T1PKS
HF.BGC.27	PH.BGC.23	0.32004228234291077	0.4623425006866455	0.8888888955116272	0.6143449544906616	0.875	0.46427831053733826	0.11047352850437164	7	2	T1PKS - T1PKS	T1PKS
HR.BGC.26	HSM.BGC.24	0.285321980714798	0.5107646584510803	0.800000011920929	0.6939842104911804	0.5625	0.33477652072906494	0.14783163368701935	11	2	T1PKS - T1PKS	T1PKS
HM.BGC.41	JM.BGC.37	0.31689760088920593	0.46662887930870056	0.8888888955116272	0.6239651441574097	0.6666666865348816	0.4518405795097351	0.11071477830410004	7	2	T1PKS - T1PKS	T1PKS
EL.BGC.41	XH.BGC.48	0.43935737013816833	0.3143201470375061	0.8181818127632141	0.48170679807662964	0.7272727489471436	0.5374988317489624	0.4510735869407654	7	2	T1PKS - T1PKS	T1PKS
HM.BGC.37	HSM.BGC.26	0.29957321286201477	0.490597665309906	0.7222222089767456	0.7009708881378174	0.4399999976158142	0.3403826057910919	0.08192312717437744	21	4	T1PKS - T1PKS	T1PKS
DC.BGC.20	HF.BGC.19	0.3271215856075287	0.4527653753757477	0.7142857313156128	0.6637967824935913	0.5625	0.38340336084365845	0.10020242631435394	10	2	T1PKS - T1PKS	T1PKS
HR.BGC.39	JM.BGC.36	0.4009939134120941	0.3588082790374756	0.7777777910232544	0.5432828664779663	0.75	0.5341284275054932	0.18577758967876434	7	2	T1PKS - T1PKS	T1PKS
HSM.BGC.16	PH.BGC.18	0.19113855063915253	0.6542568206787109	0.7857142686843872	0.8199304938316345	0.6428571343421936	0.2020159363746643	0.048391036689281464	12	2	T1PKS - T1PKS	T1PKS
BGC0001257.1	JM.BGC.17	0.18496470153331757	0.6642825603485107	0.5	0.9153973460197449	0.46666666865348816	0.10281676054000854	0.029960429295897484	6	2	T1PKS - T1PKS	T1PKS
FNP108	HRUB.BGC.36	0.4313678443431854	0.32334253191947937	0.7142857313156128	0.5263956785202026	0.5714285969734192	0.5251495242118835	0.24165081977844238	9	2	T1PKS - T1PKS	T1PKS
DC.BGC.27	HR.BGC.38	0.12398356199264526	0.7674047946929932	1.0	0.8368637561798096	1.0	0.1814526468515396	0.10818713158369064	6	2	T1PKS - T1PKS	T1PKS
BGC0000156.1	BGC0001144.1	0.4382477104663849	0.3155656158924103	0.692307710647583	0.5299709439277649	0.3333333432674408	0.5354134440422058	0.17579925060272217	9	2	T1PKS - indole.T1PKS
HF.BGC.25	HR.BGC.40	0.24494557082653046	0.5701072216033936	0.9166666865348816	0.704218327999115	0.9090909361839294	0.3350922465324402	0.09922868758440018	10	2	T1PKS - T1PKS	T1PKS
FNP117	HSM.BGC.14	0.427615225315094	0.3276243209838867	0.8500000238418579	0.4928308427333832	0.5416666865348816	0.535540759563446	0.2376389354467392	19	2	T1PKS - T1PKS	T1PKS
HL.BGC.13	JM.BGC.42	0.45507410168647766	0.296944260597229	0.692307710647583	0.4990590512752533	0.6666666865348816	0.5331169366836548	0.38832494616508484	7	2	T1PKS - T1PKS	T1PKS
HR.BGC.18	XH.BGC.17	0.4963981509208679	0.2536148130893707	0.800000011920929	0.4200901389122009	0.4166666567325592	0.6128669381141663	0.2668174207210541	19	2	T1PKS - T1PKS	T1PKS
HM.BGC.13	HSM.BGC.12	0.255259245634079	0.5546388030052185	0.739130437374115	0.7484194040298462	0.6666666865348816	0.28819185495376587	0.013607613742351532	26	4	T1PKS - T1PKS	T1PKS
HM.BGC.42	HSP.BGC.51	0.01854686066508293	0.9632502794265747	1.0	0.9755962491035461	1.0	0.02355358749628067	0.03078007511794567	15	2	T1PKS - T1PKS	T1PKS
EL.BGC.28	HF.BGC.16	0.4479707181453705	0.30473634600639343	0.5789473652839661	0.5482379794120789	0.4000000059604645	0.5080641508102417	0.11394906044006348	12	2	T1PKS - T1PKS	T1PKS
BGC0001276.1	PH.BGC.22	0.48762601613998413	0.26252710819244385	0.3333333432674408	0.5726725459098816	0.190476194024086	0.5196711421012878	0.1964682936668396	5	2	T1PKS - T1PKS	T1PKS
HR.BGC.28	HSP.BGC.29	0.3228018879890442	0.4585972726345062	0.3636363744735718	0.7792080044746399	0.25	0.2348375767469406	0.17865517735481262	6	2	T1PKS - T1PKS	T1PKS
HP.BGC.43	JM.BGC.40	0.260619193315506	0.5466839671134949	0.75	0.7393168210983276	0.625	0.2915586233139038	0.09086819738149643	11	2	T1PKS - T1PKS	T1PKS
HRUB.BGC.30	JM.BGC.24	0.21793320775032043	0.6116284728050232	0.8125	0.7777560353279114	0.6111111044883728	0.2396654486656189	0.10900448262691498	13	2	T1PKS - T1PKS	T1PKS
HL.BGC.14	HR.BGC.24	0.3926432728767395	0.3688822090625763	0.9090909361839294	0.5123114585876465	0.8999999761581421	0.5261614322662354	0.33379673957824707	8	2	T1PKS - T1PKS	T1PKS
DC.BGC.11	HSP.BGC.53	0.27945756912231445	0.5191813707351685	0.8421052694320679	0.6842647194862366	0.761904776096344	0.31645363569259644	0.3096294105052948	17	2	T1PKS - T1PKS	T1PKS
AT.BGC.27	HSM.BGC.22	0.18690308928489685	0.6611266136169434	0.8823529481887817	0.7943225502967834	0.7647058963775635	0.2237662374973297	0.07905581593513489	14	2	T1PKS - T1PKS	T1PKS
HM.BGC.48	HSP.BGC.57	0.27671492099761963	0.5231413245201111	0.7777777910232544	0.7119247913360596	0.5555555820465088	0.34992313385009766	0.07160734385251999	7	2	T1PKS - T1PKS	T1PKS
JM.BGC.38	XH.BGC.38	0.3662359118461609	0.4016569256782532	0.6666666865348816	0.6238898038864136	0.6470588445663452	0.4156527817249298	0.0795406922698021	15	2	T1PKS - T1PKS	T1PKS
BGC0000168.1	HRUB.BGC.3	0.49255067110061646	0.25750482082366943	0.6666666865348816	0.46465209126472473	0.38235294818878174	0.5662687420845032	0.2673672139644623	26	3	indole.T1PKS - indole.T1PKS	indole.T1PKS
HSM.BGC.34	HSP.BGC.54	0.21990877389907837	0.6085423231124878	0.5263158082962036	0.8609233498573303	0.5	0.1570395976305008	0.06722483783960342	8	2	T1PKS - T1PKS	T1PKS
HL.BGC.7	HSM.BGC.11	0.19587531685829163	0.646616518497467	0.9047619104385376	0.7744148969650269	0.8260869383811951	0.24475893378257751	0.03384680673480034	20	2	T1PKS - T1PKS	T1PKS
XH.BGC.47	XH.BGC.47	0	1	1	1	1	0	0	1	1
HP.BGC.15	HP.BGC.15	0	1	1	1	1	0	0	1	1
AT.BGC.35	AT.BGC.35	0	1	1	1	1	0	0	1	1
HP.BGC.19	HP.BGC.19	0	1	1	1	1	0	0	1	1
HF.BGC.2	HF.BGC.2	0	1	1	1	1	0	0	1	1
PH.BGC.20	PH.BGC.20	0	1	1	1	1	0	0	1	1
HP.BGC.36	HP.BGC.36	0	1	1	1	1	0	0	1	1
XH.BGC.14	XH.BGC.14	0	1	1	1	1	0	0	1	1
HRUB.BGC.37	HRUB.BGC.37	0	1	1	1	1	0	0	1	1
XH.BGC.35	XH.BGC.35	0	1	1	1	1	0	0	1	1
XH.BGC.41	XH.BGC.41	0	1	1	1	1	0	0	1	1
HRUB.BGC.55	HRUB.BGC.55	0	1	1	1	1	0	0	1	1
AT.BGC.29	AT.BGC.29	0	1	1	1	1	0	0	1	1
XH.BGC.30	XH.BGC.30	0	1	1	1	1	0	0	1	1
XH.BGC.33	XH.BGC.33	0	1	1	1	1	0	0	1	1
HR.BGC.23	HR.BGC.23	0	1	1	1	1	0	0	1	1
XH.BGC.66	XH.BGC.66	0	1	1	1	1	0	0	1	1
AT.BGC.23	AT.BGC.23	0	1	1	1	1	0	0	1	1
XH.BGC.55	XH.BGC.55	0	1	1	1	1	0	0	1	1
XH.BGC.46	XH.BGC.46	0	1	1	1	1	0	0	1	1
EL.BGC.37	EL.BGC.37	0	1	1	1	1	0	0	1	1
HP.BGC.13	HP.BGC.13	0	1	1	1	1	0	0	1	1
HRUB.BGC.28	HRUB.BGC.28	0	1	1	1	1	0	0	1	1
HF.BGC.20	HF.BGC.20	0	1	1	1	1	0	0	1	1
EL.BGC.43	EL.BGC.43	0	1	1	1	1	0	0	1	1
EL.BGC.31	EL.BGC.31	0	1	1	1	1	0	0	1	1
HL.BGC.9	HL.BGC.9	0	1	1	1	1	0	0	1	1
HL.BGC.17	HL.BGC.17	0	1	1	1	1	0	0	1	1
XH.BGC.42	XH.BGC.42	0	1	1	1	1	0	0	1	1
AT.BGC.25	AT.BGC.25	0	1	1	1	1	0	0	1	1
DC.BGC.17	DC.BGC.17	0	1	1	1	1	0	0	1	1
HM.BGC.24	HM.BGC.24	0	1	1	1	1	0	0	1	1
DC.BGC.29	DC.BGC.29	0	1	1	1	1	0	0	1	1
HRUB.BGC.33	HRUB.BGC.33	0	1	1	1	1	0	0	1	1
EL.BGC.19	EL.BGC.19	0	1	1	1	1	0	0	1	1
EL.BGC.30	EL.BGC.30	0	1	1	1	1	0	0	1	1
XH.BGC.19	XH.BGC.19	0	1	1	1	1	0	0	1	1
HR.BGC.34	HR.BGC.34	0	1	1	1	1	0	0	1	1
HRUB.BGC.25	HRUB.BGC.25	0	1	1	1	1	0	0	1	1
AT.BGC.21	AT.BGC.21	0	1	1	1	1	0	0	1	1
JM.BGC.21	JM.BGC.21	0	1	1	1	1	0	0	1	1
HSP.BGC.34	HSP.BGC.34	0	1	1	1	1	0	0	1	1
PH.BGC.26	PH.BGC.26	0	1	1	1	1	0	0	1	1
HRUB.BGC.42	HRUB.BGC.42	0	1	1	1	1	0	0	1	1
XH.BGC.50	XH.BGC.50	0	1	1	1	1	0	0	1	1
XH.BGC.43	XH.BGC.43	0	1	1	1	1	0	0	1	1
XH.BGC.20	XH.BGC.20	0	1	1	1	1	0	0	1	1
HM.BGC.22	HM.BGC.22	0	1	1	1	1	0	0	1	1
XH.BGC.31	XH.BGC.31	0	1	1	1	1	0	0	1	1
HR.BGC.37	HR.BGC.37	0	1	1	1	1	0	0	1	1
HSP.BGC.38	HSP.BGC.38	0	1	1	1	1	0	0	1	1
HRUB.BGC.39	HRUB.BGC.39	0	1	1	1	1	0	0	1	1
HF.BGC.29	HF.BGC.29	0	1	1	1	1	0	0	1	1
HP.BGC.24	HP.BGC.24	0	1	1	1	1	0	0	1	1
HF.BGC.15	HF.BGC.15	0	1	1	1	1	0	0	1	1
HRUB.BGC.59	HRUB.BGC.59	0	1	1	1	1	0	0	1	1
EL.BGC.18	EL.BGC.18	0	1	1	1	1	0	0	1	1
XH.BGC.36	XH.BGC.36	0	1	1	1	1	0	0	1	1
HRUB.BGC.29	HRUB.BGC.29	0	1	1	1	1	0	0	1	1
XH.BGC.53	XH.BGC.53	0	1	1	1	1	0	0	1	1
JM.BGC.43	JM.BGC.43	0	1	1	1	1	0	0	1	1
HP.BGC.14	HP.BGC.14	0	1	1	1	1	0	0	1	1
XH.BGC.23	XH.BGC.23	0	1	1	1	1	0	0	1	1
HRUB.BGC.4	HRUB.BGC.4	0	1	1	1	1	0	0	1	1
EL.BGC.23	EL.BGC.23	0	1	1	1	1	0	0	1	1
HF.BGC.12	HF.BGC.12	0	1	1	1	1	0	0	1	1
XH.BGC.37	XH.BGC.37	0	1	1	1	1	0	0	1	1
XH.BGC.56	XH.BGC.56	0	1	1	1	1	0	0	1	1
HRUB.BGC.31	HRUB.BGC.31	0	1	1	1	1	0	0	1	1
HRUB.BGC.18	HRUB.BGC.18	0	1	1	1	1	0	0	1	1
XH.BGC.22	XH.BGC.22	0	1	1	1	1	0	0	1	1
AT.BGC.30	AT.BGC.30	0	1	1	1	1	0	0	1	1
