# Supplementary material for: Secondary metabolite biosynthetic diversity in the fungal family Hypoxylaceae and Xylaria hypoxylon
Source: Stud Mycol. 2021 Aug 26;99:100118. doi: 10.1016/j.simyco.2021.100118 (PMC8403587; doi:10.1016/j.simyco.2021.100118)
Supplement: Multimedia component 2 [file mmc2.zip › Network Files/Sub Network ID/SubNetworks_BGC_guide_mix_0.30.tsv]

BGC	Sub Network
XH.BGC.21	0
HRUB.BGC.21	0
HF.BGC.6	0
HR.BGC.15	0
HSM.BGC.11	0
HSP.BGC.25	0
HM.BGC.16	0
HP.BGC.17	0
AT.BGC.16	0
JM.BGC.17	0
DC.BGC.13	0
EL.BGC.32	0
PH.BGC.12	0
HL.BGC.7	0
BGC0001257.1	0
BGC0001258.1	0
BGC0001906.1	0
XH.BGC.38	1
HRUB.BGC.38	1
HF.BGC.22	1
HR.BGC.30	1
HSM.BGC.16	1
HSP.BGC.44	1
HM.BGC.35	1
HP.BGC.28	1
AT.BGC.26	1
JM.BGC.38	1
DC.BGC.24	1
EL.BGC.16	1
PH.BGC.18	1
HL.BGC.10	1
HRUB.BGC.45	2
HF.BGC.28	2
HR.BGC.39	2
HSM.BGC.28	2
HSP.BGC.48	2
HM.BGC.39	2
HP.BGC.41	2
AT.BGC.39	2
JM.BGC.36	2
DC.BGC.26	2
EL.BGC.20	2
EL.BGC.27	2
PH.BGC.19	2
HL.BGC.15	2
HRUB.BGC.49	3
HF.BGC.21	3
HR.BGC.38	3
HSM.BGC.31	3
HSP.BGC.52	3
HM.BGC.43	3
HP.BGC.42	3
AT.BGC.37	3
JM.BGC.28	3
DC.BGC.27	3
EL.BGC.33	3
PH.BGC.24	3
HL.BGC.11	3
XH.BGC.5	4
HRUB.BGC.8	4
HF.BGC.3	4
HR.BGC.5	4
HSM.BGC.39	4
HSP.BGC.6	4
HM.BGC.5	4
AT.BGC.6	4
JM.BGC.5	4
DC.BGC.4	4
EL.BGC.5	4
PH.BGC.3	4
HL.BGC.5	4
HRUB.BGC.23	5
HR.BGC.18	5
HSM.BGC.14	5
HSP.BGC.23	5
HM.BGC.14	5
HP.BGC.12	5
AT.BGC.15	5
JM.BGC.15	5
DC.BGC.15	5
EL.BGC.38	5
PH.BGC.11	5
HL.BGC.6	5
HRUB.BGC.10	6
HF.BGC.5	6
HR.BGC.7	6
HSM.BGC.40	6
HSP.BGC.8	6
HM.BGC.7	6
HP.BGC.8	6
JM.BGC.7	6
DC.BGC.5	6
EL.BGC.8	6
PH.BGC.5	6
HL.BGC.3	6
HRUB.BGC.2	7
HF.BGC.1	7
HR.BGC.1	7
HSM.BGC.1	7
HSP.BGC.3	7
HM.BGC.2	7
HP.BGC.1	7
JM.BGC.2	7
DC.BGC.1	7
EL.BGC.2	7
PH.BGC.1	7
HL.BGC.1	7
XH.BGC.74	8
HRUB.BGC.64	8
HR.BGC.51	8
HSM.BGC.46	8
HSP.BGC.68	8
HM.BGC.55	8
HP.BGC.55	8
AT.BGC.50	8
JM.BGC.53	8
DC.BGC.39	8
EL.BGC.49	8
HRUB.BGC.48	9
HF.BGC.27	9
HSM.BGC.21	9
HSP.BGC.50	9
HM.BGC.41	9
HP.BGC.37	9
AT.BGC.34	9
JM.BGC.37	9
EL.BGC.24	9
PH.BGC.23	9
HL.BGC.18	9
HRUB.BGC.52	10
HF.BGC.25	10
HR.BGC.40	10
HP.BGC.43	10
AT.BGC.40	10
JM.BGC.40	10
DC.BGC.21	10
EL.BGC.36	10
PH.BGC.16	10
HL.BGC.14	10
HRUB.BGC.50	11
HF.BGC.16	11
HR.BGC.26	11
HSM.BGC.24	11
HSP.BGC.30	11
HM.BGC.21	11
AT.BGC.20	11
JM.BGC.23	11
EL.BGC.28	11
HRUB.BGC.65	12
HR.BGC.49	12
HSM.BGC.45	12
HSP.BGC.66	12
HM.BGC.57	12
HP.BGC.58	12
AT.BGC.49	12
DC.BGC.38	12
EL.BGC.50	12
HRUB.BGC.30	13
HF.BGC.14	13
HR.BGC.22	13
HSM.BGC.23	13
HSP.BGC.51	13
HM.BGC.42	13
AT.BGC.28	13
JM.BGC.24	13
HSM.BGC.13	14
HSP.BGC.26	14
HM.BGC.17	14
HP.BGC.18	14
JM.BGC.19	14
DC.BGC.14	14
EL.BGC.34	14
PH.BGC.13	14
XH.BGC.32	15
HRUB.BGC.47	15
HSM.BGC.25	15
HSP.BGC.56	15
HM.BGC.47	15
HP.BGC.44	15
AT.BGC.24	15
JM.BGC.25	15
HRUB.BGC.63	16
HSM.BGC.43	16
HSP.BGC.69	16
HM.BGC.53	16
HP.BGC.53	16
AT.BGC.44	16
JM.BGC.49	16
HSM.BGC.27	17
HSM.BGC.30	17
HSP.BGC.32	17
HSP.BGC.49	17
HM.BGC.23	17
HP.BGC.30	17
HRUB.BGC.66	18
HF.BGC.40	18
HR.BGC.48	18
HP.BGC.56	18
AT.BGC.51	18
JM.BGC.54	18
HF.BGC.23	19
HR.BGC.29	19
HSP.BGC.45	19
HM.BGC.36	19
AT.BGC.31	19
JM.BGC.32	19
HSM.BGC.35	20
HSP.BGC.42	20
HM.BGC.33	20
HP.BGC.35	20
AT.BGC.19	20
JM.BGC.34	20
HF.BGC.10	21
HR.BGC.17	21
DC.BGC.12	21
EL.BGC.29	21
PH.BGC.14	21
HSM.BGC.22	22
HSP.BGC.43	22
HM.BGC.34	22
HP.BGC.31	22
AT.BGC.27	22
HSM.BGC.32	23
HSP.BGC.47	23
HM.BGC.38	23
DC.BGC.23	23
EL.BGC.40	23
HSM.BGC.29	24
HSP.BGC.37	24
HM.BGC.28	24
HL.BGC.19	24
HF.BGC.26	25
HR.BGC.35	25
BGC0001244.1	25
BGC0001276.1	25
DC.BGC.36	26
DC.BGC.43	26
EL.BGC.46	26
EL.BGC.53	26
XH.BGC.25	27
XH.BGC.26	27
HRUB.BGC.32	27
HP.BGC.29	27
DC.BGC.30	28
EL.BGC.25	28
HL.BGC.16	28
HSM.BGC.33	29
HSP.BGC.40	29
HM.BGC.31	29
HP.BGC.2	30
AT.BGC.2	30
JM.BGC.3	30
HSM.BGC.2	31
HSP.BGC.2	31
HM.BGC.3	31
HSM.BGC.9	32
HSP.BGC.19	32
HM.BGC.12	32
HSM.BGC.47	33
HSP.BGC.71	33
HM.BGC.58	33
HSM.BGC.12	34
HSP.BGC.22	34
HM.BGC.13	34
HSM.BGC.20	35
HSP.BGC.34	35
HM.BGC.25	35
HRUB.BGC.26	36
HF.BGC.7	36
HR.BGC.16	36
HSM.BGC.15	37
HSP.BGC.27	37
HM.BGC.18	37
HSM.BGC.38	38
HSP.BGC.62	38
HP.BGC.49	38
HSM.BGC.7	39
EL.BGC.10	39
PH.BGC.8	39
DC.BGC.32	40
EL.BGC.17	40
PH.BGC.21	40
HSM.BGC.26	41
HSP.BGC.46	41
HM.BGC.37	41
HSM.BGC.6	42
HSP.BGC.10	42
PH.BGC.7	42
HP.BGC.39	43
AT.BGC.32	43
JM.BGC.39	43
HP.BGC.34	44
AT.BGC.33	44
JM.BGC.33	44
HP.BGC.3	45
BGC0001706.1	45
BGC0001936.1	45
HR.BGC.57	46
HP.BGC.63	46
HL.BGC.24	46
HSM.BGC.8	47
HSP.BGC.17	47
HM.BGC.11	47
HSP.BGC.28	48
HM.BGC.19	48
FNP085	48
HSM.BGC.34	49
HSP.BGC.54	49
HM.BGC.45	49
HSP.BGC.53	50
HM.BGC.44	50
DC.BGC.11	50
AT.BGC.41	51
JM.BGC.21	51
HSP.BGC.55	52
HM.BGC.46	52
HF.BGC.9	53
HR.BGC.14	53
HSP.BGC.70	54
HM.BGC.54	54
HSP.BGC.21	55
HM.BGC.63	55
HSP.BGC.1	56
HM.BGC.1	56
HSP.BGC.35	57
HM.BGC.26	57
HSP.BGC.57	58
HM.BGC.48	58
HSP.BGC.58	59
HM.BGC.49	59
HP.BGC.26	60
EL.BGC.15	60
HSP.BGC.24	61
HM.BGC.15	61
AT.BGC.45	62
JM.BGC.52	62
DC.BGC.20	63
EL.BGC.39	63
HF.BGC.24	64
HR.BGC.32	64
HP.BGC.20	65
JM.BGC.13	65
DC.BGC.42	66
EL.BGC.52	66
XH.BGC.40	67
PH.BGC.22	67
HF.BGC.11	68
HR.BGC.19	68
HP.BGC.47	69
EL.BGC.44	69
DC.BGC.25	70
EL.BGC.42	70
HF.BGC.8	71
JM.BGC.18	71
HSP.BGC.7	72
HM.BGC.6	72
HSP.BGC.16	73
HM.BGC.9	73
AT.BGC.38	74
JM.BGC.30	74
HRUB.BGC.3	75
HSP.BGC.4	75
HSP.BGC.59	76
HM.BGC.50	76
XH.BGC.52	77
JM.BGC.22	77
HSP.BGC.41	78
HM.BGC.32	78
HSP.BGC.67	79
HM.BGC.56	79
HSP.BGC.39	80
HM.BGC.30	80
DC.BGC.19	81
EL.BGC.21	81
HRUB.BGC.51	82
HSM.BGC.17	82
HP.BGC.50	83
HP.BGC.61	83
DC.BGC.3	84
EL.BGC.4	84
HSP.BGC.29	85
HM.BGC.20	85
HRUB.BGC.54	86
EL.BGC.35	86
XH.BGC.29	87
AT.BGC.36	87
HSP.BGC.36	88
HM.BGC.27	88
HSP.BGC.60	89
HM.BGC.51	89
XH.BGC.1	90
HSM.BGC.10	90
DC.BGC.9	91
EL.BGC.11	91
DC.BGC.22	92
EL.BGC.41	92
HSP.BGC.63	93
HM.BGC.62	93
HRUB.BGC.69	94
HF.BGC.41	94
HSP.BGC.5	95
HM.BGC.4	95
JM.BGC.6	96
XH.BGC.61	97
HRUB.BGC.12	98
DC.BGC.33	99
JM.BGC.9	100
HP.BGC.15	101
JM.BGC.8	102
HRUB.BGC.15	103
DC.BGC.47	104
HRUB.BGC.35	105
HP.BGC.36	106
HRUB.BGC.37	107
AT.BGC.5	108
HRUB.BGC.70	109
HRUB.BGC.36	110
EL.BGC.51	111
DC.BGC.34	112
DC.BGC.35	113
DC.BGC.40	114
DC.BGC.45	115
XH.BGC.48	116
XH.BGC.28	117
HF.BGC.36	118
EL.BGC.37	119
XH.BGC.12	120
HP.BGC.51	121
AT.BGC.13	122
HRUB.BGC.13	123
HRUB.BGC.34	124
JM.BGC.31	125
HSP.BGC.61	126
HSM.BGC.19	127
XH.BGC.68	128
JM.BGC.10	129
HSM.BGC.41	130
JM.BGC.45	131
PH.BGC.15	132
XH.BGC.75	133
HRUB.BGC.1	134
EL.BGC.31	135
HM.BGC.60	136
XH.BGC.71	137
HR.BGC.31	138
EL.BGC.26	139
DC.BGC.10	140
HRUB.BGC.73	141
EL.BGC.22	142
AT.BGC.58	143
XH.BGC.24	144
HF.BGC.19	145
XH.BGC.44	146
HRUB.BGC.27	147
PH.BGC.6	148
DC.BGC.8	149
EL.BGC.30	150
PH.BGC.25	151
AT.BGC.8	152
HRUB.BGC.25	153
PH.BGC.2	154
HSM.BGC.42	155
AT.BGC.4	156
HR.BGC.45	157
PH.BGC.26	158
AT.BGC.54	159
XH.BGC.54	160
HRUB.BGC.42	161
EL.BGC.7	162
AT.BGC.42	163
JM.BGC.26	164
XH.BGC.20	165
HP.BGC.45	166
XH.BGC.31	167
HR.BGC.20	168
AT.BGC.1	169
HSP.BGC.64	170
HP.BGC.46	171
HRUB.BGC.57	172
XH.BGC.64	173
HF.BGC.29	174
HF.BGC.15	175
JM.BGC.4	176
HR.BGC.52	177
HRUB.BGC.58	178
XH.BGC.7	179
HRUB.BGC.60	180
HRUB.BGC.59	181
HM.BGC.29	182
HSM.BGC.3	183
XH.BGC.53	184
JM.BGC.43	185
HRUB.BGC.4	186
XH.BGC.49	187
HRUB.BGC.5	188
HSM.BGC.49	189
AT.BGC.18	190
AT.BGC.12	191
HRUB.BGC.19	192
EL.BGC.12	193
HR.BGC.11	194
HRUB.BGC.18	195
DC.BGC.2	196
XH.BGC.4	197
HR.BGC.10	198
XH.BGC.34	199
HP.BGC.21	200
EL.BGC.3	201
XH.BGC.8	202
JM.BGC.42	203
HP.BGC.7	204
HRUB.BGC.55	205
XH.BGC.30	206
HR.BGC.28	207
HF.BGC.34	208
HP.BGC.22	209
HP.BGC.60	210
HR.BGC.54	211
AT.BGC.43	212
EL.BGC.14	213
XH.BGC.45	214
HP.BGC.33	215
HR.BGC.12	216
XH.BGC.65	217
HR.BGC.21	218
HF.BGC.20	219
HRUB.BGC.11	220
XH.BGC.18	221
HR.BGC.43	222
HR.BGC.6	223
XH.BGC.80	224
HL.BGC.21	225
HSP.BGC.31	226
HR.BGC.50	227
DC.BGC.37	228
XH.BGC.57	229
HL.BGC.23	230
HL.BGC.2	231
PH.BGC.30	232
XH.BGC.42	233
DC.BGC.17	234
HF.BGC.32	235
HR.BGC.27	236
XH.BGC.76	237
AT.BGC.11	238
XH.BGC.19	239
HRUB.BGC.40	240
HSM.BGC.18	241
HF.BGC.17	242
HRUB.BGC.44	243
AT.BGC.17	244
AT.BGC.21	245
HF.BGC.35	246
DC.BGC.6	247
HF.BGC.13	248
JM.BGC.50	249
HRUB.BGC.17	250
XH.BGC.72	251
XH.BGC.50	252
HRUB.BGC.68	253
EL.BGC.9	254
XH.BGC.43	255
HF.BGC.31	256
HM.BGC.61	257
HRUB.BGC.24	258
HM.BGC.22	259
AT.BGC.53	260
HR.BGC.36	261
HRUB.BGC.20	262
PH.BGC.10	263
HR.BGC.46	264
HRUB.BGC.41	265
AT.BGC.46	266
XH.BGC.39	267
HF.BGC.30	268
HRUB.BGC.14	269
XH.BGC.62	270
JM.BGC.1	271
HP.BGC.25	272
XH.BGC.36	273
EL.BGC.23	274
PH.BGC.29	275
HP.BGC.5	276
EL.BGC.13	277
XH.BGC.77	278
HL.BGC.4	279
JM.BGC.44	280
AT.BGC.57	281
HR.BGC.42	282
XH.BGC.22	283
HP.BGC.57	284
DC.BGC.18	285
HR.BGC.8	286
HP.BGC.27	287
XH.BGC.47	288
DC.BGC.31	289
HP.BGC.54	290
AT.BGC.35	291
DC.BGC.16	292
PH.BGC.20	293
HRUB.BGC.74	294
EL.BGC.48	295
JM.BGC.48	296
HSP.BGC.14	297
XH.BGC.14	298
HF.BGC.33	299
XH.BGC.11	300
XH.BGC.35	301
XH.BGC.41	302
HL.BGC.12	303
HRUB.BGC.56	304
HR.BGC.33	305
JM.BGC.55	306
DC.BGC.28	307
HP.BGC.11	308
XH.BGC.2	309
HR.BGC.53	310
HP.BGC.16	311
XH.BGC.33	312
XH.BGC.27	313
JM.BGC.11	314
JM.BGC.14	315
HR.BGC.23	316
XH.BGC.69	317
XH.BGC.46	318
AT.BGC.47	319
XH.BGC.6	320
JM.BGC.51	321
PH.BGC.4	322
HR.BGC.9	323
XH.BGC.3	324
HR.BGC.56	325
EL.BGC.47	326
HSM.BGC.5	327
AT.BGC.48	328
HL.BGC.9	329
HL.BGC.17	330
HRUB.BGC.67	331
XH.BGC.63	332
XH.BGC.10	333
XH.BGC.70	334
JM.BGC.47	335
XH.BGC.67	336
XH.BGC.81	337
HRUB.BGC.33	338
EL.BGC.19	339
HP.BGC.23	340
HM.BGC.59	341
HRUB.BGC.7	342
HR.BGC.34	343
JM.BGC.20	344
DC.BGC.46	345
EL.BGC.45	346
XH.BGC.78	347
HR.BGC.13	348
JM.BGC.56	349
HM.BGC.8	350
HR.BGC.2	351
HL.BGC.22	352
AT.BGC.55	353
AT.BGC.7	354
HSM.BGC.4	355
HM.BGC.52	356
AT.BGC.22	357
HR.BGC.4	358
HP.BGC.32	359
HF.BGC.39	360
HSP.BGC.33	361
JM.BGC.35	362
HRUB.BGC.43	363
HM.BGC.40	364
PH.BGC.32	365
HSP.BGC.38	366
HSM.BGC.37	367
XH.BGC.51	368
HRUB.BGC.6	369
HRUB.BGC.39	370
HP.BGC.40	371
HP.BGC.24	372
JM.BGC.29	373
HP.BGC.6	374
HRUB.BGC.71	375
EL.BGC.54	376
EL.BGC.18	377
EL.BGC.6	378
HRUB.BGC.29	379
PH.BGC.31	380
JM.BGC.46	381
HRUB.BGC.9	382
PH.BGC.17	383
XH.BGC.56	384
XH.BGC.37	385
HRUB.BGC.61	386
HSP.BGC.11	387
AT.BGC.30	388
HSP.BGC.9	389
AT.BGC.3	390
HR.BGC.3	391
HL.BGC.20	392
HP.BGC.52	393
HP.BGC.10	394
HR.BGC.47	395
HRUB.BGC.22	396
JM.BGC.16	397
HP.BGC.19	398
HF.BGC.2	399
XH.BGC.60	400
HF.BGC.42	401
DC.BGC.7	402
AT.BGC.29	403
DC.BGC.41	404
HF.BGC.38	405
HRUB.BGC.16	406
HF.BGC.4	407
XH.BGC.66	408
AT.BGC.23	409
HP.BGC.48	410
XH.BGC.55	411
XH.BGC.17	412
PH.BGC.9	413
AT.BGC.52	414
HP.BGC.13	415
HSP.BGC.18	416
HRUB.BGC.28	417
HRUB.BGC.53	418
EL.BGC.43	419
HP.BGC.9	420
HM.BGC.10	421
HP.BGC.38	422
XH.BGC.58	423
HSP.BGC.65	424
HP.BGC.62	425
HR.BGC.44	426
AT.BGC.10	427
JM.BGC.27	428
HR.BGC.41	429
XH.BGC.59	430
HSM.BGC.36	431
AT.BGC.25	432
HR.BGC.25	433
HSM.BGC.44	434
HM.BGC.24	435
DC.BGC.29	436
JM.BGC.41	437
PH.BGC.28	438
HF.BGC.37	439
HP.BGC.59	440
HL.BGC.8	441
PH.BGC.27	442
XH.BGC.73	443
XH.BGC.9	444
JM.BGC.12	445
AT.BGC.9	446
HR.BGC.37	447
XH.BGC.15	448
HSP.BGC.13	449
HP.BGC.4	450
DC.BGC.44	451
AT.BGC.56	452
HR.BGC.24	453
HRUB.BGC.72	454
HP.BGC.14	455
XH.BGC.23	456
EL.BGC.1	457
XH.BGC.13	458
HF.BGC.12	459
HRUB.BGC.31	460
XH.BGC.16	461
XH.BGC.79	462
HRUB.BGC.46	463
AT.BGC.14	464
HL.BGC.13	465
HF.BGC.18	466
HSM.BGC.48	467
HRUB.BGC.62	468
HR.BGC.55	469
