# Supplementary material for: Secondary metabolite biosynthetic diversity in the fungal family Hypoxylaceae and Xylaria hypoxylon
Source: Stud Mycol. 2021 Aug 26;99:100118. doi: 10.1016/j.simyco.2021.100118 (PMC8403587; doi:10.1016/j.simyco.2021.100118)
Supplement: Multimedia component 2 [file mmc2.zip › Network Files/Sub Network ID/SubNetworks_BGC_guide_mix_0.40.tsv]

BGC	Sub Network
XH.BGC.54	0
HRUB.BGC.52	0
HF.BGC.25	0
HR.BGC.24	0
HR.BGC.40	0
HSM.BGC.29	0
HSP.BGC.37	0
HM.BGC.28	0
HP.BGC.43	0
AT.BGC.40	0
JM.BGC.40	0
JM.BGC.42	0
DC.BGC.21	0
DC.BGC.32	0
EL.BGC.17	0
EL.BGC.36	0
PH.BGC.16	0
PH.BGC.21	0
HL.BGC.13	0
HL.BGC.14	0
HL.BGC.19	0
XH.BGC.21	1
HRUB.BGC.21	1
HF.BGC.6	1
HR.BGC.15	1
HSM.BGC.11	1
HSP.BGC.25	1
HM.BGC.16	1
HP.BGC.17	1
AT.BGC.16	1
JM.BGC.17	1
DC.BGC.13	1
EL.BGC.32	1
PH.BGC.12	1
HL.BGC.7	1
BGC0000107.1	1
BGC0001257.1	1
BGC0001258.1	1
BGC0001265.1	1
BGC0001906.1	1
XH.BGC.44	2
HRUB.BGC.45	2
HF.BGC.28	2
HR.BGC.39	2
HSM.BGC.28	2
HSP.BGC.48	2
HM.BGC.39	2
HP.BGC.41	2
AT.BGC.39	2
JM.BGC.36	2
DC.BGC.26	2
EL.BGC.20	2
EL.BGC.27	2
PH.BGC.19	2
HL.BGC.15	2
XH.BGC.38	3
HRUB.BGC.38	3
HF.BGC.22	3
HR.BGC.30	3
HSM.BGC.16	3
HSP.BGC.44	3
HM.BGC.35	3
HP.BGC.28	3
AT.BGC.26	3
JM.BGC.38	3
DC.BGC.24	3
EL.BGC.16	3
PH.BGC.18	3
HL.BGC.10	3
XH.BGC.5	4
HRUB.BGC.8	4
HF.BGC.3	4
HR.BGC.5	4
HSM.BGC.39	4
HSP.BGC.6	4
HM.BGC.5	4
HP.BGC.6	4
AT.BGC.6	4
JM.BGC.5	4
DC.BGC.4	4
EL.BGC.5	4
PH.BGC.3	4
HL.BGC.5	4
HRUB.BGC.49	5
HF.BGC.21	5
HR.BGC.38	5
HSM.BGC.31	5
HSP.BGC.52	5
HM.BGC.43	5
HP.BGC.42	5
AT.BGC.37	5
JM.BGC.28	5
DC.BGC.27	5
EL.BGC.33	5
PH.BGC.24	5
HL.BGC.11	5
HRUB.BGC.10	6
HF.BGC.5	6
HR.BGC.7	6
HSM.BGC.40	6
HSP.BGC.8	6
HM.BGC.7	6
HP.BGC.8	6
AT.BGC.8	6
JM.BGC.7	6
DC.BGC.5	6
EL.BGC.8	6
PH.BGC.5	6
HL.BGC.3	6
XH.BGC.17	7
HRUB.BGC.23	7
HR.BGC.18	7
HSM.BGC.14	7
HSP.BGC.23	7
HM.BGC.14	7
HP.BGC.12	7
AT.BGC.15	7
JM.BGC.15	7
DC.BGC.15	7
EL.BGC.38	7
PH.BGC.11	7
HL.BGC.6	7
HRUB.BGC.2	8
HF.BGC.1	8
HR.BGC.1	8
HSM.BGC.1	8
HSP.BGC.3	8
HM.BGC.2	8
HP.BGC.1	8
AT.BGC.1	8
JM.BGC.2	8
DC.BGC.1	8
EL.BGC.2	8
PH.BGC.1	8
HL.BGC.1	8
HRUB.BGC.65	9
HF.BGC.39	9
HR.BGC.49	9
HSM.BGC.45	9
HSP.BGC.66	9
HM.BGC.57	9
HP.BGC.58	9
AT.BGC.49	9
DC.BGC.38	9
EL.BGC.50	9
PH.BGC.31	9
HL.BGC.21	9
XH.BGC.74	10
HRUB.BGC.64	10
HR.BGC.51	10
HSM.BGC.46	10
HSP.BGC.68	10
HM.BGC.55	10
HP.BGC.55	10
AT.BGC.50	10
JM.BGC.53	10
DC.BGC.39	10
EL.BGC.49	10
HRUB.BGC.48	11
HF.BGC.27	11
HSM.BGC.21	11
HSP.BGC.50	11
HM.BGC.41	11
HP.BGC.37	11
AT.BGC.34	11
JM.BGC.37	11
EL.BGC.24	11
PH.BGC.23	11
HL.BGC.18	11
HRUB.BGC.50	12
HF.BGC.16	12
HR.BGC.26	12
HSM.BGC.24	12
HSP.BGC.30	12
HM.BGC.21	12
HP.BGC.23	12
AT.BGC.20	12
JM.BGC.23	12
DC.BGC.18	12
EL.BGC.28	12
XH.BGC.39	13
XH.BGC.40	13
HF.BGC.26	13
HR.BGC.33	13
HR.BGC.35	13
PH.BGC.22	13
BGC0001244.1	13
BGC0001273.1	13
BGC0001275.1	13
BGC0001276.1	13
FNP110	13
XH.BGC.73	14
HRUB.BGC.63	14
HR.BGC.47	14
HSM.BGC.43	14
HSP.BGC.69	14
HM.BGC.53	14
HP.BGC.53	14
AT.BGC.44	14
JM.BGC.49	14
EL.BGC.48	14
HRUB.BGC.40	15
HF.BGC.24	15
HR.BGC.32	15
HSM.BGC.32	15
HSP.BGC.47	15
HM.BGC.38	15
JM.BGC.31	15
DC.BGC.23	15
EL.BGC.40	15
HL.BGC.12	15
HF.BGC.4	16
HR.BGC.6	16
HSM.BGC.4	16
HSP.BGC.7	16
HM.BGC.6	16
AT.BGC.7	16
JM.BGC.6	16
DC.BGC.6	16
EL.BGC.7	16
HL.BGC.4	16
HSM.BGC.13	17
HSP.BGC.26	17
HM.BGC.17	17
HP.BGC.18	17
AT.BGC.17	17
JM.BGC.19	17
DC.BGC.14	17
EL.BGC.34	17
PH.BGC.13	17
HRUB.BGC.56	18
HR.BGC.27	18
HSM.BGC.18	18
HSM.BGC.27	18
HSM.BGC.30	18
HSP.BGC.32	18
HSP.BGC.49	18
HM.BGC.23	18
HP.BGC.30	18
HSM.BGC.47	19
HSP.BGC.71	19
HM.BGC.58	19
HP.BGC.54	19
AT.BGC.53	19
JM.BGC.56	19
DC.BGC.41	19
DC.BGC.42	19
EL.BGC.52	19
HRUB.BGC.30	20
HF.BGC.14	20
HR.BGC.22	20
HSM.BGC.23	20
HSP.BGC.51	20
HM.BGC.42	20
AT.BGC.28	20
JM.BGC.24	20
XH.BGC.32	21
HRUB.BGC.47	21
HSM.BGC.25	21
HSP.BGC.56	21
HM.BGC.47	21
HP.BGC.44	21
AT.BGC.24	21
JM.BGC.25	21
XH.BGC.52	22
HSM.BGC.22	22
HSP.BGC.43	22
HM.BGC.34	22
HP.BGC.31	22
AT.BGC.27	22
JM.BGC.22	22
HR.BGC.10	23
HSM.BGC.7	23
HP.BGC.11	23
DC.BGC.8	23
EL.BGC.10	23
PH.BGC.8	23
BGC0000442.1	23
HRUB.BGC.41	24
HF.BGC.23	24
HR.BGC.29	24
HSP.BGC.45	24
HM.BGC.36	24
AT.BGC.31	24
JM.BGC.32	24
HF.BGC.18	25
HSM.BGC.35	25
HSP.BGC.42	25
HM.BGC.33	25
HP.BGC.35	25
AT.BGC.19	25
JM.BGC.34	25
XH.BGC.25	26
XH.BGC.26	26
HRUB.BGC.32	26
HSP.BGC.41	26
HM.BGC.32	26
HP.BGC.22	26
HP.BGC.29	26
HSM.BGC.41	27
HSP.BGC.63	27
HM.BGC.62	27
HP.BGC.50	27
HP.BGC.61	27
AT.BGC.45	27
JM.BGC.52	27
HRUB.BGC.66	28
HF.BGC.40	28
HR.BGC.48	28
HP.BGC.56	28
AT.BGC.51	28
JM.BGC.54	28
DC.BGC.36	29
DC.BGC.43	29
EL.BGC.46	29
EL.BGC.53	29
PH.BGC.29	29
HF.BGC.10	30
HR.BGC.17	30
DC.BGC.12	30
EL.BGC.29	30
PH.BGC.14	30
XH.BGC.49	31
HRUB.BGC.54	31
HM.BGC.29	31
JM.BGC.27	31
EL.BGC.35	31
DC.BGC.30	32
EL.BGC.25	32
HL.BGC.16	32
BGC0000146.1	32
HRUB.BGC.19	33
HSM.BGC.12	33
HSP.BGC.22	33
HM.BGC.13	33
XH.BGC.62	34
HSP.BGC.57	34
HM.BGC.48	34
JM.BGC.47	34
XH.BGC.1	35
HSM.BGC.10	35
BGC0001793.1	35
BGC0001794.1	35
XH.BGC.24	36
JM.BGC.29	36
DC.BGC.19	36
EL.BGC.21	36
HF.BGC.19	37
DC.BGC.20	37
EL.BGC.39	37
BGC0001907.1	37
XH.BGC.67	38
HF.BGC.32	38
AT.BGC.46	38
JM.BGC.48	38
XH.BGC.12	39
HSM.BGC.6	39
HSP.BGC.10	39
PH.BGC.7	39
HF.BGC.42	40
HR.BGC.57	40
HP.BGC.63	40
HL.BGC.24	40
HSM.BGC.33	41
HSP.BGC.40	41
HM.BGC.31	41
HP.BGC.2	42
AT.BGC.2	42
JM.BGC.3	42
HSM.BGC.2	43
HSP.BGC.2	43
HM.BGC.3	43
HF.BGC.31	44
BGC0001881.1	44
BGC0001982.1	44
HSM.BGC.9	45
HSP.BGC.19	45
HM.BGC.12	45
HSM.BGC.20	46
HSP.BGC.34	46
HM.BGC.25	46
HSP.BGC.28	47
HM.BGC.19	47
FNP085	47
HSM.BGC.44	48
HSP.BGC.67	48
HM.BGC.56	48
HF.BGC.36	49
HP.BGC.57	49
EL.BGC.51	49
HRUB.BGC.26	50
HF.BGC.7	50
HR.BGC.16	50
HSM.BGC.15	51
HSP.BGC.27	51
HM.BGC.18	51
HSM.BGC.38	52
HSP.BGC.62	52
HP.BGC.49	52
HSP.BGC.60	53
HM.BGC.51	53
JM.BGC.45	53
HP.BGC.26	54
JM.BGC.35	54
EL.BGC.15	54
HSM.BGC.26	55
HSP.BGC.46	55
HM.BGC.37	55
HP.BGC.39	56
AT.BGC.32	56
JM.BGC.39	56
HP.BGC.34	57
AT.BGC.33	57
JM.BGC.33	57
HP.BGC.3	58
BGC0001706.1	58
BGC0001936.1	58
HRUB.BGC.24	59
HF.BGC.11	59
HR.BGC.19	59
HSM.BGC.8	60
HSP.BGC.17	60
HM.BGC.11	60
HRUB.BGC.51	61
HSM.BGC.17	61
EL.BGC.14	61
HR.BGC.28	62
HSP.BGC.29	62
HM.BGC.20	62
HSM.BGC.34	63
HSP.BGC.54	63
HM.BGC.45	63
XH.BGC.29	64
AT.BGC.36	64
EL.BGC.22	64
HSP.BGC.53	65
HM.BGC.44	65
DC.BGC.11	65
AT.BGC.41	66
JM.BGC.21	66
JM.BGC.46	67
BGC0001563.1	67
HSP.BGC.55	68
HM.BGC.46	68
HF.BGC.9	69
HR.BGC.14	69
HRUB.BGC.20	70
AT.BGC.13	70
HSP.BGC.70	71
HM.BGC.54	71
HSP.BGC.21	72
HM.BGC.63	72
XH.BGC.18	73
HP.BGC.16	73
HR.BGC.21	74
DC.BGC.16	74
HSP.BGC.1	75
HM.BGC.1	75
HSP.BGC.35	76
HM.BGC.26	76
HR.BGC.43	77
BGC0001124.1	77
AT.BGC.42	78
DC.BGC.33	78
HSP.BGC.58	79
HM.BGC.49	79
HSP.BGC.24	80
HM.BGC.15	80
HP.BGC.20	81
JM.BGC.13	81
XH.BGC.61	82
HSP.BGC.31	82
AT.BGC.22	83
JM.BGC.26	83
HP.BGC.47	84
EL.BGC.44	84
DC.BGC.25	85
EL.BGC.42	85
HF.BGC.8	86
JM.BGC.18	86
XH.BGC.69	87
HF.BGC.33	87
AT.BGC.18	88
JM.BGC.16	88
HF.BGC.30	89
HR.BGC.41	89
HSP.BGC.16	90
HM.BGC.9	90
XH.BGC.15	91
AT.BGC.14	91
AT.BGC.38	92
JM.BGC.30	92
HRUB.BGC.3	93
HSP.BGC.4	93
HSP.BGC.59	94
HM.BGC.50	94
HP.BGC.25	95
JM.BGC.41	95
HP.BGC.32	96
PH.BGC.17	96
DC.BGC.10	97
EL.BGC.12	97
HSP.BGC.39	98
HM.BGC.30	98
DC.BGC.3	99
EL.BGC.4	99
HSP.BGC.36	100
HM.BGC.27	100
HR.BGC.54	101
HSM.BGC.49	101
DC.BGC.9	102
EL.BGC.11	102
DC.BGC.22	103
EL.BGC.41	103
DC.BGC.47	104
EL.BGC.54	104
HSP.BGC.65	105
HM.BGC.61	105
XH.BGC.11	106
HSP.BGC.9	106
HRUB.BGC.69	107
HF.BGC.41	107
HSP.BGC.5	108
HM.BGC.4	108
HRUB.BGC.12	109
JM.BGC.9	110
HP.BGC.15	111
JM.BGC.8	112
HRUB.BGC.15	113
HRUB.BGC.35	114
HP.BGC.36	115
HRUB.BGC.37	116
AT.BGC.5	117
HRUB.BGC.70	118
HRUB.BGC.36	119
DC.BGC.34	120
DC.BGC.35	121
DC.BGC.40	122
DC.BGC.45	123
XH.BGC.48	124
XH.BGC.28	125
EL.BGC.37	126
HP.BGC.51	127
HRUB.BGC.13	128
HRUB.BGC.34	129
HSP.BGC.61	130
HSM.BGC.19	131
XH.BGC.68	132
JM.BGC.10	133
PH.BGC.15	134
XH.BGC.75	135
HRUB.BGC.1	136
EL.BGC.31	137
HM.BGC.60	138
XH.BGC.71	139
HR.BGC.31	140
EL.BGC.26	141
HRUB.BGC.73	142
AT.BGC.58	143
HRUB.BGC.27	144
PH.BGC.6	145
EL.BGC.30	146
PH.BGC.25	147
HRUB.BGC.25	148
PH.BGC.2	149
HSM.BGC.42	150
AT.BGC.4	151
HR.BGC.45	152
PH.BGC.26	153
AT.BGC.54	154
HRUB.BGC.42	155
XH.BGC.20	156
HP.BGC.45	157
XH.BGC.31	158
HR.BGC.20	159
HSP.BGC.64	160
HP.BGC.46	161
HRUB.BGC.57	162
XH.BGC.64	163
HF.BGC.29	164
HF.BGC.15	165
JM.BGC.4	166
HR.BGC.52	167
HRUB.BGC.58	168
XH.BGC.7	169
HRUB.BGC.60	170
HRUB.BGC.59	171
HSM.BGC.3	172
XH.BGC.53	173
JM.BGC.43	174
HRUB.BGC.4	175
HRUB.BGC.5	176
AT.BGC.12	177
HR.BGC.11	178
HRUB.BGC.18	179
DC.BGC.2	180
XH.BGC.4	181
XH.BGC.34	182
HP.BGC.21	183
EL.BGC.3	184
XH.BGC.8	185
HP.BGC.7	186
HRUB.BGC.55	187
XH.BGC.30	188
HF.BGC.34	189
HP.BGC.60	190
AT.BGC.43	191
XH.BGC.45	192
HP.BGC.33	193
HR.BGC.12	194
XH.BGC.65	195
HF.BGC.20	196
HRUB.BGC.11	197
XH.BGC.80	198
HR.BGC.50	199
DC.BGC.37	200
XH.BGC.57	201
HL.BGC.23	202
HL.BGC.2	203
PH.BGC.30	204
XH.BGC.42	205
DC.BGC.17	206
XH.BGC.76	207
AT.BGC.11	208
XH.BGC.19	209
HF.BGC.17	210
HRUB.BGC.44	211
AT.BGC.21	212
HF.BGC.35	213
HF.BGC.13	214
JM.BGC.50	215
HRUB.BGC.17	216
XH.BGC.72	217
XH.BGC.50	218
HRUB.BGC.68	219
EL.BGC.9	220
XH.BGC.43	221
HM.BGC.22	222
HR.BGC.36	223
PH.BGC.10	224
HR.BGC.46	225
HRUB.BGC.14	226
JM.BGC.1	227
XH.BGC.36	228
EL.BGC.23	229
HP.BGC.5	230
EL.BGC.13	231
XH.BGC.77	232
JM.BGC.44	233
AT.BGC.57	234
HR.BGC.42	235
XH.BGC.22	236
HR.BGC.8	237
HP.BGC.27	238
XH.BGC.47	239
DC.BGC.31	240
AT.BGC.35	241
PH.BGC.20	242
HRUB.BGC.74	243
HSP.BGC.14	244
XH.BGC.14	245
XH.BGC.35	246
XH.BGC.41	247
JM.BGC.55	248
DC.BGC.28	249
XH.BGC.2	250
HR.BGC.53	251
XH.BGC.33	252
XH.BGC.27	253
JM.BGC.11	254
JM.BGC.14	255
HR.BGC.23	256
XH.BGC.46	257
AT.BGC.47	258
XH.BGC.6	259
JM.BGC.51	260
HR.BGC.9	261
PH.BGC.4	262
XH.BGC.3	263
HR.BGC.56	264
EL.BGC.47	265
HSM.BGC.5	266
AT.BGC.48	267
HL.BGC.9	268
HL.BGC.17	269
HRUB.BGC.67	270
XH.BGC.63	271
XH.BGC.10	272
XH.BGC.70	273
XH.BGC.81	274
HRUB.BGC.33	275
EL.BGC.19	276
HM.BGC.59	277
HRUB.BGC.7	278
HR.BGC.34	279
DC.BGC.46	280
JM.BGC.20	281
EL.BGC.45	282
XH.BGC.78	283
HR.BGC.13	284
HM.BGC.8	285
HR.BGC.2	286
HL.BGC.22	287
AT.BGC.55	288
HM.BGC.52	289
HR.BGC.4	290
HSP.BGC.33	291
HRUB.BGC.43	292
HM.BGC.40	293
PH.BGC.32	294
HSP.BGC.38	295
HSM.BGC.37	296
XH.BGC.51	297
HRUB.BGC.6	298
HRUB.BGC.39	299
HP.BGC.40	300
HP.BGC.24	301
HRUB.BGC.71	302
EL.BGC.18	303
EL.BGC.6	304
HRUB.BGC.29	305
HRUB.BGC.9	306
XH.BGC.56	307
XH.BGC.37	308
HRUB.BGC.61	309
HSP.BGC.11	310
AT.BGC.30	311
HR.BGC.3	312
AT.BGC.3	313
HL.BGC.20	314
HP.BGC.52	315
HP.BGC.10	316
HRUB.BGC.22	317
HP.BGC.19	318
HF.BGC.2	319
XH.BGC.60	320
DC.BGC.7	321
AT.BGC.29	322
HF.BGC.38	323
HRUB.BGC.16	324
XH.BGC.66	325
AT.BGC.23	326
HP.BGC.48	327
XH.BGC.55	328
PH.BGC.9	329
AT.BGC.52	330
HP.BGC.13	331
HSP.BGC.18	332
HRUB.BGC.28	333
HRUB.BGC.53	334
EL.BGC.43	335
HP.BGC.9	336
HM.BGC.10	337
HP.BGC.38	338
XH.BGC.58	339
HP.BGC.62	340
HR.BGC.44	341
AT.BGC.10	342
XH.BGC.59	343
HSM.BGC.36	344
AT.BGC.25	345
HR.BGC.25	346
HM.BGC.24	347
DC.BGC.29	348
PH.BGC.28	349
HF.BGC.37	350
HP.BGC.59	351
HL.BGC.8	352
PH.BGC.27	353
XH.BGC.9	354
JM.BGC.12	355
AT.BGC.9	356
HR.BGC.37	357
HSP.BGC.13	358
HP.BGC.4	359
DC.BGC.44	360
AT.BGC.56	361
HRUB.BGC.72	362
HP.BGC.14	363
XH.BGC.23	364
EL.BGC.1	365
XH.BGC.13	366
HF.BGC.12	367
HRUB.BGC.31	368
XH.BGC.16	369
XH.BGC.79	370
HRUB.BGC.46	371
HSM.BGC.48	372
HRUB.BGC.62	373
HR.BGC.55	374
