# Supplementary material for: Secondary metabolite biosynthetic diversity in the fungal family Hypoxylaceae and Xylaria hypoxylon
Source: Stud Mycol. 2021 Aug 26;99:100118. doi: 10.1016/j.simyco.2021.100118 (PMC8403587; doi:10.1016/j.simyco.2021.100118)
Supplement: Multimedia component 2 [file mmc2.zip › Network Files/Sub Network ID/SubNetworks_BGC_guide_mix_0.50.tsv]

BGC	Sub Network
XH.BGC.28	0
XH.BGC.32	0
XH.BGC.44	0
XH.BGC.45	0
XH.BGC.49	0
XH.BGC.54	0
XH.BGC.60	0
XH.BGC.61	0
XH.BGC.62	0
XH.BGC.65	0
HRUB.BGC.35	0
HRUB.BGC.41	0
HRUB.BGC.43	0
HRUB.BGC.45	0
HRUB.BGC.47	0
HRUB.BGC.52	0
HRUB.BGC.53	0
HRUB.BGC.54	0
HRUB.BGC.56	0
HRUB.BGC.57	0
HRUB.BGC.58	0
HF.BGC.23	0
HF.BGC.25	0
HF.BGC.28	0
HF.BGC.29	0
HF.BGC.30	0
HR.BGC.24	0
HR.BGC.27	0
HR.BGC.29	0
HR.BGC.36	0
HR.BGC.39	0
HR.BGC.40	0
HR.BGC.41	0
HSM.BGC.18	0
HSM.BGC.19	0
HSM.BGC.20	0
HSM.BGC.25	0
HSM.BGC.27	0
HSM.BGC.28	0
HSM.BGC.29	0
HSM.BGC.30	0
HSM.BGC.34	0
HSM.BGC.36	0
HSM.BGC.37	0
HSP.BGC.31	0
HSP.BGC.32	0
HSP.BGC.34	0
HSP.BGC.35	0
HSP.BGC.37	0
HSP.BGC.45	0
HSP.BGC.48	0
HSP.BGC.49	0
HSP.BGC.54	0
HSP.BGC.56	0
HSP.BGC.57	0
HSP.BGC.58	0
HM.BGC.23	0
HM.BGC.25	0
HM.BGC.26	0
HM.BGC.28	0
HM.BGC.29	0
HM.BGC.36	0
HM.BGC.39	0
HM.BGC.40	0
HM.BGC.45	0
HM.BGC.47	0
HM.BGC.48	0
HM.BGC.49	0
HP.BGC.26	0
HP.BGC.27	0
HP.BGC.30	0
HP.BGC.33	0
HP.BGC.39	0
HP.BGC.40	0
HP.BGC.41	0
HP.BGC.43	0
HP.BGC.44	0
HP.BGC.45	0
HP.BGC.47	0
AT.BGC.24	0
AT.BGC.31	0
AT.BGC.32	0
AT.BGC.39	0
AT.BGC.40	0
JM.BGC.25	0
JM.BGC.27	0
JM.BGC.32	0
JM.BGC.35	0
JM.BGC.36	0
JM.BGC.39	0
JM.BGC.40	0
JM.BGC.42	0
JM.BGC.47	0
DC.BGC.21	0
DC.BGC.26	0
DC.BGC.28	0
DC.BGC.31	0
DC.BGC.32	0
EL.BGC.15	0
EL.BGC.17	0
EL.BGC.19	0
EL.BGC.20	0
EL.BGC.27	0
EL.BGC.35	0
EL.BGC.36	0
EL.BGC.44	0
PH.BGC.16	0
PH.BGC.19	0
PH.BGC.21	0
PH.BGC.28	0
HL.BGC.13	0
HL.BGC.14	0
HL.BGC.15	0
HL.BGC.19	0
HL.BGC.20	0
BGC0000064.1	0
BGC0001026.1	0
BGC0001049.1	0
BGC0001136.1	0
BGC0001218.1	0
BGC0001254.1	0
BGC0001255.1	0
BGC0001268.1	0
BGC0001305.1	0
BGC0001445.1	0
BGC0001738.1	0
BGC0001857.1	0
BGC0001978.1	0
BGC0002035.1	0
FNP068	0
FNP070	0
FNP111	0
XH.BGC.38	1
HRUB.BGC.38	1
HRUB.BGC.49	1
HF.BGC.21	1
HF.BGC.22	1
HR.BGC.28	1
HR.BGC.30	1
HR.BGC.38	1
HSM.BGC.16	1
HSM.BGC.31	1
HSP.BGC.29	1
HSP.BGC.44	1
HSP.BGC.52	1
HM.BGC.20	1
HM.BGC.35	1
HM.BGC.43	1
HP.BGC.28	1
HP.BGC.42	1
AT.BGC.26	1
AT.BGC.37	1
JM.BGC.28	1
JM.BGC.38	1
DC.BGC.24	1
DC.BGC.27	1
EL.BGC.16	1
EL.BGC.33	1
PH.BGC.18	1
PH.BGC.24	1
HL.BGC.10	1
HL.BGC.11	1
XH.BGC.48	2
XH.BGC.51	2
HRUB.BGC.30	2
HRUB.BGC.44	2
HRUB.BGC.50	2
HF.BGC.14	2
HF.BGC.16	2
HR.BGC.22	2
HR.BGC.26	2
HSM.BGC.23	2
HSM.BGC.24	2
HSP.BGC.30	2
HSP.BGC.33	2
HSP.BGC.36	2
HSP.BGC.51	2
HM.BGC.21	2
HM.BGC.27	2
HM.BGC.42	2
HP.BGC.23	2
AT.BGC.20	2
AT.BGC.28	2
JM.BGC.23	2
JM.BGC.24	2
DC.BGC.18	2
DC.BGC.22	2
EL.BGC.28	2
EL.BGC.41	2
XH.BGC.17	3
HRUB.BGC.23	3
HRUB.BGC.24	3
HF.BGC.11	3
HR.BGC.18	3
HR.BGC.19	3
HSM.BGC.14	3
HSP.BGC.23	3
HM.BGC.14	3
HP.BGC.12	3
AT.BGC.15	3
AT.BGC.18	3
JM.BGC.15	3
JM.BGC.16	3
JM.BGC.20	3
DC.BGC.15	3
EL.BGC.38	3
PH.BGC.11	3
HL.BGC.6	3
BGC0000099.1	3
FNP050	3
FNP117	3
XH.BGC.21	4
HRUB.BGC.21	4
HF.BGC.6	4
HR.BGC.15	4
HSM.BGC.11	4
HSP.BGC.25	4
HM.BGC.16	4
HP.BGC.17	4
AT.BGC.16	4
JM.BGC.17	4
DC.BGC.13	4
EL.BGC.32	4
PH.BGC.12	4
HL.BGC.7	4
BGC0000107.1	4
BGC0001257.1	4
BGC0001258.1	4
BGC0001265.1	4
BGC0001266.1	4
BGC0001906.1	4
FNP095	4
XH.BGC.25	5
XH.BGC.26	5
HRUB.BGC.32	5
HRUB.BGC.40	5
HF.BGC.24	5
HR.BGC.32	5
HSM.BGC.32	5
HSP.BGC.41	5
HSP.BGC.47	5
HM.BGC.32	5
HM.BGC.38	5
HP.BGC.22	5
HP.BGC.29	5
JM.BGC.31	5
DC.BGC.23	5
EL.BGC.40	5
HL.BGC.12	5
BGC0000046.1	5
XH.BGC.5	6
HRUB.BGC.8	6
HF.BGC.3	6
HR.BGC.5	6
HSM.BGC.39	6
HSP.BGC.6	6
HM.BGC.5	6
HP.BGC.6	6
AT.BGC.6	6
JM.BGC.5	6
DC.BGC.4	6
EL.BGC.5	6
PH.BGC.3	6
HL.BGC.5	6
BGC0000900.1	6
BGC0001249.1	6
XH.BGC.27	7
HF.BGC.13	7
HF.BGC.18	7
HR.BGC.37	7
HR.BGC.43	7
HSM.BGC.35	7
HSP.BGC.42	7
HM.BGC.33	7
HP.BGC.35	7
AT.BGC.19	7
JM.BGC.34	7
DC.BGC.25	7
EL.BGC.42	7
BGC0001124.1	7
BGC0001187.1	7
XH.BGC.9	8
HRUB.BGC.10	8
HF.BGC.5	8
HR.BGC.7	8
HSM.BGC.40	8
HSP.BGC.8	8
HM.BGC.7	8
HP.BGC.8	8
AT.BGC.8	8
JM.BGC.7	8
DC.BGC.5	8
EL.BGC.8	8
PH.BGC.5	8
HL.BGC.3	8
XH.BGC.3	9
XH.BGC.39	9
XH.BGC.40	9
HF.BGC.26	9
HR.BGC.33	9
HR.BGC.35	9
PH.BGC.22	9
BGC0000160.1	9
BGC0000170.1	9
BGC0001244.1	9
BGC0001273.1	9
BGC0001275.1	9
BGC0001276.1	9
FNP110	9
XH.BGC.75	10
HRUB.BGC.65	10
HF.BGC.39	10
HR.BGC.49	10
HSM.BGC.45	10
HSP.BGC.66	10
HM.BGC.57	10
HP.BGC.58	10
AT.BGC.49	10
JM.BGC.55	10
DC.BGC.38	10
EL.BGC.50	10
PH.BGC.31	10
HL.BGC.21	10
XH.BGC.52	11
HRUB.BGC.36	11
HR.BGC.31	11
HSM.BGC.22	11
HSP.BGC.43	11
HM.BGC.34	11
HP.BGC.31	11
AT.BGC.27	11
AT.BGC.41	11
JM.BGC.21	11
JM.BGC.22	11
FNP107	11
FNP108	11
HSM.BGC.41	12
HSP.BGC.63	12
HM.BGC.59	12
HM.BGC.62	12
HP.BGC.50	12
HP.BGC.61	12
AT.BGC.45	12
JM.BGC.52	12
DC.BGC.36	12
DC.BGC.43	12
EL.BGC.46	12
EL.BGC.53	12
PH.BGC.29	12
XH.BGC.8	13
HRUB.BGC.9	13
HF.BGC.4	13
HR.BGC.6	13
HSM.BGC.4	13
HSP.BGC.7	13
HM.BGC.6	13
AT.BGC.7	13
JM.BGC.6	13
DC.BGC.6	13
EL.BGC.7	13
PH.BGC.4	13
HL.BGC.4	13
HRUB.BGC.2	14
HF.BGC.1	14
HR.BGC.1	14
HSM.BGC.1	14
HSP.BGC.3	14
HM.BGC.2	14
HP.BGC.1	14
AT.BGC.1	14
JM.BGC.2	14
DC.BGC.1	14
EL.BGC.2	14
PH.BGC.1	14
HL.BGC.1	14
HR.BGC.45	15
HSM.BGC.47	15
HSP.BGC.71	15
HM.BGC.58	15
HP.BGC.54	15
AT.BGC.53	15
JM.BGC.56	15
DC.BGC.41	15
DC.BGC.42	15
EL.BGC.52	15
PH.BGC.32	15
HL.BGC.22	15
XH.BGC.74	16
HRUB.BGC.64	16
HR.BGC.51	16
HSM.BGC.46	16
HSP.BGC.68	16
HM.BGC.55	16
HP.BGC.55	16
AT.BGC.50	16
JM.BGC.53	16
DC.BGC.39	16
EL.BGC.49	16
HRUB.BGC.3	17
HF.BGC.9	17
HR.BGC.14	17
HSP.BGC.4	17
HL.BGC.8	17
BGC0000013.1	17
BGC0000156.1	17
BGC0000168.1	17
BGC0000684.1	17
BGC0001144.1	17
BGC0001284.1	17
HRUB.BGC.48	18
HF.BGC.27	18
HSM.BGC.21	18
HSP.BGC.50	18
HM.BGC.41	18
HP.BGC.37	18
AT.BGC.34	18
JM.BGC.37	18
EL.BGC.24	18
PH.BGC.23	18
HL.BGC.18	18
HSM.BGC.13	19
HSP.BGC.26	19
HM.BGC.17	19
HP.BGC.18	19
AT.BGC.17	19
JM.BGC.19	19
DC.BGC.14	19
EL.BGC.34	19
PH.BGC.13	19
BGC0000037.1	19
XH.BGC.73	20
HRUB.BGC.63	20
HR.BGC.47	20
HSM.BGC.43	20
HSP.BGC.69	20
HM.BGC.53	20
HP.BGC.53	20
AT.BGC.44	20
JM.BGC.49	20
EL.BGC.48	20
HF.BGC.8	21
HSP.BGC.28	21
HM.BGC.19	21
HP.BGC.20	21
JM.BGC.13	21
JM.BGC.18	21
BGC0000022.1	21
BGC0001404.1	21
FNP051	21
FNP085	21
HF.BGC.42	22
HR.BGC.57	22
HSP.BGC.21	22
HM.BGC.63	22
HP.BGC.63	22
AT.BGC.58	22
DC.BGC.47	22
EL.BGC.54	22
HL.BGC.24	22
HR.BGC.10	23
HSM.BGC.7	23
HP.BGC.11	23
DC.BGC.8	23
EL.BGC.10	23
PH.BGC.8	23
BGC0000442.1	23
BGC0001712.1	23
HR.BGC.20	24
HSP.BGC.53	24
HM.BGC.44	24
HP.BGC.2	24
AT.BGC.2	24
JM.BGC.3	24
DC.BGC.11	24
HRUB.BGC.22	25
HF.BGC.10	25
HR.BGC.17	25
DC.BGC.12	25
EL.BGC.29	25
PH.BGC.14	25
HRUB.BGC.72	26
HR.BGC.54	26
HR.BGC.55	26
HSM.BGC.49	26
DC.BGC.45	26
DC.BGC.46	26
HRUB.BGC.66	27
HF.BGC.40	27
HR.BGC.48	27
HP.BGC.56	27
AT.BGC.51	27
JM.BGC.54	27
XH.BGC.56	28
DC.BGC.30	28
EL.BGC.25	28
HL.BGC.16	28
BGC0000146.1	28
XH.BGC.2	29
HSM.BGC.2	29
HSP.BGC.2	29
HM.BGC.3	29
BGC0001996.1	29
HF.BGC.31	30
BGC0001881.1	30
BGC0001982.1	30
FNP082	30
FNP083	30
XH.BGC.69	31
HF.BGC.33	31
HF.BGC.34	31
DC.BGC.37	31
BGC0001642.1	31
HRUB.BGC.31	32
BGC0001697.1	32
BGC0001749.1	32
FNP065	32
HRUB.BGC.20	33
HP.BGC.21	33
AT.BGC.13	33
JM.BGC.14	33
HRUB.BGC.19	34
HSM.BGC.12	34
HSP.BGC.22	34
HM.BGC.13	34
XH.BGC.1	35
HSM.BGC.10	35
BGC0001793.1	35
BGC0001794.1	35
XH.BGC.24	36
JM.BGC.29	36
DC.BGC.19	36
EL.BGC.21	36
HF.BGC.19	37
DC.BGC.20	37
EL.BGC.39	37
BGC0001907.1	37
HF.BGC.36	38
HP.BGC.57	38
HP.BGC.59	38
EL.BGC.51	38
HF.BGC.17	39
HSP.BGC.59	39
HM.BGC.50	39
EL.BGC.26	39
XH.BGC.67	40
HF.BGC.32	40
AT.BGC.46	40
JM.BGC.48	40
XH.BGC.15	41
HSP.BGC.24	41
HM.BGC.15	41
AT.BGC.14	41
XH.BGC.12	42
HSM.BGC.6	42
HSP.BGC.10	42
PH.BGC.7	42
HSM.BGC.33	43
HSP.BGC.40	43
HM.BGC.31	43
JM.BGC.46	44
BGC0001563.1	44
BGC0001741.1	44
HSM.BGC.9	45
HSP.BGC.19	45
HM.BGC.12	45
HP.BGC.24	46
BGC0001264.1	46
BGC0001280.1	46
HSM.BGC.44	47
HSP.BGC.67	47
HM.BGC.56	47
XH.BGC.63	48
HSP.BGC.61	48
BGC0001954.1	48
HRUB.BGC.26	49
HF.BGC.7	49
HR.BGC.16	49
HSM.BGC.15	50
HSP.BGC.27	50
HM.BGC.18	50
HSM.BGC.38	51
HSP.BGC.62	51
HP.BGC.49	51
HSP.BGC.60	52
HM.BGC.51	52
JM.BGC.45	52
HP.BGC.38	53
AT.BGC.42	53
DC.BGC.33	53
HSM.BGC.26	54
HSP.BGC.46	54
HM.BGC.37	54
HP.BGC.34	55
AT.BGC.33	55
JM.BGC.33	55
HP.BGC.3	56
BGC0001706.1	56
BGC0001936.1	56
HSM.BGC.8	57
HSP.BGC.17	57
HM.BGC.11	57
HRUB.BGC.60	58
DC.BGC.10	58
EL.BGC.12	58
HRUB.BGC.51	59
HSM.BGC.17	59
EL.BGC.14	59
XH.BGC.29	60
AT.BGC.36	60
EL.BGC.22	60
HSP.BGC.55	61
HM.BGC.46	61
HSP.BGC.70	62
HM.BGC.54	62
XH.BGC.18	63
HP.BGC.16	63
HR.BGC.21	64
DC.BGC.16	64
HSP.BGC.1	65
HM.BGC.1	65
XH.BGC.35	66
FNP119	66
AT.BGC.22	67
JM.BGC.26	67
XH.BGC.34	68
FNP091	68
HSP.BGC.16	69
HM.BGC.9	69
HSP.BGC.18	70
JM.BGC.11	70
AT.BGC.38	71
JM.BGC.30	71
HP.BGC.25	72
JM.BGC.41	72
HSM.BGC.48	73
AT.BGC.55	73
HP.BGC.32	74
PH.BGC.17	74
HRUB.BGC.68	75
HR.BGC.44	75
HSP.BGC.39	76
HM.BGC.30	76
XH.BGC.55	77
PH.BGC.26	77
HRUB.BGC.15	78
HSP.BGC.13	78
DC.BGC.3	79
EL.BGC.4	79
DC.BGC.9	80
EL.BGC.11	80
AT.BGC.10	81
DC.BGC.7	81
XH.BGC.64	82
HR.BGC.42	82
HSP.BGC.65	83
HM.BGC.61	83
HRUB.BGC.46	84
PH.BGC.25	84
XH.BGC.11	85
HSP.BGC.9	85
HRUB.BGC.69	86
HF.BGC.41	86
HSP.BGC.5	87
HM.BGC.4	87
HRUB.BGC.12	88
JM.BGC.9	89
HP.BGC.15	90
JM.BGC.8	91
HP.BGC.36	92
HRUB.BGC.37	93
AT.BGC.5	94
HRUB.BGC.70	95
DC.BGC.34	96
DC.BGC.35	97
DC.BGC.40	98
EL.BGC.37	99
HP.BGC.51	100
HRUB.BGC.13	101
HRUB.BGC.34	102
XH.BGC.68	103
JM.BGC.10	104
PH.BGC.15	105
HRUB.BGC.1	106
EL.BGC.31	107
HM.BGC.60	108
XH.BGC.71	109
HRUB.BGC.73	110
HRUB.BGC.27	111
PH.BGC.6	112
EL.BGC.30	113
HRUB.BGC.25	114
PH.BGC.2	115
HSM.BGC.42	116
AT.BGC.4	117
AT.BGC.54	118
HRUB.BGC.42	119
XH.BGC.20	120
XH.BGC.31	121
HSP.BGC.64	122
HP.BGC.46	123
HF.BGC.15	124
JM.BGC.4	125
HR.BGC.52	126
XH.BGC.7	127
HRUB.BGC.59	128
HSM.BGC.3	129
XH.BGC.53	130
JM.BGC.43	131
HRUB.BGC.4	132
HRUB.BGC.5	133
AT.BGC.12	134
HR.BGC.11	135
HRUB.BGC.18	136
DC.BGC.2	137
XH.BGC.4	138
EL.BGC.3	139
HP.BGC.7	140
HRUB.BGC.55	141
XH.BGC.30	142
HP.BGC.60	143
AT.BGC.43	144
HR.BGC.12	145
HF.BGC.20	146
HRUB.BGC.11	147
XH.BGC.80	148
HR.BGC.50	149
XH.BGC.57	150
HL.BGC.23	151
HL.BGC.2	152
PH.BGC.30	153
XH.BGC.42	154
DC.BGC.17	155
XH.BGC.76	156
AT.BGC.11	157
XH.BGC.19	158
AT.BGC.21	159
HF.BGC.35	160
JM.BGC.50	161
HRUB.BGC.17	162
XH.BGC.72	163
XH.BGC.50	164
EL.BGC.9	165
XH.BGC.43	166
HM.BGC.22	167
PH.BGC.10	168
HR.BGC.46	169
HRUB.BGC.14	170
JM.BGC.1	171
XH.BGC.36	172
EL.BGC.23	173
HP.BGC.5	174
EL.BGC.13	175
XH.BGC.77	176
JM.BGC.44	177
AT.BGC.57	178
XH.BGC.22	179
HR.BGC.8	180
XH.BGC.47	181
AT.BGC.35	182
PH.BGC.20	183
HRUB.BGC.74	184
HSP.BGC.14	185
XH.BGC.14	186
XH.BGC.41	187
HR.BGC.53	188
XH.BGC.33	189
HR.BGC.23	190
XH.BGC.46	191
AT.BGC.47	192
XH.BGC.6	193
JM.BGC.51	194
HR.BGC.9	195
HR.BGC.56	196
EL.BGC.47	197
HSM.BGC.5	198
AT.BGC.48	199
HL.BGC.9	200
HL.BGC.17	201
HRUB.BGC.67	202
XH.BGC.10	203
XH.BGC.70	204
XH.BGC.81	205
HRUB.BGC.33	206
HRUB.BGC.7	207
HR.BGC.34	208
EL.BGC.45	209
XH.BGC.78	210
HR.BGC.13	211
HM.BGC.8	212
HR.BGC.2	213
HM.BGC.52	214
HR.BGC.4	215
HSP.BGC.38	216
HRUB.BGC.6	217
HRUB.BGC.39	218
HRUB.BGC.71	219
EL.BGC.18	220
EL.BGC.6	221
HRUB.BGC.29	222
XH.BGC.37	223
HRUB.BGC.61	224
HSP.BGC.11	225
AT.BGC.30	226
HR.BGC.3	227
AT.BGC.3	228
HP.BGC.52	229
HP.BGC.10	230
HP.BGC.19	231
HF.BGC.2	232
AT.BGC.29	233
HF.BGC.38	234
HRUB.BGC.16	235
XH.BGC.66	236
AT.BGC.23	237
HP.BGC.48	238
PH.BGC.9	239
AT.BGC.52	240
HP.BGC.13	241
HRUB.BGC.28	242
EL.BGC.43	243
HP.BGC.9	244
HM.BGC.10	245
XH.BGC.58	246
HP.BGC.62	247
XH.BGC.59	248
HR.BGC.25	249
AT.BGC.25	250
HM.BGC.24	251
DC.BGC.29	252
HF.BGC.37	253
PH.BGC.27	254
JM.BGC.12	255
AT.BGC.9	256
HP.BGC.4	257
DC.BGC.44	258
AT.BGC.56	259
HP.BGC.14	260
XH.BGC.23	261
EL.BGC.1	262
XH.BGC.13	263
HF.BGC.12	264
XH.BGC.16	265
XH.BGC.79	266
HRUB.BGC.62	267
