# Supplementary material for: Secondary metabolite biosynthetic diversity in the fungal family Hypoxylaceae and Xylaria hypoxylon
Source: Stud Mycol. 2021 Aug 26;99:100118. doi: 10.1016/j.simyco.2021.100118 (PMC8403587; doi:10.1016/j.simyco.2021.100118)
Supplement: Multimedia component 2 [file mmc2.zip › Network Files/Sub Network ID/SubNetworks_BGC_guide_PKSI_0.30.tsv]

BGC	Sub Network
XH.BGC.21	0
HRUB.BGC.21	0
HF.BGC.6	0
HR.BGC.15	0
HSM.BGC.11	0
HSP.BGC.25	0
HM.BGC.16	0
HP.BGC.17	0
AT.BGC.16	0
JM.BGC.17	0
DC.BGC.13	0
EL.BGC.32	0
PH.BGC.12	0
HL.BGC.7	0
BGC0001257.1	0
BGC0001258.1	0
BGC0001906.1	0
HRUB.BGC.45	1
HF.BGC.28	1
HR.BGC.39	1
HSM.BGC.28	1
HSP.BGC.48	1
HM.BGC.39	1
HP.BGC.41	1
AT.BGC.39	1
JM.BGC.36	1
DC.BGC.26	1
EL.BGC.20	1
EL.BGC.27	1
PH.BGC.19	1
HL.BGC.15	1
XH.BGC.38	2
HRUB.BGC.38	2
HF.BGC.22	2
HR.BGC.30	2
HSM.BGC.16	2
HSP.BGC.44	2
HM.BGC.35	2
HP.BGC.28	2
AT.BGC.26	2
JM.BGC.38	2
DC.BGC.24	2
EL.BGC.16	2
PH.BGC.18	2
HL.BGC.10	2
HRUB.BGC.49	3
HF.BGC.21	3
HR.BGC.38	3
HSM.BGC.31	3
HSP.BGC.52	3
HM.BGC.43	3
HP.BGC.42	3
AT.BGC.37	3
JM.BGC.28	3
DC.BGC.27	3
EL.BGC.33	3
PH.BGC.24	3
HL.BGC.11	3
HRUB.BGC.23	4
HR.BGC.18	4
HSM.BGC.14	4
HSP.BGC.23	4
HM.BGC.14	4
HP.BGC.12	4
AT.BGC.15	4
JM.BGC.15	4
DC.BGC.15	4
EL.BGC.38	4
PH.BGC.11	4
HL.BGC.6	4
HRUB.BGC.52	5
HF.BGC.25	5
HR.BGC.40	5
HP.BGC.43	5
AT.BGC.40	5
JM.BGC.40	5
DC.BGC.21	5
EL.BGC.36	5
PH.BGC.16	5
HL.BGC.14	5
HRUB.BGC.48	6
HSM.BGC.21	6
HSP.BGC.50	6
HM.BGC.41	6
HP.BGC.37	6
AT.BGC.34	6
JM.BGC.37	6
EL.BGC.24	6
PH.BGC.23	6
HL.BGC.18	6
HRUB.BGC.50	7
HF.BGC.16	7
HR.BGC.26	7
HSM.BGC.24	7
HSP.BGC.30	7
HM.BGC.21	7
AT.BGC.20	7
JM.BGC.23	7
EL.BGC.28	7
HRUB.BGC.30	8
HF.BGC.14	8
HR.BGC.22	8
HSM.BGC.23	8
HSP.BGC.51	8
HM.BGC.42	8
AT.BGC.28	8
JM.BGC.24	8
XH.BGC.32	9
HRUB.BGC.47	9
HSM.BGC.25	9
HSP.BGC.56	9
HM.BGC.47	9
HP.BGC.44	9
AT.BGC.24	9
JM.BGC.25	9
HSM.BGC.13	10
HSP.BGC.26	10
HM.BGC.17	10
HP.BGC.18	10
DC.BGC.14	10
EL.BGC.34	10
PH.BGC.13	10
HF.BGC.23	11
HR.BGC.29	11
HSP.BGC.45	11
HM.BGC.36	11
AT.BGC.31	11
JM.BGC.32	11
HSM.BGC.35	12
HSP.BGC.42	12
HM.BGC.33	12
AT.BGC.19	12
JM.BGC.34	12
HF.BGC.10	13
HR.BGC.17	13
DC.BGC.12	13
EL.BGC.29	13
PH.BGC.14	13
HSM.BGC.22	14
HSP.BGC.43	14
HM.BGC.34	14
HP.BGC.31	14
AT.BGC.27	14
HSM.BGC.32	15
HSP.BGC.47	15
HM.BGC.38	15
DC.BGC.23	15
EL.BGC.40	15
HSM.BGC.29	16
HSP.BGC.37	16
HM.BGC.28	16
HL.BGC.19	16
HSP.BGC.28	17
HM.BGC.19	17
FNP085	17
HF.BGC.26	18
HR.BGC.35	18
BGC0001244.1	18
HSM.BGC.27	19
HSP.BGC.49	19
HP.BGC.30	19
DC.BGC.30	20
EL.BGC.25	20
HL.BGC.16	20
HSM.BGC.33	21
HSP.BGC.40	21
HM.BGC.31	21
HRUB.BGC.26	22
HF.BGC.7	22
HR.BGC.16	22
HP.BGC.2	23
AT.BGC.2	23
JM.BGC.3	23
HSM.BGC.26	24
HSP.BGC.46	24
HM.BGC.37	24
HP.BGC.39	25
AT.BGC.32	25
JM.BGC.39	25
HP.BGC.34	26
AT.BGC.33	26
JM.BGC.33	26
HSM.BGC.12	27
HSP.BGC.22	27
HM.BGC.13	27
HSM.BGC.30	28
HSP.BGC.32	28
HM.BGC.23	28
HSP.BGC.53	29
HM.BGC.44	29
DC.BGC.11	29
DC.BGC.32	30
EL.BGC.17	30
PH.BGC.21	30
HSM.BGC.15	31
HSP.BGC.27	31
HM.BGC.18	31
HSM.BGC.34	32
HSP.BGC.54	32
HM.BGC.45	32
XH.BGC.25	33
HRUB.BGC.32	33
HP.BGC.29	33
HSP.BGC.58	34
HM.BGC.49	34
HRUB.BGC.3	35
HSP.BGC.4	35
HSP.BGC.36	36
HM.BGC.27	36
HP.BGC.26	37
EL.BGC.15	37
HSP.BGC.24	38
HM.BGC.15	38
HSP.BGC.59	39
HM.BGC.50	39
DC.BGC.20	40
EL.BGC.39	40
HF.BGC.24	41
HR.BGC.32	41
HSP.BGC.55	42
HM.BGC.46	42
DC.BGC.22	43
EL.BGC.41	43
HF.BGC.9	44
HR.BGC.14	44
XH.BGC.52	45
JM.BGC.22	45
XH.BGC.40	46
PH.BGC.22	46
HF.BGC.11	47
HR.BGC.19	47
DC.BGC.25	48
EL.BGC.42	48
HSP.BGC.39	49
HM.BGC.30	49
HF.BGC.8	50
JM.BGC.18	50
DC.BGC.19	51
EL.BGC.21	51
HRUB.BGC.51	52
HSM.BGC.17	52
HSP.BGC.35	53
HM.BGC.26	53
HSP.BGC.29	54
HM.BGC.20	54
HSP.BGC.57	55
HM.BGC.48	55
XH.BGC.47	56
DC.BGC.33	57
HRUB.BGC.22	58
DC.BGC.31	59
XH.BGC.34	60
HP.BGC.21	61
JM.BGC.16	62
HP.BGC.15	63
DC.BGC.16	64
AT.BGC.35	65
HP.BGC.19	66
JM.BGC.42	67
EL.BGC.35	68
HF.BGC.2	69
HRUB.BGC.35	70
PH.BGC.20	71
HP.BGC.36	72
XH.BGC.14	73
HRUB.BGC.37	74
XH.BGC.35	75
HRUB.BGC.36	76
XH.BGC.41	77
HL.BGC.12	78
HRUB.BGC.55	79
HRUB.BGC.56	80
HR.BGC.33	81
AT.BGC.29	82
DC.BGC.28	83
XH.BGC.30	84
XH.BGC.26	85
HP.BGC.16	86
HR.BGC.28	87
XH.BGC.33	88
XH.BGC.27	89
HP.BGC.22	90
JM.BGC.14	91
HM.BGC.32	92
AT.BGC.36	93
HR.BGC.23	94
XH.BGC.66	95
AT.BGC.23	96
XH.BGC.48	97
XH.BGC.28	98
XH.BGC.55	99
XH.BGC.46	100
XH.BGC.17	101
EL.BGC.14	102
XH.BGC.45	103
HP.BGC.33	104
EL.BGC.37	105
XH.BGC.3	106
HP.BGC.13	107
AT.BGC.13	108
HRUB.BGC.28	109
HF.BGC.20	110
HR.BGC.21	111
HRUB.BGC.53	112
EL.BGC.43	113
HP.BGC.20	114
XH.BGC.18	115
HP.BGC.38	116
JM.BGC.31	117
HSP.BGC.61	118
HSM.BGC.19	119
HSP.BGC.31	120
JM.BGC.27	121
EL.BGC.31	122
HL.BGC.9	123
HL.BGC.17	124
JM.BGC.19	125
HR.BGC.31	126
XH.BGC.63	127
EL.BGC.26	128
HSM.BGC.36	129
AT.BGC.38	130
XH.BGC.42	131
EL.BGC.22	132
AT.BGC.25	133
HRUB.BGC.54	134
DC.BGC.17	135
XH.BGC.24	136
HM.BGC.24	137
HF.BGC.19	138
HR.BGC.27	139
DC.BGC.29	140
XH.BGC.44	141
HRUB.BGC.33	142
HP.BGC.23	143
EL.BGC.19	144
EL.BGC.30	145
PH.BGC.25	146
XH.BGC.19	147
HRUB.BGC.40	148
HSM.BGC.18	149
HR.BGC.34	150
JM.BGC.20	151
HRUB.BGC.25	152
HF.BGC.17	153
HRUB.BGC.44	154
AT.BGC.21	155
AT.BGC.17	156
JM.BGC.21	157
HF.BGC.13	158
HSP.BGC.34	159
PH.BGC.26	160
XH.BGC.54	161
HRUB.BGC.42	162
HL.BGC.8	163
AT.BGC.42	164
XH.BGC.50	165
XH.BGC.43	166
HP.BGC.32	167
XH.BGC.20	168
HRUB.BGC.24	169
HM.BGC.22	170
HSP.BGC.33	171
XH.BGC.31	172
HR.BGC.20	173
JM.BGC.35	174
HRUB.BGC.43	175
HM.BGC.40	176
HR.BGC.37	177
JM.BGC.13	178
HSP.BGC.38	179
HR.BGC.36	180
XH.BGC.15	181
HRUB.BGC.20	182
HP.BGC.35	183
HSM.BGC.37	184
XH.BGC.51	185
HP.BGC.40	186
HRUB.BGC.39	187
HRUB.BGC.41	188
HF.BGC.29	189
HP.BGC.24	190
JM.BGC.29	191
HF.BGC.15	192
XH.BGC.39	193
XH.BGC.29	194
HRUB.BGC.59	195
EL.BGC.18	196
HR.BGC.24	197
XH.BGC.36	198
HSP.BGC.41	199
HM.BGC.29	200
HRUB.BGC.29	201
XH.BGC.53	202
JM.BGC.43	203
HP.BGC.14	204
XH.BGC.23	205
HRUB.BGC.4	206
XH.BGC.49	207
EL.BGC.23	208
AT.BGC.18	209
HF.BGC.12	210
PH.BGC.17	211
HRUB.BGC.19	212
XH.BGC.37	213
XH.BGC.56	214
HRUB.BGC.31	215
HRUB.BGC.18	216
DC.BGC.18	217
XH.BGC.22	218
JM.BGC.30	219
AT.BGC.30	220
HL.BGC.13	221
HRUB.BGC.46	222
HF.BGC.18	223
HP.BGC.27	224
HF.BGC.27	225
AT.BGC.14	226
