# Supplementary material for: Secondary metabolite biosynthetic diversity in the fungal family Hypoxylaceae and Xylaria hypoxylon
Source: Stud Mycol. 2021 Aug 26;99:100118. doi: 10.1016/j.simyco.2021.100118 (PMC8403587; doi:10.1016/j.simyco.2021.100118)
Supplement: Multimedia component 2 [file mmc2.zip › Network Files/Sub Network ID/SubNetworks_BGC_guide_PKSI_0.40.tsv]

BGC	Sub Network
XH.BGC.54	0
HRUB.BGC.52	0
HF.BGC.25	0
HR.BGC.24	0
HR.BGC.40	0
HSM.BGC.29	0
HSP.BGC.37	0
HM.BGC.28	0
HP.BGC.43	0
AT.BGC.40	0
JM.BGC.40	0
DC.BGC.21	0
DC.BGC.32	0
EL.BGC.17	0
EL.BGC.36	0
PH.BGC.16	0
PH.BGC.21	0
HL.BGC.13	0
HL.BGC.14	0
HL.BGC.19	0
XH.BGC.21	1
HRUB.BGC.21	1
HF.BGC.6	1
HR.BGC.15	1
HSM.BGC.11	1
HSP.BGC.25	1
HM.BGC.16	1
HP.BGC.17	1
AT.BGC.16	1
JM.BGC.17	1
DC.BGC.13	1
EL.BGC.32	1
PH.BGC.12	1
HL.BGC.7	1
BGC0000107.1	1
BGC0001257.1	1
BGC0001258.1	1
BGC0001265.1	1
BGC0001906.1	1
XH.BGC.44	2
HRUB.BGC.45	2
HF.BGC.28	2
HR.BGC.39	2
HSM.BGC.28	2
HSP.BGC.48	2
HM.BGC.39	2
HP.BGC.41	2
AT.BGC.39	2
JM.BGC.36	2
DC.BGC.26	2
EL.BGC.20	2
EL.BGC.27	2
PH.BGC.19	2
HL.BGC.15	2
XH.BGC.38	3
HRUB.BGC.38	3
HF.BGC.22	3
HR.BGC.30	3
HSM.BGC.16	3
HSP.BGC.44	3
HM.BGC.35	3
HP.BGC.28	3
AT.BGC.26	3
JM.BGC.38	3
DC.BGC.24	3
EL.BGC.16	3
PH.BGC.18	3
HL.BGC.10	3
HRUB.BGC.49	4
HF.BGC.21	4
HR.BGC.38	4
HSM.BGC.31	4
HSP.BGC.52	4
HM.BGC.43	4
HP.BGC.42	4
AT.BGC.37	4
JM.BGC.28	4
DC.BGC.27	4
EL.BGC.33	4
PH.BGC.24	4
HL.BGC.11	4
XH.BGC.17	5
HRUB.BGC.23	5
HR.BGC.18	5
HSM.BGC.14	5
HSP.BGC.23	5
HM.BGC.14	5
HP.BGC.12	5
AT.BGC.15	5
JM.BGC.15	5
DC.BGC.15	5
EL.BGC.38	5
PH.BGC.11	5
HL.BGC.6	5
HRUB.BGC.50	6
HF.BGC.16	6
HR.BGC.26	6
HSM.BGC.24	6
HSP.BGC.30	6
HM.BGC.21	6
HP.BGC.23	6
AT.BGC.20	6
JM.BGC.23	6
DC.BGC.18	6
EL.BGC.28	6
XH.BGC.39	7
XH.BGC.40	7
HF.BGC.26	7
HR.BGC.33	7
HR.BGC.35	7
PH.BGC.22	7
BGC0001244.1	7
BGC0001273.1	7
BGC0001275.1	7
BGC0001276.1	7
FNP110	7
HRUB.BGC.48	8
HF.BGC.27	8
HSM.BGC.21	8
HSP.BGC.50	8
HM.BGC.41	8
HP.BGC.37	8
AT.BGC.34	8
JM.BGC.37	8
EL.BGC.24	8
PH.BGC.23	8
HL.BGC.18	8
HRUB.BGC.40	9
HF.BGC.24	9
HR.BGC.32	9
HSM.BGC.32	9
HSP.BGC.47	9
HM.BGC.38	9
JM.BGC.31	9
DC.BGC.23	9
EL.BGC.40	9
HL.BGC.12	9
HSM.BGC.13	10
HSP.BGC.26	10
HM.BGC.17	10
HP.BGC.18	10
AT.BGC.17	10
JM.BGC.19	10
DC.BGC.14	10
EL.BGC.34	10
PH.BGC.13	10
HRUB.BGC.30	11
HF.BGC.14	11
HR.BGC.22	11
HSM.BGC.23	11
HSP.BGC.51	11
HM.BGC.42	11
AT.BGC.28	11
JM.BGC.24	11
XH.BGC.32	12
HRUB.BGC.47	12
HSM.BGC.25	12
HSP.BGC.56	12
HM.BGC.47	12
HP.BGC.44	12
AT.BGC.24	12
JM.BGC.25	12
HRUB.BGC.56	13
HSM.BGC.18	13
HSM.BGC.27	13
HSM.BGC.30	13
HSP.BGC.32	13
HSP.BGC.49	13
HM.BGC.23	13
HP.BGC.30	13
HRUB.BGC.41	14
HF.BGC.23	14
HR.BGC.29	14
HSP.BGC.45	14
HM.BGC.36	14
AT.BGC.31	14
JM.BGC.32	14
HSM.BGC.35	15
HSP.BGC.42	15
HM.BGC.33	15
HP.BGC.35	15
AT.BGC.19	15
JM.BGC.34	15
XH.BGC.25	16
XH.BGC.26	16
HRUB.BGC.32	16
HSP.BGC.41	16
HM.BGC.32	16
HP.BGC.29	16
XH.BGC.49	17
HRUB.BGC.54	17
HM.BGC.29	17
JM.BGC.27	17
EL.BGC.35	17
HF.BGC.10	18
HR.BGC.17	18
DC.BGC.12	18
EL.BGC.29	18
PH.BGC.14	18
HSM.BGC.22	19
HSP.BGC.43	19
HM.BGC.34	19
HP.BGC.31	19
AT.BGC.27	19
DC.BGC.30	20
EL.BGC.25	20
HL.BGC.16	20
BGC0000146.1	20
XH.BGC.24	21
JM.BGC.29	21
DC.BGC.19	21
EL.BGC.21	21
HF.BGC.19	22
DC.BGC.20	22
EL.BGC.39	22
BGC0001907.1	22
HRUB.BGC.19	23
HSM.BGC.12	23
HSP.BGC.22	23
HM.BGC.13	23
HSP.BGC.28	24
HM.BGC.19	24
FNP085	24
XH.BGC.29	25
AT.BGC.36	25
EL.BGC.22	25
HRUB.BGC.51	26
HSM.BGC.17	26
EL.BGC.14	26
HSM.BGC.33	27
HSP.BGC.40	27
HM.BGC.31	27
HRUB.BGC.26	28
HF.BGC.7	28
HR.BGC.16	28
HP.BGC.2	29
AT.BGC.2	29
JM.BGC.3	29
HSM.BGC.26	30
HSP.BGC.46	30
HM.BGC.37	30
HP.BGC.39	31
AT.BGC.32	31
JM.BGC.39	31
HP.BGC.34	32
AT.BGC.33	32
JM.BGC.33	32
HSP.BGC.53	33
HM.BGC.44	33
DC.BGC.11	33
HRUB.BGC.24	34
HF.BGC.11	34
HR.BGC.19	34
HSM.BGC.15	35
HSP.BGC.27	35
HM.BGC.18	35
HSM.BGC.34	36
HSP.BGC.54	36
HM.BGC.45	36
HR.BGC.28	37
HSP.BGC.29	37
HM.BGC.20	37
AT.BGC.42	38
DC.BGC.33	38
AT.BGC.38	39
JM.BGC.30	39
HSP.BGC.58	40
HM.BGC.49	40
HRUB.BGC.3	41
HSP.BGC.4	41
HSP.BGC.36	42
HM.BGC.27	42
HP.BGC.26	43
EL.BGC.15	43
HSP.BGC.24	44
HM.BGC.15	44
HSP.BGC.59	45
HM.BGC.50	45
HP.BGC.20	46
JM.BGC.13	46
HSP.BGC.55	47
HM.BGC.46	47
DC.BGC.22	48
EL.BGC.41	48
HF.BGC.9	49
HR.BGC.14	49
HRUB.BGC.20	50
AT.BGC.13	50
XH.BGC.52	51
JM.BGC.22	51
XH.BGC.18	52
HP.BGC.16	52
HP.BGC.32	53
PH.BGC.17	53
DC.BGC.25	54
EL.BGC.42	54
HSP.BGC.39	55
HM.BGC.30	55
HR.BGC.21	56
DC.BGC.16	56
HF.BGC.8	57
JM.BGC.18	57
HSP.BGC.35	58
HM.BGC.26	58
AT.BGC.18	59
JM.BGC.16	59
HSP.BGC.57	60
HM.BGC.48	60
XH.BGC.47	61
HRUB.BGC.22	62
DC.BGC.31	63
XH.BGC.34	64
HP.BGC.21	65
HP.BGC.15	66
AT.BGC.35	67
HP.BGC.19	68
JM.BGC.42	69
HF.BGC.2	70
HRUB.BGC.35	71
PH.BGC.20	72
HP.BGC.36	73
XH.BGC.14	74
HRUB.BGC.37	75
XH.BGC.35	76
HRUB.BGC.36	77
XH.BGC.41	78
HRUB.BGC.55	79
AT.BGC.29	80
DC.BGC.28	81
XH.BGC.30	82
XH.BGC.33	83
XH.BGC.27	84
HP.BGC.22	85
JM.BGC.14	86
HR.BGC.23	87
XH.BGC.66	88
AT.BGC.23	89
XH.BGC.48	90
XH.BGC.28	91
XH.BGC.55	92
XH.BGC.46	93
XH.BGC.45	94
HP.BGC.33	95
EL.BGC.37	96
XH.BGC.3	97
HP.BGC.13	98
HRUB.BGC.28	99
HF.BGC.20	100
HRUB.BGC.53	101
EL.BGC.43	102
HP.BGC.38	103
HSP.BGC.61	104
HSM.BGC.19	105
HSP.BGC.31	106
EL.BGC.31	107
HL.BGC.9	108
HL.BGC.17	109
HR.BGC.31	110
XH.BGC.63	111
EL.BGC.26	112
HSM.BGC.36	113
XH.BGC.42	114
AT.BGC.25	115
DC.BGC.17	116
HM.BGC.24	117
DC.BGC.29	118
HR.BGC.27	119
HRUB.BGC.33	120
EL.BGC.19	121
EL.BGC.30	122
PH.BGC.25	123
XH.BGC.19	124
HR.BGC.34	125
JM.BGC.20	126
HRUB.BGC.25	127
HF.BGC.17	128
HRUB.BGC.44	129
AT.BGC.21	130
JM.BGC.21	131
HF.BGC.13	132
HSP.BGC.34	133
PH.BGC.26	134
HRUB.BGC.42	135
HL.BGC.8	136
XH.BGC.50	137
XH.BGC.43	138
XH.BGC.20	139
HM.BGC.22	140
HSP.BGC.33	141
JM.BGC.35	142
XH.BGC.31	143
HR.BGC.20	144
HRUB.BGC.43	145
HM.BGC.40	146
HR.BGC.37	147
HSP.BGC.38	148
HR.BGC.36	149
XH.BGC.15	150
HSM.BGC.37	151
XH.BGC.51	152
HP.BGC.40	153
HRUB.BGC.39	154
HF.BGC.29	155
HP.BGC.24	156
HF.BGC.15	157
HRUB.BGC.59	158
EL.BGC.18	159
XH.BGC.36	160
HRUB.BGC.29	161
XH.BGC.53	162
JM.BGC.43	163
HP.BGC.14	164
XH.BGC.23	165
HRUB.BGC.4	166
EL.BGC.23	167
HF.BGC.12	168
XH.BGC.37	169
XH.BGC.56	170
HRUB.BGC.31	171
HRUB.BGC.18	172
XH.BGC.22	173
AT.BGC.30	174
HRUB.BGC.46	175
AT.BGC.14	176
HF.BGC.18	177
HP.BGC.27	178
