# Supplementary material for: Secondary metabolite biosynthetic diversity in the fungal family Hypoxylaceae and Xylaria hypoxylon
Source: Stud Mycol. 2021 Aug 26;99:100118. doi: 10.1016/j.simyco.2021.100118 (PMC8403587; doi:10.1016/j.simyco.2021.100118)
Supplement: Multimedia component 2 [file mmc2.zip › Network Files/Sub Network ID/SubNetworks_BGC_guide_PKSI_0.50.tsv]

BGC	Sub Network
XH.BGC.54	0
HRUB.BGC.52	0
HRUB.BGC.53	0
HF.BGC.25	0
HR.BGC.24	0
HR.BGC.36	0
HR.BGC.40	0
HSM.BGC.19	0
HSM.BGC.29	0
HSM.BGC.36	0
HSM.BGC.37	0
HSP.BGC.37	0
HSP.BGC.58	0
HM.BGC.28	0
HM.BGC.49	0
HP.BGC.33	0
HP.BGC.40	0
HP.BGC.43	0
AT.BGC.40	0
JM.BGC.40	0
JM.BGC.42	0
DC.BGC.21	0
DC.BGC.31	0
DC.BGC.32	0
EL.BGC.17	0
EL.BGC.36	0
PH.BGC.16	0
PH.BGC.21	0
HL.BGC.13	0
HL.BGC.14	0
HL.BGC.19	0
XH.BGC.48	1
XH.BGC.51	1
HRUB.BGC.30	1
HRUB.BGC.44	1
HRUB.BGC.50	1
HF.BGC.14	1
HF.BGC.16	1
HR.BGC.22	1
HR.BGC.26	1
HSM.BGC.23	1
HSM.BGC.24	1
HSP.BGC.30	1
HSP.BGC.33	1
HSP.BGC.36	1
HSP.BGC.51	1
HM.BGC.21	1
HM.BGC.27	1
HM.BGC.42	1
HP.BGC.23	1
AT.BGC.20	1
AT.BGC.28	1
JM.BGC.23	1
JM.BGC.24	1
DC.BGC.18	1
DC.BGC.22	1
EL.BGC.28	1
EL.BGC.41	1
XH.BGC.38	2
HRUB.BGC.38	2
HRUB.BGC.49	2
HF.BGC.21	2
HF.BGC.22	2
HR.BGC.30	2
HR.BGC.38	2
HSM.BGC.16	2
HSM.BGC.31	2
HSP.BGC.44	2
HSP.BGC.52	2
HM.BGC.35	2
HM.BGC.43	2
HP.BGC.28	2
HP.BGC.42	2
AT.BGC.26	2
AT.BGC.37	2
JM.BGC.28	2
JM.BGC.38	2
DC.BGC.24	2
DC.BGC.27	2
EL.BGC.16	2
EL.BGC.33	2
PH.BGC.18	2
PH.BGC.24	2
HL.BGC.10	2
HL.BGC.11	2
XH.BGC.44	3
XH.BGC.45	3
HRUB.BGC.45	3
HF.BGC.28	3
HR.BGC.39	3
HSM.BGC.28	3
HSP.BGC.31	3
HSP.BGC.48	3
HSP.BGC.57	3
HM.BGC.39	3
HM.BGC.48	3
HP.BGC.41	3
AT.BGC.39	3
JM.BGC.36	3
DC.BGC.26	3
EL.BGC.20	3
EL.BGC.27	3
PH.BGC.19	3
HL.BGC.15	3
BGC0001254.1	3
XH.BGC.21	4
HRUB.BGC.21	4
HF.BGC.6	4
HR.BGC.15	4
HSM.BGC.11	4
HSP.BGC.25	4
HM.BGC.16	4
HP.BGC.17	4
AT.BGC.16	4
JM.BGC.17	4
DC.BGC.13	4
EL.BGC.32	4
PH.BGC.12	4
HL.BGC.7	4
BGC0000107.1	4
BGC0001257.1	4
BGC0001258.1	4
BGC0001265.1	4
BGC0001266.1	4
BGC0001906.1	4
XH.BGC.25	5
XH.BGC.26	5
HRUB.BGC.32	5
HRUB.BGC.40	5
HF.BGC.24	5
HR.BGC.32	5
HSM.BGC.32	5
HSP.BGC.41	5
HSP.BGC.47	5
HM.BGC.32	5
HM.BGC.38	5
HP.BGC.22	5
HP.BGC.29	5
JM.BGC.31	5
DC.BGC.23	5
EL.BGC.40	5
HL.BGC.12	5
BGC0000046.1	5
XH.BGC.32	6
HRUB.BGC.41	6
HRUB.BGC.47	6
HF.BGC.23	6
HR.BGC.29	6
HSM.BGC.25	6
HSP.BGC.45	6
HSP.BGC.56	6
HM.BGC.36	6
HM.BGC.47	6
HP.BGC.44	6
AT.BGC.24	6
AT.BGC.31	6
JM.BGC.25	6
JM.BGC.32	6
DC.BGC.28	6
FNP068	6
HRUB.BGC.56	7
HR.BGC.27	7
HSM.BGC.18	7
HSM.BGC.27	7
HSM.BGC.30	7
HSM.BGC.34	7
HSP.BGC.32	7
HSP.BGC.35	7
HSP.BGC.49	7
HSP.BGC.54	7
HM.BGC.23	7
HM.BGC.26	7
HM.BGC.40	7
HM.BGC.45	7
HP.BGC.27	7
HP.BGC.30	7
XH.BGC.17	8
HRUB.BGC.23	8
HR.BGC.18	8
HSM.BGC.14	8
HSP.BGC.23	8
HM.BGC.14	8
HP.BGC.12	8
AT.BGC.15	8
JM.BGC.15	8
DC.BGC.15	8
EL.BGC.38	8
PH.BGC.11	8
HL.BGC.6	8
FNP117	8
XH.BGC.3	9
XH.BGC.39	9
XH.BGC.40	9
HF.BGC.26	9
HR.BGC.33	9
HR.BGC.35	9
PH.BGC.22	9
BGC0000170.1	9
BGC0001244.1	9
BGC0001273.1	9
BGC0001275.1	9
BGC0001276.1	9
FNP110	9
HRUB.BGC.48	10
HF.BGC.27	10
HSM.BGC.21	10
HSP.BGC.50	10
HM.BGC.41	10
HP.BGC.37	10
AT.BGC.34	10
JM.BGC.37	10
EL.BGC.24	10
PH.BGC.23	10
HL.BGC.18	10
XH.BGC.27	11
HF.BGC.13	11
HF.BGC.18	11
HSM.BGC.35	11
HSP.BGC.42	11
HM.BGC.33	11
HP.BGC.35	11
AT.BGC.19	11
JM.BGC.34	11
DC.BGC.25	11
EL.BGC.42	11
HSM.BGC.13	12
HSP.BGC.26	12
HM.BGC.17	12
HP.BGC.18	12
AT.BGC.17	12
JM.BGC.19	12
DC.BGC.14	12
EL.BGC.34	12
PH.BGC.13	12
BGC0000037.1	12
HRUB.BGC.3	13
HF.BGC.9	13
HR.BGC.14	13
HSP.BGC.4	13
HL.BGC.8	13
BGC0000013.1	13
BGC0000156.1	13
BGC0000168.1	13
BGC0000684.1	13
BGC0001144.1	13
XH.BGC.28	14
XH.BGC.49	14
HRUB.BGC.54	14
HM.BGC.29	14
HP.BGC.26	14
JM.BGC.27	14
JM.BGC.35	14
EL.BGC.15	14
EL.BGC.35	14
HF.BGC.8	15
HSP.BGC.28	15
HM.BGC.19	15
HP.BGC.20	15
JM.BGC.13	15
JM.BGC.18	15
BGC0000022.1	15
FNP085	15
XH.BGC.52	16
HR.BGC.31	16
HSM.BGC.22	16
HSP.BGC.43	16
HM.BGC.34	16
HP.BGC.31	16
AT.BGC.27	16
JM.BGC.22	16
HR.BGC.20	17
HSP.BGC.53	17
HM.BGC.44	17
HP.BGC.2	17
AT.BGC.2	17
JM.BGC.3	17
DC.BGC.11	17
HRUB.BGC.22	18
HF.BGC.10	18
HR.BGC.17	18
DC.BGC.12	18
EL.BGC.29	18
PH.BGC.14	18
HRUB.BGC.24	19
HF.BGC.11	19
HR.BGC.19	19
AT.BGC.18	19
JM.BGC.16	19
BGC0000099.1	19
DC.BGC.30	20
EL.BGC.25	20
HL.BGC.16	20
BGC0000146.1	20
XH.BGC.15	21
HSP.BGC.24	21
HM.BGC.15	21
AT.BGC.14	21
XH.BGC.24	22
JM.BGC.29	22
DC.BGC.19	22
EL.BGC.21	22
HF.BGC.19	23
DC.BGC.20	23
EL.BGC.39	23
BGC0001907.1	23
HRUB.BGC.19	24
HSM.BGC.12	24
HSP.BGC.22	24
HM.BGC.13	24
HRUB.BGC.20	25
HP.BGC.21	25
AT.BGC.13	25
JM.BGC.14	25
HP.BGC.38	26
AT.BGC.42	26
DC.BGC.33	26
XH.BGC.29	27
AT.BGC.36	27
EL.BGC.22	27
HRUB.BGC.51	28
HSM.BGC.17	28
EL.BGC.14	28
HSM.BGC.33	29
HSP.BGC.40	29
HM.BGC.31	29
HRUB.BGC.26	30
HF.BGC.7	30
HR.BGC.16	30
HSM.BGC.26	31
HSP.BGC.46	31
HM.BGC.37	31
HP.BGC.39	32
AT.BGC.32	32
JM.BGC.39	32
HP.BGC.34	33
AT.BGC.33	33
JM.BGC.33	33
XH.BGC.63	34
HSP.BGC.61	34
BGC0001954.1	34
HRUB.BGC.36	35
FNP107	35
FNP108	35
HSM.BGC.15	36
HSP.BGC.27	36
HM.BGC.18	36
HR.BGC.28	37
HSP.BGC.29	37
HM.BGC.20	37
AT.BGC.38	38
JM.BGC.30	38
HSP.BGC.59	39
HM.BGC.50	39
HSP.BGC.55	40
HM.BGC.46	40
JM.BGC.20	41
FNP050	41
XH.BGC.18	42
HP.BGC.16	42
HP.BGC.32	43
PH.BGC.17	43
XH.BGC.34	44
FNP091	44
HSP.BGC.39	45
HM.BGC.30	45
HR.BGC.21	46
DC.BGC.16	46
HRUB.BGC.46	47
PH.BGC.25	47
HF.BGC.17	48
EL.BGC.26	48
HRUB.BGC.35	49
HRUB.BGC.43	49
XH.BGC.47	50
HP.BGC.15	51
AT.BGC.35	52
HP.BGC.19	53
HF.BGC.2	54
PH.BGC.20	55
HP.BGC.36	56
XH.BGC.14	57
HRUB.BGC.37	58
XH.BGC.35	59
XH.BGC.41	60
HRUB.BGC.55	61
AT.BGC.29	62
XH.BGC.30	63
XH.BGC.33	64
HR.BGC.23	65
XH.BGC.66	66
AT.BGC.23	67
XH.BGC.55	68
XH.BGC.46	69
EL.BGC.37	70
HP.BGC.13	71
HRUB.BGC.28	72
HF.BGC.20	73
EL.BGC.43	74
EL.BGC.31	75
HL.BGC.9	76
HL.BGC.17	77
XH.BGC.42	78
AT.BGC.25	79
DC.BGC.17	80
HM.BGC.24	81
DC.BGC.29	82
HRUB.BGC.33	83
EL.BGC.19	84
EL.BGC.30	85
XH.BGC.19	86
HR.BGC.34	87
HRUB.BGC.25	88
AT.BGC.21	89
JM.BGC.21	90
HSP.BGC.34	91
PH.BGC.26	92
HRUB.BGC.42	93
XH.BGC.50	94
XH.BGC.43	95
XH.BGC.20	96
HM.BGC.22	97
XH.BGC.31	98
HR.BGC.37	99
HSP.BGC.38	100
HRUB.BGC.39	101
HF.BGC.29	102
HP.BGC.24	103
HF.BGC.15	104
HRUB.BGC.59	105
EL.BGC.18	106
XH.BGC.36	107
HRUB.BGC.29	108
XH.BGC.53	109
JM.BGC.43	110
HP.BGC.14	111
XH.BGC.23	112
HRUB.BGC.4	113
EL.BGC.23	114
HF.BGC.12	115
XH.BGC.37	116
XH.BGC.56	117
HRUB.BGC.31	118
HRUB.BGC.18	119
XH.BGC.22	120
AT.BGC.30	121
